# Supplementary material for: Reconstruction of Ewing Sarcoma Developmental Context from Mass-Scale Transcriptomics Reveals Characteristics of EWSR1-FLI1 Permissibility
Source: Cancers (Basel). 2020 Apr 11;12(4):948. doi: 10.3390/cancers12040948 (PMC7226175; doi:10.3390/cancers12040948)
Supplement: Supplementary file 1 [file cancers-12-00948-s001.zip]

Archive with 9 entries (8 files):
- Supplemental materials/
- Supplemental materials/cancers-772370 - WB figures.pdf
- Supplemental materials/Supplemental_Figures.pdf
- Supplemental materials/Table_S1.xlsx
- Supplemental materials/Table_S2.xlsx
- Supplemental materials/Table_S3.xlsx
- Supplemental materials/Table_S4.xlsx
- Supplemental materials/Video_S1.mp4
- Supplemental materials/~$Table_S1.xlsx
