# Supplementary material for: Reconstruction of Ewing Sarcoma Developmental Context from Mass-Scale Transcriptomics Reveals Characteristics of EWSR1-FLI1 Permissibility
Source: Cancers (Basel). 2020 Apr 11;12(4):948. doi: 10.3390/cancers12040948 (PMC7226175; doi:10.3390/cancers12040948)
Supplement: Supplementary file 1 [file cancers-12-00948-s001.zip › Supplemental materials/Table_S1.xlsx]

## Sheet: Abbreviations
Tissue Abbreviation	Meaning
hESCs	Human embyronic stem cells
HSCs	Hematopoeitic stem cells
iPSCs	Induced pluripotent stem cells
MSCs	Multipotent mesenchymal stromal cells
NSCs	Neural stem cells

## Sheet: Bulk RNA Sample Info
Series	Sample	originalTissue	readsAligned	Tissue	Disease	ewsScore	Cluster	PC1	PC2	UMAP_1	UMAP_2
GSE36952	GSM907015	human monocyte derived macrophages	12677746	Immune	Normal	9.97747	0	111.84	-15.1101	14.041	7.23539
GSE24565	GSM977042	GM12878	39015850	Immune	Normal	7.37391	0	49.8362	241.4	8.28754	3.12745
GSE50893	GSM1233884	Lymphoblastoid Cell Lines	14049586	Immune	Normal	10.9453	0	63.8183	85.9689	6.29221	2.3536
GSE50244Xx-xXGSE50398	GSM1216828	pancreatic islets	29494120	Pancreas	Normal	10.7381	14	-104.981	13.2175	-16.7652	-5.78647
GSE30567	GSM984608	hMSC-BM	115856803	MSCs	Normal	10.5198	4	-84.3012	41.1562	-11.9164	0.0986941
GSE50244Xx-xXGSE50398	GSM1216812	pancreatic islets	27858545	Pancreas	Normal	10.6206	14	-94.6739	-23.8901	-16.6108	-6.20504
GSE46323	GSM1128651	adipose postLPS	421408544	Adipose	Normal	11.0833	11	-52.6049	-132.35	-0.680604	-9.09299
GSE47933	GSM1162725	human mammary epithelial cell	31287660	Mammary	Normal	10.3444	1	-58.9142	160.209	-7.08972	-5.66177
GSE24565	GSM977041	hMSC-AT	68231089	MSCs	Normal	8.06586	0	-25.8204	189.845	-8.66004	1.5729
GSE44618	GSM1087856	GM12878	25502001	Immune	Normal	11.2612	0	69.9894	131.066	6.46724	1.78738
GSE45258	GSM1100210	breast	71993163	Mammary	Normal	11.4892	1	-23.5972	-15.9449	-9.26899	-6.01874
GSE47718	GSM1155381	airway basal cells, smoker	49264075	Respiratory	Normal	11.0154	1	-73.0572	-18.9132	-10.9671	-6.97556
GSE50760	GSM1228205	normal colon	26349318	Intestines	Normal	10.5837	1	-43.3964	-133.745	-3.31394	-12.928
GSE49379	GSM1198462	muscle	10883683	Muscle	Normal	9.61889	9	-72.6479	-11.7881	-13.7285	13.2642
GSE30567	GSM984612	NHDF	170238508	Fibroblasts	Normal	10.0194	4	-91.3599	37.2959	-12.6397	-0.114913
GSE44718	GSM1089281	Bronchial Epithelial Cells	23994796	Respiratory	Normal	12.1073	1	-100.58	-72.3102	-11.3216	-7.07628
GSE39757	GSM978784	hESC	40450926	hESCs	Normal	11.2509	2	-83.2944	150.525	-10.4745	4.02973
GSE45263	GSM1100296	Prefrontal Cortex	13895886	Brain	Normal	10.2404	6	-114.676	-40.1792	-8.30711	13.434
GSE44718	GSM1089282	Bronchial Epithelial Cells	18254730	Respiratory	Normal	11.1874	1	-89.3503	-52.0328	-10.931	-7.73443
GSE47626	GSM1153509	induced pluripotent stem cells	14662028	iPSCs	Normal	12.2804	2	-130.248	-1.1104	-13.4474	6.78247
GSE50244Xx-xXGSE50398	GSM1216772	pancreatic islets	18097544	Pancreas	Normal	10.6265	14	-107.813	8.5155	-16.6807	-5.85783
GSE39118Xx-xXGSE50792	GSM1229367	adipose, pre-LPS	374677248	Adipose	Normal	11.0404	11	-73.6603	-125.337	-0.568649	-9.3984
GSE50244Xx-xXGSE50398	GSM1216783	pancreatic islets	14917055	Pancreas	Normal	10.978	14	-93.453	56.56	-16.4852	-5.21138
GSE41616	GSM1020216	corneal endothelial cells	39165004	Endothelial	Normal	11.5554	2	-141.731	-60.701	-9.50101	6.21301
GSE46224	GSM1126635	human left ventricle apex tissue	15345021	Cardiac	Normal	10.1219	10	-86.8054	-44.4061	-0.438078	4.12817
GSE50893	GSM1233973	Lymphoblastoid Cell Lines	13983163	Immune	Normal	11.0619	0	71.1838	100.94	6.35287	2.28177
GSE47933	GSM1162729	human mammary epithelial cell	33281017	Mammary	Normal	10.7189	1	-59.7501	153.16	-7.48158	-5.5648
GSE47718	GSM1155383	airway basal cells, smoker	42226406	Respiratory	Normal	11.3307	1	-87.2055	-42.9004	-11.1469	-6.90703
GSE47966	GSM1173803	Middle frontal gyrus from 2 year old male human brain (UMB 5180)	136703236	Brain	Normal	10.5016	6	-156.027	-44.3116	-9.88983	15.8612
GSE49379	GSM1198468	kidney	13968562	Kidney	Normal	10.2878	1	-92.4543	-87.1604	-6.37663	-5.12372
GSE50244Xx-xXGSE50398	GSM1216764	pancreatic islets	15902521	Pancreas	Normal	10.9075	14	-97.0143	14.4805	-16.2867	-5.52507
GSE49379	GSM1198472	PFC	10461122	Brain	Normal	9.8819	6	-139.278	-5.66478	-9.12172	16.0094
GSE50244Xx-xXGSE50398	GSM1216840	pancreatic islets	15166770	Pancreas	Normal	10.5143	14	-105.189	30.8145	-16.5252	-5.77635
GSE49379	GSM1198475	PFC	11810902	Brain	Normal	9.97936	6	-142.458	-4.97964	-8.94437	15.9319
GSE46224	GSM1126648	human left ventricle apex tissue	11893349	Cardiac	Normal	10.1483	10	-92.4214	-55.8064	-0.23912	4.72264
GSE47966	GSM1173807	Middle frontal gyrus from 25 year old male human brain (UMB 1829)	145667476	Brain	Normal	10.6783	6	-155.596	-61.5055	-10.0361	15.4322
GSE40243	GSM992931	CD34-pos cell in erythroid differentiation	56335806	HSCs	Normal	9.7156	0	54.2803	44.9818	9.85971	-1.27616
GSE50244Xx-xXGSE50398	GSM1216794	pancreatic islets	24786661	Pancreas	Normal	10.9137	14	-91.6692	9.10484	-16.5197	-5.87738
GSE46224	GSM1126629	human left ventricle apex tissue	11307564	Cardiac	Normal	9.97726	10	-92.5921	-38.0613	-0.468692	4.3936
GSE47774Xx-xXGSE47792	GSM1158291	Human Brain Reference RNA (HBRR) from Ambion	10925416	Brain	Normal	10.5779	6	-148.146	-62.9245	-9.9748	14.7889
GSE47718	GSM1155386	airway basal cells, smoker	41320240	Respiratory	Normal	11.8263	1	-85.4705	-37.8111	-11.2575	-6.59471
GSE50244Xx-xXGSE50398	GSM1216798	pancreatic islets	26441562	Pancreas	Normal	10.665	14	-81.1467	49.0151	-16.2468	-5.45029
GSE47774Xx-xXGSE47792	GSM1158289	Human Brain Reference RNA (HBRR) from Ambion	11176516	Brain	Normal	10.6202	6	-148.796	-66.1272	-9.99639	15.2377
GSE49159	GSM1194812	NHDF, TGFbeta	27895548	Fibroblasts	Normal	11.175	4	-96.5432	-34.3633	-15.0015	0.218695
GSE44618	GSM1087890	GM12878	26801972	Immune	Normal	6.00724	0	69.9895	293.472	6.40707	3.53865
GSE50760	GSM1228207	normal colon	27091352	Intestines	Normal	10.7217	1	-28.5501	-150.288	-3.38209	-13.1437
GSE39118Xx-xXGSE50792	GSM1229374	blood, post-LPS	61240891	Immune	Normal	8.99354	3	172.225	-111.526	13.0714	-11.7901
GSE50244Xx-xXGSE50398	GSM1216759	pancreatic islets	24333484	Pancreas	Normal	10.6492	14	-90.5048	53.1819	-16.3744	-5.1996
GSE50957	GSM1233283	Whole blood	22793169	Immune	Normal	8.27979	7	141.034	67.0749	9.78875	4.62027
GSE45982	GSM1129341	Tonsillar NaÃ¯ve B cells	111521337	Immune	Normal	9.9	0	111.58	16.8258	7.39607	1.35055
GSE50386	GSM1217960	FACS-sorted pancreatic islet	25654925	Pancreas	Normal	9.69096	1	-75.2946	-6.35996	-5.55048	-6.82288
GSE47966	GSM1173806	Middle frontal gyrus from 16 year old male human brain (UMB 1158)	139050270	Brain	Normal	10.683	6	-163.679	-66.3615	-9.97192	15.2759
GSE50244Xx-xXGSE50398	GSM1216789	pancreatic islets	23840869	Pancreas	Normal	10.5302	14	-103.052	3.75328	-16.6915	-5.84719
GSE41716	GSM1023065	iPS	20668504	iPSCs	Normal	12.2887	2	-121.107	-36.6335	-12.8669	8.04891
GSE44618	GSM1087857	GM12878	27456755	Immune	Normal	11.3488	0	72.7448	132.921	6.07818	1.84182
GSE47718	GSM1155377	airway basal cells, nonsmoker	38666213	Respiratory	Normal	10.9941	1	-69.2199	-0.998486	-11.0234	-7.03455
GSE39118Xx-xXGSE50792	GSM1229372	adipose, post-LPS	26692293	Adipose	Normal	11.0091	11	-50.2241	-120.566	-0.824462	-9.06395
GSE46224	GSM1126632	human left ventricle apex tissue	11524927	Cardiac	Normal	10.387	10	-101.679	-81.9663	0.11274	4.6933
GSE46224	GSM1126644	human left ventricle apex tissue	14328483	Cardiac	Normal	10.3928	10	-65.7529	-103.425	0.243344	4.96268
GSE49379	GSM1198486	CBC	11670543	Brain	Normal	9.82201	6	-118.868	-5.66604	-8.58848	15.2011
GSE50244Xx-xXGSE50398	GSM1216805	pancreatic islets	25132688	Pancreas	Normal	10.8538	14	-105.009	-27.6289	-16.3221	-6.30418
GSE50244Xx-xXGSE50398	GSM1216791	pancreatic islets	22905493	Pancreas	Normal	10.9535	14	-93.5091	11.7532	-16.3445	-5.83857
GSE45258	GSM1100206	breast	87383360	Mammary	Normal	12.5653	1	-69.5397	-22.5832	-10.6982	-5.11122
GSE44618	GSM1087875	GM12878	14215506	Immune	Normal	10.7182	0	87.9146	241.314	6.27908	3.36371
GSE46562	GSM1132422	schizohrenia neurons	34604382	Brain	Normal	10.9962	2	-139.977	29.1032	-8.70178	8.1541
GSE41716	GSM1023073	iPS	30230499	iPSCs	Normal	12.0968	2	-116.323	-32.9806	-12.7949	7.57645
GSE49074	GSM1193394	Day 3 differentiated hiPS-derived mesoderm proginator cells	42814544	Other prenatal tissues	Normal	11.7205	2	-121.895	-18.0162	-10.9299	6.61557
GSE44618	GSM1087888	GM12878	27424860	Immune	Normal	5.77939	0	80.5628	266.897	6.63786	3.50955
GSE45263	GSM1100306	Prefrontal Cortex	12705783	Brain	Normal	10.3318	6	-151.287	-39.2235	-9.65625	15.4649
GSE50244Xx-xXGSE50398	GSM1216795	pancreatic islets	24527775	Pancreas	Normal	10.6529	14	-92.3954	48.5257	-16.5914	-5.39496
GSE50244Xx-xXGSE50398	GSM1216780	pancreatic islets	21351612	Pancreas	Normal	10.4687	14	-83.5099	77.9981	-16.3371	-5.27631
GSE46490Xx-xXGSE46508	GSM1131197	mural granulosa cells	31952775	Female reproductive	Normal	10.7049	0	-56.2097	-22.2029	-7.37674	-5.31886
GSE39118Xx-xXGSE50792	GSM1229368	adipose, post-LPS	379818834	Adipose	Normal	11.0849	11	-52.615	-132.458	-0.731361	-9.0839
GSE44618	GSM1087885	GM12878	30069978	Immune	Normal	7.27959	0	74.1118	262.96	6.3276	3.76916
GSE47718	GSM1155376	airway basal cells, nonsmoker	41855070	Respiratory	Normal	11.9958	1	-74.8992	2.17287	-11.0551	-6.76443
GSE46224	GSM1126645	human left ventricle apex tissue	17760828	Cardiac	Normal	10.3872	10	-101.748	-69.3643	0.068747	4.64898
GSE47933	GSM1162730	human mammary epithelial cell	11642879	Mammary	Normal	10.2115	1	-54.9048	149.491	-7.27682	-5.74578
GSE46562	GSM1132425	control neurons	29120301	Brain	Normal	11.3021	2	-168.561	-0.829659	-8.91006	8.96035
GSE39118Xx-xXGSE50792	GSM1229370	blood, post-LPS	617830233	Immune	Normal	9.03502	3	169.736	-114.625	13.0136	-12.117
GSE47718	GSM1155385	airway basal cells, smoker	36966067	Respiratory	Normal	11.0756	1	-75.5744	-19.2575	-11.3801	-7.19905
GSE41009	GSM1006726	RNA-seq H1-hESC-48hr-Activin	61429175	hESCs	Normal	12.4667	2	-146.227	-50.7933	-12.2377	8.09754
GSE47718	GSM1155370	airway basal cells, nonsmoker	41170588	Respiratory	Normal	12.0226	1	-82.4299	-21.624	-11.2518	-6.82317
GSE44618	GSM1087864	GM12878	25684303	Immune	Normal	11.6192	0	92.5249	231.521	6.27523	3.37174
GSE49074	GSM1193393	undifferentiated day 0 hiPS cells	29949851	iPSCs	Normal	11.1822	2	-126.864	-75.4471	-12.5801	8.58634
GSE39118Xx-xXGSE50792	GSM1229369	blood, pre-LPS	410088824	Immune	Normal	9.4236	3	157.781	-154.186	14.098	-13.406
GSE47488Xx-xXGSE47678	GSM1151057	IMR90 cells treated with trichostatin-A (TSA) for 6 hours	119090016	Fibroblasts	Normal	11.0771	4	-112.767	-34.6332	-13.7948	2.06051
GSE46490Xx-xXGSE46508	GSM1131193	cumulus granulosa cells	24080192	Female reproductive	Normal	10.9308	0	-84.7002	-20.2666	-7.42221	-5.06321
GSE50244Xx-xXGSE50398	GSM1216760	pancreatic islets	24052375	Pancreas	Normal	10.8017	14	-107.192	-28.4809	-16.3627	-6.59442
GSE33592	GSM830452	BJ fibroblast cells	26652513	Fibroblasts	Normal	8.47882	0	-49.3103	137.873	-10.5018	0.845852
GSE47774Xx-xXGSE47792	GSM1158278	Human Brain Reference RNA (HBRR) from Ambion	10737913	Brain	Normal	10.6163	6	-149.62	-67.2199	-10.124	14.7049
GSE46224	GSM1126616	human left ventricle apex tissue	10048521	Cardiac	Normal	10.1565	10	-97.2334	-64.2344	-0.0802426	4.33046
GSE44875	GSM1093231	definitive endoderm cells	13726566	Other prenatal tissues	Normal	11.7059	2	-80.606	63.252	-11.2287	5.28915
GSE44718	GSM1089287	Bronchial Epithelial Cells	19397607	Respiratory	Normal	10.8063	1	-91.3363	-42.7289	-11.1805	-7.95256
GSE51415	GSM1245061	immortalized oral keratinocytes	126957751	Skin	Normal	11.4588	1	-71.98	-17.7167	-11.7261	-6.55858
GSE50957	GSM1233281	Whole blood	17528064	Immune	Normal	7.94665	7	140.236	84.7399	9.29528	4.37111
GSE44618	GSM1087876	GM12878	16282204	Immune	Normal	11.6655	0	78.2642	229.706	6.58227	3.55686
GSE44718	GSM1089283	Bronchial Epithelial Cells	23475054	Respiratory	Normal	11.6722	1	-91.0401	-36.6752	-11.3503	-6.97819
GSE45263	GSM1100297	Prefrontal Cortex	12794671	Brain	Normal	10.5078	6	-116.863	-70.709	-9.24108	13.5341
GSE42509Xx-xXGSE45833	GSM1041199	Immortalized primary fibroblasts	39173223	Fibroblasts	Normal	11.8039	4	-91.7829	-9.09125	-14.4998	1.82171
GSE50244Xx-xXGSE50398	GSM1216774	pancreatic islets	19086495	Pancreas	Normal	10.7666	14	-101.518	6.81301	-16.4753	-5.61613
GSE50760	GSM1228212	normal colon	16376754	Intestines	Normal	10.9068	1	-109.51	-158.038	-4.65211	-11.467
GSE26284Xx-xXGSE30567	GSM981260	hMSC-AT	139725406	MSCs	Normal	10.3153	4	-88.1199	42.0301	-12.3796	-0.107432
GSE44618	GSM1087872	GM12878	18607682	Immune	Normal	10.2886	0	76.5262	254.082	6.63047	3.67893
GSE47718	GSM1155379	airway basal cells, nonsmoker	33057897	Respiratory	Normal	11.0631	1	-70.3978	12.6938	-11.0632	-7.27065
GSE39757	GSM978785	hESC	55239626	hESCs	Normal	11.3394	2	-95.0653	98.917	-10.598	4.19071
GSE40291	GSM990773	CD34+	41394580	HSCs	Normal	10.3517	0	88.6052	-61.2887	10.6152	-2.5802
GSE49074	GSM1193395	Day 12 hiPS-derived NRP-1+CD31+ cells	59461721	Immune	Normal	11.6145	4	-72.9656	-88.7944	-6.20742	0.124123
GSE47933	GSM1162726	human mammary epithelial cell	32056404	Mammary	Normal	10.4431	1	-44.5753	169.581	-7.78948	-6.092
GSE50244Xx-xXGSE50398	GSM1216808	pancreatic islets	17586466	Pancreas	Normal	10.7734	14	-84.499	14.4357	-16.1972	-5.82242
GSE41616	GSM1020214	corneal endothelial cells	48436586	Endothelial	Normal	10.8553	4	-105.787	-59.9381	-7.315	-6.3149
GSE50244Xx-xXGSE50398	GSM1216834	pancreatic islets	23088755	Pancreas	Normal	10.9968	14	-119.295	-119.673	-16.5406	-7.58045
GSE39118Xx-xXGSE50792	GSM1229371	adipose, pre-LPS	27656347	Adipose	Normal	11.0666	11	-73.743	-123.395	-0.627838	-9.56214
GSE47774Xx-xXGSE47792	GSM1158290	Human Brain Reference RNA (HBRR) from Ambion	11182861	Brain	Normal	10.6444	6	-149.703	-67.2447	-9.93911	14.7449
GSE50244Xx-xXGSE50398	GSM1216803	pancreatic islets	27506695	Pancreas	Normal	10.7663	14	-96.2816	-2.38398	-16.769	-5.95194
GSE46490Xx-xXGSE46508	GSM1131192	cumulus granulosa cells	22287114	Female reproductive	Normal	10.6621	0	-76.3528	-25.5784	-7.44004	-5.31589
GSE47966	GSM1173808	Dorsal prefrontal cortex from 53 year old female human brain (UMB 579)	154334776	Brain	Normal	10.4497	6	-154.686	-39.963	-9.48775	15.8134
GSE49379	GSM1198481	VC	13346074	Brain	Normal	9.96229	6	-133.883	-10.9136	-8.93226	15.7449
GSE46486Xx-xXGSE46487	GSM1131155	skin	52462251	Skin	Normal	10.8789	1	-52.7537	-40.4402	-9.33634	-8.77029
GSE50244Xx-xXGSE50398	GSM1216810	pancreatic islets	22564754	Pancreas	Normal	10.8803	14	-97.9273	13.1978	-16.466	-5.85431
GSE44618	GSM1087897	GM12878	62720353	Immune	Normal	11.1198	0	74.376	156.292	6.36834	2.50657
GSE46323	GSM1128650	adipose preLPS	374677248	Adipose	Normal	11.0405	11	-73.6607	-125.337	-0.794802	-9.42483
GSE45263	GSM1100308	Prefrontal Cortex	13399850	Brain	Normal	10.4089	6	-126.935	-79.8255	-9.2882	13.5633
GSE47774Xx-xXGSE47792	GSM1158286	Human Brain Reference RNA (HBRR) from Ambion	11025617	Brain	Normal	10.6025	6	-149.483	-66.9823	-10.3322	14.7913
GSE50244Xx-xXGSE50398	GSM1216833	pancreatic islets	21794760	Pancreas	Normal	10.6086	14	-100.906	50.0536	-16.5367	-5.4309
GSE50893	GSM1234141	Lymphoblastoid Cell Lines	16228366	Immune	Normal	11.1186	0	71.5683	101.516	6.24961	2.20236
GSE46224	GSM1126636	human left ventricle apex tissue	14260261	Cardiac	Normal	10.1506	10	-105.606	-57.4472	0.341756	4.40785
GSE50514	GSM1220552	Lymph node, non-IGH-FOXP1	40438031	Immune	Normal	10.5145	0	38.5742	-47.703	-3.11946	-9.07581
GSE41716	GSM1023067	fibroblast	23761608	Fibroblasts	Normal	11.0696	4	-105.248	-42.7216	-14.7494	-0.599703
GSE50760	GSM1228208	normal colon	30742197	Intestines	Normal	10.8037	1	-45.8313	-147.845	-3.23971	-12.82
GSE39821	GSM979871	H1 hESCs	36660752	hESCs	Normal	10.6218	2	-81.986	61.4436	-11.5488	5.02207
GSE50244Xx-xXGSE50398	GSM1216778	pancreatic islets	13858808	Pancreas	Normal	10.7358	14	-89.4	55.8019	-16.447	-5.41866
GSE41716	GSM1023064	iPS	32031094	iPSCs	Normal	12.3488	2	-131.895	-45.029	-13.1029	8.51409
GSE47933	GSM1162732	human mammary epithelial cell	32671370	Mammary	Normal	9.95437	1	-50.5886	166.536	-7.64226	-6.16728
GSE50244Xx-xXGSE50398	GSM1216802	pancreatic islets	18034362	Pancreas	Normal	10.7445	14	-94.4245	44.3011	-16.3436	-5.34955
GSE50244Xx-xXGSE50398	GSM1216787	pancreatic islets	24437238	Pancreas	Normal	10.8848	14	-99.6993	-31.3598	-16.4297	-6.48342
GSE36952	GSM907014	human monocyte derived macrophages	20131791	Immune	Normal	9.3929	0	115.244	-9.92646	13.898	7.26238
GSE49379	GSM1198459	muscle	10630298	Muscle	Normal	9.84243	9	-88.7053	-34.9648	-13.5162	12.8489
GSE42960	GSM1054022	primary cultured lymphocytes	13376126	Immune	Normal	9.69016	5	118.248	-17.8845	13.8297	-0.987168
GSE46490Xx-xXGSE46508	GSM1131195	mural granulosa cells	24745622	Female reproductive	Normal	10.4567	0	-31.7144	-28.9447	-7.11371	-5.69494
GSE47718	GSM1155380	airway basal cells, smoker	34981388	Respiratory	Normal	10.7714	1	-69.4059	-7.65436	-11.358	-7.1767
GSE50244Xx-xXGSE50398	GSM1216801	pancreatic islets	17271095	Pancreas	Normal	10.632	14	-100.098	35.3913	-16.5985	-5.511
GSE36952	GSM907016	human monocyte derived macrophages	35602233	Immune	Normal	10.0615	0	97.7214	-38.6825	15.341	6.49955
GSE50760	GSM1228203	normal colon	12294359	Intestines	Normal	10.6516	1	-50.6106	-126.244	-3.23331	-12.82
GSE47718	GSM1155382	airway basal cells, smoker	41424697	Respiratory	Normal	11.9272	1	-76.2828	-8.49305	-11.5014	-6.66525
GSE50957	GSM1233285	Whole blood	15644324	Immune	Normal	8.18394	7	136.922	81.0834	9.44258	4.48847
GSE24565	GSM977048	hMSC-UC	55381978	MSCs	Normal	8.0557	0	-30.6195	193.313	-9.10904	1.38422
GSE49159	GSM1194811	NHDF, no treatment	30895295	Fibroblasts	Normal	10.7637	4	-86.3449	-18.1159	-14.3849	0.519968
GSE44618	GSM1087884	GM12878	15881902	Immune	Normal	8.11512	0	76.8297	260.671	6.43662	3.87454
GSE50893	GSM1234041	Lymphoblastoid Cell Lines	16106064	Immune	Normal	10.9967	0	61.1265	83.0207	6.0366	2.32218
GSE40548	GSM996198	Neutrophil	50272006	Immune	Normal	6.95848	3	166.352	34.6033	15.7581	-4.99026
GSE44618	GSM1087892	GM12878	12833060	Immune	Normal	7.69485	0	78.0047	276.762	6.0562	3.86585
GSE41716	GSM1023059	fibroblast	29280608	Fibroblasts	Normal	10.9839	4	-107.165	-30.0505	-14.4314	-0.360827
GSE51878	GSM1254464	muscle cells mock	19169910	Muscle	Normal	11.1255	4	-94.5089	11.0817	-13.2112	0.297801
GSE41716	GSM1023086	iPS	17015270	iPSCs	Normal	11.6528	2	-111.449	23.4678	-12.393	6.48256
GSE50244Xx-xXGSE50398	GSM1216792	pancreatic islets	13246346	Pancreas	Normal	10.8622	14	-85.2488	-16.1372	-16.216	-5.84454
GSE42509Xx-xXGSE45833	GSM1041191	Immortalized primary fibroblasts	22129755	Fibroblasts	Normal	12.1487	4	-92.5256	2.4852	-14.1063	1.97604
GSE50244Xx-xXGSE50398	GSM1216786	pancreatic islets	27045215	Pancreas	Normal	10.7411	14	-92.72	19.0261	-16.6727	-5.66918
GSE41716	GSM1023070	iPS	182363024	iPSCs	Normal	12.6205	2	-131.01	-64.6382	-12.995	8.26886
GSE50893	GSM1234140	Lymphoblastoid Cell Lines	16038233	Immune	Normal	10.9494	0	73.2534	111.61	6.36237	2.26115
GSE35468Xx-xXGSE58161	GSM869033	Primary human keratinocytes	55888705	Skin	Normal	12.7909	1	-98.5029	-91.8001	-12.3479	-6.06612
GSE50174	GSM1215102	Cumulus granulosa	50968588	Female reproductive	Normal	11.4145	0	-86.5691	-2.69457	-7.42696	-4.72657
GSE50514	GSM1220553	Lymph node, IGH-FOXP1 rearrangement	37820662	Immune	Normal	10.6707	0	34.9239	-96.4746	-4.14231	-10.215
GSE24565	GSM977034	NHDF	32867169	Fibroblasts	Normal	7.83351	0	-25.4018	193.807	-8.94782	1.38393
GSE47626	GSM1153501	induced pluripotent stem cells	24209756	iPSCs	Normal	12.5949	2	-138.419	-19.6968	-13.248	7.90091
GSE40524	GSM995549	retina	69152544	Retina	Normal	10.5215	1	-106.843	-45.9598	-5.54663	-8.46335
GSE45785Xx-xXGSE45833	GSM1115086	Immortalized primary fibroblasts	38509883	Fibroblasts	Normal	11.1369	4	-91.2633	11.9855	-14.3344	1.21722
GSE50244Xx-xXGSE50398	GSM1216800	pancreatic islets	24827541	Pancreas	Normal	10.9175	14	-102.019	-6.99794	-16.5397	-6.18969
GSE50244Xx-xXGSE50398	GSM1216807	pancreatic islets	25322994	Pancreas	Normal	10.889	14	-97.1335	-19.8804	-16.4261	-6.41546
GSE41009	GSM1006725	RNA-seq H1-hESC	120658282	hESCs	Normal	12.3028	2	-146.791	-69.9045	-12.2062	8.50895
GSE47718	GSM1155371	airway basal cells, nonsmoker	42836734	Respiratory	Normal	11.5365	1	-76.9558	-13.7223	-11.0636	-7.044
GSE50244Xx-xXGSE50398	GSM1216758	pancreatic islets	18951097	Pancreas	Normal	10.6147	14	-88.1941	65.9658	-16.5423	-5.31655
GSE47718	GSM1155384	airway basal cells, smoker	42475054	Respiratory	Normal	11.181	1	-74.7878	-20.7176	-11.3298	-7.08647
GSE49379	GSM1198476	PFC	10691812	Brain	Normal	9.98949	6	-141.496	-22.9015	-9.13375	15.6808
GSE48889	GSM1212197	Lymphocyte cell lines	16341585	Immune	Normal	9.32188	0	51.7387	124.277	7.58549	1.78079
GSE44875	GSM1093237	human pancreatic beta cells	12507874	Pancreas	Normal	10.0445	1	-45.5545	101.349	-15.9551	-4.54545
GSE49379	GSM1198482	VC	12219895	Brain	Normal	10.1572	6	-138.728	-24.487	-8.93605	15.3312
GSE50244Xx-xXGSE50398	GSM1216804	pancreatic islets	26830530	Pancreas	Normal	10.8349	14	-93.6913	19.55	-16.3312	-6.09033
GSE42509Xx-xXGSE45833	GSM1041198	Immortalized primary fibroblasts	38127483	Fibroblasts	Normal	10.9566	4	-78.755	19.9011	-13.6422	1.68312
GSE46224	GSM1126621	human left ventricle apex tissue	13416837	Cardiac	Normal	9.96921	10	-91.8819	-40.1868	-0.32729	4.28301
GSE26284Xx-xXGSE30567	GSM981244	IMR90	240426286	Fibroblasts	Normal	11.9909	4	-141.609	-125.544	-14.1889	1.32459
GSE50760	GSM1228204	normal colon	34719221	Intestines	Normal	10.7826	1	-48.4049	-139.609	-3.59076	-12.9231
GSE47966	GSM1173804	Middle frontal gyrus from 5 year old male human brain (UMB 1185)	139936698	Brain	Normal	10.7352	6	-162.267	-60.1222	-10.0988	15.4012
GSE50244Xx-xXGSE50398	GSM1216813	pancreatic islets	27734728	Pancreas	Normal	10.7718	14	-83.3365	-7.86095	-16.2982	-6.01015
GSE51684Xx-xXGSE51741	GSM1250462	Primary fibroblast cell cultures	11512119	Fibroblasts	Normal	11.0734	4	-81.7141	52.5727	-13.2492	0.348728
GSE49379	GSM1198478	VC	11397264	Brain	Normal	10.1627	6	-144.859	-48.542	-9.51198	14.9
GSE42960	GSM1054021	primary cultured lymphocytes	18402157	Immune	Normal	9.89928	5	123.795	-44.6497	13.9314	-1.40444
GSE50244Xx-xXGSE50398	GSM1216838	pancreatic islets	12969544	Pancreas	Normal	10.5884	14	-100.785	40.8725	-16.702	-5.50442
GSE50244Xx-xXGSE50398	GSM1216836	pancreatic islets	17427075	Pancreas	Normal	10.7063	14	-100.051	15.8326	-16.3853	-5.86667
GSE44618	GSM1087882	GM12878	38483810	Immune	Normal	11.1152	0	89.2318	195.673	6.46489	3.15296
GSE50244Xx-xXGSE50398	GSM1216824	pancreatic islets	15950236	Pancreas	Normal	10.6767	14	-99.526	44.0831	-16.4879	-5.52828
GSE50957	GSM1233282	Whole blood	38462248	Immune	Normal	7.85144	7	123.221	80.6059	9.44673	4.47861
GSE44875	GSM1093230	definitive endoderm cells	16750610	Other prenatal tissues	Normal	12.0565	2	-96.4095	21.8116	-11.5126	6.3107
GSE50893	GSM1234195	Lymphoblastoid Cell Lines	12939761	Immune	Normal	10.661	0	67.9974	105.332	5.98365	2.42566
GSE47774Xx-xXGSE47792	GSM1158284	Human Brain Reference RNA (HBRR) from Ambion	10873572	Brain	Normal	10.5718	6	-148.372	-63.6879	-10.0099	14.7974
GSE41716	GSM1023074	iPS	24076509	iPSCs	Normal	11.8316	2	-99.8664	11.153	-12.7783	6.82409
GSE50893	GSM1234235	Lymphoblastoid Cell Lines	15032849	Immune	Normal	10.7559	0	63.3195	112.974	6.3919	2.23128
GSE50760	GSM1228218	normal colon	28682122	Intestines	Normal	10.7621	1	-54.2046	-151.881	-3.21602	-13.2441
GSE50244Xx-xXGSE50398	GSM1216765	pancreatic islets	23588324	Pancreas	Normal	10.7982	14	-96.6873	5.45644	-16.1764	-5.91353
GSE50893	GSM1234040	Lymphoblastoid Cell Lines	14297477	Immune	Normal	11.0088	0	59.9611	70.4549	6.0093	2.09708
GSE46224	GSM1126613	human left ventricle apex tissue	16489356	Cardiac	Normal	10.1009	10	-95.4248	-48.3664	-0.176761	4.42465
GSE50244Xx-xXGSE50398	GSM1216818	pancreatic islets	23641103	Pancreas	Normal	10.9346	14	-97.1504	2.13214	-16.3715	-5.82327
GSE50893	GSM1233929	Lymphoblastoid Cell Lines	17150555	Immune	Normal	11.3527	0	62.3887	109.236	6.19425	2.06502
GSE50244Xx-xXGSE50398	GSM1216826	pancreatic islets	15360646	Pancreas	Normal	10.6706	14	-97.5066	-3.21141	-16.4188	-6.0484
GSE46224	GSM1126633	human left ventricle apex tissue	12569155	Cardiac	Normal	10.162	10	-100.188	-50.9781	0.0119044	4.13884
GSE45263	GSM1100303	Prefrontal Cortex	13013487	Brain	Normal	10.2177	6	-149.457	-40.1306	-9.76192	15.4395
GSE44618	GSM1087894	GM12878	42908823	Immune	Normal	10.9399	0	75.2931	209.38	6.62727	3.217
GSE50957	GSM1233284	Whole blood	47792716	Immune	Normal	7.69613	7	125.218	84.4013	9.6579	4.56388
GSE41716	GSM1023061	iPS	15832411	iPSCs	Normal	11.0619	2	-87.8789	49.9949	-12.0842	5.63544
GSE50244Xx-xXGSE50398	GSM1216793	pancreatic islets	18455002	Pancreas	Normal	10.8825	14	-94.1664	22.108	-16.5322	-5.67967
GSE51607	GSM1249138	induced pluripotent stem cell	24911861	iPSCs	Normal	11.6702	2	-112.374	29.9858	-11.7581	5.83774
GSE42960	GSM1054024	primary cultured lymphocytes	29045595	Immune	Normal	9.77028	5	117.974	-32.2201	13.4764	-1.56908
GSE50244Xx-xXGSE50398	GSM1216819	pancreatic islets	16756476	Pancreas	Normal	10.8176	14	-92.545	36.4844	-16.6888	-5.45931
GSE47774Xx-xXGSE47792	GSM1158043	Human Brain Reference RNA (HBRR) from Ambion	10023403	Brain	Normal	10.4201	6	-143.976	-46.9236	-9.15319	15.0697
GSE51415	GSM1245062	immortalized oral keratinocytes	115488689	Skin	Normal	11.5748	1	-74.8411	-26.1599	-11.2815	-6.2862
GSE45258	GSM1100205	breast	23018349	Mammary	Normal	12.6627	1	-70.9269	-26.2322	-10.8563	-5.12675
GSE50244Xx-xXGSE50398	GSM1216754	pancreatic islets	19772791	Pancreas	Normal	10.528	14	-100.042	33.723	-16.493	-5.72204
GSE49159	GSM1194813	NHDF, exudate	24171269	Fibroblasts	Normal	11.2393	4	-75.5169	-13.7443	-14.5595	0.489464
GSE47488Xx-xXGSE47678	GSM1151056	IMR90 cells	123512985	Fibroblasts	Normal	11.6363	4	-110.377	-48.8684	-14.0329	2.18175
GSE50244Xx-xXGSE50398	GSM1216773	pancreatic islets	25832123	Pancreas	Normal	10.4912	14	-100.311	29.5348	-16.732	-5.82119
GSE49379	GSM1198461	muscle	12253351	Muscle	Normal	10.1381	9	-78.2976	-92.3901	-13.8215	12.295
GSE50244Xx-xXGSE50398	GSM1216769	pancreatic islets	21731861	Pancreas	Normal	10.5052	14	-91.6437	24.8566	-16.4291	-5.89516
GSE43520	GSM1196045	Ovary	26611776	Female reproductive	Normal	10.9933	1	-96.2719	-97.8928	-5.3573	-9.144
GSE50244Xx-xXGSE50398	GSM1216768	pancreatic islets	24749622	Pancreas	Normal	10.8339	14	-104.056	-9.76671	-16.6393	-6.35551
GSE51607	GSM1249126	induced pluripotent stem cell from RTT patient	49877062	iPSCs	Normal	11.5478	2	-103.882	135.783	-10.4619	3.80837
GSE46224	GSM1126650	human left ventricle apex tissue	16472294	Cardiac	Normal	10.0964	10	-86.1475	-54.5591	-0.12318	4.65347
GSE50893	GSM1234057	Lymphoblastoid Cell Lines	16721995	Immune	Normal	11.3065	0	63.9602	84.1973	6.13785	2.15635
GSE40548	GSM996200	Neutrophil	37088006	Immune	Normal	6.73205	3	162.891	54.1757	15.4939	-4.74671
GSE44618	GSM1087879	GM12878	36542278	Immune	Normal	10.4912	0	62.2774	158.415	6.83178	2.42531
GSE46224	GSM1126643	human left ventricle apex tissue	16114600	Cardiac	Normal	10.5053	10	-98.4033	-75.77	0.117044	4.45999
GSE47718	GSM1155372	airway basal cells, nonsmoker	40063028	Respiratory	Normal	12.0864	1	-85.7094	-20.7893	-11.067	-6.9496
GSE50386	GSM1217954	FACS-sorted pancreatic islet	12685818	Pancreas	Normal	8.87425	1	-66.7601	30.9213	-5.27401	-6.46184
GSE24565	GSM973686	IMR90	26198989	Fibroblasts	Normal	6.95195	0	-2.28044	285.504	7.36445	3.49138
GSE47774Xx-xXGSE47792	GSM1158292	Human Brain Reference RNA (HBRR) from Ambion	11162692	Brain	Normal	10.5519	6	-147.568	-62.8509	-10.1456	14.7219
GSE46224	GSM1126647	human left ventricle apex tissue	13061244	Cardiac	Normal	10.2275	10	-97.4401	-51.4914	-0.165538	4.34516
GSE47718	GSM1155378	airway basal cells, nonsmoker	33467255	Respiratory	Normal	11.51	1	-80.1863	-18.6982	-10.833	-6.90185
GSE44618	GSM1087871	GM12878	13858300	Immune	Normal	9.92857	0	84.5294	255.861	6.60354	3.76284
GSE43984	GSM1076107	hepatocyte	18705320	Liver	Normal	10.1656	8	-36.9937	-91.3226	-20.5477	-2.53773
GSE24565	GSM973679	IMR90	118411353	Fibroblasts	Normal	7.0866	0	-2.43583	261.257	7.62143	3.10187
GSE50893	GSM1234212	Lymphoblastoid Cell Lines	17422078	Immune	Normal	11.1154	0	66.7763	97.7874	5.87799	2.5248
GSE47774Xx-xXGSE47792	GSM1158466	Human Brain Reference RNA (HBRR) from Ambion	10244635	Brain	Normal	10.4221	6	-144.45	-48.1568	-9.31633	14.8745
GSE47626	GSM1153513	induced pluripotent stem cells	29477708	iPSCs	Normal	12.2313	2	-137.277	-5.6651	-13.1947	7.31032
GSE44618	GSM1087880	GM12878	17751234	Immune	Normal	11.4802	0	76.503	124.881	6.02823	2.02274
GSE43143	GSM1207206	iPSC	30952263	iPSCs	Normal	12.038	2	-133.812	-18.7571	-12.5051	7.5323
GSE50244Xx-xXGSE50398	GSM1216815	pancreatic islets	18582069	Pancreas	Normal	10.4112	14	-87.4756	90.0847	-16.377	-5.15844
GSE47626	GSM1153510	induced pluripotent stem cells	26625558	iPSCs	Normal	12.4408	2	-141.992	-39.1898	-12.698	8.17471
GSE50244Xx-xXGSE50398	GSM1216790	pancreatic islets	23451135	Pancreas	Normal	10.7073	14	-105.275	-8.9442	-16.627	-6.50867
GSE50760	GSM1228210	normal colon	27570210	Intestines	Normal	10.7715	1	-46.9787	-164.202	-3.58482	-13.1097
GSE46486Xx-xXGSE46487	GSM1131156	skin	41198033	Skin	Normal	10.7997	1	-51.2537	-34.6457	-8.8265	-9.29049
GSE50760	GSM1228206	normal colon	20369575	Intestines	Normal	10.6497	1	-40.8386	-144.487	-3.40585	-12.8699
GSE50386	GSM1217955	FACS-sorted pancreatic islet	12225025	Pancreas	Normal	8.83793	1	-69.4384	20.649	-4.9224	-6.94526
GSE30567	GSM984607	hMSC-UC	124017351	MSCs	Normal	10.6366	4	-94.9952	25.6196	-12.1877	0.44348
GSE40243	GSM992934	CD34-pos cell in erythroid differentiation	83437129	HSCs	Normal	11.1525	0	47.3022	102.347	7.14489	-0.66295
GSE50957	GSM1233291	Whole blood	35294989	Immune	Normal	7.69067	7	125.4	99.5302	8.98902	4.38932
GSE41616	GSM1020213	corneal endothelial cells	13580736	Endothelial	Normal	10.788	4	-103.21	-99.1188	-6.62568	-7.46089
GSE47774Xx-xXGSE47792	GSM1158463	Human Brain Reference RNA (HBRR) from Ambion	10013594	Brain	Normal	10.3458	6	-142.884	-45.7893	-9.23238	14.9446
GSE47774Xx-xXGSE47792	GSM1158281	Human Brain Reference RNA (HBRR) from Ambion	10869505	Brain	Normal	10.6098	6	-150.04	-68.3149	-9.90402	14.8149
GSE47774Xx-xXGSE47792	GSM1158302	Human Brain Reference RNA (HBRR) from Ambion	10449201	Brain	Normal	10.6146	6	-149.295	-67.4882	-10.1167	14.8021
GSE46224	GSM1126631	human left ventricle apex tissue	11055116	Cardiac	Normal	10.3594	10	-99.3843	-62.329	-0.141237	4.80856
GSE40524	GSM995551	retina	81521460	Retina	Normal	9.80156	13	-117.791	17.3101	-2.87287	8.61296
GSE50893	GSM1233910	Lymphoblastoid Cell Lines	16782165	Immune	Normal	11.093	0	72.858	97.6026	6.37609	2.40084
GSE41716	GSM1023085	iPS	23247994	iPSCs	Normal	11.7805	2	-106.305	34.1806	-12.9865	5.69688
GSE50174	GSM1215105	Cumulus granulosa	104586139	Female reproductive	Normal	10.9365	0	-79.7275	-33.2227	-7.86951	-5.17406
GSE44618	GSM1087874	GM12878	13509230	Immune	Normal	8.11066	0	81.5137	261.603	6.52502	3.64509
GSE50893	GSM1233930	Lymphoblastoid Cell Lines	18737970	Immune	Normal	11.2632	0	63.281	97.2332	6.24868	2.10333
GSE39821	GSM979873	H1 hESCs	40905065	hESCs	Normal	10.745	2	-89.7766	56.057	-11.8216	5.06703
GSE24565	GSM973680	IMR90	25088542	Fibroblasts	Normal	5.51559	0	23.5486	328.887	7.20582	3.80814
GSE51878	GSM1254463	muscle cells mock	35303774	Muscle	Normal	11.105	4	-94.2469	10.4509	-13.1897	0.73563
GSE41716	GSM1023079	fibroblast	24720281	Fibroblasts	Normal	11.46	4	-96.976	20.5215	-14.3069	-0.314809
GSE47774Xx-xXGSE47792	GSM1158307	Human Brain Reference RNA (HBRR) from Ambion	10351938	Brain	Normal	10.5935	6	-148.969	-64.3949	-10.0716	15.0608
GSE50893	GSM1234095	Lymphoblastoid Cell Lines	16561751	Immune	Normal	11.1292	0	63.8181	94.4652	6.2807	2.07977
GSE50244Xx-xXGSE50398	GSM1216755	pancreatic islets	20644697	Pancreas	Normal	10.915	14	-102.101	-25.0167	-16.6271	-6.26587
GSE43143	GSM1057334	NPC	27989195	Neural progenitor/stem cells	Normal	11.9061	2	-163.706	-15.6113	-9.28566	7.41114
GSE46490Xx-xXGSE46508	GSM1131194	cumulus granulosa cells	22786053	Female reproductive	Normal	10.8713	0	-84.882	-21.6249	-7.41159	-5.05233
GSE47933	GSM1162731	human mammary epithelial cell	30096406	Mammary	Normal	9.35551	1	-48.261	170.918	-7.15401	-5.58372
GSE41716	GSM1023066	iPS	25295359	iPSCs	Normal	11.7888	2	-99.2917	4.42322	-12.6284	6.66341
GSE44875	GSM1093238	human pancreatic beta cells	10098897	Pancreas	Normal	9.16724	1	-32.4672	123.768	-15.6662	-4.3083
GSE39821	GSM979872	H1 hESCs	39327996	hESCs	Normal	10.6097	2	-83.3216	62.5687	-11.9329	5.47385
GSE50893	GSM1233974	Lymphoblastoid Cell Lines	22443492	Immune	Normal	11.2921	0	68.752	103.924	6.21368	2.33351
GSE50244Xx-xXGSE50398	GSM1216770	pancreatic islets	26083146	Pancreas	Normal	10.9437	14	-105.106	-18.6935	-16.2841	-6.28423
GSE49379	GSM1198465	kidney	10117791	Kidney	Normal	9.81141	1	-58.0843	-43.5742	-6.82628	-6.63916
GSE43143	GSM1207207	NPC	32627787	Neural progenitor/stem cells	Normal	12.0455	2	-148.297	16.7981	-8.99527	7.44656
GSE47718	GSM1155375	airway basal cells, nonsmoker	35511789	Respiratory	Normal	10.8359	1	-70.0326	-2.02025	-10.9117	-7.60993
GSE47774Xx-xXGSE47792	GSM1158294	Human Brain Reference RNA (HBRR) from Ambion	10929955	Brain	Normal	10.5345	6	-148.385	-63.1999	-9.99636	14.8867
GSE50893	GSM1234096	Lymphoblastoid Cell Lines	14492679	Immune	Normal	11.1164	0	63.9454	100.32	6.09035	2.57913
GSE47774Xx-xXGSE47792	GSM1158277	Human Brain Reference RNA (HBRR) from Ambion	10719908	Brain	Normal	10.6134	6	-149.875	-66.095	-10.1038	14.8396
GSE46224	GSM1126642	human left ventricle apex tissue	18372633	Cardiac	Normal	10.1542	10	-102.396	-59.7264	0.254212	4.40815
GSE45263	GSM1100304	Prefrontal Cortex	12725257	Brain	Normal	10.2718	6	-159.349	-48.9312	-9.62757	15.1255
GSE44875	GSM1093229	undifferentiated human ESCs	23096549	hESCs	Normal	12.695	2	-115.459	-10.2217	-13.2425	7.16901
GSE45982	GSM1129342	Tonsillar NaÃ¯ve B cells	63935940	Immune	Normal	9.49899	0	114.224	20.6729	7.66532	1.40283
GSE41716	GSM1023060	iPS	27699300	iPSCs	Normal	11.9459	2	-112.091	-5.88299	-13.1015	6.9553
GSE47774Xx-xXGSE47792	GSM1158464	Human Brain Reference RNA (HBRR) from Ambion	10371699	Brain	Normal	10.3452	6	-143.744	-47.3532	-9.20091	15.078
GSE44618	GSM1087883	GM12878	20218987	Immune	Normal	11.2518	0	69.9414	172.117	6.6702	2.96637
GSE47792Xx-xXGSE49712	GSM1206241	Ambion Human Brain Reference RNA (HBRR)	73303821	Brain	Normal	10.1322	6	-134.981	-29.9352	-9.04655	15.1332
GSE45263	GSM1100302	Prefrontal Cortex	12006807	Brain	Normal	10.2883	6	-146.591	-67.5006	-9.94319	14.5675
GSE50760	GSM1228219	normal colon	25778467	Intestines	Normal	11.2395	1	-86.3787	-167.696	-3.44474	-13.3684
GSE44718	GSM1089285	Bronchial Epithelial Cells	21444378	Respiratory	Normal	12.1055	1	-93.361	-63.7327	-11.1882	-7.19893
GSE48678	GSM1183339	Cockayne syndrome group B fibroblasts	11540871	Fibroblasts	Normal	8.16844	0	-36.0296	186.077	-9.45499	0.660358
GSE42509Xx-xXGSE45833	GSM1041195	Immortalized primary fibroblasts	21862747	Fibroblasts	Normal	11.8814	4	-81.9694	20.9227	-13.9761	1.78955
GSE50893	GSM1233951	Lymphoblastoid Cell Lines	15824733	Immune	Normal	10.963	0	70.0571	108.256	6.27433	2.05017
GSE50386	GSM1217958	FACS-sorted pancreatic islet	14832917	Pancreas	Normal	9.67876	1	-76.746	15.0688	-5.11359	-6.74082
GSE50514	GSM1220555	Lymph node, non-FOXP1 rearrangement	41840214	Immune	Normal	10.425	0	42.4904	-49.0169	-2.81723	-9.0743
GSE50244Xx-xXGSE50398	GSM1216766	pancreatic islets	15530965	Pancreas	Normal	10.7269	14	-95.3474	5.18344	-16.2701	-5.86824
GSE50244Xx-xXGSE50398	GSM1216785	pancreatic islets	27421166	Pancreas	Normal	10.4723	14	-90.4571	27.5341	-16.2984	-5.97059
GSE47774Xx-xXGSE47792	GSM1158300	Human Brain Reference RNA (HBRR) from Ambion	11062298	Brain	Normal	10.5671	6	-148.604	-62.7106	-9.86893	14.6558
GSE47718	GSM1155374	airway basal cells, nonsmoker	40381466	Respiratory	Normal	11.8321	1	-77.953	-4.25244	-11.3074	-7.08658
GSE50514	GSM1220554	Lymph node, non-FOXP1 rearrangement	45316278	Immune	Normal	10.9262	0	36.8352	-20.2061	-2.25299	-8.39435
GSE44618	GSM1087891	GM12878	39307578	Immune	Normal	5.28472	0	73.6627	311.418	6.40184	3.73116
GSE50386	GSM1217961	FACS-sorted pancreatic islet	19568412	Pancreas	Normal	9.23006	1	-60.8337	23.4816	-5.39504	-7.17062
GSE44718	GSM1089288	Bronchial Epithelial Cells	21871153	Respiratory	Normal	11.0012	1	-91.5041	-64.5603	-10.9384	-7.60857
GSE45785Xx-xXGSE45833	GSM1115087	Immortalized primary fibroblasts	36564014	Fibroblasts	Normal	10.8939	4	-94.8489	-4.61128	-14.5715	1.00297
GSE47774Xx-xXGSE47792	GSM1158456	Human Brain Reference RNA (HBRR) from Ambion	10296262	Brain	Normal	10.3603	6	-144.659	-48.4944	-9.17748	14.8144
GSE50893	GSM1233952	Lymphoblastoid Cell Lines	12252673	Immune	Normal	11.0699	0	70.0825	109.193	6.13183	2.31684
GSE50893	GSM1234024	Lymphoblastoid Cell Lines	16050182	Immune	Normal	11.1676	0	67.2026	96.9535	6.2456	2.294
GSE46224	GSM1126627	human left ventricle apex tissue	15720553	Cardiac	Normal	10.1686	10	-93.027	-54.6181	0.0977715	4.14862
GSE26284Xx-xXGSE30567	GSM981248	IMR90	258893824	Fibroblasts	Normal	10.6319	4	-115.09	-92.0742	-14.21	1.33896
GSE50244Xx-xXGSE50398	GSM1216839	pancreatic islets	19093556	Pancreas	Normal	11.0777	14	-96.5044	-7.49624	-16.3417	-5.59628
GSE41716	GSM1023083	fibroblast	19956633	Fibroblasts	Normal	11.1708	4	-99.5151	26.6865	-13.943	-0.0165872
GSE44875	GSM1093235	human pancreatic alpha cells	11565801	Pancreas	Normal	8.82903	1	-21.1966	136.904	-15.676	-3.79401
GSE44646Xx-xXGSE54726	GSM1088318	HFF-1	132983814	Fibroblasts	Normal	11.5543	4	-114.954	-46.2679	-15.142	0.780396
GSE41716	GSM1023072	iPS	32378496	iPSCs	Normal	12.3329	2	-124.048	-34.5742	-12.995	7.73979
GSE24565	GSM973693	IMR90	17027154	Fibroblasts	Normal	4.88134	0	32.5672	335.055	7.40728	3.96379
GSE47933	GSM1162727	human mammary epithelial cell	33245772	Mammary	Normal	10.0639	1	-54.1486	168.955	-7.79121	-5.49486
GSE47774Xx-xXGSE47792	GSM1158299	Human Brain Reference RNA (HBRR) from Ambion	10781847	Brain	Normal	10.6416	6	-148.139	-62.4904	-9.89966	14.7497
GSE32625	GSM808735	neurons	40794528	Brain	Normal	9.83925	2	-81.8921	204.476	-7.48896	4.66858
GSE51607	GSM1249130	induced pluripotent stem cell from RTT patient	66422068	iPSCs	Normal	11.52	2	-98.5827	117.167	-11.0207	4.16573
GSE50514	GSM1220556	Lymph node, non-FOXP1 rearrangement	34365572	Immune	Normal	10.9356	0	48.0096	-32.847	-2.66134	-8.77507
GSE47792Xx-xXGSE49712	GSM1206235	Ambion Human Brain Reference RNA (HBRR)	84825395	Brain	Normal	10.2166	6	-136.716	-32.5739	-9.16586	14.8044
GSE44618	GSM1087887	GM12878	29695523	Immune	Normal	7.17265	0	71.2659	277.55	6.72552	3.76138
GSE50760	GSM1228214	normal colon	19818731	Intestines	Normal	10.7151	1	-54.6871	-165.754	-3.48521	-13.4555
GSE24565	GSM977028	hMSC-BM	153933902	MSCs	Normal	6.08817	0	12.1927	283.86	7.52849	3.33643
GSE50244Xx-xXGSE50398	GSM1216753	pancreatic islets	17825639	Pancreas	Normal	10.4429	14	-98.3892	19.2236	-16.6366	-5.58987
GSE24565	GSM977032	GM12878	73829805	Immune	Normal	7.49045	0	56.0645	225.51	8.35618	2.93342
GSE50244Xx-xXGSE50398	GSM1216830	pancreatic islets	29204256	Pancreas	Normal	10.7082	14	-110.108	-10.5188	-16.4157	-6.34193
GSE44618	GSM1087893	GM12878	32555943	Immune	Normal	7.90177	0	78.1253	259.668	6.36363	3.5695
GSE41716	GSM1023068	iPS	126149136	iPSCs	Normal	12.5977	2	-128.645	-55.1945	-12.6134	8.16603
GSE43526Xx-xXGSE43900	GSM1179927	iPSCs were differentiated into forebrain cortical neurons and treated with vehicle for 6 days.	76386504	Other stem-cells	Normal	10.4922	2	-133.678	74.0794	-6.62476	8.72378
GSE47966	GSM1173805	Middle frontal gyrus from 12 year old male human brain (UMB 616)	138210278	Brain	Normal	10.7379	6	-154.582	-46.8331	-9.88289	15.5176
GSE47933	GSM1162728	human mammary epithelial cell	32095715	Mammary	Normal	9.42354	1	-47.8877	164.266	-7.56393	-6.2168
GSE50760	GSM1228213	normal colon	27351634	Intestines	Normal	10.839	1	-50.3184	-174.968	-3.3238	-13.507
GSE45258	GSM1100209	breast	21004178	Mammary	Normal	11.4976	1	-24.5267	-9.85345	-8.97893	-6.086
GSE44618	GSM1087858	GM12878	28790621	Immune	Normal	11.2505	0	73.0975	123.613	6.15372	1.81477
GSE49159	GSM1194805	NHDF, no treatment	18220200	Fibroblasts	Normal	10.6978	4	-85.3082	-2.6709	-13.9404	-0.274025
GSE50174	GSM1215104	Cumulus granulosa	128080898	Female reproductive	Normal	10.9729	0	-79.813	-40.2294	-7.68742	-5.16648
GSE45263	GSM1100298	Prefrontal Cortex	11110672	Brain	Normal	10.1647	6	-150.274	-40.973	-9.7955	15.5997
GSE40243	GSM992933	CD34-pos cell in erythroid differentiation	89650719	HSCs	Normal	11.2989	0	45.9212	67.002	7.65649	-0.987133
GSE50244Xx-xXGSE50398	GSM1216762	pancreatic islets	17507845	Pancreas	Normal	10.7805	14	-91.0279	64.1602	-16.5277	-5.51778
GSE41716	GSM1023075	fibroblast	36348596	Fibroblasts	Normal	11.0907	4	-114.134	-25.5823	-14.9117	-0.420201
GSE26284Xx-xXGSE30567	GSM981243	IMR90	166830772	Fibroblasts	Normal	11.1963	4	-82.3406	85.2319	-12.0661	0.543589
GSE49159	GSM1194806	NHDF, TGFbeta	20073684	Fibroblasts	Normal	10.8455	4	-92.2252	-10.7132	-14.1486	0.206271
GSE45263	GSM1100299	Prefrontal Cortex	11986113	Brain	Normal	10.3256	6	-142.902	-50.4749	-9.83512	15.5402
GSE49890Xx-xXGSE49893	GSM1208970	cell-free RNA from second trimester amniotic fluid supernatant	23649451	Female reproductive	Normal	9.0399	1	-48.6011	36.4494	-5.79248	-8.14486
GSE46224	GSM1126617	human left ventricle apex tissue	10145926	Cardiac	Normal	10.0853	10	-96.8391	-63.4981	0.127922	4.5458
GSE48889	GSM1212190	Lymphocyte cell lines	17538474	Immune	Normal	10.5749	0	71.6413	107.75	6.24612	1.69635
GSE40548	GSM996201	Neutrophil	34101903	Immune	Normal	6.72903	3	161.931	60.1307	15.6024	-4.82979
GSE40548	GSM996197	Neutrophil	53766136	Immune	Normal	7.08196	3	171.023	9.7828	15.8464	-5.25666
GSE41716	GSM1023084	iPS	18429848	iPSCs	Normal	11.7442	2	-113.257	23.4982	-12.7022	6.24848
GSE42509Xx-xXGSE45833	GSM1041196	Immortalized primary fibroblasts	18699679	Fibroblasts	Normal	11.951	4	-83.7528	6.91673	-14.0918	1.93605
GSE50174	GSM1215106	Cumulus granulosa	85782134	Female reproductive	Normal	10.8763	0	-87.3628	-42.9705	-7.38302	-5.24502
GSE40548	GSM996199	Neutrophil	51205019	Immune	Normal	7.31248	3	170.952	11.0881	15.9487	-5.18997
GSE48889	GSM1212196	Lymphocyte cell lines	24259003	Immune	Normal	8.72314	0	46.7861	132.42	9.20311	2.03187
GSE50957	GSM1233280	Whole blood	33945860	Immune	Normal	7.65647	7	126.266	98.4578	9.30686	4.43107
GSE50244Xx-xXGSE50398	GSM1216837	pancreatic islets	14170049	Pancreas	Normal	10.6331	14	-104.686	14.5279	-16.6048	-5.72087
GSE50893	GSM1234159	Lymphoblastoid Cell Lines	19924773	Immune	Normal	10.9249	0	65.0479	85.3203	5.97762	2.40678
GSE50386	GSM1217957	FACS-sorted pancreatic islet	13332153	Pancreas	Normal	9.21083	1	-76.3663	-4.56197	-4.9716	-6.97509
GSE47718	GSM1155373	airway basal cells, nonsmoker	41532907	Respiratory	Normal	11.6176	1	-70.937	35.8319	-10.9358	-7.39396
GSE44618	GSM1087889	GM12878	31615988	Immune	Normal	7.45603	0	70.5193	280.294	6.2676	3.69252
GSE50893	GSM1234074	Lymphoblastoid Cell Lines	16593733	Immune	Normal	11.0416	0	65.3374	101.924	6.3054	1.9177
GSE50893	GSM1233909	Lymphoblastoid Cell Lines	15147170	Immune	Normal	11.0933	0	72.7736	97.4723	6.35118	2.01085
GSE47774Xx-xXGSE47792	GSM1158283	Human Brain Reference RNA (HBRR) from Ambion	10636456	Brain	Normal	10.584	6	-148.29	-63.0985	-9.89839	14.7404
GSE50514	GSM1220558	Lymph node, FOXP1 neg by IHC	44349700	Immune	Normal	11.4496	0	3.06325	-68.9456	-3.46366	-9.03128
GSE44618	GSM1087859	GM12878	26694091	Immune	Normal	11.3075	0	73.2175	119.414	6.02197	1.75043
GSE50244Xx-xXGSE50398	GSM1216799	pancreatic islets	24921373	Pancreas	Normal	10.8523	14	-98.5436	7.60984	-16.6437	-5.92005
GSE50244Xx-xXGSE50398	GSM1216784	pancreatic islets	22897880	Pancreas	Normal	10.8386	14	-102.425	-11.4062	-16.4897	-6.19736
GSE47792Xx-xXGSE49712	GSM1206243	Ambion Human Brain Reference RNA (HBRR)	49240694	Brain	Normal	10.4116	6	-143.565	-49.5116	-9.38873	15.0204
GSE45263	GSM1100307	Prefrontal Cortex	12509166	Brain	Normal	10.2618	6	-149.607	-53.8294	-9.95711	15.2901
GSE50244Xx-xXGSE50398	GSM1216771	pancreatic islets	24296397	Pancreas	Normal	10.8226	14	-98.3814	9.07424	-16.5801	-5.93593
GSE47774Xx-xXGSE47792	GSM1158462	Human Brain Reference RNA (HBRR) from Ambion	10135856	Brain	Normal	10.369	6	-144.312	-47.5001	-9.4424	15.2342
GSE45785Xx-xXGSE45833	GSM1115083	Immortalized primary fibroblasts	33514934	Fibroblasts	Normal	11.9046	4	-96.0217	1.20452	-14.6137	1.39002
GSE48918	GSM1186811	B lymphoblasts	30466617	Immune	Normal	11.6272	0	65.8161	16.3613	4.3752	0.806718
GSE41716	GSM1023071	fibroblast	21492699	Fibroblasts	Normal	10.6822	4	-106.334	-23.5373	-14.2922	-0.119944
GSE47774Xx-xXGSE47792	GSM1158293	Human Brain Reference RNA (HBRR) from Ambion	10912287	Brain	Normal	10.576	6	-148.786	-64.1423	-9.7448	15.0234
GSE46224	GSM1126623	human left ventricle apex tissue	16860447	Cardiac	Normal	9.96711	10	-97.9797	-44.9631	-0.129986	4.09365
GSE46224	GSM1126634	human left ventricle apex tissue	15181698	Cardiac	Normal	9.95118	10	-93.6549	-36.4997	-0.381501	4.34794
GSE50244Xx-xXGSE50398	GSM1216781	pancreatic islets	27131783	Pancreas	Normal	10.8177	14	-96.2158	29.8373	-16.3009	-5.56389
GSE50244Xx-xXGSE50398	GSM1216757	pancreatic islets	22083439	Pancreas	Normal	10.6821	14	-80.2356	86.386	-16.2115	-5.3893
GSE47774Xx-xXGSE47792	GSM1158468	Human Brain Reference RNA (HBRR) from Ambion	10225183	Brain	Normal	10.3753	6	-144.123	-48.7051	-9.26031	15.159
GSE50957	GSM1233286	Whole blood	32582248	Immune	Normal	7.63411	7	114.157	86.6816	9.43169	4.64815
GSE50893	GSM1234058	Lymphoblastoid Cell Lines	15415202	Immune	Normal	11.2703	0	64.2523	92.9612	6.37118	2.43988
GSE47774Xx-xXGSE47792	GSM1158454	Human Brain Reference RNA (HBRR) from Ambion	10229940	Brain	Normal	10.3509	6	-143.15	-46.2454	-9.41919	14.867
GSE50244Xx-xXGSE50398	GSM1216811	pancreatic islets	24634031	Pancreas	Normal	10.6071	14	-96.9166	-9.07907	-16.1433	-6.12696
GSE46562	GSM1132421	schizohrenia neurons	54423721	Brain	Normal	11.2604	2	-164.405	5.80822	-9.1361	8.71691
GSE33592	GSM830451	BJ fibroblast cells	31157216	Fibroblasts	Normal	9.4508	0	-46.3693	145.945	-9.96469	1.31343
GSE49379	GSM1198483	CBC	10441369	Brain	Normal	9.34219	6	-109.184	31.4789	-7.50268	15.4522
GSE49379	GSM1198487	CBC	10422740	Brain	Normal	9.63409	6	-109.797	15.0459	-7.94002	15.3575
GSE50244Xx-xXGSE50398	GSM1216767	pancreatic islets	18600452	Pancreas	Normal	10.5322	14	-93.0833	59.8938	-16.5497	-5.31234
GSE49379	GSM1198485	CBC	11072543	Brain	Normal	9.7548	6	-115.476	-0.215333	-8.29692	15.3079
GSE48678	GSM1183340	Cockayne syndrome group B fibroblasts	11548527	Fibroblasts	Normal	9.54369	4	-66.4461	110.577	-11.0969	0.279721
GSE36952	GSM907018	human monocyte derived macrophages	30069018	Immune	Normal	9.9473	0	98.9312	-31.1596	14.9979	6.67966
GSE50244Xx-xXGSE50398	GSM1216841	pancreatic islets	15289321	Pancreas	Normal	10.7006	14	-93.846	29.0187	-16.4858	-5.57068
GSE50893	GSM1234075	Lymphoblastoid Cell Lines	10875791	Immune	Normal	10.9127	0	61.6409	103.008	6.3264	2.35237
GSE50893	GSM1234006	Lymphoblastoid Cell Lines	13931282	Immune	Normal	10.9575	0	70.6136	90.963	6.38739	2.05495
GSE43526Xx-xXGSE43900	GSM1179928	iPSCs were differentiated into forebrain cortical neurons and treated with 10ÂµM topotecan for 6 da	81674664	Other stem-cells	Normal	10.7975	2	-139.808	43.3382	-7.59043	8.99356
GSE47774Xx-xXGSE47792	GSM1158460	Human Brain Reference RNA (HBRR) from Ambion	10161259	Brain	Normal	10.3429	6	-142.394	-44.1849	-9.33037	15.169
GSE50244Xx-xXGSE50398	GSM1216822	pancreatic islets	17314386	Pancreas	Normal	10.7437	14	-102.386	10.7739	-16.5941	-5.77373
GSE50244Xx-xXGSE50398	GSM1216806	pancreatic islets	22539751	Pancreas	Normal	10.7964	14	-102.456	-21.6197	-16.5696	-6.35358
GSE47774Xx-xXGSE47792	GSM1158282	Human Brain Reference RNA (HBRR) from Ambion	10893310	Brain	Normal	10.6007	6	-148.422	-64.0704	-10.2664	14.881
GSE26284Xx-xXGSE30567	GSM981257	CD34+ Mobilized	13992517	HSCs	Normal	9.69787	0	37.6055	-2.55286	9.83206	-1.47882
GSE50893	GSM1234158	Lymphoblastoid Cell Lines	15199331	Immune	Normal	10.9513	0	66.6715	91.0357	6.06136	2.46873
GSE44618	GSM1087865	GM12878	12966340	Immune	Normal	8.20658	0	73.0349	257.096	6.5255	3.79598
GSE50514	GSM1220557	Lymph node, non-FOXP1 rearrangement	36827916	Immune	Normal	10.9695	0	64.6228	-49.455	-2.61558	-8.81133
GSE43143	GSM1057333	iPSC	27912323	iPSCs	Normal	12.2974	2	-138.249	-27.1965	-12.5501	7.82253
GSE45263	GSM1100295	Prefrontal Cortex	14259698	Brain	Normal	10.1104	6	-148.29	-40.1976	-9.55169	15.6401
GSE50893	GSM1234007	Lymphoblastoid Cell Lines	19303748	Immune	Normal	11.1068	0	64.9742	106.808	6.39641	1.87887
GSE47626	GSM1153507	induced pluripotent stem cells	31970890	iPSCs	Normal	12.456	2	-145.89	-31.0278	-12.5731	8.04086
GSE47626	GSM1153512	induced pluripotent stem cells	27026950	iPSCs	Normal	12.2651	2	-146.778	-15.2397	-12.3189	7.89091
GSE46224	GSM1126619	human left ventricle apex tissue	17428640	Cardiac	Normal	10.0513	10	-92.3586	-48.9952	-0.258978	4.44295
GSE39118Xx-xXGSE50792	GSM1229373	blood, pre-LPS	48968740	Immune	Normal	9.43879	3	160.101	-152.708	14.1163	-13.4266
GSE50760	GSM1228215	normal colon	27049239	Intestines	Normal	10.7449	1	-42.6567	-158.442	-3.4797	-13.2633
GSE50244Xx-xXGSE50398	GSM1216777	pancreatic islets	24695374	Pancreas	Normal	10.6085	14	-98.1606	-18.4071	-16.4649	-6.2479
GSE46224	GSM1126626	human left ventricle apex tissue	16805093	Cardiac	Normal	10.4058	10	-103.173	-94.6607	0.504292	4.75965
GSE47774Xx-xXGSE47792	GSM1158298	Human Brain Reference RNA (HBRR) from Ambion	11086158	Brain	Normal	10.6306	6	-149.559	-65.3966	-10.1227	14.7866
GSE47792Xx-xXGSE49712	GSM1206237	Ambion Human Brain Reference RNA (HBRR)	88352850	Brain	Normal	10.2336	6	-137.567	-35.9337	-9.48577	14.9486
GSE44618	GSM1087861	GM12878	25865263	Immune	Normal	11.196	0	90.388	167.081	6.47943	2.43388
GSE44618	GSM1087886	GM12878	34994297	Immune	Normal	10.7717	0	68.2078	245.342	6.64677	3.45928
GSE49379	GSM1198471	PFC	19729467	Brain	Normal	9.92096	6	-140.506	-6.74972	-8.76679	16.0888
GSE50244Xx-xXGSE50398	GSM1216775	pancreatic islets	26994282	Pancreas	Normal	10.5494	14	-103.652	-17.196	-16.5587	-6.13613
GSE26284Xx-xXGSE30567Xx-xXGSE49417	GSM981249	IMR90	160423495	Fibroblasts	Normal	11.999	4	-124.474	-64.792	-14.0293	1.77455
GSE46224	GSM1126618	human left ventricle apex tissue	17381487	Cardiac	Normal	10.1532	10	-84.2147	-62.177	-0.101665	4.70177
GSE50244Xx-xXGSE50398	GSM1216797	pancreatic islets	24792491	Pancreas	Normal	10.7078	14	-91.5558	38.2507	-16.4801	-5.54169
GSE44618	GSM1087862	GM12878	20769730	Immune	Normal	10.9458	0	85.0934	249.618	6.36725	3.57126
GSE47774Xx-xXGSE47792	GSM1158458	Human Brain Reference RNA (HBRR) from Ambion	10149612	Brain	Normal	10.4216	6	-143.941	-47.8758	-9.50071	15.2393
GSE44875	GSM1093236	human pancreatic alpha cells	12122837	Pancreas	Normal	8.64054	1	-22.4843	146.495	-15.2697	-3.56092
GSE46562	GSM1132424	schizohrenia neurons	36802704	Brain	Normal	11.3239	2	-163.09	6.30193	-8.88344	8.67934
GSE50244Xx-xXGSE50398	GSM1216782	pancreatic islets	13232327	Pancreas	Normal	10.5267	14	-102.923	18.4838	-16.8235	-5.7271
GSE40243	GSM992932	CD34-pos cell in erythroid differentiation	49621080	HSCs	Normal	11.5503	0	50.1906	25.621	8.69236	-2.19069
GSE50957	GSM1233290	Whole blood	26164798	Immune	Normal	7.57575	7	114.796	113.796	9.31431	3.78996
GSE50514	GSM1220559	Lymph node, FOXP1 neg by IHC	33837934	Immune	Normal	10.7794	0	47.7789	-58.2844	-2.61648	-8.82973
GSE24565	GSM973662	CD34+ Mobilized	32290749	HSCs	Normal	6.62132	0	68.4958	270.872	8.12146	3.32503
GSE40524	GSM995550	retina	98618252	Retina	Normal	10.3293	1	-116.432	-18.8546	-5.08887	-8.05173
GSE50760	GSM1228211	normal colon	18484805	Intestines	Normal	10.5072	1	-46.6322	-170.425	-3.23085	-13.5298
GSE50760	GSM1228202	normal colon	29192394	Intestines	Normal	10.6389	1	-44.7764	-113.608	-3.53731	-12.4785
GSE50893	GSM1234213	Lymphoblastoid Cell Lines	18699532	Immune	Normal	11.1557	0	69.986	98.6177	5.92437	2.31823
GSE46224	GSM1126651	human left ventricle apex tissue	14757592	Cardiac	Normal	9.95632	10	-87.2148	-39.5613	-0.583909	4.43683
GSE42509Xx-xXGSE45833	GSM1041192	Immortalized primary fibroblasts	23937397	Fibroblasts	Normal	12.0381	4	-90.9326	8.46208	-14.2614	1.67047
GSE51607	GSM1249129	induced pluripotent stem cell from RTT patient	73074033	iPSCs	Normal	11.7737	2	-131.399	36.768	-11.3183	6.17252
GSE46562	GSM1132423	schizohrenia neurons	27739160	Brain	Normal	10.8582	2	-153.909	24.2021	-8.65175	9.05021
GSE48889	GSM1212195	Lymphocyte cell lines	24259003	Immune	Normal	8.58511	0	42.5709	174.533	9.21693	2.59383
GSE47774Xx-xXGSE47792	GSM1158306	Human Brain Reference RNA (HBRR) from Ambion	10614718	Brain	Normal	10.5945	6	-148.261	-65.0989	-10.025	14.9326
GSE50244Xx-xXGSE50398	GSM1216776	pancreatic islets	25210448	Pancreas	Normal	10.8296	14	-104.9	-10.6083	-16.3483	-5.89161
GSE46490Xx-xXGSE46508	GSM1131196	mural granulosa cells	20900444	Female reproductive	Normal	10.3538	0	-59.1068	-7.84537	-7.23005	-5.63841
GSE50957	GSM1233288	Whole blood	35003434	Immune	Normal	8.1139	7	121.926	99.1351	9.53339	4.26328
GSE47774Xx-xXGSE47792	GSM1158305	Human Brain Reference RNA (HBRR) from Ambion	10600282	Brain	Normal	10.6028	6	-149.625	-69.0599	-9.78489	15.0354
GSE43093Xx-xXGSE43096	GSM1056527	lymphoblastoid cells	13752103	Immune	Normal	11.1247	0	67.5433	107.329	5.45478	1.96932
GSE49379	GSM1198460	muscle	11711488	Muscle	Normal	9.58078	9	-69.9071	-9.98917	-13.4372	13.677
GSE50244Xx-xXGSE50398	GSM1216831	pancreatic islets	15818000	Pancreas	Normal	10.6637	14	-97.8681	25.5483	-16.3588	-5.57088
GSE48918	GSM1186812	B lymphoblasts	30929594	Immune	Normal	11.7088	0	60.221	15.6214	4.45711	0.878155
GSE50893	GSM1234023	Lymphoblastoid Cell Lines	16738840	Immune	Normal	11.0879	0	66.9623	96.0247	6.30041	2.02535
GSE41616	GSM1020212	corneal endothelial cells	55278118	Endothelial	Normal	10.5857	4	-98.4427	-44.5579	-7.29822	-6.13728
GSE50893	GSM1233883	Lymphoblastoid Cell Lines	18840928	Immune	Normal	11.1067	0	68.2064	90.8806	6.13983	2.58258
GSE47774Xx-xXGSE47792	GSM1158297	Human Brain Reference RNA (HBRR) from Ambion	11074900	Brain	Normal	10.6029	6	-148.429	-63.4061	-9.71326	14.8154
GSE50244Xx-xXGSE50398	GSM1216820	pancreatic islets	23907757	Pancreas	Normal	10.6625	14	-102.244	7.75011	-16.4881	-5.93928
GSE47774Xx-xXGSE47792	GSM1158308	Human Brain Reference RNA (HBRR) from Ambion	10588957	Brain	Normal	10.5921	6	-148.665	-66.4559	-9.888	15.104
GSE50244Xx-xXGSE50398	GSM1216761	pancreatic islets	18851572	Pancreas	Normal	10.7787	14	-93.5525	44.365	-16.3072	-5.33557
GSE46224	GSM1126649	human left ventricle apex tissue	11023646	Cardiac	Normal	10.2357	10	-101.751	-65.0113	-0.0312899	4.66229
GSE49159	GSM1194808	NHDF, TGFbeta + exudate	22466249	Fibroblasts	Normal	11.5796	4	-78.702	4.72833	-14.193	0.592479
GSE50957	GSM1233289	Whole blood	17221154	Immune	Normal	8.22614	7	133.559	66.4062	10.0652	4.5911
GSE35468Xx-xXGSE58161	GSM869035	Primary human keratinocytes	66152514	Skin	Normal	10.9801	1	-87.2288	-53.2969	-12.2345	-7.68388
GSE46562	GSM1132427	control neurons	27195205	Brain	Normal	11.0516	2	-151.712	-4.14865	-8.75777	8.63608
GSE45785Xx-xXGSE45833	GSM1115084	Immortalized primary fibroblasts	37609163	Fibroblasts	Normal	11.7683	4	-95.7637	2.31522	-14.412	1.65521
GSE45144	GSM1097887	CD34+ cells	12786890	HSCs	Normal	10.3799	0	49.3947	50.8228	9.83124	-0.571364
GSE41716	GSM1023063	fibroblast	21251544	Fibroblasts	Normal	10.4585	4	-104.056	-0.858597	-14.0673	-0.753384
GSE47792Xx-xXGSE49712	GSM1206239	Ambion Human Brain Reference RNA (HBRR)	87596655	Brain	Normal	10.2163	6	-135.788	-28.9774	-8.91813	15.0048
GSE49379	GSM1198480	VC	12861823	Brain	Normal	10.0505	6	-139.898	-22.133	-9.19935	15.618
GSE41716	GSM1023087	iPS	175507816	iPSCs	Normal	12.3762	2	-125.045	-58.8914	-12.6618	8.06211
GSE50244Xx-xXGSE50398	GSM1216788	pancreatic islets	26571218	Pancreas	Normal	10.8347	14	-100.499	-12.7441	-16.323	-6.20382
GSE44618	GSM1087863	GM12878	32223861	Immune	Normal	12.0665	0	85.31	206.676	6.6791	3.24125
GSE51607	GSM1249136	induced pluripotent stem cell from RTT patient	64238814	iPSCs	Normal	11.2442	2	-103.383	111.105	-10.7669	3.97925
GSE50244Xx-xXGSE50398	GSM1216825	pancreatic islets	16971867	Pancreas	Normal	10.5636	14	-99.3519	32.0346	-16.2367	-5.73846
GSE50174	GSM1215103	Cumulus granulosa	43320397	Female reproductive	Normal	11.506	0	-86.8584	12.164	-7.13739	-4.81384
GSE49159	GSM1194810	NHDF, TGFbeta + exudate	21310591	Fibroblasts	Normal	11.5096	4	-79.6159	-5.80805	-14.3689	0.89648
GSE50760	GSM1228209	normal colon	27824996	Intestines	Normal	10.6751	1	-55.5153	-155.327	-3.50301	-13.0061
GSE51607	GSM1249137	induced pluripotent stem cell from RTT patient	67462163	iPSCs	Normal	11.5376	2	-98.4247	110.308	-11.0523	4.62557
GSE50244Xx-xXGSE50398	GSM1216823	pancreatic islets	16653394	Pancreas	Normal	10.4206	14	-94.3998	42.1997	-16.563	-5.6833
GSE50893	GSM1234117	Lymphoblastoid Cell Lines	16323600	Immune	Normal	10.997	0	74.2209	90.4628	6.23097	2.47852
GSE44618	GSM1087868	GM12878	14874997	Immune	Normal	10.6584	0	83.8768	244.272	6.17773	3.64385
GSE50244Xx-xXGSE50398	GSM1216835	pancreatic islets	15736061	Pancreas	Normal	10.7184	14	-79.8758	43.4039	-16.3391	-5.62053
GSE50893	GSM1234194	Lymphoblastoid Cell Lines	18054534	Immune	Normal	10.8523	0	67.901	109.715	5.78333	2.21413
GSE50244Xx-xXGSE50398	GSM1216821	pancreatic islets	24988632	Pancreas	Normal	10.7192	14	-100.255	35.4452	-16.7287	-5.56268
GSE44618	GSM1087873	GM12878	16126674	Immune	Normal	10.4172	0	79.1237	263.148	6.70725	3.57022
GSE46224	GSM1126620	human left ventricle apex tissue	20700836	Cardiac	Normal	10.124	10	-91.0926	-61.6292	0.0114965	4.48561
GSE44646Xx-xXGSE54726	GSM1088317	iPS	101320854	iPSCs	Normal	11.8613	2	-112.109	-39.5548	-12.2092	7.84925
GSE45982	GSM1129340	Tonsillar NaÃ¯ve B cells	112057216	Immune	Normal	9.62975	0	113.72	39.6345	7.88525	1.59132
GSE44718	GSM1089284	Bronchial Epithelial Cells	28864854	Respiratory	Normal	11.2287	1	-89.8132	-35.5805	-11.2182	-7.20394
GSE42509Xx-xXGSE45833	GSM1041197	Immortalized primary fibroblasts	44615915	Fibroblasts	Normal	11.9012	4	-104.398	-7.57222	-14.9527	1.7824
GSE44618	GSM1087860	GM12878	48442297	Immune	Normal	11.1116	0	90.4503	171.76	6.50721	2.55949
GSE41716	GSM1023069	iPS	147599477	iPSCs	Normal	12.4973	2	-130.721	-57.5526	-12.7555	8.65264
GSE44618	GSM1087877	GM12878	14823061	Immune	Normal	11.3753	0	73.2093	212.78	6.61596	3.31997
GSE47774Xx-xXGSE47792	GSM1158285	Human Brain Reference RNA (HBRR) from Ambion	11014622	Brain	Normal	10.5913	6	-148.927	-64.6051	-9.8331	15.1072
GSE43143	GSM1057332	neuron	27357260	Brain	Normal	11.138	2	-175.65	-34.0732	-9.53915	8.04668
GSE45785Xx-xXGSE45833	GSM1115085	Immortalized primary fibroblasts	34065175	Fibroblasts	Normal	11.6631	4	-93.9239	5.11683	-14.6547	1.28601
GSE50244Xx-xXGSE50398	GSM1216763	pancreatic islets	23354812	Pancreas	Normal	10.9288	14	-87.1634	-14.0751	-16.2368	-6.37162
GSE49159	GSM1194809	NHDF, exudate	23083530	Fibroblasts	Normal	11.0742	4	-73.8219	-2.52971	-14.0532	0.331221
GSE46562	GSM1132426	control neurons	65788203	Brain	Normal	11.3346	2	-171.387	-9.75948	-9.36315	8.25887
GSE50893	GSM1234177	Lymphoblastoid Cell Lines	16031234	Immune	Normal	10.7739	0	60.8371	89.1032	5.95441	2.24513
GSE50244Xx-xXGSE50398	GSM1216816	pancreatic islets	17589966	Pancreas	Normal	10.4261	14	-80.5913	83.2737	-16.3	-5.22704
GSE48889	GSM1212192	Lymphocyte cell lines	20498045	Immune	Normal	10.6002	0	68.473	110.063	6.13653	1.57068
GSE50244Xx-xXGSE50398	GSM1216827	pancreatic islets	19406633	Pancreas	Normal	10.6196	14	-98.585	27.533	-16.3508	-5.56397
GSE50244Xx-xXGSE50398	GSM1216814	pancreatic islets	15282783	Pancreas	Normal	10.7383	14	-103.343	16.5857	-16.526	-5.75758
GSE49159	GSM1194807	NHDF, exudate	19379232	Fibroblasts	Normal	10.9709	4	-69.1551	30.5211	-13.3487	-0.108659
GSE44618	GSM1087869	GM12878	18349583	Immune	Normal	9.59565	0	83.1505	262.162	6.20159	3.92883
GSE35468Xx-xXGSE58161	GSM869034	Primary human keratinocytes	66964411	Skin	Normal	12.0069	1	-91.5716	-55.9284	-12.0395	-7.58144
GSE44718	GSM1089286	Bronchial Epithelial Cells	23287973	Respiratory	Normal	10.8007	1	-87.3152	-32.2784	-10.8091	-7.4041
GSE36952	GSM907013	human monocyte derived macrophages	18521098	Immune	Normal	9.79523	0	105.315	-17.4196	14.4276	7.16764
GSE50244Xx-xXGSE50398	GSM1216779	pancreatic islets	23419099	Pancreas	Normal	10.8473	14	-103.11	-5.03055	-16.4603	-6.1422
GSE44618	GSM1087866	GM12878	18222806	Immune	Normal	6.44968	0	84.2597	253.811	6.19164	3.42999
GSE32625	GSM808734	hiPSCs	53743602	Other stem-cells	Normal	10.5461	2	-68.2802	198.66	-8.42996	3.27083
GSE48889	GSM1212191	Lymphocyte cell lines	18752948	Immune	Normal	10.396	0	64.8902	111.62	6.03266	1.6424
GSE50244Xx-xXGSE50398	GSM1216809	pancreatic islets	15682732	Pancreas	Normal	10.8058	14	-100.461	4.62056	-16.4921	-5.56745
GSE42960	GSM1054023	primary cultured lymphocytes	21492268	Immune	Normal	9.88531	5	117.421	-52.5938	13.7498	-1.74639
GSE50244Xx-xXGSE50398	GSM1216756	pancreatic islets	15036496	Pancreas	Normal	10.7321	14	-111.078	5.42956	-16.4574	-5.96118
GSE50386	GSM1217956	FACS-sorted pancreatic islet	26788665	Pancreas	Normal	9.53244	1	-78.2618	11.1485	-5.60272	-6.42056
GSE44618	GSM1087895	GM12878	58623559	Immune	Normal	9.80918	0	69.6271	224.354	6.65181	3.45639
GSE51878	GSM1254465	muscle cells mock	17141765	Muscle	Normal	11.0934	4	-93.6634	14.4455	-13.1586	0.624339
GSE43143	GSM1207205	neuron	29614336	Brain	Normal	10.9821	2	-152.244	27.4987	-8.64105	8.92984
GSE50244Xx-xXGSE50398	GSM1216832	pancreatic islets	20548870	Pancreas	Normal	10.5472	14	-88.1977	39.2465	-16.2676	-5.68417
GSE44618	GSM1087896	GM12878	27115503	Immune	Normal	10.7815	0	70.9934	175.518	6.61102	2.77762
GSE51607	GSM1249135	induced pluripotent stem cell from RTT patient	80334654	iPSCs	Normal	11.4756	2	-108.677	53.5112	-11.9493	5.23155
GSE50893	GSM1234236	Lymphoblastoid Cell Lines	16574011	Immune	Normal	11.2327	0	65.1251	108.337	6.26914	2.09795
GSE42509Xx-xXGSE45833	GSM1041194	Immortalized primary fibroblasts	23456498	Fibroblasts	Normal	11.5475	4	-95.9277	-17.422	-14.2894	1.37543
GSE45982	GSM1129343	Tonsillar NaÃ¯ve B cells	107306284	Immune	Normal	9.91971	0	107.67	30.6704	7.32951	1.29226
GSE41009	GSM1006727	RNA-seq H1-hESC-48hr-Activin	94083346	hESCs	Normal	12.5043	2	-143.16	-37.729	-12.4536	7.91877
GSE49159	GSM1194814	NHDF, TGFbeta + exudate	26833968	Fibroblasts	Normal	11.5864	4	-79.1536	-19.214	-14.7004	0.849173
GSE50893	GSM1234176	Lymphoblastoid Cell Lines	17789935	Immune	Normal	10.8593	0	62.5573	96.8885	6.09008	2.20538
GSE51684Xx-xXGSE51741	GSM1250475	Primary fibroblast cell cultures	11059217	Fibroblasts	Normal	11.0616	4	-71.1897	68.2692	-12.7112	0.406481
GSE41009	GSM1006724	RNA-seq H1-hESC	121666837	hESCs	Normal	12.5629	2	-152.141	-84.7672	-12.6137	8.66821
GSE50244Xx-xXGSE50398	GSM1216817	pancreatic islets	25827493	Pancreas	Normal	10.8597	14	-93.8776	-11.5933	-16.615	-5.91038
GSE45263	GSM1100300	Prefrontal Cortex	12453530	Brain	Normal	10.5823	6	-153.006	-97.6435	-10.3179	14.0457
GSE42509Xx-xXGSE45833	GSM1041193	Immortalized primary fibroblasts	21568886	Fibroblasts	Normal	11.691	4	-90.7898	9.16676	-14.3489	1.52545
GSE45263	GSM1100301	Prefrontal Cortex	11594180	Brain	Normal	10.2633	6	-144.618	-48.6941	-9.72117	15.2924
GSE50760	GSM1228216	normal colon	20819849	Intestines	Normal	10.8405	1	-51.4567	-148.726	-3.44023	-13.1267
GSE50244Xx-xXGSE50398	GSM1216829	pancreatic islets	28178917	Pancreas	Normal	10.8309	14	-98.1249	11.9816	-16.2248	-5.80933
GSE50760	GSM1228217	normal colon	19575803	Intestines	Normal	10.7142	1	-36.2987	-144.716	-3.70615	-12.879
GSE40548	GSM996202	Neutrophil	33076878	Immune	Normal	6.87838	3	160.457	55.4148	15.5916	-4.83176
GSE46224	GSM1126630	human left ventricle apex tissue	10978184	Cardiac	Normal	10.1004	10	-94.7098	-55.966	-0.0586443	4.49631
GSE41616	GSM1020215	corneal endothelial cells	42290869	Endothelial	Normal	11.209	2	-138.278	-67.1757	-9.48606	5.52887
GSE41716	GSM1023062	iPS	22260577	iPSCs	Normal	11.7246	2	-94.9823	21.5655	-12.7441	6.41771
GSE44618	GSM1087881	GM12878	44675277	Immune	Normal	10.8308	0	68.4384	239.665	6.65938	3.39052
GSE44618	GSM1087878	GM12878	35482446	Immune	Normal	10.3701	0	66.9055	241.952	7.22663	3.4072
GSE50244Xx-xXGSE50398	GSM1216796	pancreatic islets	19073976	Pancreas	Normal	10.6381	14	-96.5487	-5.91805	-16.5261	-6.11792
GSE50957	GSM1233287	Whole blood	41261022	Immune	Normal	8.25607	7	138.618	68.0108	9.53967	4.57898
GSE44450	GSM1085630	hES h9 cells	26677601	hESCs	Normal	12.0966	2	-118.856	32.8585	-12.535	5.74816
GSE50893	GSM1234118	Lymphoblastoid Cell Lines	16730798	Immune	Normal	11.3543	0	72.4418	98.8868	6.20407	2.22789
GSE70620Xx-xXGSE70709	GSM1812002	Induced regulatory T cells	22884557	Immune	Normal	11.6858	5	66.4162	41.28	17.8295	-0.689804
GSE79362	GSM2093108	Blood, case	14442544	Immune	Normal	9.54304	3	159.339	-66.9089	15.3747	-9.878
GSE68538	GSM1674775	Extra medullary prone clone	40654749	Brain	Normal	11.1945	0	41.0395	56.2841	6.2276	0.311662
GSE53450Xx-xXGSE53452	GSM1293750	prostate	13467481	Prostate	Normal	10.3322	1	-84.4745	-70.6644	-5.39335	-8.59286
GSE86931	GSM2310429	Skeletal muscle	25163577	Muscle	Normal	10.0931	9	-82.2929	-45.8476	-13.6084	12.6552
GSE76970	GSM2041717	5iLAF SSEA4- subpopulation UCLA20n hESCs	15877581	hESCs	Normal	10.6333	2	-44.4675	133.606	-10.0862	3.77616
GSE53450Xx-xXGSE53452	GSM1293747	prostate	10747349	Prostate	Normal	10.4398	1	-101.833	-56.4476	-5.70648	-8.07579
GSE79362	GSM2093102	Blood, case	26932878	Immune	Normal	9.40416	3	165.154	-49.2238	14.3129	-9.15029
GSE85465Xx-xXGSE85467	GSM2267417	Gastric Primary Tissue	76504731	Stomach	Normal	11.8321	1	-74.9841	-137.263	-4.98105	-11.414
GSE87290	GSM2326892	PBMC	119898701	Immune	Normal	9.46008	0	159.877	-71.6485	11.7944	-0.185152
GSE74716	GSM1930755	Mammary epithelial cell line	53434681	Mammary	Normal	12.0989	1	-80.5388	-16.4869	-10.8506	-5.38077
GSE57862	GSM1395234	B lymphocyte cell line	20470970	Immune	Normal	11.3173	0	71.5306	9.40091	4.45331	0.798382
GSE57945	GSM1598708	Ileal biopsy in treatment-naÃ¯ve patient	16253423	Intestines	Normal	10.8855	1	-28.4385	-144.069	-4.92686	-13.8218
GSE63055Xx-xXGSE63058	GSM1539046	Mesenchymal Stem Cells (MSC), iPSC-derived	41478287	MSCs	Normal	11.1252	4	-108.283	36.5255	-11.8907	1.63114
GSE67196	GSM1642318	brain	40290245	Brain	Normal	10.1834	6	-129.733	8.26886	-8.33411	15.4537
GSE77598	GSM2054989	Purified human monocytes	59062613	Immune	Normal	9.38634	0	140.485	-18.9956	11.3196	0.815638
GSE52834	GSM1276886	lymphoblastoid cell line	33680685	Immune	Normal	11.0763	0	81.0207	54.7208	4.45309	-0.2552
GSE57494	GSM1383741	Primary human CD14+/CD16+ monocytes	23372903	Immune	Normal	9.80051	0	121.014	10.9291	13.2102	7.73767
GSE60590Xx-xXGSE60591	GSM1482939	skeletal muscle	14570667	Muscle	Normal	9.7526	9	-74.3195	-22.6919	-13.5848	13.2109
GSE74201	GSM1914486	HD iPSC 6	20479647	iPSCs	Normal	12.191	2	-130.922	-17.054	-13.0392	7.55004
GSE54460	GSM1323662	formalin-fixed, paraffin-embedded (FFPE) prostatectomy sample	11101785	Prostate	Normal	9.02215	1	-60.4794	61.4064	-5.21144	-7.02505
GSE57148	GSM1376161	COPD lung tissue	12657827	Respiratory	Normal	10.1777	1	-21.8184	-66.4267	-4.31386	-10.0699
GSE71289	GSM1833903	Neurons	33467320	Brain	Normal	10.3494	2	-123.025	87.2371	-6.79835	7.81552
GSE61491Xx-xXGSE61492	GSM1506116	human NPCs	52587498	Neural progenitor/stem cells	Normal	12.0758	2	-114.122	45.3156	-8.11153	6.30743
GSE65621	GSM1601805	human primary CD4+ T cells	52309169	Immune	Normal	11.534	5	82.9368	19.2009	17.2988	-0.662862
GSE44618	GSM1299379	GM12878	13335197	Immune	Normal	9.26236	0	89.9638	251.772	6.46945	3.66518
GSE81046	GSM2141240	Macrophages	31828740	Immune	Normal	10.5559	0	83.5318	-68.3419	16.1179	7.77084
GSE86356	GSM2309584	Soleus muscle	49785554	Muscle	Normal	9.14552	9	-72.0099	62.0122	-16.2389	14.9288
GSE81046	GSM2141282	Macrophages	27446798	Immune	Normal	9.59224	0	97.3938	-68.996	17.5375	8.5031
GSE73211	GSM1888646	Fibroblast	31536520	Fibroblasts	Normal	11.464	4	-115.605	16.0709	-12.2924	1.63694
GSE72986	GSM1876267	Corpus-derived cell culture	32585129	Male reproductive	Normal	11.3982	1	-79.9316	-68.6091	-10.2242	-7.05694
GSE63577	GSM1553097	total RNA extracted from HFF fibroblasts	30609648	Fibroblasts	Normal	10.824	4	-116.061	-18.2663	-14.5668	0.21831
GSE57299	GSM1379025	CD34+ human cord blood-derived cells	38300240	HSCs	Normal	10.5719	0	41.8246	12.6974	9.60449	-1.7846
GSE53655	GSM1298126	PAXgene blood	16876526	Immune	Normal	8.38695	3	144.568	-60.3326	13.127	-9.74453
GSE52834	GSM1276864	lymphoblastoid cell line	66336354	Immune	Normal	11.0987	0	82.0444	58.4722	4.78198	-0.197907
GSE79362	GSM2093249	Blood, control	37978508	Immune	Normal	9.82158	3	163.072	-76.7624	15.1013	-10.4659
GSE86611	GSM2306843	Donor-derived human pancreatic Islets	11914541	Pancreas	Normal	10.6503	14	-107.982	-29.8442	-16.6473	-6.73214
GSE76572	GSM2028117	HFFs TBX3	24440691	Fibroblasts	Normal	11.2409	4	-86.8981	-8.13636	-14.2716	0.729462
GSE73502Xx-xXGSE73765	GSM1896130	Macrophages	20202120	Immune	Normal	10.1349	0	95.8234	-69.8288	16.6232	7.81011
GSE52166	GSM1335693	Whole blood	10620368	Immune	Normal	8.15803	7	103.067	91.1037	9.50278	3.8648
GSE72404Xx-xXGSE72409	GSM1861914	IMR90 cells	10713456	Fibroblasts	Normal	11.0766	4	-75.4642	31.5774	-12.869	2.27368
GSE64553	GSM1574111	total RNA extracted from MRC-5 fibroblasts	39121407	Fibroblasts	Normal	11.0638	4	-96.7142	18.2484	-13.2036	1.82586
GSE52166	GSM1335727	Whole blood	16867664	Immune	Normal	8.37031	7	111.892	123.957	8.52989	3.7831
GSE60216	GSM1467798	peripheral blood	12927951	Immune	Normal	9.59527	0	141.596	60.2722	11.5778	2.51366
GSE57299	GSM1379028	CD34+ human cord blood-derived cells	41629146	HSCs	Normal	10.4881	0	42.2676	21.2271	9.61182	-1.8644
GSE58604	GSM1414938	Human brain	35870847	Brain	Normal	10.0893	6	-132.484	-4.61127	-8.86862	16.1138
GSE70390	GSM1726439	human primary granulocytes	27801154	Immune	Normal	6.70519	3	126.571	135.631	15.3533	-3.63757
GSE68719	GSM1679720	BA9 prefrontal cortex	32050127	Brain	Normal	10.5069	6	-132.608	-85.7047	-9.19615	13.4344
GSE51310Xx-xXGSE51312	GSM1261651	pancreatic islets	149106328	Pancreas	Normal	10.7548	14	-110.91	-65.4855	-16.0874	-7.37969
GSE68719	GSM1679683	BA9 prefrontal cortex	46608904	Brain	Normal	10.4476	6	-129.586	-38.164	-8.97611	14.3476
GSE73211	GSM1888659	iPSC	20092992	iPSCs	Normal	11.7812	2	-125.043	0.363313	-12.4865	7.08535
GSE75147	GSM1944034	neural stem cells	23981321	Other stem-cells	Normal	11.3338	4	-108.672	35.8954	-11.9401	1.70972
GSE80072	GSM2112327	RA knee fibroblast-like synoviocytes	52164744	Fibroblasts	Normal	10.6718	4	-83.3982	62.9509	-11.8516	-0.533112
GSE64813Xx-xXGSE64814	GSM1581107	Human peripheral blood leukocytes	21657509	Immune	Normal	9.49326	3	159.54	-55.5127	14.7036	-7.5318
GSE53655	GSM1298140	PAXgene blood	12559041	Immune	Normal	8.57062	3	143.757	-70.6608	13.6659	-10.3535
GSE61474	GSM1505605	Ovary	19044718	Female reproductive	Normal	9.18081	6	-77.3772	-37.2884	-1.04103	-3.22051
GSE81046	GSM2141339	Macrophages	29590036	Immune	Normal	10.0001	0	90.5368	-54.4668	13.8994	10.057
GSE70503	GSM1808015	Kidney (Cortex)	12291868	Kidney	Normal	10.2366	1	-72.7148	-41.8542	-6.53735	-5.68235
GSE65481	GSM1598288	Human zygote (2PN)	27997691	Other prenatal tissues	Normal	10.6948	27	-48.7084	188.064	1.85796	19.8917
GSE79362	GSM2093187	Blood, control	33335452	Immune	Normal	9.55176	3	159.172	-80.0765	14.818	-10.3897
GSE62207	GSM1522215	Ileal biopsy from a Not IBD naÃ¯ve treatment Male	13999003	Intestines	Normal	10.7241	1	-25.6671	-153.113	-5.147	-14.9423
GSE72790	GSM1872071	Bone Marrow	33988348	Bone	Normal	10.0141	0	139.785	-3.17951	11.8396	-2.12082
GSE68719	GSM1679687	BA9 prefrontal cortex	37717523	Brain	Normal	10.3528	6	-147.562	-11.5017	-9.29028	15.9189
GSE69549	GSM1703704	CD4+ T cells	37077180	Immune	Normal	10.3018	5	109.826	51.0835	17.3203	0.931546
GSE64713	GSM1577763	Pre-activated CD8+ T cells	30034552	Immune	Normal	10.9585	5	105.387	-61.732	16.3248	-0.638349
GSE74737	GSM1931508	Human peripheral blood	18399908	Immune	Normal	7.97085	7	129.765	64.8473	9.89857	4.90402
GSE69239	GSM1695855	CD34+CD38+CD10+CD45RA+linneg	19236714	HSCs	Normal	8.76018	0	56.1978	153.704	9.4492	1.71348
GSE79923	GSM2108600	Human Intestinal Epithelial Cells (HIECs)	38608089	Intestines	Normal	11.4869	4	-98.984	-30.0756	-13.9157	1.74744
GSE64813Xx-xXGSE64814	GSM1580998	Human peripheral blood leukocytes	20686112	Immune	Normal	9.60829	3	159.339	-50.247	14.5969	-7.23589
GSE52166	GSM1335726	Whole blood	12956971	Immune	Normal	8.10737	7	103.857	124.431	8.75707	3.14518
GSE65540	GSM1599907	subcutaneous adipose tissue	32486123	Adipose	Normal	10.8456	11	-68.9302	-121.902	-0.939891	-9.97968
GSE55008	GSM1327874	Omental adipose tissue	13299366	Adipose	Normal	10.6654	11	-82.3804	-68.6158	-1.79327	-8.41698
GSE64810	GSM1580919	brain	28007481	Brain	Normal	10.5773	6	-139.845	-77.6883	-9.34973	13.9498
GSE86884	GSM2309887	blood	30838745	Immune	Normal	7.77433	3	146.368	57.0295	14.2508	-4.62106
GSE87186	GSM2324221	PBMC	29593711	Immune	Normal	9.08947	5	124.041	-12.8123	13.5283	-1.41748
GSE57945	GSM1598525	Ileal biopsy in treatment-naÃ¯ve patient, not IBD	14896794	Intestines	Normal	10.3439	1	-35.0487	-133.673	-5.03124	-15.2234
GSE61491Xx-xXGSE61492	GSM1506124	human NPCs	51557579	Neural progenitor/stem cells	Normal	11.7426	2	-110.895	74.6013	-7.74203	6.35581
GSE72404Xx-xXGSE72409	GSM1861912	IMR90 cells	11898578	Fibroblasts	Normal	11.3538	4	-95.2195	28.4452	-13.1478	2.48002
GSE63079Xx-xXGSE63081	GSM1540466	keratinocytes JunB siRNA	32502204	Skin	Normal	11.1723	1	-61.7904	81.0317	-10.4789	-7.28743
GSE56961	GSM1372335	lymphoblastoid cell lines (LCL)	22625577	Immune	Normal	11.5302	0	67.358	7.52368	4.36121	1.19506
GSE66086	GSM1614074	H1-ESC	30958186	hESCs	Normal	12.479	2	-121.372	-1.9006	-13.2583	6.9978
GSE69241	GSM1695908	Heart	69651329	Cardiac	Normal	10.6839	10	-75.4213	-50.3543	-0.517975	5.10094
GSE62207	GSM1522415	Ileal biopsy from a iCD naÃ¯ve treatment A1a Male	18485193	Intestines	Normal	10.8357	1	-39.4541	-170.02	-5.23033	-14.6726
GSE52166	GSM1335692	Whole blood	19216400	Immune	Normal	8.28274	7	108.813	76.2381	9.93871	3.89733
GSE62207	GSM1522407	Ileal biopsy from a iCD naÃ¯ve treatment A1b Male	13113412	Intestines	Normal	10.7525	1	-6.39254	-135.535	-5.66993	-13.8699
GSE81087	GSM2142426	fibroblast	35263060	Fibroblasts	Normal	11.2635	4	-114.6	-21.9587	-15.2852	0.58948
GSE64813Xx-xXGSE64814	GSM1581001	Human peripheral blood leukocytes	19355500	Immune	Normal	9.52349	3	161.931	-56.1512	14.1873	-7.62089
GSE84023	GSM2225783	pancreas	23596551	Pancreas	Normal	12.2009	1	-89.6294	-81.0333	-10.1825	-5.78703
GSE81046	GSM2141364	Macrophages	23929814	Immune	Normal	9.91051	0	91.4877	-53.6519	15.1571	10.283
GSE73502Xx-xXGSE73765	GSM1896251	Macrophages	27657459	Immune	Normal	9.71504	0	108.862	-44.4367	13.5701	10.3329
GSE64813Xx-xXGSE64814	GSM1580973	Human peripheral blood leukocytes	23154335	Immune	Normal	9.22912	3	165.658	-59.3737	13.8816	-7.24912
GSE73502Xx-xXGSE73765	GSM1896157	Macrophages	36446074	Immune	Normal	10.2115	0	91.5971	-70.9882	16.1431	7.76595
GSE84023	GSM2225815	pancreas	20823435	Pancreas	Normal	12.0327	1	-65.9901	-59.4854	-10.0409	-5.61407
GSE87186	GSM2324194	PBMC	30797612	Immune	Normal	9.01705	5	122.817	0.57081	13.5421	-1.35181
GSE57299	GSM1379020	CD34+ human cord blood-derived cells	46534306	HSCs	Normal	11.7925	0	35.7701	6.61513	8.91608	-2.47875
GSE73502Xx-xXGSE73765	GSM1896141	Macrophages	34901864	Immune	Normal	9.58065	0	105.563	-50.9236	15.2869	10.43
GSE86356	GSM2309620	Tibialis anterior muscle	52533720	Muscle	Normal	8.81053	9	-57.4323	93.121	-16.435	15.8786
GSE67488Xx-xXGSE67491	GSM1647936	Whole blood	33347509	Immune	Normal	9.58821	3	160.155	-33.3172	12.0174	-7.54842
GSE57148	GSM1376083	COPD lung tissue	16054630	Respiratory	Normal	10.2435	1	-40.5802	-67.6198	-4.26998	-10.4488
GSE56055	GSM1354463	lymphocytes from PBMC	28822450	Immune	Normal	8.90414	5	120.042	4.71484	14.0981	-0.454206
GSE73502Xx-xXGSE73765	GSM1896252	Macrophages	31424718	Immune	Normal	10.4745	0	87.665	-93.8503	15.9211	9.55941
GSE86931	GSM2310424	Skeletal muscle	31017091	Muscle	Normal	9.9084	9	-76.0484	-29.5436	-13.815	13.2404
GSE84023	GSM2225747	pancreas	22189663	Pancreas	Normal	12.1634	1	-62.8802	-123.744	-10.1183	-5.93513
GSE86611	GSM2306847	Donor-derived human pancreatic Islets	18414064	Pancreas	Normal	10.5572	14	-102.771	-19.2468	-16.7255	-6.88186
GSE85465Xx-xXGSE85467	GSM2267422	Gastric Primary Tissue	67644038	Stomach	Normal	10.7644	1	-39.8625	-152.721	-5.83851	-11.2111
GSE53094Xx-xXGSE53096	GSM1378022	induced Pluripotent Stem Cell	13353538	iPSCs	Normal	11.6641	2	-109.882	93.2263	-11.5227	4.83461
GSE65540	GSM1599906	subcutaneous adipose tissue	30608549	Adipose	Normal	10.7468	11	-66.1578	-118.368	-0.87955	-10.0253
GSE64813Xx-xXGSE64814	GSM1581019	Human peripheral blood leukocytes	17858332	Immune	Normal	9.40427	3	160.382	-58.2484	14.5417	-7.73223
GSE62854	GSM1534558	Endometrial stromal cells	23918990	Other prenatal tissues	Normal	11.2164	4	-112.4	-27.4744	-13.4804	1.1075
GSE65540	GSM1599884	subcutaneous adipose tissue	31480195	Adipose	Normal	10.8261	11	-68.7786	-131.872	-0.847031	-10.1306
GSE53655	GSM1298136	PAXgene blood	18533792	Immune	Normal	8.6164	3	137.607	-37.1474	13.9574	-9.40678
GSE63085	GSM1540511	PBMCs	12837068	Immune	Normal	8.39342	0	110.398	90.3878	10.6199	2.88633
GSE60833	GSM1489580	skeletal muscle	24021238	Muscle	Normal	9.56377	9	-64.2219	-14.2528	-13.2247	13.3129
GSE63055Xx-xXGSE63058	GSM1539049	Mesenchymal Stem Cells (MSC), iPSC-derived	32450399	MSCs	Normal	11.412	4	-108.033	29.6675	-11.8722	1.69238
GSE85712	GSM2282084	Bone Marrow	55298745	Bone	Normal	10.5704	0	138.573	-48.84	11.709	-4.02472
GSE58387	GSM1409702	skeletal muscle	21096492	Muscle	Normal	9.56239	9	-75.1022	-18.5308	-13.3572	13.2812
GSE69905	GSM1712268	Venous peripheral blood	41059632	Immune	Normal	9.73413	5	124.046	-34.8759	15.0548	-0.199787
GSE62288	GSM1524874	W8B2+ cell atrial appendages	20988580	Cardiac	Normal	11.3334	4	-107.56	-45.0901	-12.9214	-0.574686
GSE79968	GSM2109286	IMR90 GFP 40	21112231	Fibroblasts	Normal	11.813	4	-111.612	-14.1952	-13.7906	3.00882
GSE65540	GSM1599899	subcutaneous adipose tissue	34877689	Adipose	Normal	10.9109	11	-67.5206	-126.526	-1.0899	-9.98925
GSE89122	GSM2359147	Normal kidney collecting duct	28073389	Kidney	Normal	9.75571	1	-22.0486	29.0525	-4.83588	-7.74846
GSE73502Xx-xXGSE73765	GSM1896115	Macrophages	36010892	Immune	Normal	9.61557	0	95.8154	-55.1575	17.412	8.56744
GSE57148	GSM1376172	COPD lung tissue	15087004	Respiratory	Normal	10.3269	1	-35.43	-72.2599	-4.71824	-10.1834
GSE63079Xx-xXGSE63081	GSM1540462	keratinocytes control	39435961	Skin	Normal	10.695	1	-60.4047	91.701	-10.5344	-7.31933
GSE70390	GSM1726472	human primary granulocytes	53190266	Immune	Normal	6.72544	3	164.429	7.12843	16.0934	-5.38821
GSE63085	GSM1540515	PBMCs	14192885	Immune	Normal	8.65384	0	112.234	68.0181	10.8612	2.36243
GSE67528	GSM1648837	iPSC-derived neural progenitors	55526821	Other stem-cells	Normal	11.8993	2	-147.626	21.7011	-8.66661	7.33255
GSE62207	GSM1522367	Ileal biopsy from a iCD naÃ¯ve treatment A1b Female	16102765	Intestines	Normal	10.644	1	-13.6653	-146.582	-5.72268	-13.9688
GSE65540	GSM1599883	subcutaneous adipose tissue	31402469	Adipose	Normal	11.0145	11	-73.0793	-121.592	-1.14495	-9.72434
GSE80434	GSM2127248	hNPC	42614463	Neural progenitor/stem cells	Normal	10.5996	2	-134.763	54.4834	-7.91133	9.08886
GSE60890Xx-xXGSE60891	GSM1492945	A673 Ewing cells expressing control shRNA	19623238	Ewing sarcoma	Tumor	11.8157	17	-47.9985	181.379	2.73465	-7.20866
GSE52082Xx-xXGSE52084	GSM1259115	Cingulate gyrus (grey matter)	20093956	Brain	Normal	9.42534	6	-111.975	107.377	-5.08603	14.7728
GSE64813Xx-xXGSE64814	GSM1581011	Human peripheral blood leukocytes	18765826	Immune	Normal	9.44616	3	157.738	-46.4554	13.8719	-7.34703
GSE52166	GSM1260566	Whole blood	13068192	Immune	Normal	8.1004	7	112.008	112.31	9.26535	3.73762
GSE62000Xx-xXGSE62006	GSM1518067	CD34+, OP9-DLL1, donor3	107516896	HSCs	Normal	12.2883	0	65.5776	7.24196	9.7913	-1.33094
GSE72819	GSM1872925	Colonic biopsy	21109521	Intestines	Normal	10.9696	1	-11.9474	-119.688	-3.82637	-12.7488
GSE52834	GSM1276857	lymphoblastoid cell line	71858461	Immune	Normal	11.1003	0	79.2995	38.1687	4.35125	0.116946
GSE77661	GSM2055780	Colon	11134191	Intestines	Normal	10.2663	1	-57.1225	-59.1788	-3.66208	-10.975
GSE52166	GSM1260555	Whole blood	12839994	Immune	Normal	8.10916	7	105.106	128.533	9.11395	3.3716
GSE72468	GSM1866104	brain	10912408	Brain	Normal	10.4478	6	-92.2799	-4.26614	-7.45722	11.1938
GSE76572	GSM2028123	HFFs UCA1	30313204	Fibroblasts	Normal	11.4628	4	-89.1742	-6.12264	-14.4228	1.10686
GSE53665	GSM1298248	CD34+ cells	20554538	HSCs	Normal	11.9432	0	69.7387	-17.4293	9.13848	-2.64115
GSE57299	GSM1379022	CD34+ human cord blood-derived cells	42229312	HSCs	Normal	12.3422	0	39.1372	9.78083	8.61323	-2.10433
GSE79362	GSM2093073	Blood, case	25913971	Immune	Normal	9.27555	3	159.806	-57.6461	14.3396	-9.29144
GSE69549	GSM1703744	CD4+ T cells	30888379	Immune	Normal	10.1914	5	111.259	61.2424	17.2779	1.21448
GSE69239	GSM1695853	CD34+CD45RA+CD38+CD10neg CD62Lhilinneg	21220091	HSCs	Normal	9.67022	0	59.3589	133.241	9.26798	0.747849
GSE78688	GSM2072628	ScienCell	31914424	Brain	Normal	10.2174	2	-125.028	67.0551	-6.85359	8.67513
GSE52166	GSM1335704	Whole blood	12238206	Immune	Normal	7.99249	7	107.667	124.378	9.26243	3.51991
GSE69549	GSM1703711	CD4+ T cells	74329322	Immune	Normal	10.4959	5	113.462	37.8376	17.3069	0.588061
GSE62820	GSM1533857	GFP control overexpressed in HMEC cells	15406733	Mammary	Normal	11.1829	19	-103.49	-24.4356	-13.7233	-6.5759
GSE56796	GSM1369204	in vitro hESC cortecon day 77	179242737	hESCs	Normal	11.0888	2	-164.212	-25.3876	-9.49398	7.65823
GSE54416	GSM1314713	whole peripheral blood	27324254	Immune	Normal	11.4632	4	-61.1682	-18.9073	-6.11867	0.395146
GSE56785	GSM1369013	H1-derived neural progenitor cells	20644108	Other stem-cells	Normal	11.6321	2	-137.979	23.8267	-8.54244	6.57028
GSE74716	GSM1930757	Mammary epithelial cell line	14969915	Mammary	Normal	12.3838	1	-76.2094	-31.6392	-10.7982	-4.76715
GSE60833	GSM1489572	skeletal muscle	22825599	Muscle	Normal	9.72081	9	-79.2419	-15.9353	-12.9381	12.9108
GSE86356	GSM2309533	Gastrocnemius muscle	52389728	Muscle	Normal	9.05734	9	-67.6813	34.9239	-16.2663	14.5459
GSE62207	GSM1522261	Ileal biopsy from a iCD naÃ¯ve treatment A1a Male	21780601	Intestines	Normal	10.7644	1	-13.17	-123.437	-5.7207	-13.882
GSE67196	GSM1642299	brain	55170762	Brain	Normal	10.0758	6	-148.989	-6.29815	-9.19775	16.0446
GSE61491Xx-xXGSE61492	GSM1506119	human NPCs	22813658	Neural progenitor/stem cells	Normal	11.3367	2	-117.841	37.5257	-7.95789	6.30463
GSE57148	GSM1376174	COPD lung tissue	13992046	Respiratory	Normal	10.0918	1	-23.4583	-84.9315	-4.67002	-10.0575
GSE86884	GSM2309911	blood	26204602	Immune	Normal	8.76125	3	146.735	21.7655	13.9846	-5.36607
GSE64813Xx-xXGSE64814	GSM1580959	Human peripheral blood leukocytes	19857079	Immune	Normal	9.33649	3	158.739	-44.6068	13.8455	-7.7719
GSE59822Xx-xXGSE59827	GSM1446886	Keratinocytes	11687334	Skin	Normal	10.293	1	-49.3688	68.0156	-10.4128	-8.02407
GSE63887	GSM1559442	vastus lateralis muscle female	39923123	Muscle	Normal	11.1515	4	-116.719	-9.06059	-14.5557	3.78297
GSE73502Xx-xXGSE73765	GSM1896231	Macrophages	27969365	Immune	Normal	10.0483	0	96.7126	-46.1896	14.9188	9.87572
GSE68719	GSM1679678	BA9 prefrontal cortex	36048875	Brain	Normal	10.2206	6	-138.393	-20.7429	-9.2311	15.7776
GSE62207	GSM1522336	Ileal biopsy from a iCD naÃ¯ve treatment A1b Male	11238775	Intestines	Normal	10.4523	1	-12.7723	-121.849	-6.07129	-14.3691
GSE65540	GSM1599895	subcutaneous adipose tissue	34406933	Adipose	Normal	10.8737	11	-58.7614	-129.64	-0.820667	-9.70597
GSE67196	GSM1642329	brain	34842736	Brain	Normal	10.0675	6	-145.643	-28.515	-9.82505	15.6581
GSE62207	GSM1522511	Ileal biopsy from a cCD naÃ¯ve treatment A1b Female	13408533	Intestines	Normal	10.6108	1	-30.0879	-146.248	-5.18923	-14.9556
GSE55458Xx-xXGSE55460	GSM1337337	Airway epithelial cells cultured as monolayer	25190670	Respiratory	Normal	11.1794	1	-82.6978	-29.9926	-10.465	-7.55388
GSE57561	GSM1384776	Cord blood CD34+ SR1+UP171	39523502	HSCs	Normal	11.6309	0	42.3957	-40.8066	9.03896	-2.57079
GSE56796	GSM1369189	in vitro hESC cortecon day 7	24936791	hESCs	Normal	11.6417	2	-128.84	40.1033	-10.2814	6.97669
GSE63569	GSM1552790	CD34+ cells, MDS, SF3B1 mutated	82029716	HSCs	Normal	10.9085	0	29.0377	-25.2382	9.91975	-1.8205
GSE73502Xx-xXGSE73765	GSM1896101	Macrophages	25424778	Immune	Normal	9.21569	0	99.0156	0.276625	12.8733	9.21878
GSE76987	GSM2042136	Colon	14571788	Intestines	Normal	10.3983	1	-29.3992	-82.2869	-2.81421	-12.1764
GSE72819	GSM1872937	Colonic biopsy	32371695	Intestines	Normal	10.3852	1	-19.5105	-126.814	-3.72166	-12.3095
GSE64553	GSM1574110	total RNA extracted from MRC-5 fibroblasts	39466397	Fibroblasts	Normal	11.0703	4	-95.6406	20.7296	-12.9865	1.80955
GSE72790	GSM1872064	Bone Marrow	19283233	Bone	Normal	11.8227	0	66.5586	4.31782	10.0044	-1.72441
GSE81046	GSM2141291	Macrophages	33789121	Immune	Normal	10.0569	0	102.135	-74.6752	17.2247	8.23126
GSE58310	GSM1406324	Macrophages(BC9)	24109009	Immune	Normal	9.47219	0	101.002	47.3478	13.4645	5.8343
GSE56961	GSM1372344	lymphoblastoid cell lines (LCL)	18646287	Immune	Normal	11.2011	0	66.234	18.58	4.65743	1.21889
GSE61491Xx-xXGSE61492	GSM1506117	human NPCs	53953588	Neural progenitor/stem cells	Normal	12.2478	2	-113.582	46.5855	-8.57031	6.43191
GSE58604	GSM1414944	Human brain	34713337	Brain	Normal	10.4178	6	-136.592	-31.5666	-9.11085	15.1675
GSE71289	GSM1833882	Neural progenitor cells	33611191	Other stem-cells	Normal	10.9883	2	-104.48	67.1503	-10.1453	5.27265
GSE51310Xx-xXGSE51312	GSM1261654	pancreatic islets	34492469	Pancreas	Normal	10.3217	14	-88.2015	34.8797	-16.0783	-5.954
GSE61476	GSM1505834	iPSC-derived neural progenitors, day 31, non-ASD	24785335	Other stem-cells	Normal	10.7507	2	-157.921	-13.2134	-9.29782	8.49757
GSE83808	GSM2219007	T cells	10137873	Immune	Normal	8.73666	5	93.9169	68.199	13.9037	1.38993
GSE65540	GSM1599924	subcutaneous adipose tissue	30225135	Adipose	Normal	10.8477	11	-59.4506	-139.119	-1.29865	-9.93614
GSE57945	GSM1598531	Ileal biopsy in treatment-naÃ¯ve patient, UC	11443909	Intestines	Normal	10.6178	1	-20.1842	-151.903	-4.82891	-14.8146
GSE69240Xx-xXGSE69994	GSM1695877	normal breast epithelium	26936769	Mammary	Normal	10.4401	1	-60.2451	21.6922	-8.17502	-7.66184
GSE64813Xx-xXGSE64814	GSM1581022	Human peripheral blood leukocytes	18654987	Immune	Normal	9.59625	3	159.181	-55.8751	14.5215	-7.55827
GSE71613	GSM1841270	Heart	42782884	Cardiac	Normal	10.5488	10	-83.5113	-113.068	0.61908	4.87241
GSE62093	GSM1519571	ovarian granulosa cells	42401699	Female reproductive	Normal	10.6571	0	-35.3676	-25.1835	-6.62998	-5.91734
GSE87186	GSM2324258	PBMC	25522272	Immune	Normal	9.17582	5	127.559	-13.8801	13.7478	-1.26423
GSE57299	GSM1379017	CD34+ human cord blood-derived cells	33974980	HSCs	Normal	11.7668	0	36.321	7.92076	8.62248	-2.14423
GSE79362	GSM2093138	Blood, case	37920135	Immune	Normal	9.43473	3	163.152	-89.1962	14.3983	-11.3188
GSE67528	GSM1648812	iPSC-derived neurons	52538484	Other stem-cells	Normal	10.6263	2	-142.098	24.0407	-8.23458	8.85048
GSE76268	GSM1978256	pancreatic islets	24140889	Pancreas	Normal	9.62321	1	-64.6355	71.512	-15.5378	-4.94319
GSE76268	GSM1978257	pancreatic islets	24013499	Pancreas	Normal	9.89723	1	-65.976	71.3353	-15.8207	-4.79155
GSE57299	GSM1379029	CD34+ human cord blood-derived cells	34710467	HSCs	Normal	10.6775	0	39.9582	18.2429	9.40753	-1.98115
GSE70503	GSM1808047	Adipose (Subcutaneous)	22811920	Adipose	Normal	10.3213	11	-53.3505	-62.7336	-1.23704	-8.12738
GSE62207	GSM1522436	Ileal biopsy from a iCD naÃ¯ve treatment A1b Female	12810793	Intestines	Normal	10.6747	1	-9.33615	-150.597	-5.36634	-13.4114
GSE57299	GSM1379040	CD34+ human cord blood-derived cells	41253847	HSCs	Normal	11.989	0	43.9413	3.7171	8.41363	-2.231
GSE64655	GSM1576418	T cells	21410291	Immune	Normal	9.38896	5	105.164	27.0236	14.824	0.522065
GSE58310	GSM1406329	Macrophages(BC11)	14860280	Immune	Normal	10.2013	0	87.9538	1.24899	14.101	6.4183
GSE52834	GSM1276892	lymphoblastoid cell line	63757630	Immune	Normal	11.1182	0	78.7426	37.7726	4.5706	0.0502083
GSE53510	GSM1295108	HPMEC 8h hypoxia exposure	55367998	Endothelial	Normal	10.926	4	-65.4147	33.3723	-7.50403	0.59207
GSE62920Xx-xXGSE62923	GSM1536248	primary CD4 T cell culture	30193093	Immune	Normal	11.3715	5	78.7491	39.9443	17.4689	-0.76194
GSE57803	GSM1389730	Adipose, control	13567734	Adipose	Normal	10.5141	11	-67.5604	-88.1844	-1.11093	-9.15434
GSE60833	GSM1489571	skeletal muscle	13881695	Muscle	Normal	9.90407	9	-80.7989	-14.6937	-13.7765	12.9828
GSE81046	GSM2141365	Macrophages	25441423	Immune	Normal	10.2267	0	89.0245	-45.7694	16.009	7.43901
GSE69549	GSM1703698	CD4+ T cells	35189051	Immune	Normal	9.93715	5	119.438	40.3226	16.9249	1.04287
GSE57945	GSM1598654	Ileal biopsy in treatment-naÃ¯ve patient, UC	14185275	Intestines	Normal	10.5379	1	-23.948	-162.866	-5.05974	-14.6988
GSE73211	GSM1888652	ESC	23215929	hESCs	Normal	12.0927	2	-131.994	-4.59943	-12.4861	7.44628
GSE65912	GSM1609443	EBV-transformed lymphoblastoid cells	22682194	Immune	Normal	11.429	0	79.3305	64.9477	5.15064	0.997123
GSE55536	GSM1338804	Macrophage	70587106	Immune	Normal	11.5452	0	-3.46707	-78.4787	15.1396	5.8867
GSE81046	GSM2141269	Macrophages	19983925	Immune	Normal	9.69977	0	97.9553	-66.9418	14.9618	10.4728
GSE87186	GSM2324232	PBMC	36922917	Immune	Normal	9.11311	5	123.927	-15.2644	13.696	-1.75817
GSE62207	GSM1522389	Ileal biopsy from a iCD naÃ¯ve treatment A1b Male	17831084	Intestines	Normal	10.6904	1	-0.993531	-154.506	-6.11852	-13.6881
GSE64801	GSM1580785	small intestine	11928469	Intestines	Normal	9.88033	1	-68.9033	-12.3499	-3.48502	-9.68027
GSE71289	GSM1833884	Neural progenitor cells	36848781	Other stem-cells	Normal	10.9591	2	-98.4052	104.061	-9.93205	5.22333
GSE87240Xx-xXGSE87242	GSM2326089	normal primary liver cells	52833521	Liver	Normal	11.8721	1	-71.2922	-50.284	-9.23029	-5.80717
GSE62207	GSM1522362	Ileal biopsy from a iCD naÃ¯ve treatment A1b Female	12432840	Intestines	Normal	10.7484	1	12.2585	-154.983	-5.83271	-12.2862
GSE60138	GSM1466240	Day 2 pre-induced cells derived from hESC	13438275	Other stem-cells	Normal	11.0074	2	-90.6151	97.7196	-10.5467	3.9011
GSE56267	GSM1357997	healthy cortex	17167411	Brain	Normal	9.17097	6	-96.3501	64.3514	-6.27656	13.9819
GSE57561	GSM1384788	mobilized peripheral blood UM171	66811708	Immune	Normal	11.0088	0	34.8143	-28.8798	9.33755	-2.26141
GSE68719	GSM1679675	BA9 prefrontal cortex	26705204	Brain	Normal	10.3535	6	-150.1	-36.1457	-9.68072	15.614
GSE70503	GSM1808033	Heart (Left Ventricle)	16193054	Cardiac	Normal	10.1274	10	-84.4538	-46.3673	-0.510013	4.52002
GSE60833	GSM1489624	skeletal muscle	15290773	Muscle	Normal	9.91387	9	-79.5287	-27.4678	-13.0895	12.6601
GSE62207	GSM1522388	Ileal biopsy from a iCD naÃ¯ve treatment A1b Female	14481805	Intestines	Normal	11.104	1	-18.7633	-156.138	-5.07146	-12.6572
GSE89122	GSM2359154	Normal kidney collecting duct	46005019	Kidney	Normal	9.52303	1	-69.1443	-7.56241	-5.74956	-6.23313
GSE63085	GSM1540499	PBMCs	35505618	Immune	Normal	8.31671	0	118.535	89.7058	10.4857	2.47207
GSE72819	GSM1872913	Colonic biopsy	25525199	Intestines	Normal	10.8871	1	-20.6365	-135.743	-4.5644	-12.4517
GSE60590Xx-xXGSE60591	GSM1482949	skeletal muscle	12196168	Muscle	Normal	10.0278	9	-85.6626	-39.3795	-13.2544	12.4884
GSE74201	GSM1914471	C116 iPSC 7	16630305	iPSCs	Normal	12.0002	2	-130.788	-25.643	-12.5989	7.85061
GSE79362	GSM2093171	Blood, control	32826881	Immune	Normal	9.50553	3	166.782	-84.5217	13.8918	-10.7823
GSE62207	GSM1522306	Ileal biopsy from a iCD naÃ¯ve treatment A1a Male	13119759	Intestines	Normal	10.7892	1	6.97297	-156.299	-5.86896	-13.3117
GSE70935	GSM1823342	Neural progenitor cells derived from induced pluripotent stem cells	20500755	iPSCs	Normal	11.5039	2	-149.859	-13.7654	-10.1781	5.23054
GSE79968	GSM2109314	IMR90 MCPyV ST 8	19802913	Fibroblasts	Normal	11.7729	4	-106.182	6.97613	-13.7649	2.97398
GSE57148	GSM1376027	Normal Lung Tissue	13425135	Respiratory	Normal	9.89818	1	-19.118	-75.4138	-4.45289	-10.0459
GSE72404Xx-xXGSE72409	GSM1861906	IMR90 cells	12130974	Fibroblasts	Normal	11.2955	4	-96.1654	5.2193	-13.2543	1.67874
GSE79968	GSM2109289	IMR90 GFP 48	30715505	Fibroblasts	Normal	11.8229	4	-113.684	-27.1827	-14.0639	2.81322
GSE60902	GSM1493340	Neuronal progeny differentiated from FTD3#6-iPSC	12760137	iPSCs	Normal	11.4772	2	-147.143	26.0211	-9.24322	7.05178
GSE61600	GSM1509262	PRDM12 wildtype fibroblasts	40766527	Fibroblasts	Normal	11.2713	4	-100.362	21.1522	-14.0023	0.245807
GSE53655	GSM1298131	PAXgene blood	10321881	Immune	Normal	8.58814	3	152.99	-83.1262	13.6736	-10.7104
GSE72790	GSM1872067	Bone Marrow	28315307	Bone	Normal	10.6214	0	108.341	0.676929	11.295	-1.67478
GSE58604	GSM1414937	Human brain	39333055	Brain	Normal	9.99874	6	-133.454	0.793437	-9.15003	16.3465
GSE52657Xx-xXGSE52658	GSM1273673	hESC derived anterior primitive streak (APS)	81854174	Other prenatal tissues	Normal	12.3975	2	-118.843	7.09276	-11.8532	7.16195
GSE66182	GSM1616457	MYC-ER HMECs with dox-inducible shBUD31	87479475	Mammary	Normal	11.7341	1	-56.6718	104.368	-10.2221	-6.92469
GSE55458Xx-xXGSE55460	GSM1337344	Airway epithelial cells cultured in air-liquid interface (ALI)	13457054	Respiratory	Normal	10.5587	1	-47.1919	7.6915	-10.7063	-8.0795
GSE57866	GSM1395306	Human CD34+ cells from cord blood	30574493	HSCs	Normal	12.3525	2	-127.096	-14.5312	-13.3046	7.39845
GSE70503	GSM1808009	Kidney (Cortex)	13330146	Kidney	Normal	10.3103	1	-85.8979	-49.4789	-6.51986	-5.71899
GSE77661	GSM2055789	Lung	11605319	Respiratory	Normal	9.36921	1	-28.4508	-26.4719	-4.66434	-9.09279
GSE87290	GSM2326900	PBMC	40247533	Immune	Normal	9.84169	0	157.499	-96.7473	11.6247	0.25041
GSE65481	GSM1598293	Human zygote (2PN)	41411709	Other prenatal tissues	Normal	10.4236	27	-43.0064	181.132	1.87788	19.6763
GSE73502Xx-xXGSE73765	GSM1896170	Macrophages	36050369	Immune	Normal	9.56	0	97.4834	-47.9103	13.5452	9.87813
GSE86884	GSM2309852	blood	16626018	Immune	Normal	8.14874	3	161.95	20.1005	14.8112	-5.20031
GSE57148	GSM1376100	COPD lung tissue	13299006	Respiratory	Normal	9.82967	1	-10.9902	-18.6211	-3.81083	-9.38684
GSE79362	GSM2092955	Blood, control	19278983	Immune	Normal	9.31936	3	160.483	-77.0801	14.0245	-10.3316
GSE61476	GSM1505852	iPSC-derived neural progenitors, day 11, ASD	27883600	Other stem-cells	Normal	11.2609	2	-150.684	-14.3418	-9.67886	7.879
GSE62207	GSM1522480	Ileal biopsy from a cCD naÃ¯ve treatment A1b Male	15077399	Intestines	Normal	10.5985	1	-13.4198	-132.344	-6.17145	-14.1777
GSE68719	GSM1679672	BA9 prefrontal cortex	26249815	Brain	Normal	10.5938	6	-135.257	-103.46	-9.90782	13.6922
GSE57561	GSM1384775	Cord blood CD34+ SR1	53412345	HSCs	Normal	11.6558	0	46.7895	-21.5617	9.02907	-2.23878
GSE62207	GSM1522443	Ileal biopsy from a iCD naÃ¯ve treatment A1b Female	12337981	Intestines	Normal	10.2747	1	-22.9414	-173.6	-4.77413	-14.7171
GSE52166	GSM1335732	Whole blood	24578162	Immune	Normal	8.24674	7	107.693	111.721	9.25719	3.21313
GSE70503	GSM1808060	Adipose (Subcutaneous)	20095461	Adipose	Normal	10.3031	11	-61.931	-76.069	-1.3845	-8.73891
GSE66777Xx-xXGSE66779	GSM1631881	undifferentiated hESCs	33123243	hESCs	Normal	11.7408	2	-124.08	36.4001	-12.1623	6.3998
GSE65540	GSM1599922	subcutaneous adipose tissue	33203818	Adipose	Normal	11.0143	11	-73.1216	-139.364	-0.894861	-9.99674
GSE58310	GSM1406323	Macrophages(BC9)	24580954	Immune	Normal	9.73607	0	92.7636	46.12	13.4655	6.01884
GSE77598	GSM2054993	Purified human monocytes	52910991	Immune	Normal	9.57909	0	140.386	-22.3438	11.5951	0.820144
GSE73213Xx-xXGSE73214	GSM1888838	Memory CD4 T-cells	11246565	Immune	Normal	9.76195	5	119.256	3.94788	15.6337	0.0151976
GSE87186	GSM2324171	PBMC	28789510	Immune	Normal	9.01283	5	124.264	-1.95656	13.311	-1.4665
GSE73502Xx-xXGSE73765	GSM1896222	Macrophages	25402429	Immune	Normal	10.2951	0	91.3068	-56.1196	14.7204	9.5707
GSE62118	GSM1519974	Lung	79046597	Respiratory	Normal	11.297	1	-59.5868	-39.9971	-9.36482	-6.23468
GSE60949	GSM1494408	A673 Ewing's sarcoma cells	23375058	Ewing sarcoma	Tumor	12.2435	17	-65.7592	69.5524	3.70998	-7.91404
GSE79968	GSM2109331	IMR90 MCPyV ST 56	41949948	Fibroblasts	Normal	11.9014	4	-104.635	4.29061	-13.5284	2.87729
GSE52166	GSM1260502	Whole blood	19376237	Immune	Normal	7.91531	7	109.821	115.716	9.25276	3.66113
GSE64810	GSM1580922	brain	32779434	Brain	Normal	10.5978	6	-139.888	-111.966	-9.97368	13.9579
GSE73211	GSM1888666	ESC	18872040	hESCs	Normal	12.2281	2	-138.003	-1.01942	-11.5191	7.10461
GSE73211	GSM1888681	ESC	31296087	hESCs	Normal	11.9643	2	-132.145	-18.3806	-11.9061	7.40698
GSE74201	GSM1914465	C116 iPSC 1	17001283	iPSCs	Normal	12.0107	2	-129.639	-17.0506	-12.6148	7.75503
GSE58123	GSM1401375	LFS-derived MSCs intermediate	12707132	MSCs	Normal	11.4358	4	-123.471	-34.3182	-13.2642	1.14303
GSE73502Xx-xXGSE73765	GSM1896193	Macrophages	24736106	Immune	Normal	10.4738	0	80.9889	-84.407	16.6096	8.34506
GSE75061	GSM1941671	Kidney	21762520	Kidney	Normal	9.99438	1	-76.8094	-39.4545	-6.27219	-6.24336
GSE52202	GSM1261108	iPSC derived motor neuron culture	28111516	Other stem-cells	Normal	11.1427	2	-168.185	-9.2611	-9.0925	8.30044
GSE62772Xx-xXGSE62777	GSM1694954	reference hESC line	19589057	hESCs	Normal	11.7868	2	-126.356	-10.0218	-12.5776	7.12778
GSE62772Xx-xXGSE62777	GSM1694958	reference hESC line	19107680	hESCs	Normal	12.0811	2	-134.375	-9.83515	-12.477	7.59143
GSE73211	GSM1888640	ESC	33436771	hESCs	Normal	11.9751	2	-133.928	-0.83488	-11.4841	7.01247
GSE53983	GSM1304784	erythroblast	30793416	Other stem-cells	Normal	11.7176	0	37.0804	103.479	7.02246	-1.17168
GSE85465Xx-xXGSE85467	GSM2267423	Gastric Primary Tissue	105510677	Stomach	Normal	11.6158	1	-47.8451	-162.945	-5.87106	-11.8762
GSE73211	GSM1888658	iPSC	19643888	iPSCs	Normal	11.919	2	-129.634	2.30268	-12.5369	6.83976
GSE52912	GSM1277969	Human Parthenogenic Stem Cells	15943592	Other prenatal tissues	Normal	11.9135	2	-110.159	26.6294	-12.4808	6.46565
GSE71058	GSM1826294	dentate granule cells	56001690	Brain	Normal	10.2695	6	-110.957	107.555	-5.35017	14.7204
GSE80072	GSM2112330	RA hip fibroblast-like synoviocytes	55184048	Fibroblasts	Normal	10.8971	4	-84.4287	64.3571	-12.1242	-0.534826
GSE86884	GSM2309864	blood	33322627	Immune	Normal	8.41068	3	150.03	16.8976	13.8457	-5.61397
GSE52463	GSM1267270	lung tissue	12499372	Respiratory	Normal	9.38236	1	-42.148	-30.9642	-4.70467	-8.95544
GSE57973Xx-xXGSE79469	GSM1398977	pancreas beta	28531477	Pancreas	Normal	8.94541	1	-65.8025	107.408	-15.9781	-3.67528
GSE57148	GSM1376043	Normal Lung Tissue	11179279	Respiratory	Normal	10.2737	1	-35.3449	-64.3756	-4.52577	-9.92293
GSE52166	GSM1335675	Whole blood	15494631	Immune	Normal	8.29119	7	108.327	127.395	8.64823	3.55816
GSE52166	GSM1260538	Whole blood	13803366	Immune	Normal	8.13393	7	115.273	134.812	8.93275	3.85356
GSE68180	GSM1665183	Amniotic Fluid	13485784	Female reproductive	Normal	10.0647	1	-65.7827	43.3335	-8.73849	-7.85686
GSE53450Xx-xXGSE53452	GSM1293744	prostate	27017109	Prostate	Normal	10.4983	1	-63.9756	-82.7663	-5.45519	-9.28464
GSE52166	GSM1335709	Whole blood	13593698	Immune	Normal	8.0198	7	113.283	111.295	9.00614	3.62663
GSE61474	GSM1505568	Heart	11294501	Cardiac	Normal	8.21734	6	-66.1393	9.60606	-1.09698	-2.89152
GSE56796	GSM1369188	in vitro hESC cortecon day 7	25042844	hESCs	Normal	11.7567	2	-133.719	30.3483	-10.229	7.07698
GSE70503	GSM1807974	Liver	16692379	Liver	Normal	10.303	8	-35.5795	-72.6212	-19.7609	-2.33928
GSE55534	GSM1338764	Cockayne syndrome group B fibroblasts	18506678	Fibroblasts	Normal	9.44288	4	-64.8159	127.19	-10.8241	0.302
GSE86884	GSM2309924	blood	35465448	Immune	Normal	8.27838	3	148.484	43.0116	14.0285	-4.81063
GSE84023	GSM2225800	pancreas	19265448	Pancreas	Normal	11.791	1	-91.673	-86.4357	-9.8834	-5.97921
GSE86884	GSM2309855	blood	29733741	Immune	Normal	8.59	3	157.747	-3.82805	14.2115	-5.75429
GSE63055Xx-xXGSE63058	GSM1539050	Mesenchymal Stem Cells (MSC), iPSC-derived	38016211	MSCs	Normal	11.2569	4	-108.517	35.1567	-11.8411	1.55329
GSE57945	GSM1598442	Ileal biopsy in treatment-naÃ¯ve patient, not IBD	11805329	Intestines	Normal	10.7563	1	-10.6821	-139.721	-6.03995	-14.2884
GSE86884	GSM2309843	blood	30541474	Immune	Normal	8.96675	3	155.419	-10.5479	13.6931	-6.30853
GSE52166	GSM1335722	Whole blood	20661072	Immune	Normal	8.33612	7	112.532	51.9726	10.2726	4.36216
GSE72819	GSM1872905	Colonic biopsy	13868804	Intestines	Normal	10.7583	1	-8.3495	-126.953	-5.28621	-11.6112
GSE74737	GSM1931513	Human peripheral blood	20727041	Immune	Normal	7.97971	7	117.916	68.3892	9.70562	5.05922
GSE57561	GSM1384787	mobilized peripheral blood UM171	46525857	Immune	Normal	11.009	0	35.7483	-27.7901	9.10811	-2.08358
GSE81046	GSM2141254	Macrophages	29280717	Immune	Normal	9.76961	0	93.8749	-30.8883	14.519	9.58344
GSE87290	GSM2326901	PBMC	34013834	Immune	Normal	9.72836	0	153.798	-60.409	11.7777	0.15766
GSE65485	GSM1646733	hepatocyte	75867729	Liver	Normal	10.7095	8	-45.292	-133.806	-18.2585	-2.90839
GSE56785	GSM1369006	H1-derived neural progenitor cells	56842762	Other stem-cells	Normal	10.6873	2	-133.263	57.9968	-7.66249	8.5261
GSE53655	GSM1298144	PAXgene blood	10408943	Immune	Normal	8.71053	3	151.244	-80.5638	13.7349	-10.8343
GSE72819	GSM1872940	Colonic biopsy	52531888	Intestines	Normal	10.696	1	-18.7838	-124.164	-4.37815	-12.449
GSE52166	GSM1260504	Whole blood	32612374	Immune	Normal	8.21983	7	110.498	78.4031	9.9852	3.8369
GSE84023	GSM2225763	pancreas	21071915	Pancreas	Normal	11.4309	1	-53.1592	-48.3723	-9.35544	-6.05864
GSE80072	GSM2112328	RA hip fibroblast-like synoviocytes	53031668	Fibroblasts	Normal	11.3925	4	-86.9343	62.388	-11.9166	-0.290717
GSE63577	GSM1553108	total RNA extracted from Wi-38 fibroblasts	26491093	Fibroblasts	Normal	11.7905	4	-104.973	6.49563	-13.7668	2.30874
GSE80336	GSM2124749	dorsal striatum, control	12572888	Brain	Normal	8.9224	6	-80.9916	141.43	-4.67937	13.1914
GSE57866	GSM1395290	Human CD34+ cells from cord blood	11671150	HSCs	Normal	10.9925	0	23.7409	-34.2742	9.75241	-2.648
GSE73213Xx-xXGSE73214	GSM1888835	Memory CD4 T-cells	12685994	Immune	Normal	10.8891	5	85.1252	84.2416	17.232	0.311812
GSE64813Xx-xXGSE64814	GSM1581138	Human peripheral blood leukocytes	18423310	Immune	Normal	9.38715	3	163.197	-62.8651	14.407	-7.6237
GSE87186	GSM2324247	PBMC	25574052	Immune	Normal	8.99982	5	132.162	-8.7364	13.4868	-1.42968
GSE87186	GSM2324147	PBMC	40302730	Immune	Normal	9.47684	5	137.166	-26.9364	13.363	-2.55052
GSE81810	GSM2175903	CD4 T-cell RNA extract	62021579	Immune	Normal	9.36532	5	110.639	96.2501	15.3464	1.62343
GSE63085	GSM1540552	PBMCs	22254197	Immune	Normal	8.03302	0	116.793	92.8245	10.4136	2.4565
GSE52166	GSM1335738	Whole blood	10262705	Immune	Normal	8.27321	7	103.635	94.8202	10.0551	3.54291
GSE53665	GSM1909022	Human cord blood derived CD34+ cells	20323779	HSCs	Normal	11.6506	0	71.0725	-1.47206	9.15461	-2.4267
GSE82071	GSM2183054	prostate	29680634	Prostate	Normal	10.013	1	-39.7957	99.0511	-8.55506	-7.69039
GSE65634	GSM1602256	Fibroblasts	11472526	Fibroblasts	Normal	11.2539	4	-121.561	-35.8408	-15.7483	-0.220751
GSE52166	GSM1260480	Whole blood	11651576	Immune	Normal	8.14172	7	114.479	74.6353	9.80479	4.25247
GSE80072	GSM2112329	RA hip fibroblast-like synoviocytes	49341461	Fibroblasts	Normal	11.2255	4	-88.9991	57.1158	-11.7464	-0.207556
GSE57148	GSM1376010	Normal Lung Tissue	15395872	Respiratory	Normal	10.3305	1	-40.3224	-97.9988	-4.46593	-10.3838
GSE64813Xx-xXGSE64814	GSM1580985	Human peripheral blood leukocytes	20181600	Immune	Normal	9.3166	3	158.188	-47.3819	14.5148	-7.33067
GSE79362	GSM2092918	Blood, case	32269457	Immune	Normal	9.49693	3	167.633	-83.6755	13.3122	-10.4295
GSE63055Xx-xXGSE63058	GSM1539043	Mesenchymal Stem Cells (MSC), iPSC-derived	35365506	MSCs	Normal	11.4141	4	-115.323	25.4044	-11.9437	1.53959
GSE79362	GSM2093024	Blood, control	30141988	Immune	Normal	9.5868	3	150.929	-66.0759	15.2172	-10.0733
GSE63577	GSM1553101	total RNA extracted from IMR-90 fibroblasts	41033149	Fibroblasts	Normal	11.7031	4	-109.721	-5.34941	-13.8744	2.3734
GSE57561	GSM1384790	mobilized peripheral blood UM171	69522112	Immune	Normal	11.0165	0	30.8162	-31.3517	9.17608	-1.89724
GSE62207	GSM1522466	Ileal biopsy from a iCD naÃ¯ve treatment A1b Female	30223044	Intestines	Normal	10.8047	1	-28.6808	-157.43	-4.6958	-13.4756
GSE57299	GSM1379036	CD34+ human cord blood-derived cells	41997915	HSCs	Normal	12.4047	0	44.9425	18.2445	8.80474	-2.23773
GSE63085	GSM1540526	PBMCs	19230316	Immune	Normal	8.60926	0	118.904	66.5005	10.7715	2.30664
GSE52166	GSM1335755	Whole blood	20688287	Immune	Normal	8.28121	7	109.775	110.02	9.04807	3.60584
GSE86884	GSM2309921	blood	33832703	Immune	Normal	7.72567	3	156.519	37.7538	14.8925	-5.05828
GSE61476	GSM1505847	iPSC-derived neural progenitors, day 31, non-ASD	28184218	Other stem-cells	Normal	10.5939	2	-156.286	-2.93313	-9.02547	8.61481
GSE64813Xx-xXGSE64814	GSM1581095	Human peripheral blood leukocytes	20505199	Immune	Normal	9.45803	3	159.036	-48.755	14.1203	-7.4962
GSE64813Xx-xXGSE64814	GSM1580954	Human peripheral blood leukocytes	19504516	Immune	Normal	9.18629	3	164.959	-39.474	13.7984	-7.46407
GSE77598	GSM2054995	Purified human monocytes	51882086	Immune	Normal	9.58317	0	147.108	-37.2126	11.5919	0.279075
GSE79362	GSM2093248	Blood, case	40541181	Immune	Normal	9.74994	3	159.864	-75.4858	14.9638	-9.51718
GSE71289	GSM1833913	Neurons	43892740	Brain	Normal	10.6421	2	-107.187	94.7821	-6.64096	7.66546
GSE63079Xx-xXGSE63081	GSM1540465	keratinocytes JunB siRNA	35531881	Skin	Normal	10.8265	1	-59.164	92.2417	-10.388	-7.19932
GSE80467	GSM2127900	shDAP5 H9 cells	17247760	hESCs	Normal	11.6425	2	-95.6586	49.791	-12.4556	5.7521
GSE72790	GSM1872060	Bone Marrow	49249356	Bone	Normal	9.66788	0	99.4768	30.0321	7.90077	1.60065
GSE87186	GSM2324249	PBMC	24687338	Immune	Normal	9.2624	5	125.04	-1.12705	13.5663	-1.07726
GSE71058	GSM1826297	dentate granule cells	47648029	Brain	Normal	9.95929	6	-105.709	105.602	-5.45677	14.8109
GSE76987	GSM2042095	Colon	16779659	Intestines	Normal	10.7708	1	-30.2031	-142.002	-3.04805	-13.3411
GSE73502Xx-xXGSE73765	GSM1896229	Macrophages	26693099	Immune	Normal	10.1341	0	99.2364	-72.806	16.9236	8.17125
GSE52194	GSM1261034	normal human breast organoids	28537116	Mammary	Normal	10.9991	1	-90.9031	-93.8135	-5.65264	-9.03941
GSE58596Xx-xXGSE58597	GSM1414742	NaÃ¯ve T cell	46936484	Immune	Normal	9.55236	5	112.708	-54.5699	15.367	-0.323927
GSE58387	GSM1409705	skeletal muscle	29107618	Muscle	Normal	9.76174	9	-78.5622	-29.4051	-13.0176	12.6254
GSE65515	GSM1599128	CD4+ T cell	10359021	Immune	Normal	9.07034	5	132.017	-14.1865	13.7532	-0.702618
GSE73502Xx-xXGSE73765	GSM1896201	Macrophages	24451310	Immune	Normal	9.88798	0	93.6258	-21.9317	14.2784	9.42616
GSE87186	GSM2324183	PBMC	32803397	Immune	Normal	9.22473	5	128.719	-25.8349	13.5499	-2.05421
GSE81046	GSM2141362	Macrophages	27514586	Immune	Normal	10.4614	0	89.1454	-66.1153	16.1406	7.39678
GSE54308	GSM1312734	Lymphoblast cell line	10814210	Other stem-cells	Normal	10.8797	0	64.8746	2.50811	3.91282	1.56248
GSE63079Xx-xXGSE63081	GSM1540463	keratinocytes control	32318487	Skin	Normal	10.8857	1	-61.1039	84.0274	-10.5622	-7.43477
GSE70390	GSM1726455	human primary granulocytes	21647327	Immune	Normal	7.11907	3	125.596	113.922	14.8817	-3.33772
GSE56785	GSM1369010	H1-derived neural progenitor cells	42154246	Other stem-cells	Normal	11.7374	2	-136.294	29.0411	-8.23172	6.6127
GSE61390	GSM1503683	Nuclear Transfer Stem Cell	31660768	Other stem-cells	Normal	11.6275	2	-94.7962	151.832	-10.1522	3.7608
GSE67488Xx-xXGSE67491	GSM1647959	Whole blood	61778444	Immune	Normal	9.32235	3	150.46	-39.6424	13.2939	-7.85876
GSE76572	GSM2028115	HFFs control	29314839	Fibroblasts	Normal	11.3358	4	-99.3662	-13.6169	-14.7217	0.908053
GSE70390	GSM1726441	human primary granulocytes	23525845	Immune	Normal	6.38552	3	118.273	140.399	15.3903	-3.53172
GSE62207	GSM1522514	Ileal biopsy from a cCD naÃ¯ve treatment A1b Male	13456212	Intestines	Normal	10.3513	1	-19.8854	-140.505	-5.372	-14.66
GSE52166	GSM1260488	Whole blood	29330907	Immune	Normal	8.02126	7	111.203	98.3716	9.55428	3.79262
GSE56796	GSM1369185	in vitro hESC cortecon day 0	34203564	hESCs	Normal	11.9119	2	-112.292	35.4019	-12.3704	5.8092
GSE52834	GSM1276877	lymphoblastoid cell line	26659531	Immune	Normal	11.0191	0	82.9135	77.5796	5.16167	0.0193298
GSE57148	GSM1376107	COPD lung tissue	11000872	Respiratory	Normal	9.88873	1	-13.7681	-19.3619	-3.74431	-9.87072
GSE84023	GSM2225761	pancreas	33088750	Pancreas	Normal	11.0637	1	-43.8056	-45.5571	-9.26294	-6.22954
GSE57866	GSM1395316	Human CD34+ cells from cord blood	31760159	HSCs	Normal	12.2944	2	-130.101	-15.5897	-13.1161	7.45533
GSE67528	GSM1648860	iPSCs	48937050	Other stem-cells	Normal	11.7906	2	-124.522	10.5147	-12.479	6.85643
GSE74201	GSM1914483	HD iPSC 3	19296725	iPSCs	Normal	12.2088	2	-134.799	-24.8525	-12.5593	8.08528
GSE63055Xx-xXGSE63058	GSM1539048	Mesenchymal Stem Cells (MSC), iPSC-derived	40387008	MSCs	Normal	11.5437	4	-100.64	29.7231	-11.8984	1.5174
GSE81791Xx-xXGSE81794	GSM2175452	Detroit551 fibroblast	43328505	Fibroblasts	Normal	11.721	4	-95.4648	78.619	-12.3956	1.02751
GSE61474	GSM1505575	Adipose	14673901	Adipose	Normal	9.0085	6	-63.072	-19.6528	-1.7001	-3.95801
GSE57148	GSM1376017	Normal Lung Tissue	13525212	Respiratory	Normal	10.8446	1	-64.4106	-75.1541	-4.75991	-9.82745
GSE61474	GSM1505604	Colon	12280064	Intestines	Normal	9.09592	6	-64.8212	-59.6627	-1.12847	-3.26522
GSE62241Xx-xXGSE62246	GSM1523493	CD19+ B cells	37297650	Immune	Normal	9.98367	0	83.7581	63.2021	7.83962	1.30566
GSE60216	GSM1467834	peripheral blood	23293344	Immune	Normal	9.03165	0	140.176	37.4169	11.8412	2.43128
GSE87186	GSM2324218	PBMC	27727413	Immune	Normal	9.19259	5	131.846	-12.2416	13.4637	-1.87309
GSE79362	GSM2092913	Blood, case	32765447	Immune	Normal	9.35126	3	160.711	-70.6962	14.8163	-9.84051
GSE57945	GSM1598639	Ileal biopsy in treatment-naÃ¯ve patient, UC	12418012	Intestines	Normal	11.0075	1	-32.9165	-176.017	-5.21118	-13.7213
GSE68719	GSM1679666	BA9 prefrontal cortex	26542219	Brain	Normal	10.4645	6	-153.215	-74.7139	-10.2478	14.8657
GSE52834	GSM1276907	lymphoblastoid cell line	32285525	Immune	Normal	11.2468	0	80.7617	26.7806	4.4519	0.156154
GSE76987	GSM2042110	Colon	27554020	Intestines	Normal	10.7106	1	-41.2678	-113.014	-2.96561	-12.7754
GSE57561	GSM1384785	mobilized peripheral blood UM171	62141841	Immune	Normal	10.9083	0	36.2693	-20.9484	9.12411	-2.1496
GSE74698	GSM1930429	Freshly purified HPCa167N benign prostatic basal cells cultured in WIT	61726946	Prostate	Normal	10.5916	1	-63.4337	14.8953	-10.545	-7.58254
GSE84023	GSM2225755	pancreas	25164011	Pancreas	Normal	12.0543	1	-71.967	-14.4542	-10.0374	-5.95211
GSE62772Xx-xXGSE62777	GSM1694966	reference hESC line	17047865	hESCs	Normal	11.9529	2	-123.071	18.1779	-13.0054	6.32918
GSE81087	GSM2142420	fibroblast	28857012	Fibroblasts	Normal	11.3835	4	-118.767	-46.5835	-15.5136	0.745132
GSE51310Xx-xXGSE51312	GSM1261652	pancreatic islets	50098230	Pancreas	Normal	10.2826	14	-105.522	-23.4947	-16.5953	-6.81553
GSE63183	GSM1543547	kidney	32712283	Kidney	Normal	10.7654	1	-87.9334	-141.431	-6.529	-4.7865
GSE68395Xx-xXGSE68396	GSM1670802	undifferentiated hESCs	16581934	hESCs	Normal	11.7589	2	-125.364	33.3836	-12.0898	6.24712
GSE69549	GSM1703718	CD4+ T cells	50612457	Immune	Normal	9.82575	5	119.113	91.1533	17.2042	1.46013
GSE70503	GSM1807997	Kidney (Cortex)	16401956	Kidney	Normal	10.1259	1	-83.7465	-21.151	-6.24219	-6.80552
GSE81046	GSM2141329	Macrophages	27843134	Immune	Normal	10.0639	0	91.577	-28.0061	15.7407	7.53599
GSE66182	GSM1616460	MYC-ER HMECs with dox-inducible shBUD31	78524094	Mammary	Normal	11.7144	1	-56.6447	102.301	-10.2623	-6.92458
GSE73502Xx-xXGSE73765	GSM1896144	Macrophages	29058622	Immune	Normal	9.50051	0	97.6255	-59.9097	15.2511	10.5581
GSE57561	GSM1384782	mobilized peripheral blood uncultured	49301353	Immune	Normal	10.2868	0	51.7643	-20.1211	9.68724	-2.05856
GSE75042	GSM1941363	Blood	20513890	Immune	Normal	9.86088	0	119.215	-22.0622	11.084	0.586504
GSE54416	GSM1314712	whole peripheral blood	25090857	Immune	Normal	11.1327	4	-59.6965	-13.9947	-6.186	0.473207
GSE62820	GSM1533867	human HER2/ERBB2 overexpressed in HMEC cells	24308534	Mammary	Normal	11.3295	19	-107.77	-28.3225	-13.8935	-7.27195
GSE54416	GSM1314718	whole peripheral blood	26000983	Immune	Normal	10.8544	4	-64.6348	-23.4513	-6.44276	0.733126
GSE79362	GSM2093125	Blood, control	26901485	Immune	Normal	9.49711	3	153.6	-59.493	15.0614	-9.19376
GSE56961	GSM1372345	lymphoblastoid cell lines (LCL)	16721581	Immune	Normal	11.3163	0	72.6965	27.8498	4.63841	1.64565
GSE65485	GSM1646725	hepatocyte	63196064	Liver	Normal	10.414	8	-68.5683	-114.316	-18.9707	-2.48769
GSE82071	GSM2183048	prostate	59893505	Prostate	Normal	9.49532	1	-43.4758	82.3277	-8.22174	-7.39369
GSE62207	GSM1522221	Ileal biopsy from a Not IBD naÃ¯ve treatment Male	14073658	Intestines	Normal	10.3062	1	-3.67472	-100.661	-6.11252	-14.0479
GSE62207	GSM1522401	Ileal biopsy from a iCD naÃ¯ve treatment A1b Male	12788996	Intestines	Normal	10.5281	1	-5.82317	-162.923	-5.28974	-12.8432
GSE67488Xx-xXGSE67491	GSM1647926	Whole blood	52967762	Immune	Normal	9.555	3	156.488	-68.1603	12.7515	-8.92213
GSE65912	GSM1609434	EBV-transformed lymphoblastoid cells	26380171	Immune	Normal	11.5229	0	76.3772	58.0697	5.25162	1.0863
GSE67915	GSM1658376	H1	57227464	hESCs	Normal	11.7842	2	-109.332	82.5891	-11.9267	4.82967
GSE75591	GSM1959794	Human bronchial epithelial cells	22944802	Respiratory	Normal	12.1134	1	-68.9996	-22.4689	-10.2094	-5.75254
GSE67488Xx-xXGSE67491	GSM1647934	Whole blood	28843565	Immune	Normal	9.6004	3	165.478	-45.5544	12.1559	-7.82909
GSE63085	GSM1540497	PBMCs	34594293	Immune	Normal	8.65537	0	117.718	75.6526	10.8912	2.04574
GSE62207	GSM1522285	Ileal biopsy from a iCD naÃ¯ve treatment A1a Male	12243383	Intestines	Normal	10.8697	1	-14.206	-158.101	-5.89669	-13.4443
GSE73502Xx-xXGSE73765	GSM1896110	Macrophages	23475743	Immune	Normal	9.5942	0	99.0629	-42.2361	13.4149	9.95777
GSE70503	GSM1808025	Heart (Left Ventricle)	17270863	Cardiac	Normal	9.80302	10	-81.6601	-23.901	-0.977494	4.5052
GSE65621	GSM1601807	human primary CD4+ T cells	54568606	Immune	Normal	10.7603	5	84.4428	22.8374	16.9258	-0.411528
GSE57182	GSM1376804	Endometrial Stromal Cell	16878157	Other prenatal tissues	Normal	11.1987	4	-120.737	-48.3513	-13.8706	0.896316
GSE58604	GSM1414936	Human brain	46446916	Brain	Normal	10.349	6	-146.922	-31.0785	-9.49987	15.8665
GSE63055Xx-xXGSE63058	GSM1539044	Mesenchymal Stem Cells (MSC), iPSC-derived	31986225	MSCs	Normal	11.3497	4	-111.993	26.9854	-11.8551	1.33087
GSE67528	GSM1648817	iPSC-derived neurons	53258438	Other stem-cells	Normal	10.9011	2	-164.784	4.56246	-8.6684	8.94958
GSE79362	GSM2092987	Blood, case	38326647	Immune	Normal	9.42447	3	170.163	-86.647	12.1464	-11.3559
GSE79362	GSM2093084	Blood, case	25416974	Immune	Normal	9.27921	3	165.042	-68.3253	13.3588	-10.0544
GSE70503	GSM1808008	Kidney (Cortex)	17184641	Kidney	Normal	10.5331	1	-87.3089	-35.2774	-6.53504	-5.91451
GSE57896	GSM1396747	Human pluripotent stem-cell derived mesenchymal progenitor cells	39048517	MSCs	Normal	11.1114	4	-134.269	-41.5169	-13.1713	0.537795
GSE64813Xx-xXGSE64814	GSM1581102	Human peripheral blood leukocytes	17547959	Immune	Normal	9.5281	3	161.867	-57.0345	14.5247	-7.34107
GSE81046	GSM2141265	Macrophages	23475743	Immune	Normal	9.5942	0	99.0629	-42.2361	13.2598	10.0114
GSE52166	GSM1260523	Whole blood	31148160	Immune	Normal	8.11256	7	111.164	101.915	9.33803	3.8164
GSE70503	GSM1808051	Adipose (Subcutaneous)	16874470	Adipose	Normal	10.4313	11	-51.6715	-60.3841	-1.03719	-8.4155
GSE60833	GSM1489559	skeletal muscle	20163533	Muscle	Normal	9.88707	9	-77.3426	-20.8089	-13.3709	12.9517
GSE62207	GSM1522312	Ileal biopsy from a iCD naÃ¯ve treatment A1b Male	10314827	Intestines	Normal	10.6911	1	-4.20845	-129.345	-4.88966	-12.9623
GSE65912	GSM1609444	EBV-transformed lymphoblastoid cells	24401886	Immune	Normal	11.3724	0	77.6138	60.3228	5.23102	1.13163
GSE62093	GSM1519563	ovarian granulosa cells	30359740	Female reproductive	Normal	10.5896	0	-48.9259	-14.1686	-6.67445	-5.9211
GSE76970	GSM2041714	5iLAF SSEA4- subpopulation UCLA1 hESCs	20696164	hESCs	Normal	10.376	2	-46.2779	124.35	-10.2898	3.60469
GSE70503	GSM1808044	Adipose (Subcutaneous)	12207755	Adipose	Normal	10.3986	11	-58.6099	-41.9047	-1.00948	-8.0617
GSE82071	GSM2183055	prostate	36777076	Prostate	Normal	9.6691	1	-39.5787	100.405	-8.12243	-7.60016
GSE57973Xx-xXGSE79469	GSM1398985	pancreas beta	23992520	Pancreas	Normal	8.70595	1	-59.0247	88.4067	-15.4687	-3.80529
GSE60216	GSM1467803	peripheral blood	35236992	Immune	Normal	8.18551	0	125.804	46.8667	12.7635	6.68802
GSE64813Xx-xXGSE64814	GSM1581008	Human peripheral blood leukocytes	16741606	Immune	Normal	9.4729	3	163.046	-54.6806	14.3526	-7.3694
GSE76572	GSM2028122	HFFs UCA1	25755829	Fibroblasts	Normal	11.4264	4	-88.3372	-2.38152	-14.5061	1.24162
GSE53665	GSM1909024	Human cord blood derived CD34+ cells	21247590	HSCs	Normal	11.726	0	69.9911	-5.04653	9.30592	-2.53546
GSE64813Xx-xXGSE64814	GSM1580969	Human peripheral blood leukocytes	20796236	Immune	Normal	9.36604	3	158.553	-40.1679	14.1521	-7.27699
GSE52202	GSM1261111	iPSC derived motor neuron culture	33062443	Other stem-cells	Normal	10.5415	2	-146.172	29.6378	-8.24806	9.29706
GSE55536	GSM1338806	Macrophage	60423024	Immune	Normal	11.8937	0	-49.8334	-62.7143	14.8977	5.45233
GSE80072	GSM2112326	RA knee fibroblast-like synoviocytes	49388944	Fibroblasts	Normal	10.9872	4	-79.8163	73.8526	-11.8728	-0.287242
GSE86356	GSM2309586	Tibialis anterior muscle	15696361	Muscle	Normal	8.58771	9	-48.1634	82.9242	-16.1498	15.1639
GSE52166	GSM1260494	Whole blood	28814164	Immune	Normal	8.20618	7	113.916	104.697	8.90704	3.73688
GSE68180	GSM1665195	Amniotic Fluid	14194654	Female reproductive	Normal	8.99302	1	-50.6419	72.423	-7.83501	-7.89888
GSE81046	GSM2141387	Macrophages	31112460	Immune	Normal	9.55802	0	103.496	-41.0338	13.3788	10.2639
GSE73570	GSM1898051	Peripheral whole blood from healthy individual. Technical replicate of sample H 1 wholeBlood	76517290	Immune	Normal	8.31082	7	122.273	57.7294	9.87416	5.1304
GSE81046	GSM2141531	Macrophages	28822892	Immune	Normal	9.40981	0	98.3704	-57.0492	15.359	10.7205
GSE54416	GSM1314714	whole peripheral blood	27466853	Immune	Normal	11.6654	4	-68.8241	-10.688	-6.26931	0.329092
GSE60216	GSM1467809	peripheral blood	25166639	Immune	Normal	9.09612	0	123.462	24.7099	12.9245	7.02324
GSE65099Xx-xXGSE65102	GSM1587313	Human Endometrial Pipelle Biopsy	16277703	Female reproductive	Normal	10.6245	1	-85.5977	-63.5969	-6.96451	-7.69927
GSE65621	GSM1601799	human primary CD4+ T cells	45472269	Immune	Normal	11.8234	5	76.8021	25.8842	17.6579	-0.959787
GSE81791Xx-xXGSE81794	GSM2175453	Detroit551 fibroblast	38174873	Fibroblasts	Normal	11.7325	4	-96.9603	72.6597	-12.9305	0.899482
GSE60833	GSM1489610	skeletal muscle	17358890	Muscle	Normal	9.6413	9	-80.0332	-27.5478	-13.1362	13.0009
GSE64813Xx-xXGSE64814	GSM1581081	Human peripheral blood leukocytes	21007812	Immune	Normal	9.40255	3	158.68	-54.0683	14.4015	-7.67742
GSE64813Xx-xXGSE64814	GSM1581025	Human peripheral blood leukocytes	21284305	Immune	Normal	9.44317	3	163.733	-58.6203	14.1118	-7.30099
GSE70503	GSM1808043	Adipose (Subcutaneous)	21127895	Adipose	Normal	10.341	11	-48.8062	-67.8947	-1.14641	-8.4167
GSE87186	GSM2324248	PBMC	24248769	Immune	Normal	8.95658	5	127.1	-3.58665	13.5085	-1.63641
GSE63085	GSM1540521	PBMCs	36362442	Immune	Normal	8.44418	0	112.062	79.2423	10.9489	2.22833
GSE86884	GSM2309926	blood	36438732	Immune	Normal	8.49272	3	145.902	9.76189	14.1146	-5.09634
GSE76987	GSM2042067	Colon	13685914	Intestines	Normal	10.7712	1	-34.9706	-141.308	-3.35833	-12.7809
GSE80336	GSM2124765	dorsal striatum, bipolar	10122736	Brain	Normal	8.80269	6	-83.9	113.694	-5.31408	13.932
GSE63569	GSM1552805	CD34+ cells, healthy control	41140939	HSCs	Normal	10.7135	0	51.8339	9.89809	9.92125	-2.02871
GSE62408	GSM1526679	Venous peripheral blood-healthy volunteer	142482759	Immune	Normal	9.93105	5	133.843	1.02403	15.8675	0.871344
GSE64813Xx-xXGSE64814	GSM1581041	Human peripheral blood leukocytes	19921557	Immune	Normal	9.49943	3	156.329	-54.3861	14.5748	-7.72186
GSE57148	GSM1376054	Normal Lung Tissue	18019115	Respiratory	Normal	10.1888	1	-29.09	-66.8441	-4.24933	-10.0502
GSE56961	GSM1372332	lymphoblastoid cell lines (LCL)	25888315	Immune	Normal	11.3855	0	72.3964	10.4651	4.25741	1.4553
GSE52166	GSM1260575	Whole blood	24749597	Immune	Normal	8.49912	7	109.902	93.8475	9.42877	3.3999
GSE76987	GSM2042123	Colon	17770625	Intestines	Normal	10.8359	1	-45.3534	-154.073	-3.20586	-13.165
GSE52166	GSM1335708	Whole blood	10652613	Immune	Normal	8.53829	7	109.143	111.602	9.41468	3.21525
GSE62207	GSM1522295	Ileal biopsy from a iCD naÃ¯ve treatment A1a Female	10180761	Intestines	Normal	10.7408	1	-23.1286	-137.473	-5.71206	-13.7399
GSE70935	GSM1823309	Neural progenitor cells derived from induced pluripotent stem cells	25968577	iPSCs	Normal	11.8749	2	-163.852	-23.4082	-9.31328	6.72849
GSE79362	GSM2093219	Blood, control	39942614	Immune	Normal	9.78687	3	158.189	-77.1091	15.1839	-10.0571
GSE82071	GSM2183047	prostate	61597447	Prostate	Normal	9.54886	1	-40.6538	99.6888	-8.22195	-7.75209
GSE86356	GSM2309540	Heart	18221610	Cardiac	Normal	8.588	9	-61.4582	65.0033	-16.5891	14.7063
GSE64813Xx-xXGSE64814	GSM1581017	Human peripheral blood leukocytes	20935249	Immune	Normal	9.11867	3	165.12	-46.4962	14.1193	-7.84351
GSE52166	GSM1335736	Whole blood	15230596	Immune	Normal	8.05322	7	104.833	107.443	9.41405	3.36186
GSE68719	GSM1679664	BA9 prefrontal cortex	44819567	Brain	Normal	10.5748	6	-140.356	-90.0343	-9.74484	14.1154
GSE87186	GSM2324251	PBMC	31639147	Immune	Normal	9.04835	5	124.134	-3.74958	13.4644	-1.0359
GSE59612	GSM1440502	non-neoplastic brain tissue	25156261	Brain	Normal	10.3117	6	-140.104	-47.2877	-9.67489	14.9193
GSE52166	GSM1335669	Whole blood	16225851	Immune	Normal	8.39591	7	103.723	124.626	8.7315	3.55209
GSE72819	GSM1872935	Colonic biopsy	12249426	Intestines	Normal	10.8966	1	-28.2708	-158.28	-5.09277	-12.2617
GSE61491Xx-xXGSE61492	GSM1506121	human NPCs	57247181	Neural progenitor/stem cells	Normal	11.7952	2	-104.654	79.0114	-7.54272	6.31774
GSE64283	GSM1567914	Adrenal	16524938	Kidney	Normal	9.95581	1	-60.4467	45.295	-5.49731	-6.56827
GSE61566	GSM1508256	CD34 positive cells	44213799	HSCs	Normal	10.5634	0	65.8	-43.3243	9.76275	-1.91398
GSE73502Xx-xXGSE73765	GSM1896250	Macrophages	32228343	Immune	Normal	10.4154	0	98.4704	-80.3075	17.049	7.74159
GSE65485	GSM1646726	hepatocyte	56979540	Liver	Normal	10.2677	8	-53.8445	-114.225	-18.9523	-3.12741
GSE44618	GSM1299396	GM12878	36869560	Immune	Normal	9.53634	0	77.6864	282.824	6.06391	3.92992
GSE67488Xx-xXGSE67491	GSM1647956	Whole blood	53869806	Immune	Normal	9.34211	3	154.567	-43.9482	13.2435	-7.97541
GSE67073	GSM1638230	induced pluripotent stem cells	30046186	iPSCs	Normal	11.3922	2	-140.652	7.08696	-8.93943	7.75765
GSE63079Xx-xXGSE63081	GSM1540461	keratinocytes control	40638048	Skin	Normal	11.1872	1	-60.5067	89.1274	-10.0343	-7.26604
GSE79362	GSM2093239	Blood, control	38108982	Immune	Normal	9.75121	3	160.885	-74.9763	15.1453	-10.2541
GSE84023	GSM2225813	pancreas	23787293	Pancreas	Normal	12.0699	1	-73.6416	-76.177	-9.59674	-6.02287
GSE64801	GSM1580779	small intestine	32184626	Intestines	Normal	10.3762	1	-53.405	-6.99498	-4.22816	-7.8914
GSE71960	GSM1848205	MDA-MB-468-ERbeta1 DMSO plusdox	13586127	Pancreas	Normal	11.8681	1	-68.3293	-14.2874	-9.89978	-6.36847
GSE52834	GSM1276895	lymphoblastoid cell line	69650984	Immune	Normal	11.1912	0	78.4963	37.1679	4.34527	0.0826701
GSE56796	GSM1369203	in vitro hESC cortecon day 63	31932891	hESCs	Normal	11.1243	2	-160.721	-24.5425	-9.67977	7.56655
GSE69549	GSM1703695	CD4+ T cells	25002092	Immune	Normal	9.90095	5	109.475	44.2198	16.5849	1.03584
GSE57148	GSM1375987	Normal Lung Tissue	12586751	Respiratory	Normal	10.2982	1	-47.3458	-70.0012	-4.26287	-10.2759
GSE63079Xx-xXGSE63081	GSM1540464	keratinocytes JunB siRNA	38547935	Skin	Normal	10.8317	1	-56.1754	83.8871	-10.4331	-7.10396
GSE70084	GSM1716888	epidermis	28256804	Skin	Normal	11.9992	1	-75.2755	6.58947	-11.767	-6.50606
GSE52166	GSM1260497	Whole blood	12374268	Immune	Normal	8.27581	7	108.108	105.513	9.31998	3.51452
GSE52834	GSM1276844	lymphoblastoid cell line	28657591	Immune	Normal	11.1044	0	77.8934	45.8481	4.83379	0.139098
GSE61476	GSM1505843	iPSC-derived neural progenitors, day 31, non-ASD	29028849	Other stem-cells	Normal	10.9955	2	-166.299	-38.8113	-9.49405	7.84632
GSE73502Xx-xXGSE73765	GSM1896123	Macrophages	32653841	Immune	Normal	10.0697	0	92.4964	-50.4611	15.0528	9.58702
GSE72404Xx-xXGSE72409	GSM1861901	IMR90 cells	20344379	Fibroblasts	Normal	11.2916	4	-93.3017	15.7955	-13.0802	1.98886
GSE56796	GSM1369223	in vitro hESC test d63	21678850	hESCs	Normal	11.2444	2	-173.498	-28.3586	-9.30728	8.2139
GSE86356	GSM2309525	Deltoid muscle	67848809	Muscle	Normal	8.78859	9	-61.1372	86.1145	-16.5556	15.4491
GSE62098	GSM1519627	human brain	84078877	Brain	Normal	9.83448	6	-105.217	64.4163	-6.14749	14.3033
GSE81046	GSM2141350	Macrophages	25792672	Immune	Normal	10.1674	0	95.2869	-76.0327	16.8988	8.01087
GSE79362	GSM2092938	Blood, case	18430668	Immune	Normal	9.69583	3	155.374	-56.444	14.8421	-9.13617
GSE52834	GSM1276849	lymphoblastoid cell line	25855886	Immune	Normal	11.0939	0	77.1413	53.0573	4.74005	0.276724
GSE77661	GSM2055788	Liver	16495382	Liver	Normal	9.34934	8	-46.6463	-14.9289	-20.4448	-0.986642
GSE64813Xx-xXGSE64814	GSM1581127	Human peripheral blood leukocytes	20280166	Immune	Normal	8.95034	3	168.906	-48.2154	13.4257	-7.96512
GSE86356	GSM2309531	Gastrocnemius muscle	44505706	Muscle	Normal	9.17298	1	-51.4329	54.154	-3.80112	-6.87753
GSE57299	GSM1379018	CD34+ human cord blood-derived cells	36123449	HSCs	Normal	11.8097	0	40.9133	18.7255	8.77291	-2.18276
GSE65838	GSM1634327	Differentiated Keratinocytes	75689362	Skin	Normal	10.6516	1	-54.2475	42.8003	-10.5924	-7.48455
GSE53655	GSM1298117	PAXgene blood	14103885	Immune	Normal	8.97153	3	160.825	-127.541	13.464	-12.9994
GSE66446	GSM1622603	Adipose	10704030	Adipose	Normal	10.5647	11	-63.1727	-91.9377	-1.41202	-8.98317
GSE63816	GSM1558067	bone marrow	71153303	Bone	Normal	10.7736	0	113.56	-69.5446	11.3556	-3.4559
GSE60548	GSM1482170	PGP1 iPS cells Day 3 post NGN induction	14602828	iPSCs	Normal	11.5214	2	-134.785	5.94943	-10.2202	9.73446
GSE57299	GSM1379041	CD34+ human cord blood-derived cells	34672816	HSCs	Normal	10.4836	0	43.6506	28.2453	9.50912	-1.63246
GSE53837	GSM1435504	Lymphoblastoid cell lines	101377603	Immune	Normal	11.4538	0	68.879	85.0257	5.69393	2.48716
GSE65540	GSM1599909	subcutaneous adipose tissue	36174489	Adipose	Normal	10.706	11	-66.0938	-111.167	-0.766086	-9.75975
GSE86611	GSM2306844	Donor-derived human pancreatic Islets	12764935	Pancreas	Normal	10.597	14	-106.089	-44.7078	-16.688	-6.62214
GSE81087	GSM2142422	fibroblast	29502226	Fibroblasts	Normal	11.3377	4	-118.329	-38.5349	-15.4113	0.494451
GSE62820	GSM1533861	GFP control overexpressed in HMEC cells	18683426	Mammary	Normal	11.4167	19	-111.497	-37.8831	-13.8079	-7.13336
GSE64813Xx-xXGSE64814	GSM1581103	Human peripheral blood leukocytes	19948007	Immune	Normal	9.72561	3	160.463	-63.3768	14.7652	-7.75138
GSE61474	GSM1641279	PBMC	17307918	Immune	Normal	8.48644	0	106.272	62.775	10.9828	3.30283
GSE81087	GSM2142419	fibroblast	32997654	Fibroblasts	Normal	11.3036	4	-115.15	-25.5465	-15.0085	0.678226
GSE65621	GSM1601813	human primary CD4+ T cells	56677461	Immune	Normal	11.8258	5	83.8894	30.2386	17.7796	-0.726883
GSE60216	GSM1467826	peripheral blood	27987144	Immune	Normal	9.42344	0	141.009	4.66043	11.7593	1.7218
GSE73075	GSM1884741	Adipose-derived mesenchymal stromal cells	37760413	MSCs	Normal	10.8617	4	-95.3647	5.43302	-13.59	-0.691318
GSE72819	GSM1872977	Colonic biopsy	20742211	Intestines	Normal	10.9491	1	2.79192	-134.17	-4.94409	-12.5357
GSE81087	GSM2142415	fibroblast	37667846	Fibroblasts	Normal	11.2145	4	-108.264	-11.4213	-14.472	0.680843
GSE80048	GSM2111661	Colon	34983629	Intestines	Normal	11.094	1	-72.0446	-10.7008	-8.95627	-5.47612
GSE70390	GSM1726461	human primary granulocytes	36617746	Immune	Normal	6.54715	3	169.928	24.2393	16.3276	-5.24772
GSE56785	GSM1369000	H1-derived neural progenitor cells	26281684	Other stem-cells	Normal	12.097	2	-129.496	51.0819	-8.22143	6.29125
GSE63055Xx-xXGSE63058	GSM1539051	Mesenchymal Stem Cells (MSC), iPSC-derived	29501655	MSCs	Normal	11.3385	4	-101.044	41.1093	-11.7892	1.26146
GSE65485	GSM1646728	hepatocyte	62416321	Liver	Normal	10.167	8	-55.6487	-132.904	-18.8519	-2.49323
GSE67528	GSM1648843	iPSC-derived neural progenitors	53017018	Other stem-cells	Normal	11.4014	2	-152.895	24.0153	-8.68521	8.50989
GSE57182	GSM1376808	Endometrial Stromal Cell	27474375	Other prenatal tissues	Normal	11.169	4	-123.998	-50.5957	-14.1409	1.06815
GSE68719	GSM1679651	BA9 prefrontal cortex	63929898	Brain	Normal	10.3076	6	-136.11	-61.3898	-9.67492	15.0602
GSE79362	GSM2093203	Blood, control	37897646	Immune	Normal	9.53584	3	167.938	-92.4868	13.6131	-10.8541
GSE62093	GSM1519568	ovarian granulosa cells	35545372	Female reproductive	Normal	10.6382	0	-36.9933	-24.6649	-6.74902	-5.95188
GSE87186	GSM2324203	PBMC	23977699	Immune	Normal	8.95784	5	127.115	-2.52932	13.5027	-1.0872
GSE71058	GSM1826299	dentate granule cells	44004703	Brain	Normal	9.7066	6	-100.354	107.423	-5.10125	14.7199
GSE80979	GSM2139702	prostate	20956000	Prostate	Normal	10.9684	1	-59.7261	62.5466	-9.99139	-6.97145
GSE63703	GSM1830787	Purified human PBMCs	23259558	Immune	Normal	8.60601	0	112.137	59.2655	10.9812	2.37889
GSE72790	GSM1872073	Bone Marrow	35019648	Bone	Normal	11.5053	0	64.8927	9.95098	10.1462	-1.73739
GSE65540	GSM1599908	subcutaneous adipose tissue	31223362	Adipose	Normal	10.7679	11	-59.4637	-132.383	-1.34679	-9.88457
GSE86356	GSM2309566	Quadriceps muscle	72185879	Muscle	Normal	8.58996	9	-55.6677	85.6587	-16.2122	15.1809
GSE59528	GSM1438894	Neutrophil	35111558	Immune	Normal	7.29251	3	183.055	17.2869	15.5291	-5.53426
GSE62207	GSM1522403	Ileal biopsy from a iCD naÃ¯ve treatment A1b Male	10830875	Intestines	Normal	10.2274	1	-18.5002	-124.999	-5.03274	-13.5761
GSE52463	GSM1267256	lung tissue	10265942	Respiratory	Normal	10.0533	1	-38.1086	-35.4181	-4.65643	-9.28632
GSE52166	GSM1260549	Whole blood	34125975	Immune	Normal	8.07468	7	106.088	101.086	9.44151	3.61367
GSE64813Xx-xXGSE64814	GSM1581035	Human peripheral blood leukocytes	20167068	Immune	Normal	9.595	3	163.26	-43.9862	14.2253	-7.26407
GSE62207	GSM1522503	Ileal biopsy from a cCD naÃ¯ve treatment A1b Female	11381184	Intestines	Normal	10.7483	1	4.45456	-136.499	-5.47548	-14.3394
GSE67196	GSM1642288	brain	38159553	Brain	Normal	10.0076	6	-127.691	-32.0698	-9.04554	14.9433
GSE57945	GSM1598492	Ileal biopsy in treatment-naÃ¯ve patient, not IBD	11994832	Intestines	Normal	10.6017	1	-31.3446	-139.598	-5.05576	-15.3654
GSE86586Xx-xXGSE86903	GSM2310153	RNA-seq hESC 3	15016833	hESCs	Normal	11.4439	2	-82.5915	35.788	-11.7016	5.07077
GSE86940	GSM2310590	Fumarate trained Macrophages, exposed to fumarate for 24 hours, then RPMI media for 5 days	45197129	Immune	Normal	10.1489	0	89.527	20.008	14.1033	6.05525
GSE73502Xx-xXGSE73765	GSM1896124	Macrophages	21935900	Immune	Normal	10.1802	0	94.8551	-65.6034	16.2072	7.91522
GSE79362	GSM2092946	Blood, control	25517243	Immune	Normal	9.54905	3	158.203	-47.1372	14.3811	-8.96836
GSE61476	GSM1505857	iPSC-derived neural progenitors, day 31, non-ASD	30936454	Other stem-cells	Normal	10.8253	2	-163.39	-39.3101	-9.45929	8.18835
GSE53983	GSM1304786	erythroblast	193172258	Other stem-cells	Normal	10.9714	0	45.9136	100.931	6.91033	-0.48677
GSE86356	GSM2309625	Tibialis anterior muscle	58308304	Muscle	Normal	8.7464	9	-55.5416	90.2698	-16.2787	15.5491
GSE63570	GSM1552812	ELF1 hESC	57953448	hESCs	Normal	12.0865	2	-138.559	-62.2365	-11.9217	8.2317
GSE67488Xx-xXGSE67491	GSM1647938	Whole blood	50911994	Immune	Normal	9.07869	3	157.252	-46.4482	12.6084	-8.34624
GSE76970	GSM2043843	5iLAF SSEA4+ subpopulation UCLA1 hESCs	22747801	hESCs	Normal	11.0036	2	-76.9799	111.181	-10.3323	3.80518
GSE77598	GSM2054991	Purified human monocytes	58415350	Immune	Normal	9.59051	0	144.544	-33.6483	11.3692	0.601341
GSE64810	GSM1580912	brain	37717523	Brain	Normal	10.3532	6	-147.562	-11.5013	-9.17208	15.7775
GSE87186	GSM2324167	PBMC	24601035	Immune	Normal	8.98511	5	125.721	-7.79965	13.6522	-1.53286
GSE76682Xx-xXGSE76685	GSM2035721	FL-derived HSPC sorted at day 0 (at the time of OP9 seeding)	19226174	Other stem-cells	Normal	10.5231	0	43.909	95.575	9.24543	-0.26864
GSE52166	GSM1260489	Whole blood	33521459	Immune	Normal	7.98079	7	108.529	117.805	9.09548	3.91693
GSE65912	GSM1609433	EBV-transformed lymphoblastoid cells	26173966	Immune	Normal	11.5077	0	74.2794	59.4698	5.2315	1.05151
GSE70935	GSM1823321	Neural progenitor cells derived from induced pluripotent stem cells	24753559	iPSCs	Normal	11.4493	2	-151.744	-3.80123	-8.97694	6.74065
GSE55536	GSM1338810	Macrophage	63091493	Immune	Normal	11.3554	0	-29.7834	-46.7406	14.3825	7.30047
GSE62207	GSM1522308	Ileal biopsy from a iCD naÃ¯ve treatment A1a Male	17256357	Intestines	Normal	10.8547	1	-11.0342	-147.282	-5.31629	-13.1095
GSE67528	GSM1648883	iPSCs	58031935	Other stem-cells	Normal	11.873	2	-121.621	2.42732	-12.7741	6.91161
GSE70503	GSM1808038	Heart (Left Ventricle)	19067700	Cardiac	Normal	9.65036	10	-75.9876	-2.93763	-1.50969	4.46948
GSE79362	GSM2093243	Blood, control	41049055	Immune	Normal	9.71151	3	161.305	-86.8719	14.8619	-10.4248
GSE57299	GSM1379030	CD34+ human cord blood-derived cells	38732370	HSCs	Normal	10.7352	0	40.2244	19.2731	9.38936	-1.93867
GSE62093	GSM1519566	ovarian granulosa cells	34986703	Female reproductive	Normal	10.639	0	-52.0316	-27.6309	-7.03367	-5.8045
GSE52166	GSM1260529	Whole blood	18381840	Immune	Normal	8.17956	7	108.75	116.45	9.13382	3.34538
GSE52166	GSM1260545	Whole blood	12960682	Immune	Normal	8.09752	7	105.102	115.074	9.3079	3.15595
GSE60833	GSM1489591	skeletal muscle	12988714	Muscle	Normal	9.79066	9	-74.9452	-22.3898	-13.4173	13.0507
GSE79362	GSM2093236	Blood, control	33294629	Immune	Normal	9.72305	3	155.349	-81.1494	15.1657	-10.1558
GSE61474	GSM1505577	Brain	21771607	Brain	Normal	8.59466	6	-106.461	21.0418	-6.26255	15.6292
GSE68719	GSM1679699	BA9 prefrontal cortex	43632580	Brain	Normal	10.316	6	-136.334	-90.7743	-10.3851	14.0383
GSE76314	GSM1981193	hiPSC-CM d30	35110502	iPSCs	Normal	10.9918	2	-141.322	-15.7191	-8.63132	3.84331
GSE62207	GSM1522455	Ileal biopsy from a iCD naÃ¯ve treatment A1b Female	12451621	Intestines	Normal	10.7404	1	-32.1355	-132.527	-4.65978	-13.842
GSE61390	GSM1503689	induced Pluripotent Stem Cell	21330314	iPSCs	Normal	11.7493	2	-119.819	26.2683	-12.0774	5.97415
GSE65540	GSM1599914	subcutaneous adipose tissue	31976329	Adipose	Normal	10.8587	11	-67.7682	-124.608	-0.945012	-10.3034
GSE56900	GSM1370911	A673 Ewing sarcoma cell line	28687368	Ewing sarcoma	Tumor	13.7708	17	-121.588	-171.266	2.99862	-8.67864
GSE57148	GSM1376004	Normal Lung Tissue	13813195	Respiratory	Normal	10.234	1	-36.5857	-32.4496	-4.15988	-10.0225
GSE55458Xx-xXGSE55460	GSM1337339	Airway epithelial cells cultured as monolayer	23230980	Respiratory	Normal	11.1188	1	-77.8745	-37.7496	-10.5469	-7.99034
GSE65485	GSM1646686	hepatocyte	51668124	Liver	Normal	10.3828	8	-29.217	-87.3073	-18.5609	-2.64111
GSE60216	GSM1467805	peripheral blood	23361348	Immune	Normal	9.31698	0	147.304	-13.4631	11.3468	1.61962
GSE57353	GSM1380867	Primary fibroblast	63640689	Fibroblasts	Normal	11.1803	4	-110.209	-19.6793	-14.7774	-1.10226
GSE65540	GSM1599894	subcutaneous adipose tissue	33547379	Adipose	Normal	10.9818	11	-74.8302	-134.456	-0.979547	-10.0793
GSE65540	GSM1599900	subcutaneous adipose tissue	31556688	Adipose	Normal	10.6889	11	-52.4394	-126.831	-1.03272	-9.94135
GSE64813Xx-xXGSE64814	GSM1581036	Human peripheral blood leukocytes	18301488	Immune	Normal	9.75852	3	161.058	-67.6733	14.5526	-7.70813
GSE71960	GSM1848207	MDA-MB-468-ERbeta1 DMSO plusdox	20194049	Pancreas	Normal	12.0564	1	-73.1189	-27.0967	-9.50927	-6.25429
GSE68229	GSM1666034	Vaginal Epithelial Cells	23700255	Female reproductive	Normal	10.0609	1	-26.4539	-53.1422	-9.44092	-8.45326
GSE60949	GSM1494412	A673 Ewing's sarcoma cells	31589317	Ewing sarcoma	Tumor	11.9849	17	-70.2605	72.7736	3.5595	-7.85497
GSE62982	GSM1537609	endothelial cell (EC)	16170973	Endothelial	Normal	11.1765	4	-66.9574	-13.3307	-6.1929	0.456558
GSE61491Xx-xXGSE61492	GSM1506111	human NPCs	26588583	Neural progenitor/stem cells	Normal	11.5947	2	-121.09	32.8396	-8.22045	6.28508
GSE61491Xx-xXGSE61492	GSM1506118	human NPCs	26567738	Neural progenitor/stem cells	Normal	11.4839	2	-120.289	26.0893	-8.13144	6.14528
GSE52834	GSM1276887	lymphoblastoid cell line	32982642	Immune	Normal	11.0971	0	81.0799	60.0422	4.93028	0.115744
GSE61474	GSM1505576	Bladder	18210734	Bladder	Normal	8.92644	6	-73.4953	-12.6591	-1.15544	-3.29849
GSE65912	GSM1609429	EBV-transformed lymphoblastoid cells	20413914	Immune	Normal	11.4834	0	78.3922	57.6353	5.30761	1.10236
GSE64283	GSM1567912	Adrenal	17097265	Kidney	Normal	10.0105	1	-72.3724	46.4108	-5.43319	-6.02471
GSE61476	GSM1505841	iPSC-derived neural progenitors, day 31, non-ASD	40286520	Other stem-cells	Normal	11.006	2	-152.913	-50.1327	-9.50704	6.50874
GSE60216	GSM1467801	peripheral blood	35852922	Immune	Normal	9.56767	0	149.23	-18.2877	11.3138	0.749613
GSE72790	GSM1872076	Bone Marrow	33046173	Bone	Normal	10.2228	0	101.486	-27.4225	11.3355	-1.43969
GSE79362	GSM2093257	Blood, control	41745216	Immune	Normal	9.88119	3	158.962	-95.2428	14.7901	-11.4354
GSE57945	GSM1598614	Ileal biopsy in treatment-naÃ¯ve patient	14747094	Intestines	Normal	10.2632	1	-23.626	-127.478	-5.57947	-15.1606
GSE67528	GSM1648868	iPSCs	32883031	Other stem-cells	Normal	11.9311	2	-130.788	2.27547	-12.4603	6.97574
GSE53837	GSM1435500	Monocytes	13427877	Immune	Normal	8.65828	0	122.878	49.0883	12.1884	2.51009
GSE76717Xx-xXGSE76718	GSM2036532	Human aortic valve leaflet	14040567	Cardiac	Normal	11.2507	1	-81.6589	-180.34	-2.6443	-9.3761
GSE76314	GSM1981192	hiPSC-CM d30	31094598	iPSCs	Normal	11.1654	2	-143.142	-43.8504	-9.14058	4.53817
GSE67528	GSM1648872	iPSCs	52179554	Other stem-cells	Normal	11.664	2	-127.772	11.8935	-11.5124	6.83213
GSE64283	GSM1567936	Lung	16636809	Respiratory	Normal	10.4637	1	-87.965	56.135	-5.19193	-6.73152
GSE57299	GSM1379033	CD34+ human cord blood-derived cells	37451443	HSCs	Normal	12.2618	0	44.5991	27.0779	8.6288	-2.12145
GSE80979	GSM2139700	prostate	20832418	Prostate	Normal	11.0522	1	-62.069	63.8063	-9.96154	-6.91015
GSE73853Xx-xXGSE74250	GSM1904495	NPC InfectedHCMVTB40E 48h	120361273	Neural progenitor/stem cells	Normal	11.3013	2	-115.199	32.7106	-8.8272	6.56413
GSE79968	GSM2109280	IMR90 GFP 24	35839376	Fibroblasts	Normal	12.086	4	-112.797	-17.4925	-13.8754	3.06203
GSE73502Xx-xXGSE73765	GSM1896246	Macrophages	31854996	Immune	Normal	10.2258	0	91.913	-61.7609	15.0659	9.95449
GSE57494	GSM1383748	Primary human CD14+/CD16+ monocytes	24538700	Immune	Normal	9.76089	0	140.568	14.9364	13.4885	7.07266
GSE67196	GSM1642314	brain	40285244	Brain	Normal	9.99886	6	-122.064	-30.66	-8.99731	14.6287
GSE53837	GSM1435502	Monocytes	52311839	Immune	Normal	8.99579	0	123.555	57.4188	12.1495	2.98882
GSE73211	GSM1888678	ESC	17047865	hESCs	Normal	11.9529	2	-123.071	18.1771	-12.8213	6.19462
GSE58596Xx-xXGSE58597	GSM1414744	NaÃ¯ve T cell	24542369	Immune	Normal	9.12358	5	106.618	3.04552	15.1303	0.0523243
GSE52166	GSM1335729	Whole blood	18353952	Immune	Normal	8.46671	7	116.328	132.5	8.86603	3.81199
GSE65485	GSM1646702	hepatocyte	50687647	Liver	Normal	11.0315	8	-42.4935	-101.407	-19.0789	-2.89694
GSE52202	GSM1261110	iPSC derived motor neuron culture	24614526	Other stem-cells	Normal	11.1783	2	-159.691	14.7664	-8.58418	9.05056
GSE73502Xx-xXGSE73765	GSM1896239	Macrophages	32614563	Immune	Normal	8.88143	0	105.928	-46.5047	13.8974	11.0081
GSE57299	GSM1379035	CD34+ human cord blood-derived cells	38575303	HSCs	Normal	12.4127	0	48.565	25.0907	8.867	-2.06866
GSE87290	GSM2326904	PBMC	194820414	Immune	Normal	8.95351	0	170.178	-80.7358	14.0447	-4.67509
GSE86356	GSM2309534	Heart	53550611	Cardiac	Normal	9.20107	1	-58.1093	61.3717	-2.17902	3.72451
GSE81087	GSM2142412	fibroblast	31062993	Fibroblasts	Normal	11.4647	4	-121.233	-67.9242	-15.2627	0.349295
GSE60902	GSM1493345	Neuronal progeny differentiated from FTD3#6-iPSC	12896609	iPSCs	Normal	11.3532	2	-150.394	-14.4484	-9.94654	6.23813
GSE87290	GSM2326913	PBMC	41173718	Immune	Normal	8.72843	0	175.681	-74.2734	13.8694	-4.70703
GSE70390	GSM1726447	human primary granulocytes	29153516	Immune	Normal	6.6042	3	122.196	134.752	15.349	-3.2835
GSE79968	GSM2109297	IMR90 GFP 64	14913831	Fibroblasts	Normal	11.9225	4	-113.971	-24.6883	-13.7424	3.02523
GSE79362	GSM2092935	Blood, case	23544987	Immune	Normal	9.43382	3	155.194	-70.8641	14.8123	-10.1783
GSE52834	GSM1276850	lymphoblastoid cell line	23415455	Immune	Normal	11.1073	0	78.472	60.3474	5.01872	-0.098747
GSE63085	GSM1540540	PBMCs	13413598	Immune	Normal	8.4416	0	115.83	79.1759	10.6575	2.72147
GSE57945	GSM1598435	Ileal biopsy in treatment-naÃ¯ve patient, not IBD	13664446	Intestines	Normal	10.7097	1	-23.6469	-168.514	-4.54581	-14.566
GSE81810	GSM2175893	CD4 T-cell RNA extract	51589799	Immune	Normal	9.6794	5	114.102	93.445	15.4562	1.71172
GSE74737	GSM1931495	Human peripheral blood	34712526	Immune	Normal	8.06818	7	123.679	68.763	9.86819	4.98159
GSE52166	GSM1260552	Whole blood	11818385	Immune	Normal	8.1714	7	110.773	108.41	9.35174	3.66249
GSE76314	GSM1981199	hiPSC-CM d30	37238761	iPSCs	Normal	11.5143	2	-150.377	-16.3334	-8.65306	4.04789
GSE62093	GSM1519562	ovarian granulosa cells	46610500	Female reproductive	Normal	10.666	0	-55.8127	-4.09191	-6.4706	-6.2151
GSE64813Xx-xXGSE64814	GSM1581015	Human peripheral blood leukocytes	19328416	Immune	Normal	9.50229	3	159.863	-58.0068	14.6687	-7.78208
GSE73075	GSM1884733	Adipose-derived mesenchymal stromal cells	35311860	MSCs	Normal	10.6373	4	-99.722	3.41018	-13.5751	-0.697576
GSE86356	GSM2309544	Heart	23546109	Cardiac	Normal	9.11658	1	-67.6826	63.7157	-2.25501	3.45415
GSE86884	GSM2309919	blood	33371797	Immune	Normal	8.06148	3	150.942	43.253	14.1847	-4.912
GSE65540	GSM1599904	subcutaneous adipose tissue	29829323	Adipose	Normal	10.6794	11	-59.1713	-129.478	-0.838074	-10.4418
GSE52834	GSM1276874	lymphoblastoid cell line	26665376	Immune	Normal	11.1892	0	80.2	36.3221	4.55551	0.191938
GSE79362	GSM2093195	Blood, control	41520955	Immune	Normal	9.44787	3	163.115	-77.5573	14.5854	-9.99404
GSE63085	GSM1540495	PBMCs	28225199	Immune	Normal	8.75591	0	122.874	81.226	10.924	2.32257
GSE60833	GSM1489623	skeletal muscle	13051393	Muscle	Normal	10.1978	9	-86.2022	-45.7037	-13.3197	12.6083
GSE54066	GSM1306652	freshly isolated human hepatocytes	25847262	Liver	Normal	10.6671	8	-48.2956	-154.559	-19.4949	-2.38247
GSE61491Xx-xXGSE61492	GSM1506107	human NPCs	24041761	Neural progenitor/stem cells	Normal	11.596	2	-117.461	47.7775	-7.62448	6.70399
GSE67528	GSM1648820	iPSC-derived neurons	41505983	Other stem-cells	Normal	10.453	2	-147.371	34.1135	-8.01195	9.65686
GSE64813Xx-xXGSE64814	GSM1580961	Human peripheral blood leukocytes	22174787	Immune	Normal	9.45843	3	162.902	-52.8824	14.1259	-7.64233
GSE81087	GSM2142416	fibroblast	27856738	Fibroblasts	Normal	11.1634	4	-107.31	-9.49158	-14.508	0.534777
GSE71289	GSM1833908	Neurons	40992664	Brain	Normal	10.6887	2	-129.959	87.5683	-6.66904	8.178
GSE79968	GSM2109277	IMR90 GFP 16	38965458	Fibroblasts	Normal	12.094	4	-112.457	-18.2204	-13.7845	3.00015
GSE87290	GSM2326915	PBMC	50568599	Immune	Normal	9.66838	0	167.009	-87.5585	11.5876	0.0444461
GSE71238Xx-xXGSE72930	GSM1874938	Subcortical White Matter	11904815	Brain	Normal	8.86526	6	-99.8617	100.452	-5.50401	14.8134
GSE86611	GSM2306838	Donor-derived human pancreatic Islets	17686858	Pancreas	Normal	10.6672	14	-108.862	-31.6807	-16.6496	-6.79516
GSE62207	GSM1522513	Ileal biopsy from a cCD naÃ¯ve treatment A1b Male	11519933	Intestines	Normal	10.0913	1	-41.4305	-85.9755	-3.68149	-12.0157
GSE64813Xx-xXGSE64814	GSM1581111	Human peripheral blood leukocytes	19732059	Immune	Normal	9.49107	3	160.215	-56.246	14.4724	-7.81471
GSE67528	GSM1648826	iPSC-derived neurons	42308681	Other stem-cells	Normal	10.7482	2	-143.861	26.1949	-8.17585	8.9435
GSE64283	GSM1567921	Heart	15485920	Cardiac	Normal	10.4622	2	-82.2686	129.258	-8.23465	3.02619
GSE81046	GSM2141263	Macrophages	31103011	Immune	Normal	10.0574	0	92.574	-49.5533	14.8244	9.64875
GSE86356	GSM2309593	Tibialis anterior muscle	19893208	Muscle	Normal	8.72641	9	-46.7772	89.2058	-16.3037	15.1327
GSE79362	GSM2093058	Blood, control	32858955	Immune	Normal	9.25225	3	158.008	-74.9948	14.8067	-10.2965
GSE62207	GSM1522299	Ileal biopsy from a iCD naÃ¯ve treatment A1a Male	11736563	Intestines	Normal	10.5263	1	-18.0212	-137.599	-5.20749	-14.2895
GSE57945	GSM1598633	Ileal biopsy in treatment-naÃ¯ve patient, UC	15060552	Intestines	Normal	10.4046	1	-8.67672	-124.428	-6.00618	-14.5496
GSE71289	GSM1833881	Neural progenitor cells	30654597	Other stem-cells	Normal	11.0106	2	-107.32	78.5921	-9.09657	5.82416
GSE86356	GSM2309610	Tibialis anterior muscle	41951209	Muscle	Normal	8.70269	9	-58.8856	69.4836	-16.1319	15.2289
GSE57896	GSM1396730	Human pluripotent stem-cell derived mesenchymal progenitor cells	35739972	MSCs	Normal	11.2126	4	-126.734	-20.6574	-13.1789	0.880983
GSE87186	GSM2324193	PBMC	31702211	Immune	Normal	9.07693	5	124.984	-2.91987	13.5506	-1.27931
GSE78688	GSM2072629	ScienCell	64166492	Brain	Normal	10.2976	2	-125.412	71.444	-6.4855	8.60592
GSE73502Xx-xXGSE73765	GSM1896165	Macrophages	28079548	Immune	Normal	10.2815	0	93.3487	-60.6142	15.0255	9.57992
GSE70503	GSM1808011	Kidney (Cortex)	11869677	Kidney	Normal	10.6881	1	-82.222	-86.8172	-6.16618	-5.11072
GSE60216	GSM1467794	peripheral blood	25258422	Immune	Normal	8.5167	0	119.825	70.3247	12.5825	6.65569
GSE54066	GSM1306659	human fibroblasts	31451994	Fibroblasts	Normal	12.0014	4	-134.017	-56.0526	-14.3721	1.18151
GSE58604	GSM1414977	Human brain	23062310	Brain	Normal	10.1381	6	-141.865	-46.8898	-10.0996	15.4345
GSE62544	GSM1528680	normal smooth muscle	11217864	Muscle	Normal	8.41121	1	-9.58666	101.648	-4.78173	-6.69186
GSE82071	GSM2183058	prostate	47108651	Prostate	Normal	9.86339	1	-38.5394	93.6849	-8.51636	-7.57341
GSE52202	GSM1261105	iPSC derived motor neuron culture	29309208	Other stem-cells	Normal	11.1118	2	-153.182	14.4007	-8.45995	8.49918
GSE86356	GSM2309595	Tibialis anterior muscle	19947501	Muscle	Normal	8.81482	9	-57.5509	78.1105	-16.2773	15.3789
GSE53837	GSM1435503	Lymphoblastoid cell lines	92471104	Immune	Normal	11.2073	0	60.2072	89.4104	6.04086	2.2403
GSE75042	GSM1941362	Blood	33016309	Immune	Normal	9.92867	0	125.242	-25.3877	11.0775	0.438847
GSE57662	GSM1386274	Lin-CD34+ (CB) cells	34344806	HSCs	Normal	10.1887	5	109.471	-65.4644	12.5807	-4.05583
GSE79923	GSM2108603	Human Intestinal Epithelial Cells (HIECs)	36741279	Intestines	Normal	11.4755	4	-102.307	-21.4264	-13.7424	2.19505
GSE68719	GSM1679680	BA9 prefrontal cortex	40650724	Brain	Normal	10.4021	6	-137.904	-59.3946	-9.61268	14.2419
GSE67528	GSM1648814	iPSC-derived neurons	40778253	Other stem-cells	Normal	10.5642	2	-146.23	15.7891	-8.36894	8.88128
GSE64283	GSM1567920	Heart	13942277	Cardiac	Normal	10.507	2	-87.855	110.39	-7.88192	2.96452
GSE57148	GSM1376025	Normal Lung Tissue	22439802	Respiratory	Normal	10.1485	1	-37.4641	-74.0662	-4.62878	-9.84961
GSE56267	GSM1357998	healthy cortex	14866600	Brain	Normal	9.55268	6	-117.356	48.0493	-6.44517	15.6117
GSE61626Xx-xXGSE61628	GSM1509514	Human airway tissue, control lentivirus	11093452	Respiratory	Normal	9.96439	1	-59.1787	50.4515	-9.74676	-8.31608
GSE72790	GSM1872075	Bone Marrow	25636469	Bone	Normal	11.1683	0	76.6538	-6.48971	10.6541	-1.48876
GSE65621	GSM1601812	human primary CD4+ T cells	52790534	Immune	Normal	11.5545	5	77.6185	13.3153	17.311	-1.1208
GSE76987	GSM2042072	Colon	16184211	Intestines	Normal	10.709	1	-39.4013	-134.603	-3.31773	-12.8108
GSE62098	GSM1519617	human brain	88235701	Brain	Normal	10.0195	6	-91.5078	70.2987	-5.84988	14.7075
GSE60833	GSM1489618	skeletal muscle	16754429	Muscle	Normal	9.89909	9	-80.1529	-16.9335	-12.8807	13.5198
GSE66086	GSM1614078	H1-ESC	30801896	hESCs	Normal	11.9324	2	-145.609	-24.6634	-12.4895	7.35087
GSE65540	GSM1599892	subcutaneous adipose tissue	33770242	Adipose	Normal	10.6063	11	-66.386	-104.469	-0.801587	-9.6393
GSE63085	GSM1540567	PBMCs	13850886	Immune	Normal	8.29188	0	120.54	77.8029	10.3694	2.34972
GSE64553	GSM1574106	total RNA extracted from MRC-5 fibroblasts	31730235	Fibroblasts	Normal	11.5295	4	-102.72	17.0164	-13.6366	2.03651
GSE87290	GSM2326912	PBMC	27466404	Immune	Normal	8.46528	0	180.272	-58.023	14.3445	-5.51808
GSE86884	GSM2309884	blood	31760961	Immune	Normal	9.33404	3	138.056	4.35419	13.8563	-5.66064
GSE70503	GSM1808059	Adipose (Subcutaneous)	17553132	Adipose	Normal	10.6579	11	-45.017	-104.935	-1.01667	-9.17606
GSE58310	GSM1406332	Macrophages(BC12)	15116407	Immune	Normal	9.69095	0	98.8382	30.499	13.4044	6.09172
GSE70503	GSM1808036	Heart (Left Ventricle)	16263898	Cardiac	Normal	9.64096	10	-79.1869	-13.1799	-1.0811	4.41932
GSE57945	GSM1598709	Ileal biopsy in treatment-naÃ¯ve patient, UC	13831335	Intestines	Normal	10.4356	1	-10.1094	-135.589	-6.02088	-14.3937
GSE79362	GSM2093043	Blood, case	25964437	Immune	Normal	9.54368	3	159.579	-82.9266	14.237	-10.622
GSE79362	GSM2093148	Blood, control	12206926	Immune	Normal	9.52343	3	156.862	-70.9416	15.252	-10.1957
GSE76490	GSM2026538	healthy human neuroepithelia aggregates after 18 days of differentiation from iPSC	34805441	iPSCs	Normal	11.6227	2	-128.377	22.6867	-10.9375	6.83594
GSE60590Xx-xXGSE60591	GSM1482945	skeletal muscle	12702304	Muscle	Normal	10.113	9	-78.6374	-28.627	-13.4829	12.9108
GSE57148	GSM1376001	Normal Lung Tissue	13299995	Respiratory	Normal	10.1696	1	-0.561074	-59.8019	-4.30711	-9.64277
GSE57148	GSM1376127	COPD lung tissue	14088140	Respiratory	Normal	10.0939	1	-33.6855	-55.3275	-4.22605	-9.80354
GSE79968	GSM2109317	IMR90 MCPyV ST 16	34384417	Fibroblasts	Normal	12.0039	4	-111.752	-10.844	-14.1056	2.86145
GSE74737	GSM1931514	Human peripheral blood	19736998	Immune	Normal	8.22863	7	125.639	58.4211	10.0832	5.01028
GSE79362	GSM2093246	Blood, control	34197854	Immune	Normal	9.42079	3	160.414	-72.5727	14.29	-9.73869
GSE66446	GSM1622601	Adipose	11665718	Adipose	Normal	10.7332	11	-72.8991	-76.0167	-0.96623	-8.84623
GSE79362	GSM2093150	Blood, case	31534649	Immune	Normal	9.46461	3	157.301	-91.9689	15.0426	-11.2991
GSE65621	GSM1601804	human primary CD4+ T cells	34952627	Immune	Normal	10.7527	5	92.4575	23.032	16.7435	-0.198364
GSE79968	GSM2109306	IMR90 GFP 88	27397645	Fibroblasts	Normal	11.5108	4	-113.197	-21.23	-13.9038	2.91146
GSE57148	GSM1376153	COPD lung tissue	14650632	Respiratory	Normal	9.97854	1	-32.6613	-39.2658	-4.13575	-9.82762
GSE70926Xx-xXGSE70927	GSM1821979	peripheral blood	27642734	Immune	Normal	9.00114	0	109.936	94.5509	8.19556	2.03283
GSE68719	GSM1679702	BA9 prefrontal cortex	20029823	Brain	Normal	10.3559	6	-93.5358	-65.2097	-8.59889	13.2336
GSE60833	GSM1489602	skeletal muscle	18528486	Muscle	Normal	9.84929	9	-77.0164	-26.2806	-13.3629	12.8536
GSE81046	GSM2141392	Macrophages	34588845	Immune	Normal	10.7961	0	88.7022	-107.683	17.1255	8.21401
GSE59612	GSM1440499	non-neoplastic brain tissue	33615466	Brain	Normal	10.2295	6	-143.311	-19.6551	-9.17411	15.524
GSE57148	GSM1376084	COPD lung tissue	10771988	Respiratory	Normal	10.0052	1	-21.1202	1.06044	-3.85288	-9.36972
GSE65912	GSM1609430	EBV-transformed lymphoblastoid cells	24239477	Immune	Normal	11.328	0	76.1726	66.6812	5.40167	1.48867
GSE74263	GSM1915818	Lymphoblastoids	25079549	Immune	Normal	11.6593	0	61.4203	12.5678	4.20139	1.37597
GSE88850	GSM2350081	Human Brain Reference	79184098	Brain	Normal	9.61541	6	-113.279	48.3162	-6.31134	15.672
GSE55008	GSM1327878	Omental adipose tissue	33251953	Adipose	Normal	10.574	11	-69.7865	-79.5674	-1.73682	-8.39298
GSE57299	GSM1379026	CD34+ human cord blood-derived cells	39365291	HSCs	Normal	10.4921	0	43.1203	25.8235	9.32093	-1.75494
GSE72790	GSM1872116	Pancreas	34876282	Pancreas	Normal	11.3163	1	-44.4366	-27.7191	-8.98131	-6.00346
GSE79362	GSM2093238	Blood, control	39976035	Immune	Normal	9.65042	3	163.931	-83.0578	14.7475	-10.8909
GSE64713	GSM1577756	Pre-activated CD8+ T cells	31658665	Immune	Normal	11.2223	5	110.693	-28.3181	16.8835	-0.591944
GSE76987	GSM2042128	Colon	14821240	Intestines	Normal	10.7161	1	-35.1281	-125.451	-2.99631	-12.892
GSE64813Xx-xXGSE64814	GSM1581120	Human peripheral blood leukocytes	19289044	Immune	Normal	9.64231	3	159.98	-57.9775	14.5899	-7.47227
GSE79968	GSM2109339	IMR90 MCPyV ST 72	34701563	Fibroblasts	Normal	11.7111	4	-103.749	2.94	-13.6982	2.77604
GSE67196	GSM1642297	brain	25200979	Brain	Normal	10.077	6	-148.125	4.9205	-9.04615	16.2742
GSE72404Xx-xXGSE72409	GSM1861915	IMR90 cells	13860429	Fibroblasts	Normal	11.1938	4	-76.9859	28.575	-13.0881	2.23563
GSE60590Xx-xXGSE60591	GSM1482947	skeletal muscle	13378377	Muscle	Normal	9.96581	9	-82.2254	-34.6333	-12.9227	12.4203
GSE63392Xx-xXGSE63394	GSM1548014	UCLA1 hESCs	32038335	hESCs	Normal	11.6926	2	-101.802	75.2757	-11.7488	4.85979
GSE79362	GSM2092982	Blood, control	23680683	Immune	Normal	9.78156	3	163.087	-92.4635	14.6358	-11.0284
GSE55008	GSM1327877	Omental adipose tissue	27767479	Adipose	Normal	10.5649	11	-74.7041	-76.3706	-2.40349	-8.47792
GSE67528	GSM1648813	iPSC-derived neurons	52044796	Other stem-cells	Normal	10.553	2	-137.961	30.0273	-8.2183	8.91654
GSE73502Xx-xXGSE73765	GSM1896258	Macrophages	34794071	Immune	Normal	10.6111	0	99.0365	-112.32	15.4789	9.85707
GSE79362	GSM2093136	Blood, control	24191975	Immune	Normal	9.49524	3	156.236	-62.0876	14.6179	-9.48371
GSE76712Xx-xXGSE76718	GSM2036322	Human aortic valve leaflet	12780575	Cardiac	Normal	11.3018	1	-79.2952	-173.206	-2.57183	-9.28213
GSE64813Xx-xXGSE64814	GSM1581010	Human peripheral blood leukocytes	20208072	Immune	Normal	9.54022	3	161.4	-58.643	13.8896	-7.80013
GSE72819	GSM1872960	Colonic biopsy	20896827	Intestines	Normal	10.7274	1	-10.535	-136.423	-4.81048	-12.4513
GSE76970	GSM2041716	5iLAF SSEA4- subpopulation UCLA20n hESCs	18085967	hESCs	Normal	10.6063	2	-43.8757	134.256	-10.2728	3.68381
GSE64813Xx-xXGSE64814	GSM1580962	Human peripheral blood leukocytes	19757787	Immune	Normal	9.2563	3	162.746	-52.1494	14.3715	-7.28165
GSE65485	GSM1646729	hepatocyte	44112143	Liver	Normal	10.4198	8	-16.5451	-142.24	-18.9523	-2.19966
GSE61476	GSM1505828	iPSC-derived neural progenitors, day 11, non-ASD	25416317	Other stem-cells	Normal	10.9922	2	-146.108	28.6817	-8.38367	8.2986
GSE79362	GSM2093253	Blood, control	34641406	Immune	Normal	9.74954	3	161.527	-82.8161	14.9177	-10.0683
GSE74201	GSM1914487	HD iPSC 7	17496891	iPSCs	Normal	11.9587	2	-128.813	-22.3122	-12.2378	7.9333
GSE79362	GSM2093201	Blood, control	37553889	Immune	Normal	9.59068	3	162.618	-100.849	15.22	-11.8118
GSE53983	GSM1304787	erythroblast	28701679	Other stem-cells	Normal	10.6118	0	46.1678	141.442	7.05608	-0.249739
GSE63085	GSM1540559	PBMCs	26958916	Immune	Normal	8.63633	0	119.536	68.3801	10.614	2.39619
GSE86884	GSM2309890	blood	20213305	Immune	Normal	8.21159	3	150.428	46.9619	14.0658	-5.0647
GSE81087	GSM2142413	fibroblast	32532526	Fibroblasts	Normal	11.2799	4	-117.759	-41.2811	-15.2255	0.451569
GSE61476	GSM1505851	iPSC-derived neural progenitors, day 31, non-ASD	28293376	Other stem-cells	Normal	11.1242	2	-167.773	-41.0579	-9.41441	8.13207
GSE57973Xx-xXGSE79469	GSM1398972	pancreas duct	36798157	Pancreas	Normal	8.42811	1	-45.1148	105.044	-7.10528	-7.127
GSE53665	GSM1909020	Human cord blood derived CD34+ cells	19649006	HSCs	Normal	11.7245	0	67.5111	9.63805	8.91078	-2.28866
GSE73502Xx-xXGSE73765	GSM1896219	Macrophages	22517147	Immune	Normal	10.094	0	100.738	-59.4327	14.6609	9.57483
GSE60590Xx-xXGSE60591	GSM1482951	skeletal muscle	12059832	Muscle	Normal	10.1562	9	-82.2689	-59.9593	-13.618	12.137
GSE55426Xx-xXGSE55504	GSM1338335	unrelated individual T21 primary fibroblasts	61561808	Fibroblasts	Normal	11.8621	4	-122.732	-18.5668	-15.2948	0.260079
GSE52166	GSM1260546	Whole blood	11378769	Immune	Normal	8.1593	7	111.187	102.697	9.43664	3.70645
GSE57299	GSM1379023	CD34+ human cord blood-derived cells	33096522	HSCs	Normal	12.2076	0	41.0083	12.1552	8.7844	-2.51626
GSE86884	GSM2309923	blood	33336657	Immune	Normal	8.59128	3	156.749	20.2187	13.5417	-5.5572
GSE69549	GSM1703709	CD4+ T cells	43095774	Immune	Normal	10.1313	5	111.948	48.332	17.1208	1.37812
GSE58596Xx-xXGSE58597	GSM1414743	NaÃ¯ve T cell	50776704	Immune	Normal	9.57285	5	107.112	-14.0208	15.6702	0.244925
GSE63085	GSM1540598	PBMCs	12155029	Immune	Normal	8.51608	0	119.308	75.784	10.7465	2.29443
GSE65485	GSM1646701	hepatocyte	46665669	Liver	Normal	10.3747	8	-38.5193	-187.232	-18.7365	-1.78018
GSE62241Xx-xXGSE62246	GSM1523490	CD19+ B cells	28345548	Immune	Normal	9.93222	0	72.7638	72.5619	8.25694	1.60078
GSE65485	GSM1646697	hepatocyte	50561708	Liver	Normal	10.2945	8	-68.4093	-173.592	-18.1787	-2.33217
GSE57299	GSM1379031	CD34+ human cord blood-derived cells	42469421	HSCs	Normal	10.7988	0	39.2919	1.01712	9.25675	-1.99773
GSE64486	GSM1572241	coronary artery	11296520	Cardiac	Normal	8.94834	1	-38.458	92.2522	-4.44676	-6.45104
GSE54308	GSM1312707	Lymphoblast cell line	16302663	Other stem-cells	Normal	10.7627	0	59.3842	16.3452	4.64153	1.70701
GSE68538	GSM1674771	Bone marrow prone clone	19340235	Bone	Normal	11.4899	0	35.2565	60.654	6.27667	0.560372
GSE70503	GSM1808003	Kidney (Cortex)	19084709	Kidney	Normal	10.2783	1	-72.0891	-44.8508	-6.51995	-6.46391
GSE62207	GSM1522316	Ileal biopsy from a iCD naÃ¯ve treatment A1b Male	11959750	Intestines	Normal	10.8615	1	-15.3325	-126.805	-5.00356	-11.3676
GSE81810	GSM2175901	CD4 T-cell RNA extract	53309406	Immune	Normal	9.50119	5	109.262	101.652	15.1648	1.36814
GSE63577	GSM1553107	total RNA extracted from Wi-38 fibroblasts	31610584	Fibroblasts	Normal	11.7972	4	-105.943	4.22003	-13.8131	2.01187
GSE62772Xx-xXGSE62777	GSM1694981	reference hIPSC line	15827393	iPSCs	Normal	12.0106	2	-132.143	-6.46328	-11.7633	6.84853
GSE81046	GSM2141307	Macrophages	38900598	Immune	Normal	10.1156	0	101.36	-75.4906	14.364	10.0988
GSE64713	GSM1577757	Pre-activated CD8+ T cells	34184757	Immune	Normal	11.2058	5	110.271	-21.3928	16.8937	-0.0575273
GSE64810	GSM1580925	brain	25003617	Brain	Normal	10.4047	6	-143.984	-54.4321	-9.23033	14.3662
GSE81810	GSM2175898	CD4 T-cell RNA extract	60038991	Immune	Normal	11.5177	5	80.6579	69.7022	17.0705	-0.178053
GSE86356	GSM2309590	Tibialis anterior muscle	67174428	Muscle	Normal	8.31632	9	-36.576	122.851	-16.6743	15.389
GSE86356	GSM2309565	Quadriceps muscle	72843017	Muscle	Normal	8.55535	9	-51.489	93.1819	-16.2488	15.1574
GSE86356	GSM2309537	Heart	18762842	Cardiac	Normal	9.0841	1	-70.4467	47.0958	-2.06551	3.88577
GSE76314	GSM1981190	hiPSC-CM d30	31341256	iPSCs	Normal	11.5	2	-142.666	-85.5104	-9.88682	4.93488
GSE57945	GSM1598494	Ileal biopsy in treatment-naÃ¯ve patient, not IBD	10644478	Intestines	Normal	10.6851	1	-19.5254	-140.388	-5.7142	-14.8478
GSE66809Xx-xXGSE66810	GSM1632599	human primary macrophages	12259497	Immune	Normal	9.63746	0	142.541	22.0213	13.4627	8.05687
GSE55536	GSM1338809	Macrophage	72461301	Immune	Normal	10.4375	0	4.77034	-67.2854	13.9851	8.41909
GSE80072	GSM2112323	RA knee fibroblast-like synoviocytes	46246698	Fibroblasts	Normal	10.9154	4	-85.3604	57.1604	-11.9551	-0.296736
GSE61476	GSM1505848	iPSC-derived neural progenitors, day 11, non-ASD	22678406	Other stem-cells	Normal	11.3848	2	-145.641	-26.4696	-10.2838	7.23325
GSE79362	GSM2093037	Blood, control	31464789	Immune	Normal	9.44885	3	158.824	-69.0098	14.874	-9.75875
GSE57148	GSM1376094	COPD lung tissue	14048469	Respiratory	Normal	10.0662	1	-32.9279	-69.4224	-5.03046	-10.2422
GSE79968	GSM2109320	IMR90 MCPyV ST 24	37694163	Fibroblasts	Normal	11.933	4	-104.948	11.4216	-13.5396	3.03624
GSE76490	GSM2026541	FXS patient iPSC aggregates after 6 days of differentiation from iPSC	18080601	iPSCs	Normal	11.8929	2	-120.933	13.8982	-12.0825	6.3225
GSE58387	GSM1409697	skeletal muscle	14720253	Muscle	Normal	10.0215	9	-86.5678	-46.0922	-13.4035	12.8192
GSE64553	GSM1574093	total RNA extracted from MRC-5 fibroblasts	25548155	Fibroblasts	Normal	11.5501	4	-104.809	3.3761	-13.4338	2.67131
GSE53450Xx-xXGSE53452	GSM1293742	prostate	15477839	Prostate	Normal	10.3961	1	-87.4037	-71.5611	-5.61267	-8.49002
GSE57494	GSM1383764	Primary human CD14+/CD16+ monocytes	23310313	Immune	Normal	8.20348	0	133.559	83.0119	12.2904	6.57167
GSE56785	GSM1369007	H1-derived neural progenitor cells	62447173	Other stem-cells	Normal	10.9781	2	-141.187	51.4156	-7.99845	8.3956
GSE57945	GSM1598527	Ileal biopsy in treatment naÃ¯ve patient	15067230	Intestines	Normal	10.6247	1	-10.6679	-149.588	-6.13101	-13.7673
GSE57299	GSM1379032	CD34+ human cord blood-derived cells	46308492	HSCs	Normal	10.7254	0	38.5105	10.5692	9.31583	-2.03834
GSE61476	GSM1505824	iPSC-derived neural progenitors, day 0, ASD	22988712	Other stem-cells	Normal	11.8299	2	-122.629	41.9423	-9.38176	6.94892
GSE58387	GSM1409694	skeletal muscle	12058408	Muscle	Normal	9.85194	9	-83.5526	-29.0314	-13.1506	12.9077
GSE70503	GSM1808006	Kidney (Cortex)	14906537	Kidney	Normal	10.602	1	-88.0981	-61.0227	-6.2791	-5.90737
GSE79362	GSM2093001	Blood, case	26246901	Immune	Normal	9.71849	3	167.206	-93.7977	12.2944	-12.017
GSE66809Xx-xXGSE66810	GSM1632594	human primary macrophages	14745446	Immune	Normal	9.78285	0	121.546	57.1273	12.8791	7.30823
GSE68108	GSM1663082	hepatic stellate cells (HSCs)	91253583	Liver	Normal	11.8893	4	-114.132	-10.2016	-13.3003	1.1218
GSE81046	GSM2141343	Macrophages	18887808	Immune	Normal	9.14501	0	98.2312	-53.1928	15.2941	10.5708
GSE62207	GSM1522379	Ileal biopsy from a iCD naÃ¯ve treatment A1b Male	13638249	Intestines	Normal	10.9697	1	-11.4918	-150.672	-5.84711	-12.8432
GSE75042	GSM1941364	Blood	17192485	Immune	Normal	9.05921	0	112.669	15.7494	11.6064	1.14793
GSE75130	GSM1943694	Monocyte donor 3	34631117	Immune	Normal	10.0715	0	108.315	-23.1331	14.0894	7.69869
GSE57148	GSM1376137	COPD lung tissue	15993485	Respiratory	Normal	10.339	1	-51.9029	-91.1419	-4.66118	-10.0625
GSE60833	GSM1489586	skeletal muscle	27518129	Muscle	Normal	9.44916	9	-66.4905	-19.4318	-13.6662	12.8908
GSE72819	GSM1872938	Colonic biopsy	17143503	Intestines	Normal	10.5279	1	-34.1242	-119.266	-3.19451	-12.5843
GSE86611	GSM2306845	Donor-derived human pancreatic Islets	12343011	Pancreas	Normal	10.4515	14	-106.444	-18.6081	-16.4641	-6.90462
GSE62118	GSM1519975	Lung	57410791	Respiratory	Normal	11.575	1	-61.7567	-16.7523	-9.51441	-5.97687
GSE73075	GSM1884754	Adipose-derived mesenchymal stromal cells	38670753	MSCs	Normal	10.6625	4	-94.4702	12.9772	-13.4307	-0.73722
GSE79362	GSM2092930	Blood, case	23410964	Immune	Normal	9.55546	3	166.147	-61.2094	14.3967	-9.30148
GSE52166	GSM1260487	Whole blood	47669922	Immune	Normal	8.08236	7	106.423	93.9896	9.83698	3.41108
GSE57494	GSM1383766	Primary human CD14+/CD16+ monocytes	24446850	Immune	Normal	8.11115	0	132.623	84.7196	12.248	6.86573
GSE64813Xx-xXGSE64814	GSM1581096	Human peripheral blood leukocytes	17726406	Immune	Normal	9.38002	3	163.116	-43.2665	14.0179	-7.16755
GSE76987	GSM2042078	Colon	13589597	Intestines	Normal	10.5682	1	-32.0968	-128.532	-3.29352	-12.5602
GSE68180	GSM1665198	Amniotic Fluid	11160938	Female reproductive	Normal	8.98893	1	-40.3826	51.0785	-8.40172	-8.10912
GSE57945	GSM1598495	Ileal biopsy in treatment-naÃ¯ve patient, not IBD	11008097	Intestines	Normal	10.5609	1	-10.0152	-119.346	-5.61481	-14.4726
GSE87186	GSM2324236	PBMC	31400418	Immune	Normal	9.57097	5	144.681	-46.6976	13.7469	-6.24126
GSE65485	GSM1646723	hepatocyte	47375217	Liver	Normal	10.6927	8	-75.6793	-129.688	-18.3889	-3.08108
GSE52166	GSM1335741	Whole blood	26074025	Immune	Normal	8.40326	7	103.598	97.8942	9.39675	3.48327
GSE73211	GSM1888647	Fibroblast	73261466	Fibroblasts	Normal	12.1149	4	-124.259	-5.06095	-12.478	2.11197
GSE72986	GSM1876270	Cauda-derived cell culture	33077355	Male reproductive	Normal	11.4267	1	-83.3083	-76.3995	-10.2921	-7.07039
GSE61491Xx-xXGSE61492	GSM1506114	human NPCs	59206937	Neural progenitor/stem cells	Normal	12.0145	2	-119.483	25.803	-7.73241	6.35221
GSE80072	GSM2112331	RA hip fibroblast-like synoviocytes	48904558	Fibroblasts	Normal	11.0162	4	-90.5229	54.8529	-11.9772	-0.448252
GSE56961	GSM1372340	lymphoblastoid cell lines (LCL)	13359215	Immune	Normal	11.0754	0	63.2252	35.9373	4.47942	1.41046
GSE57148	GSM1376159	COPD lung tissue	12120515	Respiratory	Normal	10.2728	1	-59.0049	-99.5269	-4.87304	-9.7071
GSE81046	GSM2141300	Macrophages	36214840	Immune	Normal	10.4133	0	93.0667	-74.9221	16.6597	7.76762
GSE59612	GSM1440500	non-neoplastic brain tissue	26845608	Brain	Normal	10.1825	6	-142.641	-18.7074	-9.09199	15.6509
GSE64813Xx-xXGSE64814	GSM1581075	Human peripheral blood leukocytes	18377210	Immune	Normal	9.51254	3	156.677	-63.4776	14.6625	-7.54547
GSE78688	GSM2072622	ScienCell	15581235	Brain	Normal	10.3998	2	-129.069	53.9598	-7.02542	9.2411
GSE52166	GSM1335679	Whole blood	14629251	Immune	Normal	8.25813	7	101.837	118.069	8.99963	3.33079
GSE79362	GSM2092912	Blood, control	30541637	Immune	Normal	9.71877	3	158.327	-81.0657	15.4153	-10.4453
GSE63816	GSM1558061	bone marrow	52653628	Bone	Normal	10.5228	0	95.5126	-35.7723	11.2257	-3.00058
GSE65099Xx-xXGSE65102	GSM1587318	Human Endometrial Pipelle Biopsy	15921406	Female reproductive	Normal	10.7388	1	-73.9322	-68.724	-6.84217	-7.68866
GSE56961	GSM1372334	lymphoblastoid cell lines (LCL)	19474936	Immune	Normal	11.47	0	67.5282	6.59871	4.26087	1.0551
GSE57866	GSM1395307	Human CD34+ cells from cord blood	27944083	HSCs	Normal	12.3123	2	-133.199	-30.4776	-13.1303	8.35285
GSE56568Xx-xXGSE56569	GSM1364041	induced pluripotent stem cells	29510001	iPSCs	Normal	10.9248	2	-91.7427	92.3462	-10.4869	4.63051
GSE62207	GSM1522247	Ileal biopsy from a Not IBD naÃ¯ve treatment Female	10793724	Intestines	Normal	10.6097	1	-19.1314	-127.113	-6.04739	-14.9282
GSE72819	GSM1872912	Colonic biopsy	29800836	Intestines	Normal	10.793	1	-37.5115	-125.263	-3.13165	-12.7034
GSE62093	GSM1519560	ovarian granulosa cells	35238062	Female reproductive	Normal	11.1463	0	-52.4145	-10.2419	-6.97801	-5.78386
GSE62544	GSM1528675	normal skeletal muscle	20432769	Muscle	Normal	8.6273	9	-57.7014	76.4526	-16.3337	14.7665
GSE69622	GSM1704856	Fibroblast	11195119	Fibroblasts	Normal	11.7621	2	-129.816	-33.3594	-11.2077	6.93884
GSE57866	GSM1395289	Human CD34+ cells from cord blood	22854727	HSCs	Normal	11.4573	0	58.5967	-15.7821	8.82251	-2.61112
GSE56785	GSM1369011	H1-derived neural progenitor cells	20172080	Other stem-cells	Normal	11.5681	2	-135.154	32.6602	-8.24864	6.75621
GSE57148	GSM1375989	Normal Lung Tissue	12640351	Respiratory	Normal	10.4632	1	-38.4839	-92.3465	-4.55485	-10.1993
GSE67528	GSM1648871	iPSCs	46102633	Other stem-cells	Normal	11.9157	2	-129.026	-14.7309	-12.0137	7.62801
GSE70751	GSM1817213	Cranial neural crest cells	33661886	Brain	Normal	12.0028	2	-120.873	-6.45775	-9.71384	6.58234
GSE64810	GSM1580924	brain	29751017	Brain	Normal	10.4617	6	-145.91	-72.6832	-9.75483	14.3996
GSE69549	GSM1703716	CD4+ T cells	46412002	Immune	Normal	9.9316	5	125.642	42.4315	17.0902	2.0238
GSE60482	GSM1480834	whole blood from healthy donor	40586678	Immune	Normal	11.4213	5	93.8726	18.9483	16.7485	-0.781764
GSE62207	GSM1522425	Ileal biopsy from a iCD naÃ¯ve treatment A1b Male	13323498	Intestines	Normal	10.3865	1	-16.0282	-131.941	-5.63192	-14.832
GSE64655	GSM1576393	B cells	24944243	Immune	Normal	9.29976	0	107.046	6.0545	7.74905	1.59066
GSE62772Xx-xXGSE62777	GSM1694977	reference hIPSC line	17583936	iPSCs	Normal	12.1644	2	-143.176	-24.4364	-11.7893	7.37434
GSE84023	GSM2225762	pancreas	27742178	Pancreas	Normal	11.8993	1	-81.5842	-45.1645	-9.69797	-6.11736
GSE55008	GSM1327880	Omental adipose tissue	31966985	Adipose	Normal	10.6407	11	-58.2784	-98.912	-1.34604	-9.3541
GSE79362	GSM2092909	Blood, case	25848873	Immune	Normal	9.2035	3	162.314	-81.4519	14.1873	-10.633
GSE57561	GSM1384779	Cord blood CD34+ UM171	24658570	HSCs	Normal	11.6914	0	42.8301	-40.8539	8.83654	-2.3388
GSE63183	GSM1543544	kidney	46403920	Kidney	Normal	10.7265	1	-58.8949	-164.88	-6.22426	-7.02669
GSE87186	GSM2324254	PBMC	27293555	Immune	Normal	8.97693	5	124.692	8.93307	13.4775	-1.2586
GSE57353	GSM1380873	Primary fibroblast	64146873	Fibroblasts	Normal	11.3092	4	-112.578	-33.5933	-15.2239	-0.667946
GSE57148	GSM1376154	COPD lung tissue	13017814	Respiratory	Normal	10.2504	1	-47.515	-103.613	-5.02054	-10.1935
GSE56796	GSM1369206	in vitro hESC test d0	29353040	hESCs	Normal	12.4029	2	-131.909	-2.22168	-12.2345	7.00729
GSE79362	GSM2093063	Blood, control	23349017	Immune	Normal	9.50901	3	162.79	-76.64	14.3418	-10.0133
GSE69240Xx-xXGSE69994	GSM1695872	normal breast epithelium	21892426	Mammary	Normal	10.3369	1	-63.649	42.1802	-7.90896	-7.33987
GSE87290	GSM2326891	PBMC	109633861	Immune	Normal	9.57339	0	151.362	-54.4378	11.8349	-0.0491965
GSE79362	GSM2093045	Blood, case	19290516	Immune	Normal	9.40516	3	171.969	-89.6295	12.4084	-11.4045
GSE87186	GSM2324213	PBMC	33118309	Immune	Normal	8.97894	5	120.642	2.3798	13.4629	-1.10598
GSE57148	GSM1376170	COPD lung tissue	12919799	Respiratory	Normal	10.1879	1	-40.7198	-65.3803	-4.43586	-10.0229
GSE81046	GSM2141271	Macrophages	19997380	Immune	Normal	8.80871	0	104.654	-40.0958	14.0815	10.7502
GSE84023	GSM2225770	pancreas	28215642	Pancreas	Normal	12.207	1	-92.955	-77.9128	-10.1632	-6.01785
GSE62207	GSM1522445	Ileal biopsy from a iCD naÃ¯ve treatment A1b Male	15372939	Intestines	Normal	10.5586	1	-25.4736	-131.442	-5.14402	-14.9744
GSE68719	GSM1679671	BA9 prefrontal cortex	28408588	Brain	Normal	10.452	6	-148.747	-79.5048	-10.2479	14.5418
GSE86611	GSM2306837	Donor-derived human pancreatic Islets	17179426	Pancreas	Normal	10.4731	14	-99.9313	-0.0417236	-16.971	-6.70449
GSE81046	GSM2141321	Macrophages	19596798	Immune	Normal	10.2177	0	92.6083	-42.6863	15.7584	7.86532
GSE81046	GSM2141378	Macrophages	32614563	Immune	Normal	8.88143	0	105.928	-46.5047	13.9923	10.9335
GSE84023	GSM2225803	pancreas	28162932	Pancreas	Normal	11.8099	1	-71.9577	-104.166	-9.40153	-5.78162
GSE63816	GSM1558068	bone marrow	57912805	Bone	Normal	10.5435	0	122.879	-44.1329	11.614	-3.3037
GSE57945	GSM1598440	Ileal biopsy in treatment-naÃ¯ve patient, not IBD	14073658	Intestines	Normal	10.3062	1	-3.67472	-100.661	-6.32816	-13.7799
GSE74698	GSM1930425	HPCa167N benign prostatic bulk cells cultured in PrEGM	42113077	Prostate	Normal	10.5775	1	-62.2819	33.5121	-10.7287	-7.89913
GSE64813Xx-xXGSE64814	GSM1580965	Human peripheral blood leukocytes	22896750	Immune	Normal	9.47767	3	162.164	-54.3587	14.4044	-7.3674
GSE71203	GSM1829774	Normal human breast (wild-type)	20517252	Mammary	Normal	10.9024	1	-63.7878	-20.6734	-9.37545	-6.97327
GSE81087	GSM2142425	fibroblast	33587629	Fibroblasts	Normal	11.3003	4	-116.515	-29.3187	-15.2897	0.653951
GSE83601	GSM2210779	PBMCs	45888432	Immune	Normal	9.16821	3	156.34	-87.8944	13.7729	-9.83974
GSE72404Xx-xXGSE72409	GSM1861907	IMR90 cells	12937007	Fibroblasts	Normal	11.4621	4	-99.3983	12.4698	-13.9765	2.69703
GSE73502Xx-xXGSE73765	GSM1896118	Macrophages	24745552	Immune	Normal	9.97821	0	95.7567	-53.3675	16.9883	8.19518
GSE53655	GSM1298141	PAXgene blood	10301444	Immune	Normal	8.58858	3	149.866	-76.8901	13.433	-10.6925
GSE81046	GSM2141385	Macrophages	31854996	Immune	Normal	10.2258	0	91.913	-61.7609	15.3249	10.1562
GSE69549	GSM1703729	CD4+ T cells	45076714	Immune	Normal	10.4818	5	110.785	40.6288	17.8483	1.35598
GSE61476	GSM1505826	iPSC-derived neural progenitors, day 11, non-ASD	29560328	Other stem-cells	Normal	11.3374	2	-145.421	-0.689925	-9.81212	7.87848
GSE52643	GSM1273493	Normal breast cell line	26906209	Mammary	Normal	11.2798	1	-106.5	-64.588	-11.2738	-6.17063
GSE79362	GSM2092968	Blood, control	33594246	Immune	Normal	9.77057	3	162.906	-94.0913	15.0062	-11.2202
GSE79362	GSM2092967	Blood, case	17434450	Immune	Normal	9.1086	3	172.569	-82.1172	12.2956	-11.1538
GSE67528	GSM1648870	iPSCs	58331660	Other stem-cells	Normal	12.0123	2	-127.175	0.801375	-12.2443	6.87349
GSE57299	GSM1379019	CD34+ human cord blood-derived cells	42624644	HSCs	Normal	11.7782	0	38.061	4.75641	8.67773	-2.29863
GSE73211	GSM1888673	iPSC	15827393	iPSCs	Normal	12.0112	2	-132.145	-6.46594	-11.5951	6.60151
GSE55458Xx-xXGSE55460	GSM1337342	Airway epithelial cells cultured in air-liquid interface (ALI)	19338486	Respiratory	Normal	10.2435	1	-44.2271	4.18627	-10.6774	-8.13827
GSE54409	GSM1314596	motor neurons derived from iPSCs	13181957	Other stem-cells	Normal	10.5235	2	-142.465	29.0875	-8.02153	9.08221
GSE54460	GSM1323654	formalin-fixed, paraffin-embedded (FFPE) prostatectomy sample	11245852	Prostate	Normal	8.471	1	-48.8035	99.5203	-5.41792	-6.63152
GSE62207	GSM1522310	Ileal biopsy from a iCD naÃ¯ve treatment A1b Male	19256453	Intestines	Normal	10.9707	1	-7.59796	-157.633	-5.92022	-13.4802
GSE76987	GSM2042099	Colon	14045731	Intestines	Normal	11.0147	1	-57.893	-103.945	-4.14486	-11.7922
GSE72994	GSM1876349	Neural progenitor cells	22711926	Other stem-cells	Normal	11.8105	2	-142.343	40.476	-8.65933	6.94843
GSE79362	GSM2093026	Blood, control	24407902	Immune	Normal	9.49914	3	157.609	-73.2164	14.1419	-10.2941
GSE64813Xx-xXGSE64814	GSM1581037	Human peripheral blood leukocytes	20476205	Immune	Normal	9.5727	3	159.671	-47.7763	14.23	-7.14817
GSE52912	GSM1277972	Neural Stem Cells	35082604	Other stem-cells	Normal	11.7365	2	-110.873	54.7127	-7.96432	6.21745
GSE69549	GSM1703699	CD4+ T cells	46844890	Immune	Normal	10.0342	5	123.273	52.5792	17.2826	0.918404
GSE64801	GSM1580788	small intestine	14108504	Intestines	Normal	9.68038	1	-46.9211	47.8608	-3.84938	-8.95701
GSE57561	GSM1384783	mobilized peripheral blood DMSO	28591216	Immune	Normal	11.2241	0	38.7383	-22.9725	8.97251	-2.26107
GSE73502Xx-xXGSE73765	GSM1896138	Macrophages	26047059	Immune	Normal	9.29914	0	93.7661	-58.4028	15.3203	10.5288
GSE79362	GSM2093213	Blood, control	35684990	Immune	Normal	9.5404	3	157.651	-71.6269	15.2078	-10.1441
GSE66809Xx-xXGSE66810	GSM1632597	human primary macrophages	26366447	Immune	Normal	8.60375	0	122.047	14.0423	13.2227	7.75919
GSE76268	GSM1978259	pancreatic islets	25443672	Pancreas	Normal	9.3321	1	-57.5811	99.7627	-15.8408	-4.4924
GSE62093	GSM1519567	ovarian granulosa cells	38941318	Female reproductive	Normal	10.3977	0	-28.6901	9.1992	-6.52284	-5.86857
GSE86611	GSM2306848	Donor-derived human pancreatic Islets	16250545	Pancreas	Normal	10.6442	14	-107.543	-36.982	-16.8584	-7.18242
GSE73502Xx-xXGSE73765	GSM1896153	Macrophages	28434794	Immune	Normal	10.2589	0	89.6983	-69.0248	15.5095	10.03
GSE79362	GSM2093011	Blood, control	28413310	Immune	Normal	9.36675	3	153.556	-64.6657	14.3721	-9.72878
GSE73502Xx-xXGSE73765	GSM1896136	Macrophages	29506978	Immune	Normal	10.398	0	96.047	-67.7258	16.3701	7.69515
GSE56796	GSM1369198	in vitro hESC cortecon day 33	54753211	hESCs	Normal	11.2485	2	-151.393	-12.7217	-9.58268	7.63185
GSE57148	GSM1376062	Normal Lung Tissue	12867783	Respiratory	Normal	10.4322	1	-36.8815	-93.542	-4.57234	-10.3987
GSE67528	GSM1648862	iPSCs	38910160	Other stem-cells	Normal	11.9626	2	-133.485	-17.2189	-11.96	7.64768
GSE62207	GSM1522323	Ileal biopsy from a iCD naÃ¯ve treatment A1b Female	16722972	Intestines	Normal	10.5763	1	-26.7952	-113.322	-5.40165	-14.5595
GSE60833	GSM1489619	skeletal muscle	15336077	Muscle	Normal	9.81473	9	-79.9152	-21.0081	-13.3361	13.3155
GSE55458Xx-xXGSE55460	GSM1337340	Airway epithelial cells cultured as monolayer	20072589	Respiratory	Normal	11.0891	1	-76.3858	-33.0334	-10.6541	-7.57695
GSE54308	GSM1312727	Lymphoblast cell line	17274653	Other stem-cells	Normal	11.4081	0	67.0976	-28.555	3.73747	1.04505
GSE72819	GSM1872922	Colonic biopsy	17744236	Intestines	Normal	10.7056	1	-21.7465	-134.924	-4.38026	-12.5815
GSE67915	GSM1658377	H9	48297239	hESCs	Normal	11.2004	2	-91.6521	111.775	-11.3212	4.22843
GSE68719	GSM1679694	BA9 prefrontal cortex	33255812	Brain	Normal	10.5344	6	-148.649	-53.5153	-9.92929	15.1176
GSE70390	GSM1726471	human primary granulocytes	75257461	Immune	Normal	6.72653	3	167.814	1.9195	16.0921	-5.45011
GSE62207	GSM1522417	Ileal biopsy from a iCD naÃ¯ve treatment A1b Female	15060552	Intestines	Normal	10.4046	1	-8.67672	-124.428	-5.90093	-14.5314
GSE69549	GSM1703697	CD4+ T cells	25381456	Immune	Normal	9.66548	5	110.108	34.0217	15.5949	1.05499
GSE70068	GSM1716668	Peripheral blood neutrophils	37185314	Immune	Normal	6.08767	3	151.996	90.6854	15.8321	-4.44452
GSE78688	GSM2072633	ScienCell	19965592	Brain	Normal	9.31658	2	-102.035	133.992	-6.18497	9.80249
GSE72819	GSM1872962	Colonic biopsy	21547090	Intestines	Normal	10.7891	1	-0.472735	-89.5015	-4.2438	-12.3139
GSE76314	GSM1981195	hiPSC-CM d30	34222238	iPSCs	Normal	11.634	2	-155.369	-41.1887	-9.32218	4.82491
GSE65481	GSM1598303	Human zygote (2PN)	45763663	Other prenatal tissues	Normal	10.4662	27	-47.2561	169.971	1.89044	19.6664
GSE81046	GSM2141261	Macrophages	21825172	Immune	Normal	10.1877	0	90.8432	-53.0226	16.0438	7.65345
GSE61474	GSM1505578	Cervix	20008197	Female reproductive	Normal	9.10313	6	-84.744	-49.0933	-0.970507	-3.24157
GSE73211	GSM1888676	ESC	17005071	hESCs	Normal	12.1446	2	-133.466	-11.2046	-12.5003	7.38391
GSE79362	GSM2092981	Blood, control	23527484	Immune	Normal	9.63475	3	159.353	-82.9872	15.1063	-10.1841
GSE81791Xx-xXGSE81794	GSM2175471	ESC	43227122	hESCs	Normal	11.7013	2	-112.009	54.1752	-12.4961	5.10672
GSE65634	GSM1602273	Fibroblasts	11456801	Fibroblasts	Normal	11.3334	4	-118.496	-17.7145	-15.2625	-0.0893482
GSE70751	GSM1817215	Cranial neural crest cells	12610482	Brain	Normal	11.4983	2	-114.251	-8.14336	-9.50027	6.64796
GSE62207	GSM1522326	Ileal biopsy from a iCD naÃ¯ve treatment A1b Female	16275033	Intestines	Normal	11.0924	1	-16.0835	-172.706	-5.35498	-13.4275
GSE64283	GSM1567935	Lung	10114421	Respiratory	Normal	10.5758	1	-90.8371	45.7801	-5.12094	-6.58647
GSE70503	GSM1808046	Adipose (Subcutaneous)	22125219	Adipose	Normal	10.2927	11	-44.2009	-70.5297	-1.21971	-8.51229
GSE56267	GSM1358005	cortical ischemic stroke tissue	54188806	Brain	Normal	10.2229	6	-112.365	-35.7146	-8.46095	13.6477
GSE76586	GSM2175118	H9 hESC	14754134	hESCs	Normal	11.5943	2	-133.353	-31.0999	-12.6731	7.75421
GSE64813Xx-xXGSE64814	GSM1581023	Human peripheral blood leukocytes	22733933	Immune	Normal	9.20557	3	163.707	-47.0299	14.1478	-7.67018
GSE62772Xx-xXGSE62777	GSM1694973	reference hIPSC line	15656092	iPSCs	Normal	11.9616	2	-127.616	-4.02944	-12.6563	7.09634
GSE65912	GSM1609436	EBV-transformed lymphoblastoid cells	22469537	Immune	Normal	11.3905	0	68.9723	51.5774	4.82958	0.847998
GSE86884	GSM2309907	blood	25740803	Immune	Normal	9.05422	3	151.313	31.816	14.3591	-5.15393
GSE81087	GSM2142410	fibroblast	36099327	Fibroblasts	Normal	11.1245	4	-112.941	-38.2185	-15.1435	0.50988
GSE64813Xx-xXGSE64814	GSM1580982	Human peripheral blood leukocytes	19965249	Immune	Normal	9.5554	3	166.16	-45.4202	13.9653	-7.25336
GSE76987	GSM2042140	Colon	15539764	Intestines	Normal	10.3775	1	-37.3425	-100.809	-2.85135	-12.4727
GSE57148	GSM1376064	Normal Lung Tissue	11648496	Respiratory	Normal	10.4166	1	-49.5081	-118.393	-4.51247	-10.1589
GSE84023	GSM2225771	pancreas	82279979	Pancreas	Normal	11.7055	1	-84.3588	-82.2307	-9.79985	-5.92475
GSE73502Xx-xXGSE73765	GSM1896096	Macrophages	37385499	Immune	Normal	9.85842	0	95.3824	-33.9267	14.4547	9.29109
GSE53450Xx-xXGSE53452	GSM1293745	prostate	44855188	Prostate	Normal	10.4146	1	-97.4069	-57.864	-5.45192	-8.52039
GSE75130	GSM1943688	Monocyte donor 1	31999303	Immune	Normal	10.387	0	82.0691	-32.9191	14.8923	7.62088
GSE62000Xx-xXGSE62006	GSM1518070	CD34+, OP9-GFP, donor4	113740635	HSCs	Normal	11.8501	0	63.8533	9.25216	9.59036	-1.19379
GSE55426Xx-xXGSE55504	GSM1338333	unrelated individual T21 primary fibroblasts	65401541	Fibroblasts	Normal	11.4772	4	-117.867	-10.3053	-14.8905	0.722155
GSE79968	GSM2109298	IMR90 GFP 72	22896543	Fibroblasts	Normal	11.7094	4	-109.855	-11.6856	-14.0775	2.95275
GSE76970	GSM2041711	Primed SSEA4+ UCLA1 hESCs	23283800	hESCs	Normal	11.1849	2	-92.7966	100.062	-11.0843	4.34644
GSE55426Xx-xXGSE55504	GSM1338332	unrelated individual euploid primary fibroblasts	62860228	Fibroblasts	Normal	11.3698	4	-123.997	-34.6762	-15.4208	0.240277
GSE55939	GSM1348875	iPSC derived from female with normal fertility	19997916	Other stem-cells	Normal	11.4284	2	-100.558	92.4741	-11.5315	4.72565
GSE80336	GSM2124738	dorsal striatum, control	11920579	Brain	Normal	8.94218	6	-80.7293	120.176	-5.09853	13.7463
GSE57148	GSM1376124	COPD lung tissue	12157119	Respiratory	Normal	10.0517	1	-49.3055	-45.8439	-4.44561	-10.3312
GSE86356	GSM2309548	Pectoral muscle	53617979	Muscle	Normal	8.64519	9	-48.1156	99.6877	-16.6269	15.3818
GSE57945	GSM1598488	Ileal biopsy in treatment-naÃ¯ve patient, not IBD	10904592	Intestines	Normal	10.516	1	-15.9505	-137.33	-5.94598	-14.4167
GSE76987	GSM2042071	Colon	14356893	Intestines	Normal	10.4694	1	-28.3466	-77.6864	-3.05259	-11.997
GSE57299	GSM1379024	CD34+ human cord blood-derived cells	35123414	HSCs	Normal	12.2204	0	36.5568	10.5208	8.65458	-2.22327
GSE62207	GSM1522213	Ileal biopsy from a Not IBD naÃ¯ve treatment Female	11994832	Intestines	Normal	10.6017	1	-31.3446	-139.598	-4.93853	-15.1758
GSE67070	GSM1638212	Freshly purified human benign prostatic luminal cells	86289310	Prostate	Normal	10.5666	1	-51.514	13.7834	-9.70437	-7.81836
GSE76987	GSM2042138	Colon	14899930	Intestines	Normal	10.4751	1	-36.7653	-106.889	-2.83467	-12.4576
GSE44618	GSM1299386	GM12878	19112275	Immune	Normal	9.77729	0	90.2035	235.719	6.5015	3.41596
GSE81046	GSM2141318	Macrophages	24139903	Immune	Normal	10.1786	0	86.0502	-41.8294	15.3869	8.20862
GSE65485	GSM1646709	hepatocyte	52991298	Liver	Normal	11.3682	1	-17.2642	-159.085	-5.64591	-11.665
GSE57945	GSM1598535	Ileal biopsy in treatment-naÃ¯ve patient, UC	15516396	Intestines	Normal	10.7867	1	-35.0115	-180.483	-4.76054	-15.0029
GSE65540	GSM1599887	subcutaneous adipose tissue	32170795	Adipose	Normal	10.8228	11	-76.7267	-105.885	-0.988148	-9.67393
GSE60590Xx-xXGSE60591	GSM1482962	skeletal muscle	14425462	Muscle	Normal	10.1107	9	-81.1799	-44.0883	-13.5087	12.235
GSE81046	GSM2141317	Macrophages	33010151	Immune	Normal	10.1777	0	87.6002	-48.0363	14.607	9.35775
GSE61626Xx-xXGSE61628	GSM1509511	Human airway tissue, hYAP lentivirus	10546939	Respiratory	Normal	10.0359	1	-66.8989	42.9002	-10.0699	-8.40745
GSE62207	GSM1522406	Ileal biopsy from a iCD naÃ¯ve treatment A1b Female	14003548	Intestines	Normal	10.7641	1	-29.647	-165.625	-5.12192	-13.5449
GSE79362	GSM2093167	Blood, control	20354034	Immune	Normal	9.54321	3	155.161	-67.0423	14.9912	-9.91855
GSE79362	GSM2093034	Blood, control	24728765	Immune	Normal	9.6388	3	158.244	-77.7399	15.2223	-9.99398
GSE81810	GSM2175889	CD4 T-cell RNA extract	52885353	Immune	Normal	9.41147	5	112.727	98.2733	15.4779	1.90916
GSE64283	GSM1567923	Intestine	13450213	Intestines	Normal	10.145	1	-85.6976	158.273	-5.2673	-5.62863
GSE87186	GSM2324192	PBMC	27405403	Immune	Normal	8.96918	5	122.63	-1.24914	13.3038	-1.41821
GSE72819	GSM1872966	Colonic biopsy	11650464	Intestines	Normal	10.9209	1	-18.0885	-142.929	-4.75984	-12.2475
GSE63085	GSM1540496	PBMCs	20828951	Immune	Normal	9.83143	0	133.133	50.6649	10.9405	2.31079
GSE61390	GSM1503685	Differentiated Nuclear Transfer Stem Cell	21598810	Other stem-cells	Normal	11.0554	4	-91.831	121.478	-11.2687	0.964892
GSE79362	GSM2093035	Blood, control	27572041	Immune	Normal	9.59286	3	154.883	-64.9391	15.2757	-9.61272
GSE79362	GSM2093154	Blood, control	37786031	Immune	Normal	9.21783	3	157.305	-65.2569	14.8031	-9.91559
GSE62207	GSM1522465	Ileal biopsy from a iCD naÃ¯ve treatment A1b Male	25266982	Intestines	Normal	10.6186	1	-13.4474	-150.147	-6.19761	-13.7468
GSE79362	GSM2092949	Blood, case	26011532	Immune	Normal	9.33323	3	162.336	-88.9819	13.7355	-11.2497
GSE57148	GSM1376048	Normal Lung Tissue	19167501	Respiratory	Normal	10.3282	1	-53.9429	-80.1826	-4.13081	-10.3955
GSE87186	GSM2324178	PBMC	25357721	Immune	Normal	9.12967	5	128.808	-17.4179	13.3362	-1.59768
GSE62913	GSM1536187	Ventricle	20470817	Cardiac	Normal	10.8853	2	-118.522	-32.5247	-7.17543	4.07793
GSE64813Xx-xXGSE64814	GSM1581128	Human peripheral blood leukocytes	18682222	Immune	Normal	9.61975	3	155.579	-47.9985	14.314	-7.11354
GSE79362	GSM2093230	Blood, control	35719659	Immune	Normal	9.59024	3	158.82	-92.2497	15.0839	-10.7891
GSE65481	GSM1598302	Human zygote (2PN)	36040741	Other prenatal tissues	Normal	10.7096	27	-46.1244	181.331	1.77183	19.8151
GSE60548	GSM1482165	PGP1 iPS cells Day 0	16573938	iPSCs	Normal	11.9257	2	-117.183	13.7363	-13.101	6.51032
GSE79362	GSM2093242	Blood, control	40555706	Immune	Normal	9.71076	3	164.37	-97.5319	13.6153	-11.1463
GSE67528	GSM1648818	iPSC-derived neurons	50188919	Other stem-cells	Normal	10.5636	2	-139.424	30.246	-7.95441	9.31244
GSE62241Xx-xXGSE62246	GSM1523499	CD19+/CD10+/CD44low/CXCR4- B cells	10638378	Immune	Normal	10.7058	0	76.1644	28.2067	6.63959	1.43253
GSE60949	GSM1494404	A673 Ewing's sarcoma cells	33356983	Ewing sarcoma	Tumor	12.0356	17	-90.324	57.096	3.40357	-8.0814
GSE62772Xx-xXGSE62777	GSM1694976	reference hIPSC line	19643888	iPSCs	Normal	11.9187	2	-129.627	2.31991	-12.4772	6.84333
GSE52166	GSM1335710	Whole blood	13850155	Immune	Normal	8.26458	7	107.545	102.95	9.05277	3.32743
GSE59528	GSM1438896	Neutrophil	67211040	Immune	Normal	7.00967	3	186.706	2.78402	15.5624	-5.46647
GSE63085	GSM1540539	PBMCs	17421466	Immune	Normal	8.72879	0	119.006	61.519	10.6522	2.3345
GSE69240Xx-xXGSE69994	GSM1695879	normal breast epithelium	28830310	Mammary	Normal	10.0746	1	-52.8982	45.0555	-7.69972	-7.54351
GSE61600	GSM1509265	PRDM12 wildtype fibroblasts	39384408	Fibroblasts	Normal	10.9012	4	-100.882	10.2875	-14.6829	-0.0757716
GSE56055	GSM1354449	lymphocytes from PBMC	32663229	Immune	Normal	9.07854	5	119.611	-1.88076	14.0051	-0.730974
GSE73502Xx-xXGSE73765	GSM1896188	Macrophages	33470548	Immune	Normal	9.5305	0	94.454	-31.9747	13.2149	9.39991
GSE53330Xx-xXGSE53332	GSM1289414	IMR90 human fiboblasts	48668550	Fibroblasts	Normal	11.2964	4	-77.3613	95.7153	-11.7446	1.00211
GSE57148	GSM1375998	Normal Lung Tissue	12840051	Respiratory	Normal	10.1126	1	-52.7827	-51.0026	-4.30402	-9.74596
GSE73211	GSM1888662	iPSC	16834401	iPSCs	Normal	11.8755	2	-128.842	-8.33152	-11.7772	6.81589
GSE86884	GSM2309842	blood	18968657	Immune	Normal	8.77571	3	146.144	-9.26017	13.5022	-6.2786
GSE53983	GSM1304777	erythroblast	174444269	Other stem-cells	Normal	11.7379	0	31.4477	66.0669	7.43613	-1.30755
GSE65634	GSM1602265	Fibroblasts	11329218	Fibroblasts	Normal	10.9105	4	-103.105	-2.65497	-14.81	-0.0734319
GSE85854	GSM2285686	H9 SPA P-KO cells	57660576	hESCs	Normal	11.5806	2	-109.158	45.7563	-12.2035	5.57891
GSE52249Xx-xXGSE52251	GSM1261907	Twin Trisomy 21 iPSC	93180863	iPSCs	Normal	11.7733	2	-118.526	10.2154	-12.659	6.42739
GSE64813Xx-xXGSE64814	GSM1581057	Human peripheral blood leukocytes	20431324	Immune	Normal	9.56017	3	160.614	-49.6253	14.3391	-7.6992
GSE61474	GSM1505607	Prostate	16779944	Prostate	Normal	8.48207	6	-58.8802	-5.45801	-1.55597	-3.48681
GSE65099Xx-xXGSE65102	GSM1587307	Human Endometrial Pipelle Biopsy	12878158	Female reproductive	Normal	11.0866	1	-105.072	-68.6916	-6.77299	-7.38298
GSE86356	GSM2309602	Tibialis anterior muscle	63832824	Muscle	Normal	8.72024	9	-57.2356	89.6976	-16.6362	15.6262
GSE60949	GSM1494405	A673 Ewing's sarcoma cells	26652355	Ewing sarcoma	Tumor	11.9884	17	-81.4452	63.8023	3.37112	-7.85159
GSE79362	GSM2093022	Blood, control	30074934	Immune	Normal	9.52369	3	160.951	-84.3917	14.8546	-10.9696
GSE72819	GSM1872926	Colonic biopsy	17558569	Intestines	Normal	10.9718	1	-15.8098	-134.238	-4.02492	-12.666
GSE76987	GSM2042112	Colon	21264615	Intestines	Normal	10.8181	1	-35.1096	-158.771	-3.12437	-13.3494
GSE59275	GSM1432460	Skin	13519419	Skin	Normal	10.9557	1	-64.4865	-52.7183	-11.6866	-7.30299
GSE86611	GSM2306833	Donor-derived human pancreatic Islets	15358240	Pancreas	Normal	10.5853	14	-102.768	-20.9583	-16.6619	-6.80964
GSE55008	GSM1327876	Omental adipose tissue	31638725	Adipose	Normal	10.5247	11	-72.0942	-65.7259	-1.30416	-8.51835
GSE52249Xx-xXGSE52251	GSM1261902	Twin euploid iPSC	55641028	iPSCs	Normal	11.5081	2	-142.193	7.61669	-10.1168	7.08406
GSE79968	GSM2109348	IMR90 MCPyV ST 96	49731468	Fibroblasts	Normal	11.4926	4	-102.724	-0.717916	-13.7829	3.00188
GSE79362	GSM2093016	Blood, control	22258677	Immune	Normal	9.37158	3	160.967	-70.7109	14.2194	-10.0328
GSE79362	GSM2093188	Blood, control	31608052	Immune	Normal	9.61779	3	156.058	-78.1112	14.9731	-10.3899
GSE62207	GSM1522387	Ileal biopsy from a iCD naÃ¯ve treatment A1b Male	15049132	Intestines	Normal	10.5402	1	-19.0528	-154.533	-5.47621	-14.6641
GSE62207	GSM1522496	Ileal biopsy from a cCD naÃ¯ve treatment A1b Female	10841073	Intestines	Normal	10.7516	1	-25.2718	-135.198	-3.70479	-12.9802
GSE61490	GSM1506101	Monocytes	16772634	Immune	Normal	9.37311	0	132.917	-38.6733	12.0979	0.0835855
GSE81791Xx-xXGSE81794	GSM2175463	Detroit551-derived iPSC	24825310	iPSCs	Normal	12.0453	2	-133.027	-9.27162	-12.1025	7.01111
GSE74978Xx-xXGSE74979	GSM1939603	PB monocyte sibling	19271742	Immune	Normal	8.71388	0	125.437	59.5855	12.2341	2.93885
GSE57148	GSM1376166	COPD lung tissue	13436322	Respiratory	Normal	10.0862	1	-37.3704	-21.949	-4.07252	-9.73347
GSE75042	GSM1941365	Blood	38738355	Immune	Normal	9.86679	0	138.644	-59.081	11.4343	0.314607
GSE61390	GSM1608064	Nuclear Transfer Stem Cell	24799061	Other stem-cells	Normal	11.8493	2	-105.169	124.141	-10.831	4.54587
GSE72821Xx-xXGSE72822	GSM1872992	THP-1-derived macrophage	25732129	Immune	Normal	11.0185	0	28.7183	-50.4055	11.1185	6.77556
GSE73502Xx-xXGSE73765	GSM1896230	Macrophages	23685716	Immune	Normal	9.45171	0	105.752	-39.3188	13.4806	10.3381
GSE63085	GSM1540506	PBMCs	29604232	Immune	Normal	9.45432	0	125.541	68.4222	10.7063	2.46435
GSE76717Xx-xXGSE76718	GSM2036523	Human aortic valve leaflet	12723664	Cardiac	Normal	11.3847	1	-76.9038	-180.253	-2.97309	-9.45522
GSE79968	GSM2109291	IMR90 GFP 48	24483328	Fibroblasts	Normal	11.9354	4	-116.045	-30.1299	-14.0061	2.89125
GSE68719	GSM1679679	BA9 prefrontal cortex	69434363	Brain	Normal	10.681	6	-138.633	-72.085	-9.91831	14.1814
GSE63452	GSM1550104	H1047R 0hr rep2	13553836	hESCs	Normal	9.72625	1	-35.7275	99.0264	-9.99498	-6.87353
GSE76268	GSM1978252	pancreatic islets	30021120	Pancreas	Normal	9.37101	1	-52.0128	112.56	-15.792	-4.5535
GSE70503	GSM1808039	Heart (Left Ventricle)	15288982	Cardiac	Normal	9.33047	10	-72.9428	25.8691	-1.7328	4.35289
GSE70084	GSM1716886	epidermis	25034483	Skin	Normal	12.3286	1	-78.8365	-15.8661	-11.9163	-6.24015
GSE57148	GSM1376012	Normal Lung Tissue	12087667	Respiratory	Normal	10.1693	1	-38.4634	-57.3071	-4.40143	-10.3544
GSE65485	GSM1646704	hepatocyte	42772909	Liver	Normal	10.1141	8	-70.4172	-97.4265	-18.9522	-2.95421
GSE60216	GSM1467829	peripheral blood	16107158	Immune	Normal	9.26266	0	141.479	8.58218	11.7991	2.01643
GSE57945	GSM1598536	Ileal biopsy in treatment-naÃ¯ve patient, UC	15835920	Intestines	Normal	10.7192	1	-28.3005	-167.981	-5.2549	-14.852
GSE63085	GSM1540489	PBMCs	37816684	Immune	Normal	9.13619	0	125.792	46.1505	10.6358	2.01012
GSE71289	GSM1833894	Neural progenitor cells	38303069	Other stem-cells	Normal	10.9247	2	-101.679	100.104	-9.08821	5.44697
GSE80434	GSM2127244	hNPC	38894584	Neural progenitor/stem cells	Normal	10.602	2	-131.287	59.234	-7.91297	9.01783
GSE72821Xx-xXGSE72822	GSM1873003	THP-1-derived macrophage	23883682	Immune	Normal	10.8054	0	34.1719	-27.8122	10.7975	7.03453
GSE60590Xx-xXGSE60591	GSM1482932	skeletal muscle	14211856	Muscle	Normal	9.96583	9	-79.7612	-29.0289	-13.2057	12.7349
GSE64283	GSM1567937	Lung	16634094	Respiratory	Normal	10.3249	1	-85.9281	69.0647	-5.10389	-6.8303
GSE86356	GSM2309642	Tibialis anterior muscle	49444370	Muscle	Normal	9.12978	9	-65.3599	48.8493	-15.9781	14.4861
GSE64553	GSM1574112	total RNA extracted from MRC-5 fibroblasts	38616054	Fibroblasts	Normal	11.0715	4	-96.1165	20.1977	-13.3414	2.27892
GSE63085	GSM1540512	PBMCs	23664148	Immune	Normal	8.6416	0	109.7	81.5561	10.2921	2.54461
GSE52166	GSM1260524	Whole blood	25032115	Immune	Normal	8.24473	7	107.911	88.7475	9.71228	3.63707
GSE65838	GSM1634334	Undifferentiated EpSC shDNMT3A	97681424	Other stem-cells	Normal	9.72599	1	-44.8114	41.1403	-10.6822	-7.9849
GSE60216	GSM1467796	peripheral blood	18176380	Immune	Normal	9.34785	0	147.209	22.8906	11.625	2.06539
GSE84023	GSM2225819	pancreas	21245387	Pancreas	Normal	12.1041	1	-66.863	-39.937	-10.5367	-6.06423
GSE70830	GSM1820115	Purified normal B cells	54535308	Immune	Normal	8.95401	0	106.303	46.5127	8.09266	1.85421
GSE79362	GSM2092999	Blood, case	23671946	Immune	Normal	9.76394	3	161.744	-85.7505	14.5067	-10.7567
GSE62207	GSM1522220	Ileal biopsy from a Not IBD naÃ¯ve treatment Male	11161452	Intestines	Normal	10.1861	1	-19.1374	-116.993	-5.22398	-14.8569
GSE87290	GSM2326907	PBMC	122421761	Immune	Normal	8.40014	0	176.812	-57.1614	14.5159	-5.68332
GSE73211	GSM1888648	ESC	31166178	hESCs	Normal	11.9494	2	-122.315	29.1724	-11.6488	6.23816
GSE62982	GSM1537604	endothelial cell (EC)	16527868	Endothelial	Normal	11.327	4	-59.5353	11.8756	-6.3339	0.304785
GSE73502Xx-xXGSE73765	GSM1896109	Macrophages	28047923	Immune	Normal	10.1787	0	89.2794	-70.8244	16.5799	7.7881
GSE86356	GSM2309603	Tibialis anterior muscle	15724794	Muscle	Normal	8.7464	9	-60.8145	86.584	-16.1247	15.4659
GSE65621	GSM1601802	human primary CD4+ T cells	33545175	Immune	Normal	11.787	5	84.5064	19.0635	17.5008	-0.913447
GSE86356	GSM2309559	Quadriceps muscle	15328397	Muscle	Normal	8.48446	9	-45.5068	111.751	-16.544	15.5088
GSE52166	GSM1335682	Whole blood	11570078	Immune	Normal	8.0986	7	111.145	110.329	9.09176	3.38188
GSE70084	GSM1716889	epidermis	29041067	Skin	Normal	12.021	1	-77.9252	-2.15506	-12.0277	-6.4065
GSE86884	GSM2309932	blood	25443249	Immune	Normal	7.97195	3	153.318	41.0424	14.9037	-4.74332
GSE57148	GSM1376121	COPD lung tissue	13003610	Respiratory	Normal	10.0769	1	-36.5705	-66.1308	-4.12104	-10.1688
GSE73211	GSM1888672	ESC	20315012	hESCs	Normal	11.8442	2	-129.718	-10.3914	-12.2805	6.8679
GSE64283	GSM1567933	Lung	10927891	Respiratory	Normal	10.4248	1	-90.9446	88.0746	-5.45295	-5.46796
GSE67196	GSM1642286	brain	29364659	Brain	Normal	10.4826	6	-138.44	-34.2228	-8.7904	14.6127
GSE52166	GSM1260525	Whole blood	14679744	Immune	Normal	7.93352	7	109.221	107.531	9.35404	3.79347
GSE62913	GSM1536192	Heart	64254979	Cardiac	Normal	10.3564	10	-101.041	-172.602	0.859032	4.97885
GSE72404Xx-xXGSE72409	GSM1861916	IMR90 cells	16175821	Fibroblasts	Normal	11.1586	4	-77.0595	25.9467	-12.978	2.5278
GSE60833	GSM1489574	skeletal muscle	12726704	Muscle	Normal	9.89127	9	-75.4717	-23.8763	-13.2679	13.0661
GSE74737	GSM1931519	Human peripheral blood	23335566	Immune	Normal	8.11799	7	124.475	61.0313	10.1719	5.08513
GSE67488Xx-xXGSE67491	GSM1647948	Whole blood	48834715	Immune	Normal	9.30114	3	162.731	-60.0721	12.5787	-8.80799
GSE62544	GSM1528681	normal smooth muscle	10342359	Muscle	Normal	8.42699	1	-9.71518	98.7389	-5.09488	-6.82182
GSE72404Xx-xXGSE72409	GSM1861918	IMR90 cells	12792276	Fibroblasts	Normal	11.2127	4	-76.9409	24.8967	-13.3898	2.5949
GSE57148	GSM1376148	COPD lung tissue	13277895	Respiratory	Normal	10.1695	1	-42.9958	-60.5717	-4.41646	-10.3129
GSE73853Xx-xXGSE74250	GSM1904494	NPC Mock 48h	165783439	Neural progenitor/stem cells	Normal	11.9053	2	-129.408	25.6953	-8.41832	6.80041
GSE52166	GSM1335716	Whole blood	10530622	Immune	Normal	8.31839	7	105.276	88.318	9.5843	3.68493
GSE64813Xx-xXGSE64814	GSM1581130	Human peripheral blood leukocytes	19960093	Immune	Normal	9.63497	3	162.52	-60.448	14.6042	-7.60924
GSE63085	GSM1540510	PBMCs	15237133	Immune	Normal	9.2906	0	120.149	85.8373	10.3752	2.27066
GSE79362	GSM2093105	Blood, case	25153973	Immune	Normal	9.48823	3	162.141	-77.3776	14.4956	-10.2496
GSE62982	GSM1537607	endothelial cell (EC)	20977629	Endothelial	Normal	11.0637	4	-69.2711	-4.39354	-6.36292	0.178177
GSE65485	GSM1646698	hepatocyte	54403612	Liver	Normal	10.6466	8	-71.5492	-174.053	-18.4157	-2.15623
GSE62207	GSM1522214	Ileal biopsy from a Not IBD naÃ¯ve treatment Male	11519819	Intestines	Normal	10.8575	1	-8.46707	-156.008	-5.30211	-14.329
GSE67196	GSM1642330	brain	27574381	Brain	Normal	10.297	6	-144.22	-60.9285	-9.87974	14.7981
GSE87290	GSM2326905	PBMC	134974658	Immune	Normal	7.67267	3	168.154	-38.6621	15.4392	-5.52228
GSE67196	GSM1642305	brain	28738390	Brain	Normal	10.1057	6	-135.431	-29.9812	-9.29594	15.553
GSE70389	GSM1726428	human myoblasts	12856056	Muscle	Normal	10.9922	4	-91.5872	49.3511	-12.1053	0.0848024
GSE61476	GSM1505829	iPSC-derived neural progenitors, day 11, ASD	25132438	Other stem-cells	Normal	10.7319	2	-141.963	30.6413	-8.26492	8.76785
GSE63183	GSM1543546	kidney	32932139	Kidney	Normal	10.6506	1	-67.1458	-133.564	-6.44456	-6.07462
GSE79362	GSM2092969	Blood, control	21139345	Immune	Normal	9.40014	3	161.249	-77.6865	15.0563	-10.4131
GSE65540	GSM1599916	subcutaneous adipose tissue	43720000	Adipose	Normal	10.9571	11	-80.5516	-113.413	-0.522492	-9.95073
GSE79362	GSM2093093	Blood, control	16126944	Immune	Normal	9.60787	3	154.541	-59.1782	15.0222	-9.18965
GSE62288	GSM1524876	W8B2+ cell bone marrow	22240183	Bone	Normal	11.2252	4	-112.151	-23.7983	-14.307	-0.663157
GSE87186	GSM2324237	PBMC	31412908	Immune	Normal	8.94699	5	123.905	4.54477	13.4899	-1.21806
GSE67528	GSM1648851	iPSC-derived neural progenitors	60603917	Other stem-cells	Normal	11.84	2	-138.03	41.7576	-8.5915	6.92162
GSE58168	GSM1402580	B cell line	17301768	Immune	Normal	10.7048	0	50.4671	92.5236	6.95195	0.781794
GSE76987	GSM2042108	Colon	15283511	Intestines	Normal	10.6572	1	-34.0536	-125.799	-2.96437	-12.8044
GSE58608Xx-xXGSE60591	GSM1415128	skeletal muscle	22525504	Muscle	Normal	9.93542	9	-72.8728	-40.1993	-13.5241	12.5032
GSE57148	GSM1376053	Normal Lung Tissue	10281983	Respiratory	Normal	10.2556	1	-45.1675	-61.9382	-4.33789	-10.3077
GSE63577	GSM1553086	total RNA extracted from MRC-5 fibroblasts	31851431	Fibroblasts	Normal	10.8986	4	-102.63	-6.81154	-13.8416	1.8929
GSE62241Xx-xXGSE62246	GSM1523489	CD19+ B cells	35179690	Immune	Normal	10.2503	0	66.7664	67.567	8.11512	1.42837
GSE65481	GSM1598301	Human zygote (2PN)	39959012	Other prenatal tissues	Normal	10.3944	27	-43.06	184.93	1.64328	19.6994
GSE62288	GSM1524872	W8B2+ cell atrial appendages	23173796	Cardiac	Normal	11.5512	4	-108.327	-42.8623	-13.0718	-0.433289
GSE64813Xx-xXGSE64814	GSM1581060	Human peripheral blood leukocytes	20007178	Immune	Normal	9.38125	3	164.292	-49.8748	14.1916	-7.72189
GSE57148	GSM1376155	COPD lung tissue	14131635	Respiratory	Normal	10.2214	1	-40.787	-75.064	-4.31119	-9.85428
GSE79362	GSM2093087	Blood, case	16441625	Immune	Normal	9.16041	3	163.34	-43.4818	14.2273	-9.19317
GSE52463	GSM1267268	lung tissue	10775542	Respiratory	Normal	9.68963	1	-37.1138	-30.1547	-4.73203	-8.37067
GSE79362	GSM2093002	Blood, case	22397084	Immune	Normal	9.6765	3	169.13	-106.952	13.3006	-12.5725
GSE70620Xx-xXGSE70709	GSM1812003	Induced regulatory T cells	46709604	Immune	Normal	11.5805	5	66.5254	36.347	17.9169	-0.881208
GSE57866	GSM1395315	Human CD34+ cells from cord blood	35496671	HSCs	Normal	12.3715	2	-133.746	-24.0594	-12.9974	7.89804
GSE73502Xx-xXGSE73765	GSM1896240	Macrophages	31628528	Immune	Normal	9.67909	0	98.4629	-51.4562	14.957	10.6151
GSE68719	GSM1679696	BA9 prefrontal cortex	30009106	Brain	Normal	10.5744	6	-147.481	-84.4289	-10.3144	14.0617
GSE64813Xx-xXGSE64814	GSM1581026	Human peripheral blood leukocytes	18059805	Immune	Normal	9.57165	3	162.283	-59.8547	14.8344	-7.41002
GSE63055Xx-xXGSE63058	GSM1539047	Mesenchymal Stem Cells (MSC), iPSC-derived	44226450	MSCs	Normal	11.2375	4	-113.961	21.9454	-11.8543	1.37082
GSE86356	GSM2309520	Bicep muscle	58654786	Muscle	Normal	8.77311	9	-62.0316	71.6628	-16.5653	14.9643
GSE72404Xx-xXGSE72409	GSM1861897	IMR90 cells	11972509	Fibroblasts	Normal	11.1145	4	-102.817	8.03623	-13.0568	1.18482
GSE79923	GSM2108601	Human Intestinal Epithelial Cells (HIECs)	45047679	Intestines	Normal	11.5255	4	-99.5479	-31.4476	-13.676	1.91102
GSE79362	GSM2092991	Blood, control	20151012	Immune	Normal	9.62073	3	156.92	-57.4219	14.9548	-9.60644
GSE58604	GSM1414935	Human brain	20091648	Brain	Normal	10.5107	6	-144.431	-31.7296	-9.73542	15.9407
GSE65621	GSM1601796	human primary CD4+ T cells	25025443	Immune	Normal	11.9375	5	88.8594	0.849179	17.1978	-1.01041
GSE64655	GSM1576421	B cells	22901382	Immune	Normal	9.61911	0	109.36	2.39261	7.54712	1.36177
GSE86356	GSM2309598	Tibialis anterior muscle	65771823	Muscle	Normal	8.70999	9	-46.1843	84.0658	-16.2541	15.6473
GSE57561	GSM1384774	Cord blood CD34+ uncultured	32422748	HSCs	Normal	10.0925	0	55.0417	-6.04661	10.0116	-1.76202
GSE45803	GSM1297507	Human fibroblasts	140238242	Fibroblasts	Normal	10.9101	4	-111.521	-15.1441	-14.7043	0.364243
GSE69241	GSM1695909	Liver	55395933	Liver	Normal	10.6159	8	-46.3508	-124.421	-20.0323	-2.79118
GSE60949	GSM1494409	A673 Ewing's sarcoma cells	27310867	Ewing sarcoma	Tumor	12.0134	17	-84.5706	58.5626	3.27758	-8.174
GSE74698	GSM1930426	HPCa167N benign prostatic bulk cells cultured in PrEGM	65140724	Prostate	Normal	10.6231	1	-62.9112	31.0576	-10.4266	-7.65318
GSE79362	GSM2092925	Blood, case	22801291	Immune	Normal	9.49783	3	149.537	-58.8511	14.8559	-9.67797
GSE81046	GSM2141349	Macrophages	31099883	Immune	Normal	10.0309	0	96.8859	-45.5336	14.5576	9.86949
GSE57945	GSM1598487	Ileal biopsy in treatment-naÃ¯ve patient, not IBD	12574592	Intestines	Normal	10.3626	1	-6.35266	-124.637	-6.46854	-14.3458
GSE57148	GSM1376117	COPD lung tissue	12819170	Respiratory	Normal	10.057	1	-27.2867	-66.0884	-4.39363	-10.3645
GSE84322	GSM2231436	AMSC 1 confluent	28843458	MSCs	Normal	10.9222	4	-101.31	-2.76003	-13.5957	-0.533055
GSE61476	GSM1505854	iPSC-derived neural progenitors, day 11, non-ASD	25430942	Other stem-cells	Normal	11.1211	2	-156.365	-16.9333	-9.6284	8.03225
GSE76268	GSM1978255	pancreatic islets	24229329	Pancreas	Normal	9.85137	1	-59.3431	76.3539	-15.7222	-4.79208
GSE81087	GSM2142433	fibroblast	34833383	Fibroblasts	Normal	11.2943	4	-118.229	-35.1265	-14.967	0.788335
GSE66086	GSM1614073	H1-ESC	31124462	hESCs	Normal	11.9224	2	-116.259	27.3994	-12.8977	5.93319
GSE86931	GSM2310425	Skeletal muscle	23254160	Muscle	Normal	10.0698	9	-83.5948	-35.2898	-14.0565	12.7197
GSE79362	GSM2092970	Blood, control	18647814	Immune	Normal	9.26548	3	164.34	-89.9761	14.3984	-11.1416
GSE84639	GSM2243619	RGC from H9 ES cells	30778851	hESCs	Normal	10.9986	2	-143.337	25.1508	-9.03036	6.02202
GSE62207	GSM1522516	Ileal biopsy from a cCD naÃ¯ve treatment A1b Male	12652660	Intestines	Normal	10.5851	1	5.77464	-118.068	-6.32184	-13.202
GSE66809Xx-xXGSE66810	GSM1632596	human primary macrophages	25016085	Immune	Normal	8.93367	0	102.607	10.6141	13.8104	8.01348
GSE53665	GSM1909023	Human cord blood derived CD34+ cells	19298679	HSCs	Normal	11.6226	0	70.8681	8.85195	9.09274	-2.02742
GSE79923	GSM2108612	Human Intestinal Epithelial Cells (HIECs)	53944505	Intestines	Normal	11.1342	4	-84.9103	-12.3124	-13.2528	1.55999
GSE76987	GSM2042129	Colon	15725148	Intestines	Normal	10.7362	1	-26.5207	-111.814	-3.35143	-12.4862
GSE72821Xx-xXGSE72822	GSM1873012	THP-1-derived macrophage	20719812	Immune	Normal	10.777	0	32.9716	-37.7003	10.8587	6.85949
GSE76987	GSM2042143	Colon	17142285	Intestines	Normal	10.6232	1	-33.6114	-106.338	-2.8838	-12.4864
GSE87186	GSM2324233	PBMC	34082241	Immune	Normal	9.11181	5	126.614	-9.06872	13.4611	-1.38489
GSE81791Xx-xXGSE81794	GSM2175470	ESC	32052246	hESCs	Normal	12.094	2	-133.98	8.58541	-12.4709	6.22035
GSE73502Xx-xXGSE73765	GSM1896257	Macrophages	19939659	Immune	Normal	10.1783	0	102.746	-83.1569	14.311	10.2225
GSE59612	GSM1440490	non-neoplastic brain tissue	30835838	Brain	Normal	10.406	6	-111.729	-62.1629	-9.06499	13.7001
GSE58387	GSM1409690	skeletal muscle	10942302	Muscle	Normal	9.97903	9	-82.9725	-39.7157	-13.4089	12.8586
GSE53655	GSM1298112	PAXgene blood	20946017	Immune	Normal	9.04286	3	157.738	-114.979	13.8734	-12.4239
GSE68234Xx-xXGSE81239	GSM2147026	BJ Fibroblasts	69860592	Fibroblasts	Normal	11.9984	4	-145.451	-156.776	-14.11	1.00837
GSE64553	GSM1574108	total RNA extracted from MRC-5 fibroblasts	34682114	Fibroblasts	Normal	11.029	4	-97.1152	17.2736	-13.1793	2.1617
GSE64553	GSM1574109	total RNA extracted from MRC-5 fibroblasts	34243794	Fibroblasts	Normal	11.0331	4	-97.2137	12.5569	-13.6432	2.00145
GSE76987	GSM2042111	Colon	17365418	Intestines	Normal	10.3071	1	-22.2763	-150.685	-3.24602	-13.4794
GSE87290	GSM2326902	PBMC	182463583	Immune	Normal	8.04507	3	170.496	-21.7281	15.1441	-5.65566
GSE57148	GSM1376150	COPD lung tissue	13464416	Respiratory	Normal	10.1523	1	-20.4386	-20.4887	-4.13227	-9.63907
GSE86356	GSM2309615	Tibialis anterior muscle	63672503	Muscle	Normal	8.63041	9	-53.801	105.044	-16.5003	15.6364
GSE55534	GSM1338766	Cockayne syndrome group B fibroblasts	11577871	Fibroblasts	Normal	9.74708	4	-70.147	114.045	-10.9589	0.174206
GSE57945	GSM1598529	Ileal biopsy in treatment-naÃ¯ve patient, UC	14262594	Intestines	Normal	10.6043	1	-0.932134	-135.165	-6.25382	-13.6683
GSE53837	GSM1435497	Monocytes	27350832	Immune	Normal	8.76735	0	125.845	59.566	12.1743	2.62825
GSE54308	GSM1312705	Lymphoblast cell line	21158404	Other stem-cells	Normal	10.8903	0	74.1004	23.5391	4.34489	1.46649
GSE58596Xx-xXGSE58597	GSM1414750	TEFF T cell	25481423	Immune	Normal	9.20478	5	95.7895	20.0816	15.5072	0.207965
GSE60216	GSM1467827	peripheral blood	30447324	Immune	Normal	8.95321	0	126.538	75.6052	12.5738	6.76779
GSE56796	GSM1369211	in vitro hESC test d12	27004361	hESCs	Normal	11.419	2	-147.602	3.29733	-9.76179	7.43358
GSE82071	GSM2183060	prostate	13586798	Prostate	Normal	9.74779	1	-42.3769	98.4523	-7.83842	-7.36142
GSE73502Xx-xXGSE73765	GSM1896223	Macrophages	27514586	Immune	Normal	10.4614	0	89.1454	-66.1153	16.2776	7.50588
GSE58168	GSM1402581	B cell line	26728900	Immune	Normal	9.40737	0	79.632	85.3067	7.64405	1.22915
GSE79362	GSM2092979	Blood, control	24801049	Immune	Normal	9.3241	3	165.246	-75.2232	14.2336	-10.2308
GSE86884	GSM2309839	blood	30408622	Immune	Normal	8.58227	3	150.574	18.7115	13.9562	-5.47437
GSE74737	GSM1931501	Human peripheral blood	15840948	Immune	Normal	7.90417	7	124.587	63.6534	10.0276	5.26907
GSE86356	GSM2309569	Quadriceps muscle	67419423	Muscle	Normal	8.91945	9	-51.2338	86.3298	-16.4921	15.0224
GSE81810	GSM2175892	CD4 T-cell RNA extract	64142797	Immune	Normal	11.4429	5	78.7836	84.9813	17.1157	0.250522
GSE52834	GSM1276842	lymphoblastoid cell line	38802666	Immune	Normal	11.2251	0	84.9398	38.7125	4.74729	0.120287
GSE72819	GSM1872965	Colonic biopsy	16452971	Intestines	Normal	10.2146	1	6.59519	-118.236	-3.52497	-12.4858
GSE57148	GSM1376145	COPD lung tissue	12330061	Respiratory	Normal	10.0387	1	-32.5811	-31.3187	-3.68754	-9.7362
GSE72790	GSM1872096	Pancreas	36378079	Pancreas	Normal	11.2816	1	-64.0635	-81.6363	-10.0876	-6.32766
GSE79362	GSM2092961	Blood, control	33489434	Immune	Normal	9.32709	3	164.35	-89.2188	13.6678	-11.1751
GSE52834	GSM1276894	lymphoblastoid cell line	26483731	Immune	Normal	11.2136	0	79.6358	49.1673	4.62989	0.155223
GSE81087	GSM2142421	fibroblast	31516173	Fibroblasts	Normal	11.3154	4	-116.807	-31.8326	-15.2961	0.519222
GSE72819	GSM1872928	Colonic biopsy	26013721	Intestines	Normal	10.8354	1	-22.8914	-132.909	-4.1624	-12.4674
GSE64813Xx-xXGSE64814	GSM1581129	Human peripheral blood leukocytes	22916793	Immune	Normal	9.5553	3	157.517	-59.7877	14.6541	-7.61302
GSE67543	GSM1649201	adult alpha cells	17046905	Pancreas	Normal	8.91428	1	-58.2179	82.8708	-15.9432	-3.92818
GSE69549	GSM1703733	CD4+ T cells	60032490	Immune	Normal	10.0407	5	119.411	81.8746	17.8004	1.67401
GSE73211	GSM1888656	ESC	29142270	hESCs	Normal	12.1558	2	-128.079	0.905799	-12.8123	6.98819
GSE62207	GSM1522303	Ileal biopsy from a iCD naÃ¯ve treatment A1a Female	11033960	Intestines	Normal	10.8017	1	-14.2418	-142.074	-5.12432	-14.3531
GSE86356	GSM2309589	Tibialis anterior muscle	53029347	Muscle	Normal	8.6042	9	-46.1997	110.238	-16.6485	15.3851
GSE76970	GSM2043842	5iLAF SSEA4+ subpopulation UCLA1 hESCs	22604960	hESCs	Normal	10.8978	2	-76.5786	112.765	-10.543	3.82035
GSE86356	GSM2309555	Quadriceps muscle	12806639	Muscle	Normal	8.58746	9	-54.8452	104.517	-16.6234	15.4232
GSE72819	GSM1872972	Colonic biopsy	11283537	Intestines	Normal	10.8319	1	-6.56779	-152.38	-4.45882	-12.695
GSE57945	GSM1598526	Ileal biopsy in treatment-naÃ¯ve patient, UC	14704220	Intestines	Normal	10.5981	1	-13.9135	-132.437	-5.70735	-14.6368
GSE69192	GSM1695162	Blood	53134109	Immune	Normal	7.57385	0	34.7661	220.77	7.14341	0.735519
GSE72821Xx-xXGSE72822	GSM1873000	THP-1-derived macrophage	22061979	Immune	Normal	10.9585	0	32.2327	-40.2923	11.0075	6.97182
GSE61476	GSM1505819	iPSC-derived neural progenitors, day 11, ASD	27837395	Other stem-cells	Normal	11.2231	2	-150.597	0.236606	-9.21571	7.95452
GSE68719	GSM1679690	BA9 prefrontal cortex	34953083	Brain	Normal	10.5138	6	-149.131	-28.3794	-9.20514	15.4207
GSE73502Xx-xXGSE73765	GSM1896256	Macrophages	29975907	Immune	Normal	10.5098	0	96.6856	-99.1004	17.319	8.35125
GSE63085	GSM1540557	PBMCs	21784657	Immune	Normal	8.40782	0	121.262	70.8353	10.4571	2.01941
GSE64655	GSM1576422	B cells	15234802	Immune	Normal	9.40853	0	111.184	-5.79134	7.64571	1.63872
GSE53983	GSM1304778	erythroblast	22071633	Other stem-cells	Normal	11.5781	0	35.2262	107.111	7.16204	-0.98642
GSE61474	GSM1505580	Ovary	19890266	Female reproductive	Normal	9.12955	6	-77.4069	-35.9577	-1.13722	-3.13427
GSE71058	GSM1826301	dentate granule cells	35553932	Brain	Normal	10.0235	6	-103.613	88.7481	-5.63297	14.9666
GSE73502Xx-xXGSE73765	GSM1896160	Macrophages	38502091	Immune	Normal	9.88708	0	94.2982	-88.5195	17.3833	8.61352
GSE65481	GSM1598295	Human zygote (2PN)	43909834	Other prenatal tissues	Normal	10.28	27	-39.9548	194.601	1.84413	19.8921
GSE73213Xx-xXGSE73214	GSM1888810	Naive CD4 T-cells	10963686	Immune	Normal	8.43067	5	118.613	111.038	13.6733	2.42519
GSE55426Xx-xXGSE55504	GSM1338320	normal twin Cord fibroblasts	25609200	Fibroblasts	Normal	11.9232	4	-118.868	-137.388	-14.4038	0.921585
GSE64655	GSM1576400	Monocytes	21529602	Immune	Normal	9.32484	0	137.453	-32.537	11.5302	0.599106
GSE64813Xx-xXGSE64814	GSM1581134	Human peripheral blood leukocytes	16994521	Immune	Normal	9.50558	3	161.281	-58.6908	14.4973	-7.48315
GSE89122	GSM2359145	Normal kidney collecting duct	27141783	Kidney	Normal	9.60809	1	-57.6619	22.9358	-5.26543	-7.12888
GSE68719	GSM1679686	BA9 prefrontal cortex	40705070	Brain	Normal	10.5051	6	-153.665	-60.1885	-9.68398	14.4558
GSE79362	GSM2092926	Blood, case	24380796	Immune	Normal	9.59431	3	148.628	-85.2585	15.493	-10.977
GSE64655	GSM1576419	B cells	16346268	Immune	Normal	9.27405	0	110.062	4.07302	7.62126	1.29993
GSE87186	GSM2324230	PBMC	24301339	Immune	Normal	9.04461	5	127.73	-10.4761	13.4012	-1.51922
GSE56796	GSM1369195	in vitro hESC cortecon day 19	34939712	hESCs	Normal	11.6553	2	-147.06	-16.8725	-9.94231	7.35388
GSE79362	GSM2093133	Blood, control	24685184	Immune	Normal	9.71862	3	158.73	-98.0652	15.1967	-11.93
GSE64813Xx-xXGSE64814	GSM1581043	Human peripheral blood leukocytes	21506116	Immune	Normal	9.6344	3	155.586	-58.9534	14.5794	-7.67245
GSE79362	GSM2093207	Blood, control	34386377	Immune	Normal	9.25089	3	162.941	-59.4327	13.9451	-9.46438
GSE70390	GSM1726442	human primary granulocytes	22878842	Immune	Normal	6.43949	3	119.354	147.573	15.1696	-3.35533
GSE85465Xx-xXGSE85467	GSM2267424	Gastric Primary Tissue	67228153	Stomach	Normal	11.3002	1	-52.7369	-140.143	-4.37931	-12.3717
GSE70503	GSM1808034	Heart (Left Ventricle)	21118831	Cardiac	Normal	10.0818	10	-83.1876	-14.8986	-1.2389	4.63089
GSE57148	GSM1376057	Normal Lung Tissue	16953164	Respiratory	Normal	10.3824	1	-32.661	-112.331	-4.42099	-10.209
GSE53655	GSM1298125	PAXgene blood	14545109	Immune	Normal	8.55319	3	138.807	-41.2787	13.5538	-9.51391
GSE87186	GSM2324184	PBMC	26640243	Immune	Normal	9.09954	5	126.63	0.0123527	13.1987	-1.43259
GSE57945	GSM1598712	Ileal biopsy in treatment-naÃ¯ve patient, UC	10157540	Intestines	Normal	10.7824	1	-12.8143	-146.241	-5.21826	-14.6767
GSE70503	GSM1808057	Adipose (Subcutaneous)	17097791	Adipose	Normal	10.5021	11	-43.4365	-94.6017	-1.4149	-8.81903
GSE64813Xx-xXGSE64814	GSM1580986	Human peripheral blood leukocytes	21156907	Immune	Normal	9.44452	3	158.096	-46.8309	14.0652	-7.46182
GSE79362	GSM2093186	Blood, control	31089648	Immune	Normal	9.56909	3	160.273	-66.7023	14.8475	-9.40221
GSE57945	GSM1598705	Ileal biopsy in treatment-naÃ¯ve patient, UC	16060428	Intestines	Normal	10.6953	1	-23.6116	-154.477	-5.00978	-15.0055
GSE52249Xx-xXGSE52251	GSM1261903	Twin euploid iPSC	46218482	iPSCs	Normal	11.7513	2	-136.82	-1.48415	-10.8846	7.04074
GSE79968	GSM2109273	IMR90 GFP 0	43406239	Fibroblasts	Normal	11.9299	4	-112.951	-19.388	-13.8739	2.88697
GSE81046	GSM2141334	Macrophages	33511005	Immune	Normal	10.014	0	92.7693	-35.2498	14.5035	8.93739
GSE73502Xx-xXGSE73765	GSM1896114	Macrophages	19983925	Immune	Normal	9.69977	0	97.9553	-66.9418	15.1647	10.4867
GSE62207	GSM1522293	Ileal biopsy from a iCD naÃ¯ve treatment A1a Male	15827931	Intestines	Normal	10.9178	1	-12.4053	-152.923	-5.7104	-14.1607
GSE72821Xx-xXGSE72822	GSM1873010	THP-1-derived macrophage	19442490	Immune	Normal	10.6683	0	36.9033	7.90707	10.7869	7.37638
GSE79923	GSM2108607	Human Intestinal Epithelial Cells (HIECs)	60339397	Intestines	Normal	11.1577	4	-87.2847	-16.8278	-13.6238	1.93673
GSE81046	GSM2141297	Macrophages	34402790	Immune	Normal	10.3195	0	97.652	-77.9994	17.1942	7.94451
GSE52166	GSM1260507	Whole blood	43744140	Immune	Normal	8.2247	7	114.397	74.8484	10.0457	3.86255
GSE56796	GSM1369208	in vitro hESC test d7	26538444	hESCs	Normal	11.9582	2	-141.248	17.6686	-9.818	7.16912
GSE56267	GSM1357996	healthy cortex	16458058	Brain	Normal	9.31595	6	-114.024	51.4523	-6.45963	15.4067
GSE65540	GSM1599885	subcutaneous adipose tissue	31832212	Adipose	Normal	10.9345	11	-67.1934	-119.69	-1.02576	-9.81228
GSE62207	GSM1522509	Ileal biopsy from a cCD naÃ¯ve treatment A1b Male	17761822	Intestines	Normal	11.0496	1	-25.5558	-174.364	-4.57214	-13.0076
GSE59822Xx-xXGSE59827	GSM1446885	Keratinocytes	16739092	Skin	Normal	10.023	1	-50.5631	71.2714	-10.1248	-8.0679
GSE62772Xx-xXGSE62777	GSM1694956	reference hESC line	22731804	hESCs	Normal	11.9469	2	-125.835	-1.76404	-12.6564	7.13148
GSE57896	GSM1396732	Human pluripotent stem-cell derived mesenchymal progenitor cells	44784835	MSCs	Normal	11.2318	4	-126.596	-22.9862	-13.2266	0.455566
GSE62207	GSM1522500	Ileal biopsy from a cCD naÃ¯ve treatment A1b Female	14296503	Intestines	Normal	10.6098	1	-24.9468	-127.771	-5.42458	-14.577
GSE64713	GSM1577762	Pre-activated CD8+ T cells	32689107	Immune	Normal	11.5606	5	91.4304	-50.0062	16.5859	-0.961229
GSE68042	GSM1661528	Epithelial Breast Cell Line	38958880	Mammary	Normal	11.3016	1	-69.6652	-11.4346	-11.1936	-5.40956
GSE72821Xx-xXGSE72822	GSM1873004	THP-1-derived macrophage	18707517	Immune	Normal	10.7544	0	36.3929	-1.47048	11.0015	7.36323
GSE70390	GSM1726467	human primary granulocytes	19826306	Immune	Normal	7.00117	3	172.567	7.67574	16.0941	-5.2481
GSE62288	GSM1524875	W8B2+ cell bone marrow	22632962	Bone	Normal	11.2333	4	-116.102	-21.668	-13.9257	-0.618517
GSE69549	GSM1703761	CD4+ T cells	35597247	Immune	Normal	9.95765	5	111.404	58.057	16.7122	1.20784
GSE78688	GSM2072625	ScienCell	35747912	Brain	Normal	10.3994	2	-132.074	40.5057	-7.21538	8.34481
GSE60216	GSM1467806	peripheral blood	28095503	Immune	Normal	8.26561	0	122.017	39.2983	12.6278	6.47427
GSE66182	GSM1616456	MYC-ER HMECs with dox-inducible shBUD31	89414488	Mammary	Normal	11.7253	1	-56.1945	105.67	-10.1551	-6.84616
GSE87290	GSM2326887	PBMC	197244741	Immune	Normal	9.42258	0	147.516	-69.4786	11.5829	0.191813
GSE65634	GSM1602269	Fibroblasts	10775758	Fibroblasts	Normal	11.2877	4	-108.386	-20.7107	-15.3399	0.102499
GSE52834	GSM1276878	lymphoblastoid cell line	32340760	Immune	Normal	11.0957	0	81.2698	47.9452	4.99191	0.397745
GSE64553	GSM1574107	total RNA extracted from MRC-5 fibroblasts	38304873	Fibroblasts	Normal	11.0607	4	-98.6406	8.94082	-13.7288	1.95276
GSE61476	GSM1505856	iPSC-derived neural progenitors, day 31, non-ASD	26176483	Other stem-cells	Normal	10.7273	2	-146.813	0.876809	-9.21989	8.32059
GSE76572	GSM2028119	HFFs CAPERÎ±	40726625	Fibroblasts	Normal	11.2538	4	-90.6944	-4.63352	-14.6543	1.11123
GSE61476	GSM1505833	iPSC-derived neural progenitors, day 31, ASD	21865830	Other stem-cells	Normal	10.8023	2	-152.846	-0.787423	-8.532	8.74419
GSE60590Xx-xXGSE60591	GSM1482938	skeletal muscle	11869418	Muscle	Normal	9.8698	9	-67.8668	-30.1878	-13.1789	12.6343
GSE76683Xx-xXGSE76685	GSM2035729	FL-HSPC sh-HOXA7 infected	18327167	Other stem-cells	Normal	10.6767	0	56.3126	133.308	8.87085	-0.0428153
GSE61950Xx-xXGSE61953	GSM1517630	A673 cells	37186261	Ewing sarcoma	Tumor	12.8963	17	-92.5667	-2.61792	3.77686	-8.60138
GSE79362	GSM2093231	Blood, control	36123156	Immune	Normal	9.58342	3	159.706	-84.5707	14.801	-10.5833
GSE72819	GSM1872914	Colonic biopsy	20329338	Intestines	Normal	10.904	1	-0.34975	-116.621	-5.4286	-12.2058
GSE73211	GSM1888649	ESC	40691654	hESCs	Normal	11.9363	2	-124.209	25.6156	-11.3443	6.24638
GSE81046	GSM2141314	Macrophages	28079548	Immune	Normal	10.2815	0	93.3487	-60.6142	15.1241	9.55179
GSE66182	GSM1616461	MYC-ER HMECs with dox-inducible shBUD31	89887425	Mammary	Normal	11.7025	1	-56.5117	103.084	-10.1147	-7.08393
GSE74235	GSM1915090	Untreated 0h PBMCs	29380181	Immune	Normal	9.79397	3	147.444	-41.3834	13.3935	-6.90321
GSE63577	GSM1553102	total RNA extracted from IMR-90 fibroblasts	23350371	Fibroblasts	Normal	11.7352	4	-108.904	-1.16174	-13.5049	2.45908
GSE73502Xx-xXGSE73765	GSM1896148	Macrophages	34402790	Immune	Normal	10.3195	0	97.652	-77.9994	17.0924	8.41092
GSE63733	GSM1556289	myometrial cells	28873508	Muscle	Normal	11.7309	4	-94.4163	23.3126	-13.5977	1.31195
GSE79362	GSM2093189	Blood, control	30606263	Immune	Normal	9.41689	3	159.74	-86.433	14.5359	-10.8883
GSE57925	GSM1397516	osteoblasts	64119344	Bone	Normal	11.2192	4	-111.935	-48.8867	-14.1759	-0.652922
GSE80467	GSM2127902	shDAP5 H9 cells	30976419	hESCs	Normal	11.7719	2	-98.7278	37.8171	-13.0194	5.60669
GSE60833	GSM1489593	skeletal muscle	13198546	Muscle	Normal	9.7433	9	-80.5789	-24.9619	-12.9767	12.9243
GSE60590Xx-xXGSE60591	GSM1482954	skeletal muscle	14391760	Muscle	Normal	9.98685	9	-80.57	-33.9241	-12.9619	12.5484
GSE85712	GSM2282086	Bone Marrow	54069523	Bone	Normal	10.6875	0	108.535	7.55265	10.7952	-2.30749
GSE58310	GSM1406318	Primary Monocytes(BC8)	19510115	Immune	Normal	8.02779	0	101.378	81.7657	11.8878	4.11974
GSE87186	GSM2324252	PBMC	33272238	Immune	Normal	9.10037	5	128.115	-10.3406	13.5799	-1.53918
GSE76987	GSM2042120	Colon	15298785	Intestines	Normal	10.9005	1	-34.3488	-122.636	-2.99909	-12.8464
GSE58310	GSM1406327	Macrophages(BC11)	17831721	Immune	Normal	10.0211	0	92.2136	3.09675	14.0952	6.49956
GSE64813Xx-xXGSE64814	GSM1581069	Human peripheral blood leukocytes	21489819	Immune	Normal	9.20438	3	158.698	-36.5188	13.8081	-7.61285
GSE64486	GSM1572238	coronary artery	12645422	Cardiac	Normal	8.47897	1	-0.505827	113.114	-4.45982	-6.53768
GSE61794	GSM1513907	Neural stem cell	12988816	Other stem-cells	Normal	12.3039	2	-142.7	1.9922	-8.80751	7.22672
GSE69239	GSM1695857	CD34+CD38+CD19+	19253365	HSCs	Normal	9.2544	0	49.5115	128.105	9.65813	1.23041
GSE61390	GSM1608066	Nuclear Transfer Stem Cell	15559653	Other stem-cells	Normal	11.79	2	-105.476	119.298	-10.8207	4.43339
GSE59612	GSM1440491	non-neoplastic brain tissue	27622126	Brain	Normal	10.6118	6	-98.0819	-59.197	-8.60232	13.3417
GSE55492	GSM1338132	Human aortic valve leaflet	28733413	Cardiac	Normal	11.4796	1	-58.084	-211.232	-3.38629	-9.79854
GSE61491Xx-xXGSE61492	GSM1506120	human NPCs	47162994	Neural progenitor/stem cells	Normal	11.6717	2	-102.818	79.9892	-7.83889	6.11603
GSE67196	GSM1642306	brain	26658673	Brain	Normal	10.0498	6	-118.801	9.88239	-8.34166	15.3183
GSE67528	GSM1648864	iPSCs	57327939	Other stem-cells	Normal	11.909	2	-129.428	-5.01067	-12.5341	7.36452
GSE68719	GSM1679708	BA9 prefrontal cortex	23072429	Brain	Normal	10.5544	6	-140.203	-97.3692	-10.2544	13.8788
GSE87186	GSM2324219	PBMC	23521943	Immune	Normal	8.96314	5	124.9	-4.20312	13.698	-1.29825
GSE58168	GSM1402579	B cell line	13176194	Immune	Normal	10.9182	0	48.5754	89.8791	6.95217	0.7198
GSE59275	GSM1432462	Skin	10078039	Skin	Normal	10.8316	1	-38.5448	8.71225	-11.6687	-7.21146
GSE70926Xx-xXGSE70927	GSM1821973	peripheral blood	23811795	Immune	Normal	8.70865	0	79.8315	135.989	9.05215	2.20286
GSE73502Xx-xXGSE73765	GSM1896108	Macrophages	31103011	Immune	Normal	10.0574	0	92.574	-49.5533	14.7109	9.44197
GSE57148	GSM1376151	COPD lung tissue	11849399	Respiratory	Normal	10.2638	1	-51.4547	-78.0953	-4.9003	-10.055
GSE85465Xx-xXGSE85467	GSM2267416	Gastric Primary Tissue	91546245	Stomach	Normal	11.1055	1	-45.2157	-174.345	-6.00913	-11.3938
GSE81046	GSM2141384	Macrophages	28264788	Immune	Normal	9.55201	0	108.233	-38.1846	13.6272	10.2424
GSE79362	GSM2093216	Blood, case	36336139	Immune	Normal	9.27276	3	171.772	-92.3773	12.6483	-11.2964
GSE64813Xx-xXGSE64814	GSM1580984	Human peripheral blood leukocytes	20191900	Immune	Normal	9.22383	3	159.091	-35.2947	13.9962	-7.15004
GSE53655	GSM1298119	PAXgene blood	13677172	Immune	Normal	8.79555	3	160.261	-121.329	13.6488	-12.8748
GSE69241	GSM1695910	Liver	65837474	Liver	Normal	10.2739	8	-35.8708	-76.2832	-19.652	-2.13981
GSE73502Xx-xXGSE73765	GSM1896095	Macrophages	31385596	Immune	Normal	9.2846	0	101.317	-27.2132	12.9911	9.6139
GSE63452	GSM1550097	H1047R 6hr rep2	24359237	hESCs	Normal	10.6521	1	-54.0034	36.7077	-10.5096	-6.25226
GSE57148	GSM1376168	COPD lung tissue	12289574	Respiratory	Normal	10.0873	1	-30.2909	-33.9096	-3.85123	-9.92933
GSE81046	GSM2141355	Macrophages	35479852	Immune	Normal	9.91759	0	96.2638	-43.0463	14.4353	9.45096
GSE62207	GSM1522479	Ileal biopsy from a cCD naÃ¯ve treatment A1b Male	12279682	Intestines	Normal	10.3131	1	-22.1811	-122.228	-5.16346	-14.9404
GSE73502Xx-xXGSE73765	GSM1896119	Macrophages	17514987	Immune	Normal	9.55046	0	98.7716	-46.8956	13.6472	10.1675
GSE62207	GSM1522226	Ileal biopsy from a Not IBD naÃ¯ve treatment Female	11008097	Intestines	Normal	10.5609	1	-10.0152	-119.346	-5.673	-14.3376
GSE58596Xx-xXGSE58597	GSM1414747	TFH T cell	48550254	Immune	Normal	10.0863	5	93.2977	-91.5883	15.6864	-0.666639
GSE76987	GSM2042125	Colon	18562342	Intestines	Normal	10.4053	1	-26.8471	-83.1148	-2.99426	-11.9797
GSE62098	GSM1519622	human brain	89038263	Brain	Normal	9.97115	6	-104.334	63.2533	-6.27956	14.8412
GSE64813Xx-xXGSE64814	GSM1581046	Human peripheral blood leukocytes	19918377	Immune	Normal	9.57449	3	158.071	-52.311	14.365	-7.14235
GSE68719	GSM1679676	BA9 prefrontal cortex	25329607	Brain	Normal	10.5001	6	-144.914	-27.0707	-9.47678	15.6742
GSE67073	GSM1638231	induced pluripotent stem cells	38435193	iPSCs	Normal	11.9211	2	-157.943	-12.7766	-9.34751	7.67653
GSE58608Xx-xXGSE60591	GSM1415144	skeletal muscle	19888639	Muscle	Normal	10.0145	9	-80.4411	-32.0671	-13.6607	12.4954
GSE65634	GSM1602268	Fibroblasts	10929651	Fibroblasts	Normal	10.9594	4	-106.719	-18.0731	-15.2002	-0.152509
GSE70503	GSM1808053	Adipose (Subcutaneous)	12455337	Adipose	Normal	10.4329	11	-51.5866	-63.9631	-1.19351	-8.49781
GSE64813Xx-xXGSE64814	GSM1580976	Human peripheral blood leukocytes	22183374	Immune	Normal	9.43052	3	169.851	-45.8121	13.6811	-7.5672
GSE76268	GSM1978253	pancreatic islets	26788665	Pancreas	Normal	9.53244	1	-78.2618	11.1485	-5.56478	-6.22683
GSE65621	GSM1601815	human primary CD4+ T cells	45992665	Immune	Normal	11.6385	5	84.16	36.8103	17.5517	-0.819719
GSE55536	GSM1925962	Induced pluripotent stem cell	53413979	iPSCs	Normal	12.0111	2	-116.776	9.23195	-11.8477	6.49478
GSE67528	GSM1648882	iPSCs	54882605	Other stem-cells	Normal	11.949	2	-126.765	1.06995	-12.2648	6.98508
GSE44618	GSM1299381	GM12878	11221591	Immune	Normal	10.4074	0	80.6943	205.225	7.05236	3.18348
GSE79362	GSM2093256	Blood, control	36227097	Immune	Normal	9.66196	3	155.96	-88.0601	15.2404	-10.4108
GSE79968	GSM2109337	IMR90 MCPyV ST 72	37197421	Fibroblasts	Normal	11.749	4	-102.212	11.0207	-13.6815	2.87741
GSE79362	GSM2093050	Blood, control	27839191	Immune	Normal	9.40745	3	158.427	-70.3542	14.6151	-9.99983
GSE76987	GSM2042069	Colon	14920073	Intestines	Normal	10.7109	1	-28.6702	-156.411	-3.52327	-12.8441
GSE73211	GSM1888655	iPSC	17583936	iPSCs	Normal	12.1644	2	-143.177	-24.4343	-11.8551	7.57395
GSE60833	GSM1489606	skeletal muscle	11848803	Muscle	Normal	9.94345	9	-86.9011	-37.8177	-13.3856	12.912
GSE77598	GSM2054988	Purified human monocytes	56539280	Immune	Normal	9.49705	0	140.758	-20.3365	11.5839	0.792653
GSE57561	GSM1384784	mobilized peripheral blood SR1	40037212	Immune	Normal	10.9739	0	38.7357	-16.3059	9.13172	-2.07215
GSE61476	GSM1505853	iPSC-derived neural progenitors, day 31, ASD	40970486	Other stem-cells	Normal	10.9071	2	-168.25	-39.5332	-9.53448	7.69755
GSE60590Xx-xXGSE60591	GSM1482944	skeletal muscle	15526474	Muscle	Normal	9.83128	9	-75.9468	-24.5545	-12.9189	12.6935
GSE55008	GSM1327879	Omental adipose tissue	27782640	Adipose	Normal	10.6458	11	-73.4694	-67.1148	-1.30344	-8.57562
GSE86611	GSM2306852	Donor-derived human pancreatic Islets	28380974	Pancreas	Normal	10.6696	14	-103.455	-46.6089	-16.8987	-6.93955
GSE86356	GSM2309594	Tibialis anterior muscle	19205492	Muscle	Normal	8.80842	9	-53.6473	80.1652	-16.2466	14.8232
GSE64813Xx-xXGSE64814	GSM1581014	Human peripheral blood leukocytes	20253887	Immune	Normal	9.45686	3	168.077	-46.8522	14.1147	-7.71889
GSE61474	GSM1505567	Heart	11169296	Cardiac	Normal	8.13724	6	-64.6594	16.2519	-1.2042	-3.00652
GSE66430	GSM1622384	Gall bladder, adult, non-diseased	39684855	Bladder	Normal	9.25431	1	-51.8573	46.4315	-4.49755	-7.55684
GSE73211	GSM1888641	ESC	39461480	hESCs	Normal	12.0086	2	-120.867	30.6011	-12.2941	5.97707
GSE73502Xx-xXGSE73765	GSM1896232	Macrophages	33712172	Immune	Normal	10.2767	0	98.2711	-72.4804	16.5988	8.23878
GSE52431	GSM1266745	iPSC-derived midbrain dopamine (mDA) neurons	29388897	Other stem-cells	Normal	10.0067	2	-120.288	47.1652	-7.40999	9.87927
GSE86356	GSM2309521	Bicep muscle	19913336	Muscle	Normal	8.98091	9	-49.1647	90.367	-16.037	15.4143
GSE61491Xx-xXGSE61492	GSM1506127	human NPCs	51057069	Neural progenitor/stem cells	Normal	11.4237	2	-119.586	46.4593	-7.92921	6.46104
GSE86356	GSM2309618	Tibialis anterior muscle	69641716	Muscle	Normal	8.64276	9	-56.5442	86.3687	-16.1687	15.4901
GSE60833	GSM1489612	skeletal muscle	21588315	Muscle	Normal	10.0938	9	-81.6368	-33.5779	-13.2895	12.7576
GSE67196	GSM1642280	brain	42331062	Brain	Normal	10.304	6	-119.525	-2.92426	-8.23737	15.2471
GSE52166	GSM1260576	Whole blood	21229362	Immune	Normal	8.01009	7	110.558	139.641	8.74025	3.70707
GSE69549	GSM1703764	CD4+ T cells	49694789	Immune	Normal	9.97149	5	121.492	59.1262	17.1388	1.51247
GSE64813Xx-xXGSE64814	GSM1581042	Human peripheral blood leukocytes	20045352	Immune	Normal	9.48165	3	160.613	-48.7524	14.3967	-7.68148
GSE52834	GSM1276880	lymphoblastoid cell line	23570352	Immune	Normal	11.0447	0	80.4538	59.0432	4.92485	0.146179
GSE73211	GSM1888669	ESC	19589057	hESCs	Normal	11.787	2	-126.36	-10.0335	-12.5452	7.42386
GSE61491Xx-xXGSE61492	GSM1506123	human NPCs	27443810	Neural progenitor/stem cells	Normal	11.5154	2	-113.847	42.0494	-8.06766	6.90425
GSE72468	GSM1866105	brain	14690316	Brain	Normal	9.77961	6	-89.9278	-3.78037	-7.48025	13.0049
GSE86356	GSM2309629	Tibialis anterior muscle	17252400	Muscle	Normal	8.84022	9	-56.2416	88.6038	-16.3817	15.63
GSE57148	GSM1376082	COPD lung tissue	13621239	Respiratory	Normal	10.0496	1	-32.94	-45.3474	-4.0469	-9.81358
GSE65485	GSM1646713	hepatocyte	35134614	Liver	Normal	11.0724	8	-70.0651	-133.077	-18.8566	-2.66465
GSE87186	GSM2324241	PBMC	37115211	Immune	Normal	9.0334	5	124.526	-12.6206	13.2225	-1.7565
GSE52166	GSM1335728	Whole blood	10054910	Immune	Normal	8.41412	7	102.584	140.805	8.74003	3.2934
GSE86356	GSM2309628	Tibialis anterior muscle	57772979	Muscle	Normal	8.83257	9	-60.3282	84.9497	-16.7349	15.5014
GSE81046	GSM2141389	Macrophages	32228343	Immune	Normal	10.4154	0	98.4704	-80.3075	16.9713	7.95479
GSE66182	GSM1616459	MYC-ER HMECs with dox-inducible shBUD31	83484770	Mammary	Normal	11.6989	1	-56.3577	101.577	-10.0458	-6.9157
GSE62207	GSM1522354	Ileal biopsy from a iCD naÃ¯ve treatment A1b Male	16212364	Intestines	Normal	10.6968	1	-9.43256	-145.81	-5.96382	-12.9041
GSE84023	GSM2225788	pancreas	23457967	Pancreas	Normal	12.2074	1	-79.0621	-87.3158	-10.2347	-6.15018
GSE54308	GSM1312711	Lymphoblast cell line	15148797	Other stem-cells	Normal	11.0479	0	67.6407	16.1509	4.11715	1.20394
GSE44618	GSM1299395	GM12878	31676871	Immune	Normal	10.0587	0	79.1365	264.234	6.48032	3.61005
[truncated: 38,904 more rows]

## Sheet: EWS Marker Genes
geneName	avg_logFC	p_val	p_val_adj
MMP1	1.93204	1.97641e-92	5.65667e-88
CCND1	1.75908	9.08639e-136	2.60062e-131
CAV1	1.68312	3.30806e-135	9.468e-131
HMCN1	1.62814	4.12264e-162	1.17994e-157
HOOK1	1.59169	2.04682e-156	5.85821e-152
NELL2	1.57918	1.95002e-132	5.58116e-128
CAPRIN1	1.47733	6.2151e-151	1.77882e-146
UGT3A2	1.39711	1.8701e-183	5.35242e-179
PKP1	1.39212	4.83396e-140	1.38353e-135
TNC	1.32956	2.87367e-91	8.22472e-87
CKAP5	1.31927	4.80379e-149	1.37489e-144
ITM2A	1.31771	7.11011e-140	2.03499e-135
RDX	1.29766	3.27596e-152	9.37611e-148
CENPF	1.27944	2.56604e-134	7.34428e-130
OLFML3	1.27137	7.28642e-138	2.08545e-133
KIAA1456	1.2015	1.22223e-152	3.49816e-148
PCDH7	1.17541	4.95264e-107	1.4175e-102
ATP1A1	1.173	1.63728e-127	4.68605e-123
FAM84B	1.16688	3.69906e-135	1.05871e-130
ATAD2	1.13208	2.97738e-141	8.52156e-137
FADS1	1.11118	1.30675e-137	3.74006e-133
CD99	1.10824	7.97938e-101	2.28378e-96
GLG1	1.08664	2.12963e-143	6.09522e-139
MYO10	1.08599	3.79209e-146	1.08533e-141
RCN1	1.08306	3.37407e-89	9.65691e-85
APCDD1	1.06198	8.979e-144	2.56988e-139
IPO5	1.06194	3.68626e-130	1.05504e-125
NRDC	1.05982	3.49835e-156	1.00126e-151
PTPN13	1.05731	3.58284e-59	1.02544e-54
PTGER3	1.03646	1.52241e-159	4.35728e-155
TCF12	1.03388	1.7338e-144	4.9623e-140
ASPM	1.01866	1.37096e-135	3.92384e-131
RBM11	1.01332	7.58241e-170	2.17016e-165
IGF2BP1	1.00032	4.1007e-122	1.17366e-117
DDR2	0.996681	6.0098e-123	1.72007e-118
CCNB1	0.995758	3.65868e-133	1.04715e-128
PRC1	0.988499	1.54708e-150	4.42788e-146
CSRP1	0.984767	9.56224e-109	2.73681e-104
STMN1	0.970952	2.85663e-110	8.17597e-106
ZC3H13	0.969373	2.88485e-129	8.25674e-125
TMPO	0.967121	3.7422e-129	1.07105e-124
ATP11C	0.958468	2.50437e-151	7.16776e-147
IGFBP2	0.954699	4.10454e-105	1.17476e-100
NUCKS1	0.95146	8.23272e-119	2.35629e-114
TUBA1B	0.943864	1.14797e-101	3.2856e-97
PEG3	0.942134	2.53227e-68	7.24761e-64
SET	0.93991	2.40854e-113	6.89348e-109
SERPINE2	0.936808	2.53891e-77	7.2666e-73
TOP2A	0.933005	2.16205e-95	6.188e-91
XPOT	0.926909	8.4755e-116	2.42577e-111
CCT2	0.924565	7.84497e-125	2.24531e-120
RRM2	0.923128	4.15613e-124	1.18953e-119
TPX2	0.92049	1.35551e-131	3.87961e-127
JAK1	0.915656	3.53617e-116	1.01209e-111
NPY1R	0.914815	7.24351e-153	2.07317e-148
FADS2	0.912954	6.1348e-91	1.75584e-86
SLCO5A1	0.912181	1.85568e-163	5.31113e-159
PRKDC	0.905424	1.69323e-110	4.8462e-106
TUBB	0.89993	7.38252e-90	2.11295e-85
PSMC3	0.898951	2.10199e-140	6.01611e-136
CCT5	0.895182	1.52255e-125	4.3577e-121
IL1RAP	0.89507	3.12328e-137	8.93915e-133
DPYSL2	0.894003	2.30296e-104	6.5913e-100
PHGDH	0.889692	5.01229e-112	1.43457e-107
CDH11	0.886191	2.05256e-121	5.87463e-117
CCT3	0.881952	1.10111e-131	3.15148e-127
MKI67	0.880853	2.78006e-101	7.95682e-97
UCHL1	0.88079	4.28279e-101	1.22578e-96
KDSR	0.873449	5.15702e-141	1.47599e-136
KIRREL	0.873254	1.38628e-116	3.96768e-112
ANLN	0.872763	1.09721e-127	3.14033e-123
BUB1B	0.862255	2.20857e-139	6.32115e-135
SLAIN1	0.860734	4.2778e-145	1.22435e-140
STIP1	0.859876	1.88626e-127	5.39867e-123
CENPE	0.859749	1.00108e-135	2.8652e-131
LARS	0.856993	9.51713e-126	2.7239e-121
LMNB2	0.855802	8.46562e-118	2.42295e-113
YES1	0.852818	1.55418e-131	4.44823e-127
PRSS35	0.849654	1.00074e-159	2.86423e-155
HSPA9	0.84592	1.15789e-108	3.31401e-104
HSPD1	0.845045	1.09377e-98	3.13049e-94
CES1	0.843827	8.2485e-88	2.3608e-83
ZNF704	0.842741	2.19263e-130	6.27552e-126
KPNA2	0.842507	2.39299e-102	6.84898e-98
ADGRG2	0.839121	1.75006e-150	5.00885e-146
NCKAP1	0.837412	7.67968e-115	2.198e-110
YBX1	0.836744	2.49981e-123	7.1547e-119
TCP1	0.836573	1.51253e-137	4.32902e-133
NCAPG	0.834279	3.09602e-132	8.86113e-128
HMGB1	0.833418	1.54017e-102	4.40813e-98
CCT6A	0.826784	5.68475e-132	1.62703e-127
EIF3M	0.826242	3.47419e-105	9.94349e-101
GDF6	0.824746	1.10885e-165	3.17365e-161
BCAT1	0.820692	1.10406e-83	3.15994e-79
CCT8	0.820682	6.88282e-130	1.96993e-125
HACD3	0.819677	7.67852e-133	2.19767e-128
SSR3	0.818532	3.27754e-119	9.38065e-115
MCM4	0.81763	4.67397e-111	1.33774e-106
JAKMIP2	0.814844	2.21828e-144	6.34894e-140
LIN7C	0.814144	2.10208e-69	6.01637e-65
CSE1L	0.812584	3.09474e-118	8.85746e-114
DEPDC1	0.803971	1.97531e-151	5.65355e-147
SNX18	0.800258	1.24503e-132	3.56339e-128
KIF11	0.798786	1.00361e-126	2.87243e-122
CAV2	0.795099	1.4116e-109	4.04015e-105
CADPS2	0.79489	7.73316e-137	2.21331e-132
UAP1	0.794826	1.61376e-132	4.61873e-128
IARS	0.79377	7.88658e-99	2.25722e-94
SMC4	0.789641	1.18808e-117	3.40039e-113
SLC26A2	0.787856	3.23317e-116	9.25364e-112
H2AFY2	0.786989	7.47362e-142	2.13902e-137
ABHD6	0.78695	6.30356e-148	1.80414e-143
RRM1	0.785053	2.45947e-121	7.03924e-117
RANBP1	0.777367	2.28345e-128	6.53547e-124
DAPK1	0.776229	2.61725e-105	7.49084e-101
AMER2	0.775991	1.46739e-123	4.19981e-119
SSRP1	0.775972	3.39046e-129	9.70383e-125
SLFN11	0.77422	2.29001e-144	6.55423e-140
MYBL2	0.769549	1.32598e-110	3.79507e-106
FAT4	0.768603	8.0328e-135	2.29907e-130
NUSAP1	0.768171	1.70658e-122	4.88439e-118
XAGE1B	0.767622	0	0
CLDN1	0.767237	4.38291e-116	1.25443e-111
MCM7	0.767136	4.30268e-105	1.23147e-100
MAGED1	0.7667	1.78229e-71	5.1011e-67
MDFI	0.766073	8.28421e-162	2.37102e-157
DDX21	0.765933	1.09855e-96	3.14415e-92
SLC35F2	0.755657	1.47316e-140	4.21634e-136
TSPAN13	0.753764	3.6898e-97	1.05606e-92
KIF18A	0.753523	3.34204e-151	9.56526e-147
SLC5A6	0.752607	1.45251e-140	4.15724e-136
SORD	0.748769	4.47828e-141	1.28173e-136
KIF20A	0.746482	5.18689e-137	1.48454e-132
RP11-673C5.1	0.744833	2.15472e-62	6.16701e-58
F2R	0.744713	5.7252e-92	1.63861e-87
SPAG5	0.743418	3.54243e-135	1.01388e-130
MAN2A1	0.743012	1.96581e-91	5.62635e-87
ILF2	0.74025	6.43608e-126	1.84207e-121
KIF2C	0.738456	3.91352e-136	1.12009e-131
KIF23	0.738198	4.14885e-138	1.18744e-133
OLFM3	0.735651	2.39492e-190	6.85449e-186
ALX4	0.732365	1.42508e-172	4.07872e-168
BDP1	0.732158	4.32676e-95	1.23836e-90
EIF4A1	0.731801	2.2526e-112	6.44717e-108
ECT2	0.730853	6.0091e-134	1.71987e-129
PEG10	0.729832	3.28335e-99	9.39728e-95
MCM2	0.72973	1.4965e-103	4.28312e-99
SMC2	0.720295	6.22989e-124	1.78306e-119
EPRS	0.718644	1.22898e-100	3.51747e-96
HSP90B1	0.717829	4.05943e-78	1.16185e-73
CLIC4	0.717244	5.48409e-87	1.5696e-82
RACGAP1	0.716451	1.79548e-140	5.13883e-136
PRDX1	0.713906	7.40262e-93	2.1187e-88
PDIA4	0.711846	2.01835e-101	5.77672e-97
SAE1	0.711818	2.99599e-130	8.57481e-126
UHRF1	0.710965	1.83401e-121	5.24912e-117
CDK1	0.707526	5.29262e-126	1.5148e-121
HSPA8	0.707297	1.01934e-84	2.91745e-80
PSMB5	0.70148	7.58285e-127	2.17029e-122
NONO	0.700581	3.72091e-100	1.06496e-95
H2AFZ	0.700533	5.03587e-87	1.44132e-82
RIF1	0.698452	5.88777e-91	1.68514e-86
PCNA	0.696005	4.11287e-105	1.17715e-100
DEK	0.695744	1.51774e-97	4.34393e-93
SERPINH1	0.693279	4.47511e-73	1.28082e-68
DHFR	0.692676	4.94377e-115	1.41496e-110
TPR	0.691963	1.87536e-105	5.36747e-101
NASP	0.691141	2.67516e-105	7.65657e-101
ENAH	0.690533	4.52784e-83	1.29591e-78
DHX9	0.690125	5.92604e-116	1.69609e-111
PSMD14	0.689245	1.61538e-131	4.62338e-127
STEAP1	0.688943	3.96477e-159	1.13476e-154
MPP5	0.686725	3.56647e-123	1.02076e-118
C1QBP	0.685618	9.85779e-120	2.8214e-115
CCT7	0.685146	4.04625e-115	1.15808e-110
EFNB1	0.683972	1.6049e-110	4.59338e-106
NUP205	0.683964	7.25932e-117	2.07769e-112
EZH2	0.683339	6.036e-137	1.72756e-132
HDLBP	0.682902	1.14046e-88	3.26411e-84
RAN	0.68047	7.12655e-99	2.03969e-94
CLVS2	0.680203	7.25386e-180	2.07613e-175
XRCC6	0.679435	5.74727e-99	1.64493e-94
MTHFD2	0.677284	3.70719e-81	1.06103e-76
ABCE1	0.677243	3.66431e-109	1.04876e-104
VCP	0.674942	1.46407e-101	4.19033e-97
TWF1	0.674862	1.57231e-97	4.50012e-93
AARS	0.67362	4.4008e-90	1.25955e-85
MIB1	0.673226	1.04737e-93	2.99768e-89
DNMT1	0.672776	5.63021e-114	1.61142e-109
KCNE4	0.669401	3.36575e-151	9.63312e-147
NCL	0.669175	2.89978e-85	8.29947e-81
HDGF	0.668744	3.42872e-109	9.81333e-105
ODC1	0.667536	6.776e-94	1.93936e-89
KIF5B	0.667441	3.76029e-68	1.07623e-63
UQCRH	0.665783	4.38441e-111	1.25486e-106
SERBP1	0.664581	1.41793e-100	4.05825e-96
LONRF1	0.663992	2.1957e-125	6.28432e-121
USP1	0.663916	6.88394e-123	1.97025e-118
LRP6	0.663464	3.68883e-116	1.05578e-111
CBFB	0.662717	4.75271e-128	1.36027e-123
PTPN14	0.661303	1.47305e-94	4.21602e-90
DLGAP5	0.659735	9.11719e-120	2.60943e-115
HSD17B12	0.659571	2.98812e-79	8.5523e-75
ENO1	0.659369	1.56256e-69	4.47221e-65
SLC38A2	0.658935	1.59662e-83	4.5697e-79
API5	0.658731	1.80507e-105	5.1663e-101
BIRC5	0.658583	7.44626e-123	2.13119e-118
SFPQ	0.658365	3.87453e-100	1.10893e-95
CITED2	0.657808	8.71881e-100	2.49541e-95
PCSK2	0.655381	1.30513e-139	3.73541e-135
KNTC1	0.653775	8.56794e-120	2.45223e-115
DLG2	0.653608	1.16623e-130	3.33787e-126
ARHGAP11A	0.653404	5.90949e-122	1.69135e-117
CSDE1	0.652858	3.16451e-100	9.05714e-96
SH2B3	0.652587	5.18618e-106	1.48434e-101
TARS	0.650678	7.20945e-93	2.06342e-88
MCM3	0.6469	3.08071e-99	8.8173e-95
HMGN2	0.646722	7.89957e-78	2.26094e-73
SUPT16H	0.646556	4.13161e-110	1.18251e-105
PXDN	0.645055	4.26312e-78	1.22015e-73
EPB41	0.64322	9.4195e-84	2.69596e-79
KDM1A	0.641758	3.33348e-97	9.54076e-93
TUBA1C	0.640508	1.22705e-77	3.51194e-73
NTNG1	0.636934	2.76614e-157	7.91696e-153
EPHA3	0.636829	5.33497e-139	1.52692e-134
EBNA1BP2	0.636111	3.84962e-137	1.1018e-132
HNRNPU	0.634131	4.86377e-94	1.39206e-89
NOLC1	0.633815	5.98746e-111	1.71367e-106
ANTXR1	0.633363	6.06117e-98	1.73477e-93
NOP56	0.630469	2.3903e-113	6.84127e-109
NAA15	0.62983	6.51442e-115	1.86449e-110
GARS	0.629677	5.80054e-89	1.66017e-84
CAD	0.628666	5.70423e-103	1.63261e-98
NME1	0.628468	1.61866e-114	4.63278e-110
SMARCA4	0.627836	2.45349e-100	7.02214e-96
TMSB10	0.627733	1.46369e-57	4.18923e-53
KIF14	0.627424	9.45015e-137	2.70473e-132
LIPI	0.627214	1.86969e-200	5.35123e-196
EIF3B	0.626826	1.18334e-117	3.38685e-113
FZD1	0.625783	9.14093e-139	2.61622e-134
NPM1	0.624083	4.57143e-73	1.30839e-68
SMC1A	0.623325	4.10233e-108	1.17413e-103
STEAP2	0.62165	4.16262e-131	1.19138e-126
HMGB2	0.617988	1.85403e-90	5.30641e-86
LDHB	0.616709	1.4233e-68	4.07363e-64
XRCC5	0.616334	8.41094e-88	2.40729e-83
SMC3	0.615499	1.55672e-114	4.45547e-110
EIF2S2	0.614259	2.78705e-106	7.9768e-102
BAZ1B	0.614063	1.01215e-116	2.89688e-112
KTN1	0.613785	1.64288e-69	4.7021e-65
MTCH2	0.61355	5.81599e-127	1.66459e-122
TNPO1	0.613484	1.22127e-83	3.4954e-79
HSPA4	0.612631	5.50358e-100	1.57518e-95
CACYBP	0.612413	1.61761e-119	4.62976e-115
CCT4	0.610984	2.97725e-109	8.52119e-105
HNRNPR	0.610476	1.79528e-105	5.13826e-101
METAP2	0.609463	2.45401e-126	7.02361e-122
NCKAP1L	0.60885	4.62652e-58	1.32416e-53
DBN1	0.608288	1.70839e-83	4.88958e-79
PFN2	0.60759	1.44558e-84	4.1374e-80
PTK2	0.607385	4.30074e-111	1.23091e-106
CTNNAL1	0.606152	2.15084e-113	6.15591e-109
TTK	0.605846	6.57396e-136	1.88153e-131
MEX3A	0.602062	1.13805e-115	3.25722e-111
CALU	0.601671	2.81646e-86	8.061e-82
MATR3	0.59855	3.45401e-85	9.88571e-81
PDIA6	0.597494	1.81686e-86	5.20004e-82
SSB	0.597402	5.86696e-116	1.67918e-111
CBX5	0.596075	1.68638e-82	4.82658e-78
UBA2	0.59495	4.66306e-102	1.33461e-97
ADRA1D	0.593551	4.77733e-181	1.36732e-176
MSH6	0.593358	7.11145e-103	2.03537e-98
DNAJA1	0.59193	1.21979e-82	3.49115e-78
STT3A	0.59053	1.23062e-103	3.52217e-99
GNB4	0.590041	3.59247e-108	1.0282e-103
FZD4	0.588456	9.7295e-113	2.78468e-108
MTHFD1	0.588386	6.77636e-112	1.93946e-107
PHB	0.587667	4.28841e-118	1.22739e-113
GTPBP4	0.587281	8.47974e-112	2.42699e-107
GRP	0.586811	7.46677e-294	2.13706e-289
SF3A3	0.586406	1.88427e-121	5.39296e-117
CLMP	0.586146	9.28555e-105	2.65762e-100
UBE2S	0.585077	1.0074e-102	2.88327e-98
RUVBL1	0.585042	1.16049e-125	3.32145e-121
FANCI	0.584577	2.67523e-109	7.65676e-105
WDR3	0.584556	2.35292e-119	6.73429e-115
PBK	0.584023	1.41062e-146	4.03732e-142
ILF3	0.583382	2.38862e-83	6.83647e-79
HMGA2	0.582408	1.51001e-84	4.3218e-80
DCLRE1A	0.582285	3.00907e-118	8.61227e-114
EPB41L2	0.582129	2.215e-88	6.33955e-84
LAMB1	0.582006	2.11221e-69	6.04536e-65
DKK2	0.581674	1.61482e-152	4.62177e-148
ARHGEF12	0.580755	3.94315e-72	1.12857e-67

## Sheet: EWS Sample Details
SeriesGSE	samples	Cell	Condition
GSE53066	GSM1281588	A673	shEF1
GSE53066	GSM1281589	A673	shEF1
GSE53066	GSM1281590	A673	shEF1
GSE53066	GSM1281591	A673	shEF1
GSE53066	GSM1281592	A673	shEF1
GSE53066	GSM1281593	A673	shCTR
GSE53066	GSM1281594	A673	shCTR
GSE53066	GSM1281595	A673	shCTR
GSE56900	GSM1370910	A673	shRUNX3
GSE56900	GSM1370911	A673	shCTR
GSE60890	GSM1492943	A673	shCTR
GSE60890	GSM1492944	A673	shHNRNPK
GSE60890	GSM1492945	A673	shCTR
GSE60890	GSM1492946	A673	shHNRNPK
GSE60949	GSM1494404	A673	shEWSAT1
GSE60949	GSM1494405	A673	shEWSAT1
GSE60949	GSM1494406	A673	shEWSAT1
GSE60949	GSM1494407	A673	shEWSAT1
GSE60949	GSM1494408	A673	shEWSAT1
GSE60949	GSM1494409	A673	shEWSAT1
GSE60949	GSM1494410	A673	shEWSAT1
GSE60949	GSM1494411	A673	shCTR
GSE60949	GSM1494412	A673	shCTR
GSE60949	GSM1494413	A673	shCTR
GSE60949	GSM1494414	A673	shCTR
GSE60949	GSM1494415	A673	shEF1
GSE60949	GSM1494416	A673	shEF1
GSE60949	GSM1494417	A673	shEF1
GSE60949	GSM1494418	A673	shEF1
GSE61950	GSM1517626	SKNMC	shCTR
GSE61950	GSM1517627	SKNMC	shFLI1
GSE61950	GSM1517628	SKNMC	shCTR
GSE61950	GSM1517629	SKNMC	shFLI1
GSE61950	GSM1517630	A673	shCTR
GSE61950	GSM1517631	A673	shFLI1
GSE68836	GSM1682833	TC32	NT
GSE68836	GSM1682834	TC32	Etop-6hr
GSE68836	GSM1682835	TC32	Etop-12hr
GSE68836	GSM1682836	TC32	Etop-18hr
GSE68836	GSM1682837	TC32	Etop-24hr
GSE68836	GSM1682838	EWS502	NT
GSE68836	GSM1682839	EWS502	Etop-6hr
GSE68836	GSM1682840	EWS502	Etop-12hr
GSE68836	GSM1682841	EWS502	Etop-18hr
GSE68836	GSM1682842	EWS502	Etop-24hr
GSE68836	GSM1682843	CHLA258	NT
GSE68836	GSM1682844	CHLA258	Etop-6hr
GSE68836	GSM1682845	CHLA258	Etop-12hr
GSE68836	GSM1682846	CHLA258	Etop-18hr
GSE68836	GSM1682847	CHLA258	Etop-24hr
GSE68836	GSM1682848	CHLA10	NT
GSE68836	GSM1682849	CHLA10	Etop-6hr
GSE68836	GSM1682850	CHLA10	Etop-12hr
GSE68836	GSM1682851	CHLA10	Etop-18hr
GSE68836	GSM1682852	CHLA10	Etop-24hr
GSE73092	GSM1885288	A673	shCTR
GSE73092	GSM1885289	A673	shCTR
GSE73092	GSM1885290	A673	shCTR
GSE73092	GSM1885291	A673	shLRWD1
GSE73092	GSM1885292	A673	shLRWD1
GSE73092	GSM1885293	A673	shLRWD1
GSE73092	GSM1885294	A673	shLRWD1
GSE73092	GSM1885295	A673	shLRWD1
GSE73092	GSM1885296	A673	shLRWD1
GSE75859	GSM1968989	CHLA25	7TGP
GSE75859	GSM1968990	CHLA25	7TGP
GSE75859	GSM1968993	CHLA25	7TGP
GSE80492	GSM2128329	A673	spongeCXCR4
GSE80492	GSM2128330	A673	spongeCXCR4
GSE80492	GSM2128331	A673	spongeMiR17-92
GSE80492	GSM2128332	A673	spongeMiR17-92
GSE80492	GSM2128333	A673	spongeCXCR4
GSE80492	GSM2128334	A673	spongeCXCR4
GSE80492	GSM2128335	A673	spongeMiR10b
GSE80492	GSM2128336	A673	spongeMiR10b
GSE80492	GSM2128337	A673	spongeMiR9
GSE80492	GSM2128338	A673	spongeMiR9
GSE92739	GSM2436686	A673	siCTR
GSE92739	GSM2436687	A673	siMRTFA
GSE92739	GSM2436688	A673	siMRTFB
GSE92739	GSM2436689	A673	siMRTFA-siMRTFB
GSE92739	GSM2436690	A673	siCTR-shEF1
GSE92739	GSM2436691	A673	siMRTFA-shEF1
GSE92739	GSM2436692	A673	siMRTFB-shEF1
GSE92739	GSM2436693	A673	siMRTFA-siMRTFB-shEF1
GSE92739	GSM2436694	A673	siCTR
GSE92739	GSM2436695	A673	siMRTFA
GSE92739	GSM2436696	A673	siMRTFB
GSE92739	GSM2436697	A673	siMRTFA-siMRTFB
GSE92739	GSM2436698	A673	siCTR-shEF1
GSE92739	GSM2436699	A673	siMRTFA-shEF1
GSE92739	GSM2436700	A673	siMRTFB-shEF1
GSE92739	GSM2436701	A673	siMRTFA-siMRTFB-shEF1
GSE92739	GSM2436702	SKNMC	shCTR
GSE92739	GSM2436703	SKNMC	shCTR
GSE92739	GSM2436704	SKNMC	shMRTFA-shMRTFB
GSE92739	GSM2436705	SKNMC	shMRTFA-shMRTFB
GSE92739	GSM2436706	SKNMC	shEF1
GSE92739	GSM2436707	SKNMC	shEF1
GSE92739	GSM2436708	SKNMC	shMRTFA-shMRTFB-shEF1
GSE92739	GSM2436709	SKNMC	shMRTFA-shMRTFB-shEF1
GSE92739	GSM2436710	A673	siTEAD-shEF1
GSE92739	GSM2436711	A673	siCTR-shEF1
GSE92739	GSM2436712	A673	siTEAD
GSE92739	GSM2436713	A673	siCTR
GSE92739	GSM2436714	A673	siTEAD-shEF1
GSE92739	GSM2436715	A673	siCTR-shEF1
GSE92739	GSM2436716	A673	siTEAD
GSE92739	GSM2436717	A673	siCTR
GSE94277	GSM2472190	A673	shEF1
GSE94277	GSM2472191	A673	shCTR
GSE94277	GSM2472217	SKNMC	shEF1
GSE94277	GSM2472218	SKNMC	shCTR
GSE98785	GSM2611778	A673	DMSO
GSE98785	GSM2611779	A673	SP2509
GSE98785	GSM2611780	A673	DMSO
GSE98785	GSM2611781	A673	SP2509
GSE98785	GSM2611782	A673	DMSO
GSE98785	GSM2611783	A673	SP2509
GSE98785	GSM2611796	TC32	DMSO
GSE98785	GSM2611797	TC32	SP2509
GSE98785	GSM2611798	TC32	DMSO
GSE98785	GSM2611799	TC32	SP2509
GSE98785	GSM2611800	TC32	DMSO
GSE98785	GSM2611801	TC32	SP2509
GSE98785	GSM2611802	EWS502	DMSO
GSE98785	GSM2611803	EWS502	SP2509
GSE98785	GSM2611804	EWS502	DMSO
GSE98785	GSM2611805	EWS502	SP2509
GSE98785	GSM2611806	EWS502	DMSO
GSE98785	GSM2611807	EWS502	SP2509
GSE98785	GSM2611808	TC71	DMSO
GSE98785	GSM2611809	TC71	HCI2509
GSE98785	GSM2611810	TC71	DMSO
GSE98785	GSM2611811	TC71	HCI2509
GSE98785	GSM2611812	TC71	DMSO
GSE98785	GSM2611813	TC71	HCI2509
GSE98786	GSM2611817	A673	iLuc
GSE98786	GSM2611818	A673	iLuc
GSE98786	GSM2611819	A673	iLuc
GSE98786	GSM2611820	A673	iLuc
GSE98786	GSM2611821	A673	iLSD1
GSE98786	GSM2611822	A673	iLSD1
GSE98786	GSM2611823	A673	iLSD1
GSE98786	GSM2611824	A673	iLSD1
GSE103837	GSM2782705	TC32	NT
GSE103837	GSM2782706	TC32	shEF1
GSE103837	GSM2782707	TC32	YK
GSE103843	GSM2784363	TC32	siCTR
GSE103843	GSM2784364	TC32	siCTR
GSE103843	GSM2784365	TC32	siEWSR1
GSE103843	GSM2784366	TC32	siEWSR1
GSE103843	GSM2784367	TC32	siFLI1
GSE103843	GSM2784368	TC32	siFLI1
GSE109483	GSM2944146	SKES1	GapmerHOTAIR
GSE109483	GSM2944147	SKES1	GapmerHOTAIR
GSE109483	GSM2944148	SKES1	GapmerHOTAIR
GSE109483	GSM2944149	SKES1	GapmerHOTAIR
GSE109483	GSM2944150	SKES1	GapmerCTR
GSE109483	GSM2944151	SKES1	GapmerCTR
GSE109483	GSM2944152	SKES1	GapmerCTR
GSE109483	GSM2944153	SKES1	GapmerCTR
GSE109483	GSM2944138	A673	GapmerCTR
GSE109483	GSM2944139	A673	GapmerCTR
GSE109483	GSM2944140	A673	GapmerCTR
GSE109483	GSM2944141	A673	GapmerCTR
GSE109483	GSM2944142	A673	GapmerHOTAIR
GSE109483	GSM2944143	A673	GapmerHOTAIR
GSE109483	GSM2944144	A673	GapmerHOTAIR
GSE109483	GSM2944145	A673	GapmerHOTAIR
GSE113604	GSM3109636	CHLA10	DMSO
GSE113604	GSM3109638	CHLA10	JQ1
GSE113604	GSM3109639	CHLA10	JQ1
GSE113604	GSM3109640	CHLA10	shFLI1
GSE113604	GSM3109641	CHLA10	shFLI1
GSE113604	GSM3109642	CHLA10	shBRD4
GSE113604	GSM3109643	CHLA10	shBRD4
GSE113604	GSM3109644	RDES	DMSO
GSE113604	GSM3109645	RDES	DMSO
GSE113604	GSM3109646	RDES	JQ1
GSE113604	GSM3109647	RDES	JQ1
GSE117485	GSM3301785	A673	THZ1-200nM
GSE117485	GSM3301786	A673	THZ1-50nM
GSE117485	GSM3301787	A673	DMSO
GSE117485	GSM3301788	SKNMC	THZ1-200nM
GSE117485	GSM3301789	SKNMC	THZ1-50nM
GSE117485	GSM3301790	SKNMC	DMSO
GSE118871	GSM3349463	A673	DMSO
GSE118871	GSM3349464	A673	DMSO
GSE118871	GSM3349465	A673	DMSO
GSE118871	GSM3349466	A673	SP2509
GSE118871	GSM3349467	A673	SP2509
GSE118871	GSM3349468	A673	SP2509
GSE118871	GSM3349469	A673-SP2509R-0mo	DMSO
GSE118871	GSM3349470	A673-SP2509R-0mo	DMSO
GSE118871	GSM3349471	A673-SP2509R-0mo	DMSO
GSE118871	GSM3349472	A673-SP2509R-0mo	SP2509
GSE118871	GSM3349473	A673-SP2509R-0mo	SP2509
GSE118871	GSM3349474	A673-SP2509R-0mo	SP2509
GSE118871	GSM3349498	A673	DMSO
GSE118871	GSM3349499	A673	DMSO
GSE118871	GSM3349500	A673	DMSO
GSE118871	GSM3349501	A673-SP2509R-4mo	NT
GSE118871	GSM3349502	A673-SP2509R-4mo	NT
GSE118871	GSM3349503	A673-SP2509R-4mo	NT
GSE118871	GSM3349504	A673-SP2509R-6mo	NT
GSE118871	GSM3349505	A673-SP2509R-6mo	NT
GSE118871	GSM3349506	A673-SP2509R-6mo	NT
GSE119970	GSM3389581	A673	siCTR
GSE119970	GSM3389582	A673	siCTR
GSE119970	GSM3389583	A673	siCTR
GSE119970	GSM3389584	A673	siMYBL2
GSE119970	GSM3389585	A673	siMYBL2
GSE119970	GSM3389586	A673	siMYBL2
GSE119970	GSM3389593	RDES	siCTR
GSE119970	GSM3389594	RDES	siCTR
GSE119970	GSM3389595	RDES	siCTR
GSE119970	GSM3389596	RDES	siMYBL2
GSE119970	GSM3389597	RDES	siMYBL2
GSE119970	GSM3389598	RDES	siMYBL2
GSE122537	GSM3473352	A673	shCTR
GSE122537	GSM3473353	A673	shCTR
GSE122537	GSM3473354	A673	shCTR
GSE122537	GSM3473355	A673	shEF1
GSE122537	GSM3473356	A673	shEF1
GSE122537	GSM3473357	A673	shEF1
GSE122537	GSM3473358	A673	shEF1-oeEF1
GSE122537	GSM3473359	A673	shEF1-oeEF1
GSE122537	GSM3473360	A673	shEF1-oeEF1
GSE122537	GSM3473362	A673	shEF1-oeDel22_EF1
GSE122537	GSM3473363	A673	shEF1-oeDel22_EF1
GSE122537	GSM3473364	A673	shEF1-oeDAF_EF1
GSE122537	GSM3473365	A673	shEF1-oeDAF_EF1
GSE122537	GSM3473366	A673	shEF1-oeDAF_EF1
GSE122537	GSM3473367	A673	shCTR
GSE122537	GSM3473368	A673	shCTR
GSE122537	GSM3473369	A673	shCTR
GSE122537	GSM3473370	A673	shEF1
GSE122537	GSM3473371	A673	shEF1
GSE122537	GSM3473372	A673	shEF1
GSE122537	GSM3473373	A673	shEF1-oeEF1
GSE122537	GSM3473374	A673	shEF1-oeEF1
GSE122537	GSM3473375	A673	shEF1-oeEF1
GSE122537	GSM3473376	A673	shEF1-oeDel22_EF1
GSE122537	GSM3473377	A673	shEF1-oeDel22_EF1
GSE122537	GSM3473378	A673	shEF1-oeDel22_EF1
GSE122537	GSM3473379	A673	shEF1-oeDAF_EF1
GSE122537	GSM3473380	A673	shEF1-oeDAF_EF1
GSE122537	GSM3473381	A673	shEF1-oeDAF_EF1
GSE122537	GSM3473382	A673	shEF1-oeMut9_EF1
GSE122537	GSM3473383	A673	shEF1-oeMut9_EF1
GSE122537	GSM3473384	A673	shEF1-oeMut9_EF1
GSE122537	GSM3473385	A673	shEF1-oeMut9DAF_EF1
GSE122537	GSM3473386	A673	shEF1-oeMut9DAF_EF1
GSE126275	GSM3595639	A673	shCTR
GSE126275	GSM3595640	A673	shLSD2
GSE126275	GSM3595641	A673	shLSD2
GSE126275	GSM3595642	A673	shCTR
GSE126275	GSM3595643	A673	shLSD2
GSE126275	GSM3595644	A673	shLSD2
