# Supplementary material for: Reconstruction of Ewing Sarcoma Developmental Context from Mass-Scale Transcriptomics Reveals Characteristics of EWSR1-FLI1 Permissibility
Source: Cancers (Basel). 2020 Apr 11;12(4):948. doi: 10.3390/cancers12040948 (PMC7226175; doi:10.3390/cancers12040948)
Supplement: Supplementary file 1 [file cancers-12-00948-s001.zip › Supplemental materials/Table_S2.xlsx]

## Sheet: PHATE Positions
Series	Samples	originalTissue	Tissue	Category	Cluster	PHATE_1	PHATE_2	PHATE_3
GSE30567	GSM984608	hMSC-BM	MSCs	Mesenchymal	4	0.0185765	7.23597e-05	0.00232845
GSE30567	GSM984612	NHDF	Fibroblasts	Mesenchymal	4	0.018067	-0.000115293	0.00174778
GSE39757	GSM978784	hESC	hESCs	Primordial	2	-0.013834	0.00212359	0.00437863
GSE47626	GSM1153509	induced pluripotent stem cells	iPSCs	Primordial	2	-0.024486	0.012696	-0.00255816
GSE41616	GSM1020216	corneal endothelial cells	Endothelial	Mesenchymal	2	-0.00721468	-0.00422566	0.00347425
GSE49159	GSM1194812	NHDF, TGFbeta	Fibroblasts	Mesenchymal	4	0.0272141	0.00179078	-0.00297965
GSE41716	GSM1023065	iPS	iPSCs	Primordial	2	-0.024691	0.0129531	-0.00282895
GSE46562	GSM1132422	schizohrenia neurons	Brain	Neuro-ectodermal	2	-0.0178586	-0.00734032	-0.00300242
GSE41716	GSM1023073	iPS	iPSCs	Primordial	2	-0.0244841	0.0127912	-0.0026407
GSE49074	GSM1193394	Day 3 differentiated hiPS-derived mesoderm proginator cells	Other prenatal tissues	Primordial	2	-0.0167626	0.00490353	0.00255248
GSE46562	GSM1132425	control neurons	Brain	Neuro-ectodermal	2	-0.0185139	-0.00830859	-0.00444244
GSE41009	GSM1006726	RNA-seq H1-hESC-48hr-Activin	hESCs	Primordial	2	-0.0237979	0.0116969	-0.00207167
GSE49074	GSM1193393	undifferentiated day 0 hiPS cells	iPSCs	Primordial	2	-0.0244919	0.0124398	-0.00257895
GSE47488Xx-xXGSE47678	GSM1151057	IMR90 cells treated with trichostatin-A (TSA) for 6 hours	Fibroblasts	Mesenchymal	4	0.0232025	0.000538921	-0.000305046
GSE44875	GSM1093231	definitive endoderm cells	Other prenatal tissues	Primordial	2	-0.0200509	0.0087292	0.000977324
GSE42509Xx-xXGSE45833	GSM1041199	Immortalized primary fibroblasts	Fibroblasts	Mesenchymal	4	0.0249551	0.00116298	-0.00143266
GSE26284Xx-xXGSE30567	GSM981260	hMSC-AT	MSCs	Mesenchymal	4	0.0186235	0.000128703	0.0021974
GSE39757	GSM978785	hESC	hESCs	Primordial	2	-0.0151182	0.00338057	0.00386436
GSE41616	GSM1020214	corneal endothelial cells	Endothelial	Mesenchymal	4	0.00685947	-0.00254127	0.00302444
GSE41716	GSM1023067	fibroblast	Fibroblasts	Mesenchymal	4	0.0271772	0.00175114	-0.00296565
GSE39821	GSM979871	H1 hESCs	hESCs	Primordial	2	-0.018463	0.00661766	0.00213156
GSE41716	GSM1023064	iPS	iPSCs	Primordial	2	-0.0246608	0.0127972	-0.00276683
GSE49159	GSM1194811	NHDF, no treatment	Fibroblasts	Mesenchymal	4	0.0264748	0.00163481	-0.00242094
GSE41716	GSM1023059	fibroblast	Fibroblasts	Mesenchymal	4	0.0271593	0.00172959	-0.00296222
GSE51878	GSM1254464	muscle cells mock	Muscle	Mesenchymal	4	0.0234291	0.000572695	-0.000343771
GSE41716	GSM1023086	iPS	iPSCs	Primordial	2	-0.0214249	0.00931892	-1.56185e-05
GSE42509Xx-xXGSE45833	GSM1041191	Immortalized primary fibroblasts	Fibroblasts	Mesenchymal	4	0.0243289	0.00109415	-0.0011408
GSE41716	GSM1023070	iPS	iPSCs	Primordial	2	-0.0248291	0.0129041	-0.00293506
GSE47626	GSM1153501	induced pluripotent stem cells	iPSCs	Primordial	2	-0.0249645	0.0131964	-0.00302617
GSE45785Xx-xXGSE45833	GSM1115086	Immortalized primary fibroblasts	Fibroblasts	Mesenchymal	4	0.0246078	0.00118766	-0.00109325
GSE41009	GSM1006725	RNA-seq H1-hESC	hESCs	Primordial	2	-0.0244763	0.0123987	-0.0026334
GSE42509Xx-xXGSE45833	GSM1041198	Immortalized primary fibroblasts	Fibroblasts	Mesenchymal	4	0.0247082	0.00110179	-0.00115142
GSE26284Xx-xXGSE30567	GSM981244	IMR90	Fibroblasts	Mesenchymal	4	0.0248174	0.001068	-0.00142112
GSE51684Xx-xXGSE51741	GSM1250462	Primary fibroblast cell cultures	Fibroblasts	Mesenchymal	4	0.0224838	0.000998435	0.000280511
GSE44875	GSM1093230	definitive endoderm cells	Other prenatal tissues	Primordial	2	-0.0212252	0.00986632	0.00011998
GSE41716	GSM1023074	iPS	iPSCs	Primordial	2	-0.0233877	0.0116581	-0.00175125
GSE41716	GSM1023061	iPS	iPSCs	Primordial	2	-0.0192246	0.00747468	0.00125344
GSE51607	GSM1249138	induced pluripotent stem cell	iPSCs	Primordial	2	-0.0172077	0.00788695	0.00155178
GSE49159	GSM1194813	NHDF, exudate	Fibroblasts	Mesenchymal	4	0.0260536	0.00153501	-0.00211676
GSE47488Xx-xXGSE47678	GSM1151056	IMR90 cells	Fibroblasts	Mesenchymal	4	0.0248561	0.00103661	-0.00131757
GSE51607	GSM1249126	induced pluripotent stem cell from RTT patient	iPSCs	Primordial	2	-0.0136824	0.00412581	0.00379566
GSE47626	GSM1153513	induced pluripotent stem cells	iPSCs	Primordial	2	-0.0240089	0.0121197	-0.00212916
GSE43143	GSM1207206	iPSC	iPSCs	Primordial	2	-0.0241286	0.011747	-0.00215894
GSE47626	GSM1153510	induced pluripotent stem cells	iPSCs	Primordial	2	-0.0249547	0.0130399	-0.00301011
GSE30567	GSM984607	hMSC-UC	MSCs	Mesenchymal	4	0.017052	-0.000225863	0.00255064
GSE41616	GSM1020213	corneal endothelial cells	Endothelial	Mesenchymal	4	0.00201913	-0.00263287	0.00399384
GSE41716	GSM1023085	iPS	iPSCs	Primordial	2	-0.0213403	0.00970295	1.0875e-05
GSE39821	GSM979873	H1 hESCs	hESCs	Primordial	2	-0.0185844	0.00685571	0.00204009
GSE51878	GSM1254463	muscle cells mock	Muscle	Mesenchymal	4	0.023311	0.000554955	-0.000268279
GSE41716	GSM1023079	fibroblast	Fibroblasts	Mesenchymal	4	0.0253179	0.0015348	-0.00161113
GSE43143	GSM1057334	NPC	Neural progenitor/stem cells	Neuro-ectodermal	2	-0.015181	-0.0064569	-0.000336981
GSE41716	GSM1023066	iPS	iPSCs	Primordial	2	-0.0238429	0.0120899	-0.00212768
GSE39821	GSM979872	H1 hESCs	hESCs	Primordial	2	-0.0183877	0.00665723	0.00218429
GSE43143	GSM1207207	NPC	Neural progenitor/stem cells	Neuro-ectodermal	2	-0.0162058	-0.00657233	-0.000927164
GSE44875	GSM1093229	undifferentiated human ESCs	hESCs	Primordial	2	-0.0249278	0.0132179	-0.0030089
GSE41716	GSM1023060	iPS	iPSCs	Primordial	2	-0.0236738	0.0120571	-0.00203765
GSE42509Xx-xXGSE45833	GSM1041195	Immortalized primary fibroblasts	Fibroblasts	Mesenchymal	4	0.0231705	0.000883497	-0.0004185
GSE45785Xx-xXGSE45833	GSM1115087	Immortalized primary fibroblasts	Fibroblasts	Mesenchymal	4	0.0255202	0.00137207	-0.00169832
GSE26284Xx-xXGSE30567	GSM981248	IMR90	Fibroblasts	Mesenchymal	4	0.023918	0.00070942	-0.000755785
GSE41716	GSM1023083	fibroblast	Fibroblasts	Mesenchymal	4	0.0234169	0.0010837	-0.000433628
GSE44646Xx-xXGSE54726	GSM1088318	HFF-1	Fibroblasts	Mesenchymal	4	0.0259476	0.00138246	-0.00217456
GSE41716	GSM1023072	iPS	iPSCs	Primordial	2	-0.0245553	0.012792	-0.0027008
GSE32625	GSM808735	neurons	Brain	Neuro-ectodermal	2	-0.0133925	-0.00234626	0.00256737
GSE51607	GSM1249130	induced pluripotent stem cell from RTT patient	iPSCs	Primordial	2	-0.0168972	0.00606624	0.00283467
GSE41716	GSM1023068	iPS	iPSCs	Primordial	2	-0.0248059	0.0129288	-0.00291525
GSE43526Xx-xXGSE43900	GSM1179927	iPSCs were differentiated into forebrain cortical neurons and treated with vehicle for 6 days.	Other stem-cells	Mixed/other	2	-0.0179399	-0.00839532	-0.00419893
GSE49159	GSM1194805	NHDF, no treatment	Fibroblasts	Mesenchymal	4	0.0258943	0.0015197	-0.0020299
GSE41716	GSM1023075	fibroblast	Fibroblasts	Mesenchymal	4	0.0264326	0.0015305	-0.0024483
GSE26284Xx-xXGSE30567	GSM981243	IMR90	Fibroblasts	Mesenchymal	4	0.0181868	0.000144768	0.0028004
GSE49159	GSM1194806	NHDF, TGFbeta	Fibroblasts	Mesenchymal	4	0.0265205	0.00161856	-0.00246754
GSE41716	GSM1023084	iPS	iPSCs	Primordial	2	-0.0221695	0.010328	-0.000579971
GSE42509Xx-xXGSE45833	GSM1041196	Immortalized primary fibroblasts	Fibroblasts	Mesenchymal	4	0.023652	0.000951768	-0.000766409
GSE45785Xx-xXGSE45833	GSM1115083	Immortalized primary fibroblasts	Fibroblasts	Mesenchymal	4	0.0252899	0.00134559	-0.00165478
GSE41716	GSM1023071	fibroblast	Fibroblasts	Mesenchymal	4	0.0263479	0.00153767	-0.00238113
GSE46562	GSM1132421	schizohrenia neurons	Brain	Neuro-ectodermal	2	-0.0183543	-0.00811459	-0.00411953
GSE48678	GSM1183340	Cockayne syndrome group B fibroblasts	Fibroblasts	Mesenchymal	4	0.0118118	-0.000135652	0.00404508
GSE43526Xx-xXGSE43900	GSM1179928	iPSCs were differentiated into forebrain cortical neurons and treated with 10ÂµM topotecan for 6 da	Other stem-cells	Mixed/other	2	-0.0185258	-0.00859493	-0.0048334
GSE43143	GSM1057333	iPSC	iPSCs	Primordial	2	-0.0244278	0.0119751	-0.00245147
GSE47626	GSM1153507	induced pluripotent stem cells	iPSCs	Primordial	2	-0.0244889	0.0126088	-0.00258568
GSE47626	GSM1153512	induced pluripotent stem cells	iPSCs	Primordial	2	-0.0240801	0.0115293	-0.0022494
GSE26284Xx-xXGSE30567Xx-xXGSE49417	GSM981249	IMR90	Fibroblasts	Mesenchymal	4	0.0244135	0.000784838	-0.00101886
GSE46562	GSM1132424	schizohrenia neurons	Brain	Neuro-ectodermal	2	-0.0185877	-0.00821255	-0.00438316
GSE42509Xx-xXGSE45833	GSM1041192	Immortalized primary fibroblasts	Fibroblasts	Mesenchymal	4	0.0237922	0.00101021	-0.000821051
GSE51607	GSM1249129	induced pluripotent stem cell from RTT patient	iPSCs	Primordial	2	-0.0166981	0.00489549	0.00231206
GSE46562	GSM1132423	schizohrenia neurons	Brain	Neuro-ectodermal	2	-0.0191274	-0.00864213	-0.00532569
GSE41616	GSM1020212	corneal endothelial cells	Endothelial	Mesenchymal	4	0.00997091	-0.00206749	0.00278825
GSE49159	GSM1194808	NHDF, TGFbeta + exudate	Fibroblasts	Mesenchymal	4	0.0248409	0.00128074	-0.00137898
GSE46562	GSM1132427	control neurons	Brain	Neuro-ectodermal	2	-0.0189335	-0.0083177	-0.00477101
GSE45785Xx-xXGSE45833	GSM1115084	Immortalized primary fibroblasts	Fibroblasts	Mesenchymal	4	0.0252266	0.00131228	-0.00157683
GSE41716	GSM1023063	fibroblast	Fibroblasts	Mesenchymal	4	0.0255842	0.0014378	-0.00181692
GSE41716	GSM1023087	iPS	iPSCs	Primordial	2	-0.0246485	0.0126941	-0.00277213
GSE51607	GSM1249136	induced pluripotent stem cell from RTT patient	iPSCs	Primordial	2	-0.013489	0.00389901	0.00394904
GSE49159	GSM1194810	NHDF, TGFbeta + exudate	Fibroblasts	Mesenchymal	4	0.0254992	0.00139713	-0.00180383
GSE51607	GSM1249137	induced pluripotent stem cell from RTT patient	iPSCs	Primordial	2	-0.0171818	0.0062853	0.002693
GSE44646Xx-xXGSE54726	GSM1088317	iPS	iPSCs	Primordial	2	-0.0227854	0.0108442	-0.0015187
GSE42509Xx-xXGSE45833	GSM1041197	Immortalized primary fibroblasts	Fibroblasts	Mesenchymal	4	0.0263024	0.00155262	-0.00227312
GSE41716	GSM1023069	iPS	iPSCs	Primordial	2	-0.0247075	0.0126664	-0.00281113
GSE43143	GSM1057332	neuron	Brain	Neuro-ectodermal	2	-0.0164256	-0.00750412	-0.0022133
GSE45785Xx-xXGSE45833	GSM1115085	Immortalized primary fibroblasts	Fibroblasts	Mesenchymal	4	0.024991	0.00125418	-0.00139331
GSE49159	GSM1194809	NHDF, exudate	Fibroblasts	Mesenchymal	4	0.0253575	0.00140234	-0.00167662
GSE46562	GSM1132426	control neurons	Brain	Neuro-ectodermal	2	-0.0168052	-0.0076151	-0.00258271
GSE49159	GSM1194807	NHDF, exudate	Fibroblasts	Mesenchymal	4	0.0223937	0.000944343	0.000262201
GSE32625	GSM808734	hiPSCs	Other stem-cells	Mixed/other	2	-0.0126694	0.00132153	0.00475919
GSE51878	GSM1254465	muscle cells mock	Muscle	Mesenchymal	4	0.023402	0.000592494	-0.00032128
GSE43143	GSM1207205	neuron	Brain	Neuro-ectodermal	2	-0.0192385	-0.00852132	-0.00527937
GSE51607	GSM1249135	induced pluripotent stem cell from RTT patient	iPSCs	Primordial	2	-0.0191385	0.00818363	0.00138717
GSE42509Xx-xXGSE45833	GSM1041194	Immortalized primary fibroblasts	Fibroblasts	Mesenchymal	4	0.0254694	0.00132828	-0.00171161
GSE41009	GSM1006727	RNA-seq H1-hESC-48hr-Activin	hESCs	Primordial	2	-0.0237623	0.0116701	-0.00203177
GSE49159	GSM1194814	NHDF, TGFbeta + exudate	Fibroblasts	Mesenchymal	4	0.0261193	0.00153376	-0.0021775
GSE51684Xx-xXGSE51741	GSM1250475	Primary fibroblast cell cultures	Fibroblasts	Mesenchymal	4	0.0213028	0.000814851	0.00104435
GSE41009	GSM1006724	RNA-seq H1-hESC	hESCs	Primordial	2	-0.0246326	0.0125886	-0.00277379
GSE42509Xx-xXGSE45833	GSM1041193	Immortalized primary fibroblasts	Fibroblasts	Mesenchymal	4	0.0238568	0.00101737	-0.000698557
GSE41616	GSM1020215	corneal endothelial cells	Endothelial	Mesenchymal	2	-0.00768613	-0.00450912	0.00364584
GSE41716	GSM1023062	iPS	iPSCs	Primordial	2	-0.0227466	0.011075	-0.00122972
GSE44450	GSM1085630	hES h9 cells	hESCs	Primordial	2	-0.0217794	0.00994303	-0.00031462
GSE76970	GSM2041717	5iLAF SSEA4- subpopulation UCLA20n hESCs	hESCs	Primordial	2	-0.0139884	0.00350921	0.00444226
GSE63055Xx-xXGSE63058	GSM1539046	Mesenchymal Stem Cells (MSC), iPSC-derived	MSCs	Mesenchymal	4	0.0133256	-0.00128681	0.00381746
GSE74201	GSM1914486	HD iPSC 6	iPSCs	Primordial	2	-0.0243762	0.012499	-0.00249448
GSE71289	GSM1833903	Neurons	Brain	Neuro-ectodermal	2	-0.0156624	-0.00654876	-0.00126931
GSE61491Xx-xXGSE61492	GSM1506116	human NPCs	Neural progenitor/stem cells	Neuro-ectodermal	2	-0.0146731	-0.00661242	-2.37489e-05
GSE73211	GSM1888646	Fibroblast	Fibroblasts	Mesenchymal	4	0.0178674	-0.00108141	0.00249254
GSE63577	GSM1553097	total RNA extracted from HFF fibroblasts	Fibroblasts	Mesenchymal	4	0.026542	0.001572	-0.00251609
GSE76572	GSM2028117	HFFs TBX3	Fibroblasts	Mesenchymal	4	0.0255176	0.00139121	-0.00174566
GSE72404Xx-xXGSE72409	GSM1861914	IMR90 cells	Fibroblasts	Mesenchymal	4	0.0239274	0.000828176	-0.000605791
GSE64553	GSM1574111	total RNA extracted from MRC-5 fibroblasts	Fibroblasts	Mesenchymal	4	0.0236452	0.000808666	-0.000390617
GSE73211	GSM1888659	iPSC	iPSCs	Primordial	2	-0.0228782	0.0108785	-0.00117118
GSE75147	GSM1944034	neural stem cells	Other stem-cells	Mixed/other	4	0.00695471	-0.00345403	0.00420898
GSE80072	GSM2112327	RA knee fibroblast-like synoviocytes	Fibroblasts	Mesenchymal	4	0.0208462	0.000746871	0.00150017
GSE79923	GSM2108600	Human Intestinal Epithelial Cells (HIECs)	Mixed/other	Mixed/other	4	0.0240448	0.000807126	-0.000777023
GSE61491Xx-xXGSE61492	GSM1506124	human NPCs	Neural progenitor/stem cells	Neuro-ectodermal	2	-0.014722	-0.00688456	-0.000316454
GSE72404Xx-xXGSE72409	GSM1861912	IMR90 cells	Fibroblasts	Mesenchymal	4	0.0242207	0.000921685	-0.000788615
GSE66086	GSM1614074	H1-ESC	hESCs	Primordial	2	-0.0247782	0.0130492	-0.00286101
GSE81087	GSM2142426	fibroblast	Fibroblasts	Mesenchymal	4	0.0268925	0.00168279	-0.00275002
GSE53094Xx-xXGSE53096	GSM1378022	induced Pluripotent Stem Cell	iPSCs	Primordial	2	-0.0183026	0.00743527	0.00190473
GSE62854	GSM1534558	Endometrial stromal cells	Other prenatal tissues	Primordial	4	0.0208242	0.00039691	0.00087366
GSE63055Xx-xXGSE63058	GSM1539049	Mesenchymal Stem Cells (MSC), iPSC-derived	MSCs	Mesenchymal	4	0.0125951	-0.00154677	0.00407271
GSE62288	GSM1524874	W8B2+ cell atrial appendages	Cardiac	Mesenchymal	4	0.0229574	0.000312073	-0.000265003
GSE79968	GSM2109286	IMR90 GFP 40	Fibroblasts	Mesenchymal	4	0.0249077	0.00099513	-0.00130815
GSE67528	GSM1648837	iPSC-derived neural progenitors	Other stem-cells	Mixed/other	2	-0.0159316	-0.00674696	-0.000962235
GSE80434	GSM2127248	hNPC	Neural progenitor/stem cells	Neuro-ectodermal	2	-0.0191962	-0.00861187	-0.00540098
GSE60890Xx-xXGSE60891	GSM1492945	A673 Ewing cells expressing control shRNA	Ewing sarcoma	Ewing sarcoma	17	-0.00534772	-0.00106494	0.00620271
GSE76572	GSM2028123	HFFs UCA1	Fibroblasts	Mesenchymal	4	0.0249867	0.00130347	-0.00145642
GSE78688	GSM2072628	ScienCell	Brain	Neuro-ectodermal	2	-0.0166295	-0.00819001	-0.00318443
GSE62820	GSM1533857	GFP control overexpressed in HMEC cells	Mixed/other	Mixed/other	19	0.015068	-0.000743701	0.00396975
GSE56796	GSM1369204	in vitro hESC cortecon day 77	hESCs	Primordial	2	-0.0151488	-0.0068826	-0.00066441
GSE56785	GSM1369013	H1-derived neural progenitor cells	Other stem-cells	Mixed/other	2	-0.0152587	-0.00722644	-0.00088065
GSE61491Xx-xXGSE61492	GSM1506119	human NPCs	Neural progenitor/stem cells	Neuro-ectodermal	2	-0.0140851	-0.00724495	-0.000139808
GSE63887	GSM1559442	vastus lateralis muscle female	Muscle	Mesenchymal	4	0.023221	0.000371767	-0.000276901
GSE56796	GSM1369189	in vitro hESC cortecon day 7	hESCs	Primordial	2	-0.0183312	0.000288727	0.000550666
GSE64553	GSM1574110	total RNA extracted from MRC-5 fibroblasts	Fibroblasts	Mesenchymal	4	0.0236105	0.000815488	-0.000362873
GSE61491Xx-xXGSE61492	GSM1506117	human NPCs	Neural progenitor/stem cells	Neuro-ectodermal	2	-0.0145764	-0.00660173	3.30035e-05
GSE71289	GSM1833882	Neural progenitor cells	Other stem-cells	Mixed/other	2	-0.0148109	0.000595312	0.00318585
GSE61476	GSM1505834	iPSC-derived neural progenitors, day 31, non-ASD	Other stem-cells	Mixed/other	2	-0.0176769	-0.0078594	-0.003419
GSE67528	GSM1648812	iPSC-derived neurons	Other stem-cells	Mixed/other	2	-0.0192115	-0.00873192	-0.00554518
GSE73211	GSM1888652	ESC	hESCs	Primordial	2	-0.0232335	0.0109582	-0.00144751
GSE71289	GSM1833884	Neural progenitor cells	Other stem-cells	Mixed/other	2	-0.0139379	0.000221284	0.00349127
GSE60138	GSM1466240	Day 2 pre-induced cells derived from hESC	Other stem-cells	Mixed/other	2	-0.0126782	0.00295247	0.00469043
GSE74201	GSM1914471	C116 iPSC 7	iPSCs	Primordial	2	-0.0238677	0.011786	-0.00206221
GSE70935	GSM1823342	Neural progenitor cells derived from induced pluripotent stem cells	iPSCs	Primordial	2	-0.000137961	-0.00394848	0.00412755
GSE79968	GSM2109314	IMR90 MCPyV ST 8	Fibroblasts	Mesenchymal	4	0.0245161	0.00091258	-0.00103924
GSE72404Xx-xXGSE72409	GSM1861906	IMR90 cells	Fibroblasts	Mesenchymal	4	0.0237235	0.000624204	-0.000515262
GSE79968	GSM2109289	IMR90 GFP 48	Fibroblasts	Mesenchymal	4	0.0249776	0.0010084	-0.00135856
GSE60902	GSM1493340	Neuronal progeny differentiated from FTD3#6-iPSC	iPSCs	Primordial	2	-0.014686	-0.00553843	0.000462933
GSE61600	GSM1509262	PRDM12 wildtype fibroblasts	Fibroblasts	Mesenchymal	4	0.0243273	0.00114843	-0.000978452
GSE52657Xx-xXGSE52658	GSM1273673	hESC derived anterior primitive streak (APS)	Other prenatal tissues	Primordial	2	-0.0217554	0.0103654	-0.000516999
GSE57866	GSM1395306	Human CD34+ cells from cord blood	HSCs	Mixed/other	2	-0.0246716	0.0128323	-0.00272808
GSE61476	GSM1505852	iPSC-derived neural progenitors, day 11, ASD	Other stem-cells	Mixed/other	2	-0.0163436	-0.00571359	-0.000624914
GSE66777Xx-xXGSE66779	GSM1631881	undifferentiated hESCs	hESCs	Primordial	2	-0.0211013	0.00965831	0.000202721
GSE60949	GSM1494408	A673 Ewing's sarcoma cells	Ewing sarcoma	Ewing sarcoma	17	-0.0017239	-0.00275918	0.00618922
GSE79968	GSM2109331	IMR90 MCPyV ST 56	Fibroblasts	Mesenchymal	4	0.0243768	0.000855284	-0.000990282
GSE73211	GSM1888666	ESC	hESCs	Primordial	2	-0.0204577	0.00703214	0.000301048
GSE73211	GSM1888681	ESC	hESCs	Primordial	2	-0.0232647	0.0113046	-0.00154457
GSE74201	GSM1914465	C116 iPSC 1	iPSCs	Primordial	2	-0.0238074	0.0117921	-0.00200208
GSE58123	GSM1401375	LFS-derived MSCs intermediate	MSCs	Mesenchymal	4	0.0213788	-0.00031514	0.00074357
GSE52202	GSM1261108	iPSC derived motor neuron culture	Other stem-cells	Mixed/other	2	-0.016108	-0.00780585	-0.00233682
GSE62772Xx-xXGSE62777	GSM1694954	reference hESC line	hESCs	Primordial	2	-0.0237712	0.0117778	-0.00186402
GSE62772Xx-xXGSE62777	GSM1694958	reference hESC line	hESCs	Primordial	2	-0.0231866	0.0111526	-0.00141192
GSE73211	GSM1888640	ESC	hESCs	Primordial	2	-0.019119	0.00621642	0.00118698
GSE73211	GSM1888658	iPSC	iPSCs	Primordial	2	-0.0226169	0.01059	-0.000927867
GSE52912	GSM1277969	Human Parthenogenic Stem Cells	Other prenatal tissues	Primordial	2	-0.021833	0.0101221	-0.000370127
GSE80072	GSM2112330	RA hip fibroblast-like synoviocytes	Fibroblasts	Mesenchymal	4	0.0202718	0.000628244	0.00179458
GSE56796	GSM1369188	in vitro hESC cortecon day 7	hESCs	Primordial	2	-0.0184974	0.000214577	0.000349092
GSE55534	GSM1338764	Cockayne syndrome group B fibroblasts	Fibroblasts	Mesenchymal	4	0.010389	-0.000173648	0.00419897
GSE63055Xx-xXGSE63058	GSM1539050	Mesenchymal Stem Cells (MSC), iPSC-derived	MSCs	Mesenchymal	4	0.0113807	-0.0015197	0.00418572
GSE56785	GSM1369006	H1-derived neural progenitor cells	Other stem-cells	Mixed/other	2	-0.0186325	-0.00859009	-0.00493835
GSE80072	GSM2112328	RA hip fibroblast-like synoviocytes	Fibroblasts	Mesenchymal	4	0.0204895	0.000679942	0.00169785
GSE63577	GSM1553108	total RNA extracted from Wi-38 fibroblasts	Fibroblasts	Mesenchymal	4	0.0241085	0.000854747	-0.000784889
GSE65634	GSM1602256	Fibroblasts	Fibroblasts	Mesenchymal	4	0.0283782	0.00210671	-0.00387271
GSE80072	GSM2112329	RA hip fibroblast-like synoviocytes	Fibroblasts	Mesenchymal	4	0.0205667	0.000659738	0.00165496
GSE63055Xx-xXGSE63058	GSM1539043	Mesenchymal Stem Cells (MSC), iPSC-derived	MSCs	Mesenchymal	4	0.0141	-0.00130823	0.00370504
GSE63577	GSM1553101	total RNA extracted from IMR-90 fibroblasts	Fibroblasts	Mesenchymal	4	0.0241708	0.000822436	-0.000833773
GSE61476	GSM1505847	iPSC-derived neural progenitors, day 31, non-ASD	Other stem-cells	Mixed/other	2	-0.0180174	-0.0080928	-0.00390387
GSE71289	GSM1833913	Neurons	Brain	Neuro-ectodermal	2	-0.0149309	-0.00639238	-0.00077835
GSE80467	GSM2127900	shDAP5 H9 cells	hESCs	Primordial	2	-0.0213071	0.0102816	-0.000209558
GSE56785	GSM1369010	H1-derived neural progenitor cells	Other stem-cells	Mixed/other	2	-0.0151495	-0.00719681	-0.000776861
GSE61390	GSM1503683	Nuclear Transfer Stem Cell	Other stem-cells	Mixed/other	2	-0.0142364	0.00354713	0.00404481
GSE76572	GSM2028115	HFFs control	Fibroblasts	Mesenchymal	4	0.0264055	0.00162068	-0.00236687
GSE56796	GSM1369185	in vitro hESC cortecon day 0	hESCs	Primordial	2	-0.0214052	0.0102861	-0.000221211
GSE57866	GSM1395316	Human CD34+ cells from cord blood	HSCs	Mixed/other	2	-0.0245415	0.0127762	-0.00262358
GSE67528	GSM1648860	iPSCs	Other stem-cells	Mixed/other	2	-0.0225264	0.009749	-0.000922971
GSE74201	GSM1914483	HD iPSC 3	iPSCs	Primordial	2	-0.0244042	0.0124376	-0.00251244
GSE63055Xx-xXGSE63058	GSM1539048	Mesenchymal Stem Cells (MSC), iPSC-derived	MSCs	Mesenchymal	4	0.0131351	-0.0012269	0.00394265
GSE81791Xx-xXGSE81794	GSM2175452	Detroit551 fibroblast	Fibroblasts	Mesenchymal	4	0.0201894	0.00052539	0.00167273
GSE62772Xx-xXGSE62777	GSM1694966	reference hESC line	hESCs	Primordial	2	-0.0228333	0.0111071	-0.00108634
GSE81087	GSM2142420	fibroblast	Fibroblasts	Mesenchymal	4	0.0273695	0.00182978	-0.00308884
GSE68395Xx-xXGSE68396	GSM1670802	undifferentiated hESCs	hESCs	Primordial	2	-0.0211702	0.00966849	0.000158907
GSE62820	GSM1533867	human HER2/ERBB2 overexpressed in HMEC cells	Mixed/other	Mixed/other	19	0.0159207	-0.000679034	0.00364348
GSE67915	GSM1658376	H1	hESCs	Primordial	2	-0.0198659	0.00858079	0.00110626
GSE57182	GSM1376804	Endometrial Stromal Cell	Other prenatal tissues	Primordial	4	0.0233305	0.000799654	-0.000687307
GSE63055Xx-xXGSE63058	GSM1539044	Mesenchymal Stem Cells (MSC), iPSC-derived	MSCs	Mesenchymal	4	0.013679	-0.00129287	0.00369877
GSE67528	GSM1648817	iPSC-derived neurons	Other stem-cells	Mixed/other	2	-0.0186034	-0.00861738	-0.0049053
GSE57896	GSM1396747	Human pluripotent stem-cell derived mesenchymal progenitor cells	MSCs	Mesenchymal	4	0.0201644	-0.000393242	0.000967926
GSE76970	GSM2041714	5iLAF SSEA4- subpopulation UCLA1 hESCs	hESCs	Primordial	2	-0.014236	0.00339673	0.0043038
GSE76572	GSM2028122	HFFs UCA1	Fibroblasts	Mesenchymal	4	0.0248035	0.00126929	-0.00133978
GSE52202	GSM1261111	iPSC derived motor neuron culture	Other stem-cells	Mixed/other	2	-0.0195988	-0.00892968	-0.00608632
GSE80072	GSM2112326	RA knee fibroblast-like synoviocytes	Fibroblasts	Mesenchymal	4	0.0193689	0.000490088	0.00220902
GSE81791Xx-xXGSE81794	GSM2175453	Detroit551 fibroblast	Fibroblasts	Mesenchymal	4	0.0203347	0.000520235	0.0015315
GSE70935	GSM1823309	Neural progenitor cells derived from induced pluripotent stem cells	iPSCs	Primordial	2	-0.0123147	-0.00615076	0.0014201
GSE61491Xx-xXGSE61492	GSM1506121	human NPCs	Neural progenitor/stem cells	Neuro-ectodermal	2	-0.0134408	-0.00655372	0.000477518
GSE67073	GSM1638230	induced pluripotent stem cells	iPSCs	Primordial	2	-0.0167545	-0.00659337	-0.00152764
GSE56796	GSM1369203	in vitro hESC cortecon day 63	hESCs	Primordial	2	-0.0154576	-0.00678056	-0.000776455
GSE61476	GSM1505843	iPSC-derived neural progenitors, day 31, non-ASD	Other stem-cells	Mixed/other	2	-0.0146644	-0.00662011	-0.000341772
GSE72404Xx-xXGSE72409	GSM1861901	IMR90 cells	Fibroblasts	Mesenchymal	4	0.0235906	0.000601751	-0.000421314
GSE56796	GSM1369223	in vitro hESC test d63	hESCs	Primordial	2	-0.0147759	-0.00719913	-0.000980332
GSE60548	GSM1482170	PGP1 iPS cells Day 3 post NGN induction	iPSCs	Primordial	2	-0.019573	-0.00569665	-0.00332112
GSE81087	GSM2142422	fibroblast	Fibroblasts	Mesenchymal	4	0.0270985	0.00174038	-0.00290319
GSE62820	GSM1533861	GFP control overexpressed in HMEC cells	Mixed/other	Mixed/other	19	0.0160386	-0.000650764	0.00354595
GSE81087	GSM2142419	fibroblast	Fibroblasts	Mesenchymal	4	0.0270235	0.0017282	-0.00284754
GSE73075	GSM1884741	Adipose-derived mesenchymal stromal cells	MSCs	Mesenchymal	4	0.0257678	0.00144778	-0.00189782
GSE81087	GSM2142415	fibroblast	Fibroblasts	Mesenchymal	4	0.0262573	0.00153493	-0.00227345
GSE56785	GSM1369000	H1-derived neural progenitor cells	Other stem-cells	Mixed/other	2	-0.0140758	-0.00721633	-0.000162249
GSE63055Xx-xXGSE63058	GSM1539051	Mesenchymal Stem Cells (MSC), iPSC-derived	MSCs	Mesenchymal	4	0.012955	-0.00117839	0.00404219
GSE67528	GSM1648843	iPSC-derived neural progenitors	Other stem-cells	Mixed/other	2	-0.0181123	-0.00802049	-0.00382173
GSE57182	GSM1376808	Endometrial Stromal Cell	Other prenatal tissues	Primordial	4	0.0209468	0.000379386	0.000411074
GSE86586Xx-xXGSE86903	GSM2310153	RNA-seq hESC 3	hESCs	Primordial	2	-0.0201917	0.00927221	0.000748774
GSE61476	GSM1505857	iPSC-derived neural progenitors, day 31, non-ASD	Other stem-cells	Mixed/other	2	-0.0167972	-0.00730411	-0.00232815
GSE63570	GSM1552812	ELF1 hESC	hESCs	Primordial	2	-0.0235106	0.0117491	-0.00173231
GSE76970	GSM2043843	5iLAF SSEA4+ subpopulation UCLA1 hESCs	hESCs	Primordial	2	-0.0130389	0.00317156	0.00469436
GSE70935	GSM1823321	Neural progenitor cells derived from induced pluripotent stem cells	iPSCs	Primordial	2	-0.0126304	-0.00689045	0.00072572
GSE67528	GSM1648883	iPSCs	Other stem-cells	Mixed/other	2	-0.0235513	0.0112334	-0.0016981
GSE76314	GSM1981193	hiPSC-CM d30	iPSCs	Primordial	2	-0.00129647	-0.00314086	0.00575738
GSE61390	GSM1503689	induced Pluripotent Stem Cell	iPSCs	Primordial	2	-0.0210908	0.00963941	0.00021038
GSE56900	GSM1370911	A673 Ewing sarcoma cell line	Ewing sarcoma	Ewing sarcoma	17	-0.00792537	0.00268178	0.00117254
GSE57353	GSM1380867	Primary fibroblast	Fibroblasts	Mesenchymal	4	0.0272479	0.00178653	-0.00301115
GSE60949	GSM1494412	A673 Ewing's sarcoma cells	Ewing sarcoma	Ewing sarcoma	17	-0.00488309	-0.00286639	0.00593017
GSE61491Xx-xXGSE61492	GSM1506111	human NPCs	Neural progenitor/stem cells	Neuro-ectodermal	2	-0.0153016	-0.00702543	-0.000660214
GSE61491Xx-xXGSE61492	GSM1506118	human NPCs	Neural progenitor/stem cells	Neuro-ectodermal	2	-0.0139754	-0.0072214	-3.39489e-05
GSE61476	GSM1505841	iPSC-derived neural progenitors, day 31, non-ASD	Other stem-cells	Mixed/other	2	-0.0111605	-0.00362578	0.00365076
GSE67528	GSM1648868	iPSCs	Other stem-cells	Mixed/other	2	-0.0227388	0.0101922	-0.00103097
GSE76314	GSM1981192	hiPSC-CM d30	iPSCs	Primordial	2	-0.00703923	-0.00345232	0.00539736
GSE67528	GSM1648872	iPSCs	Other stem-cells	Mixed/other	2	-0.0205758	0.00676028	0.000218007
GSE73853Xx-xXGSE74250	GSM1904495	NPC InfectedHCMVTB40E 48h	Neural progenitor/stem cells	Neuro-ectodermal	2	-0.0114455	-0.0047371	0.00237408
GSE79968	GSM2109280	IMR90 GFP 24	Fibroblasts	Mesenchymal	4	0.0249989	0.00101226	-0.00138579
GSE73211	GSM1888678	ESC	hESCs	Primordial	2	-0.0228333	0.0111072	-0.00108637
GSE52202	GSM1261110	iPSC derived motor neuron culture	Other stem-cells	Mixed/other	2	-0.0186637	-0.00860608	-0.00488472
GSE81087	GSM2142412	fibroblast	Fibroblasts	Mesenchymal	4	0.0269112	0.00170461	-0.00277688
GSE60902	GSM1493345	Neuronal progeny differentiated from FTD3#6-iPSC	iPSCs	Primordial	2	-0.0102819	-0.00341899	0.00394586
GSE79968	GSM2109297	IMR90 GFP 64	Fibroblasts	Mesenchymal	4	0.0249436	0.000985045	-0.001335
GSE76314	GSM1981199	hiPSC-CM d30	iPSCs	Primordial	2	-0.00464096	-0.00332042	0.00606653
GSE73075	GSM1884733	Adipose-derived mesenchymal stromal cells	MSCs	Mesenchymal	4	0.0255184	0.00139702	-0.00172
GSE61491Xx-xXGSE61492	GSM1506107	human NPCs	Neural progenitor/stem cells	Neuro-ectodermal	2	-0.0155398	-0.00706763	-0.000843796
GSE67528	GSM1648820	iPSC-derived neurons	Other stem-cells	Mixed/other	2	-0.0195113	-0.00890007	-0.006008
GSE81087	GSM2142416	fibroblast	Fibroblasts	Mesenchymal	4	0.0262325	0.00153088	-0.00225163
GSE71289	GSM1833908	Neurons	Brain	Neuro-ectodermal	2	-0.01683	-0.00741943	-0.00265444
GSE79968	GSM2109277	IMR90 GFP 16	Fibroblasts	Mesenchymal	4	0.0249606	0.00100712	-0.00136909
GSE67528	GSM1648826	iPSC-derived neurons	Other stem-cells	Mixed/other	2	-0.0192879	-0.00873901	-0.00561116
GSE64283	GSM1567921	Heart	Cardiac	Mesenchymal	2	-0.00416683	-0.00192667	0.00549783
GSE71289	GSM1833881	Neural progenitor cells	Other stem-cells	Mixed/other	2	-0.0150953	-0.00255283	0.00160374
GSE57896	GSM1396730	Human pluripotent stem-cell derived mesenchymal progenitor cells	MSCs	Mesenchymal	4	0.020815	-0.000304685	0.000901047
GSE78688	GSM2072629	ScienCell	Brain	Neuro-ectodermal	2	-0.0164577	-0.00816959	-0.00303192
GSE54066	GSM1306659	human fibroblasts	Fibroblasts	Mesenchymal	4	0.0237643	0.000872354	-0.00130847
GSE52202	GSM1261105	iPSC derived motor neuron culture	Other stem-cells	Mixed/other	2	-0.0176996	-0.00831946	-0.00382896
GSE79923	GSM2108603	Human Intestinal Epithelial Cells (HIECs)	Mixed/other	Mixed/other	4	0.0244789	0.000876068	-0.00100017
GSE67528	GSM1648814	iPSC-derived neurons	Other stem-cells	Mixed/other	2	-0.0186068	-0.00852935	-0.00481206
GSE64283	GSM1567920	Heart	Cardiac	Mesenchymal	2	-0.00371167	-0.00229742	0.00551473
GSE66086	GSM1614078	H1-ESC	hESCs	Primordial	2	-0.0248292	0.0127874	-0.00282231
GSE64553	GSM1574106	total RNA extracted from MRC-5 fibroblasts	Fibroblasts	Mesenchymal	4	0.0236456	0.000795812	-0.000435565
GSE76490	GSM2026538	healthy human neuroepithelia aggregates after 18 days of differentiation from iPSC	iPSCs	Primordial	2	-0.0172361	0.00133014	0.00135908
GSE79968	GSM2109317	IMR90 MCPyV ST 16	Fibroblasts	Mesenchymal	4	0.0247003	0.000933928	-0.00119733
GSE79968	GSM2109306	IMR90 GFP 88	Fibroblasts	Mesenchymal	4	0.0247424	0.000931158	-0.00118397
GSE79968	GSM2109339	IMR90 MCPyV ST 72	Fibroblasts	Mesenchymal	4	0.0241488	0.000807787	-0.000832625
GSE72404Xx-xXGSE72409	GSM1861915	IMR90 cells	Fibroblasts	Mesenchymal	4	0.0240268	0.000845294	-0.000672465
GSE63392Xx-xXGSE63394	GSM1548014	UCLA1 hESCs	hESCs	Primordial	2	-0.0178186	0.00658939	0.0024224
GSE67528	GSM1648813	iPSC-derived neurons	Other stem-cells	Mixed/other	2	-0.0187574	-0.00850786	-0.00493158
GSE76970	GSM2041716	5iLAF SSEA4- subpopulation UCLA20n hESCs	hESCs	Primordial	2	-0.0140566	0.00366599	0.00438678
GSE61476	GSM1505828	iPSC-derived neural progenitors, day 11, non-ASD	Other stem-cells	Mixed/other	2	-0.0182007	-0.00783806	-0.00377809
GSE74201	GSM1914487	HD iPSC 7	iPSCs	Primordial	2	-0.0239297	0.0117924	-0.00209887
GSE81087	GSM2142413	fibroblast	Fibroblasts	Mesenchymal	4	0.0265887	0.00159216	-0.00255855
GSE61476	GSM1505851	iPSC-derived neural progenitors, day 31, non-ASD	Other stem-cells	Mixed/other	2	-0.01527	-0.00692295	-0.000956919
GSE55426Xx-xXGSE55504	GSM1338335	unrelated individual T21 primary fibroblasts	Fibroblasts	Mesenchymal	4	0.0268204	0.00162239	-0.00273467
GSE63577	GSM1553107	total RNA extracted from Wi-38 fibroblasts	Fibroblasts	Mesenchymal	4	0.0241007	0.000846006	-0.000786938
GSE62772Xx-xXGSE62777	GSM1694981	reference hIPSC line	iPSCs	Primordial	2	-0.0209299	0.00877563	0.000160293
GSE76314	GSM1981190	hiPSC-CM d30	iPSCs	Primordial	2	-0.00221677	-0.00182955	0.00520432
GSE80072	GSM2112323	RA knee fibroblast-like synoviocytes	Fibroblasts	Mesenchymal	4	0.0208211	0.000721933	0.00151258
GSE61476	GSM1505848	iPSC-derived neural progenitors, day 11, non-ASD	Other stem-cells	Mixed/other	2	-0.0157369	-0.000836919	0.0016677
GSE79968	GSM2109320	IMR90 MCPyV ST 24	Fibroblasts	Mesenchymal	4	0.0241669	0.000845658	-0.000882127
GSE76490	GSM2026541	FXS patient iPSC aggregates after 6 days of differentiation from iPSC	iPSCs	Primordial	2	-0.0224238	0.0110864	-0.000928964
GSE64553	GSM1574093	total RNA extracted from MRC-5 fibroblasts	Fibroblasts	Mesenchymal	4	0.0239622	0.000809939	-0.000656207
GSE56785	GSM1369007	H1-derived neural progenitor cells	Other stem-cells	Mixed/other	2	-0.018362	-0.00844088	-0.00450484
GSE61476	GSM1505824	iPSC-derived neural progenitors, day 0, ASD	Other stem-cells	Mixed/other	2	-0.0166655	-0.00375767	0.000253655
GSE68108	GSM1663082	hepatic stellate cells (HSCs)	Mixed/other	Mixed/other	4	0.0229979	0.000378501	-0.000190503
GSE73075	GSM1884754	Adipose-derived mesenchymal stromal cells	MSCs	Mesenchymal	4	0.0247597	0.00130329	-0.00115505
GSE73211	GSM1888647	Fibroblast	Fibroblasts	Mesenchymal	4	0.0183724	-0.000970859	0.00189935
GSE61491Xx-xXGSE61492	GSM1506114	human NPCs	Neural progenitor/stem cells	Neuro-ectodermal	2	-0.0142829	-0.00705511	-5.60381e-05
GSE80072	GSM2112331	RA hip fibroblast-like synoviocytes	Fibroblasts	Mesenchymal	4	0.0210103	0.000756933	0.00142205
GSE78688	GSM2072622	ScienCell	Brain	Neuro-ectodermal	2	-0.0184165	-0.00862131	-0.00491695
GSE57866	GSM1395307	Human CD34+ cells from cord blood	HSCs	Mixed/other	2	-0.0249253	0.0129491	-0.00295541
GSE56568Xx-xXGSE56569	GSM1364041	induced pluripotent stem cells	iPSCs	Primordial	2	-0.0151598	0.00354587	0.00378725
GSE69622	GSM1704856	Fibroblast	Fibroblasts	Mixed/other	2	-0.0207389	0.00887409	0.000362431
GSE56785	GSM1369011	H1-derived neural progenitor cells	Other stem-cells	Mixed/other	2	-0.0151671	-0.00727339	-0.000872027
GSE67528	GSM1648871	iPSCs	Other stem-cells	Mixed/other	2	-0.0237049	0.0110728	-0.00192368
GSE70751	GSM1817213	Cranial neural crest cells	Brain	Neuro-ectodermal	2	-0.0150522	-0.00385761	0.00129123
GSE62772Xx-xXGSE62777	GSM1694977	reference hIPSC line	iPSCs	Primordial	2	-0.0227354	0.0100732	-0.00116189
GSE57353	GSM1380873	Primary fibroblast	Fibroblasts	Mesenchymal	4	0.0276554	0.00190956	-0.00330831
GSE56796	GSM1369206	in vitro hESC test d0	hESCs	Primordial	2	-0.022286	0.010959	-0.000925217
GSE81087	GSM2142425	fibroblast	Fibroblasts	Mesenchymal	4	0.0270289	0.00171443	-0.00285366
GSE72404Xx-xXGSE72409	GSM1861907	IMR90 cells	Fibroblasts	Mesenchymal	4	0.0246802	0.00098323	-0.00111517
GSE61476	GSM1505826	iPSC-derived neural progenitors, day 11, non-ASD	Other stem-cells	Mixed/other	2	-0.0172468	-0.00443552	-0.000693144
GSE67528	GSM1648870	iPSCs	Other stem-cells	Mixed/other	2	-0.0233328	0.0110452	-0.00151268
GSE73211	GSM1888673	iPSC	iPSCs	Primordial	2	-0.0209297	0.00877547	0.00016035
GSE54409	GSM1314596	motor neurons derived from iPSCs	Other stem-cells	Mixed/other	2	-0.0188722	-0.00873708	-0.00528349
GSE72994	GSM1876349	Neural progenitor cells	Other stem-cells	Mixed/other	2	-0.0142517	-0.00659089	0.000148449
GSE52912	GSM1277972	Neural Stem Cells	Other stem-cells	Mixed/other	2	-0.014716	-0.0069104	-0.000274452
GSE56796	GSM1369198	in vitro hESC cortecon day 33	hESCs	Primordial	2	-0.0153478	-0.00584131	-3.80222e-05
GSE67528	GSM1648862	iPSCs	Other stem-cells	Mixed/other	2	-0.0236384	0.0106347	-0.00182617
GSE67915	GSM1658377	H9	hESCs	Primordial	2	-0.0164717	0.00533923	0.00325483
GSE78688	GSM2072633	ScienCell	Brain	Neuro-ectodermal	2	-0.0170746	-0.00748564	-0.00297802
GSE76314	GSM1981195	hiPSC-CM d30	iPSCs	Primordial	2	-0.00088886	-0.00268353	0.00579024
GSE73211	GSM1888676	ESC	hESCs	Primordial	2	-0.023396	0.0116022	-0.00155396
GSE81791Xx-xXGSE81794	GSM2175471	ESC	hESCs	Primordial	2	-0.0209602	0.00942003	0.000315991
GSE65634	GSM1602273	Fibroblasts	Fibroblasts	Mesenchymal	4	0.0281945	0.00207846	-0.00372374
GSE70751	GSM1817215	Cranial neural crest cells	Brain	Neuro-ectodermal	2	-0.0147784	-0.00434311	0.001201
GSE76586	GSM2175118	H9 hESC	hESCs	Primordial	2	-0.0245201	0.012259	-0.00253125
GSE62772Xx-xXGSE62777	GSM1694973	reference hIPSC line	iPSCs	Primordial	2	-0.0233306	0.0114504	-0.00152128
GSE81087	GSM2142410	fibroblast	Fibroblasts	Mesenchymal	4	0.0265226	0.00156805	-0.002499
GSE55426Xx-xXGSE55504	GSM1338333	unrelated individual T21 primary fibroblasts	Fibroblasts	Mesenchymal	4	0.0258749	0.0012901	-0.00209473
GSE79968	GSM2109298	IMR90 GFP 72	Fibroblasts	Mesenchymal	4	0.0247474	0.000933289	-0.00119377
GSE76970	GSM2041711	Primed SSEA4+ UCLA1 hESCs	hESCs	Primordial	2	-0.0154814	0.0042753	0.00382261
GSE55426Xx-xXGSE55504	GSM1338332	unrelated individual euploid primary fibroblasts	Fibroblasts	Mesenchymal	4	0.0274386	0.00183245	-0.00316657
GSE55939	GSM1348875	iPSC derived from female with normal fertility	Other stem-cells	Mixed/other	2	-0.0168509	0.00563273	0.00303816
GSE61390	GSM1503685	Differentiated Nuclear Transfer Stem Cell	Other stem-cells	Mixed/other	4	0.0163299	5.08702e-05	0.00367201
GSE62913	GSM1536187	Ventricle	Cardiac	Mesenchymal	2	-0.00646593	-0.00345942	0.00584365
GSE60548	GSM1482165	PGP1 iPS cells Day 0	iPSCs	Primordial	2	-0.0231624	0.0111505	-0.00139348
GSE67528	GSM1648818	iPSC-derived neurons	Other stem-cells	Mixed/other	2	-0.0191723	-0.00873619	-0.00552613
GSE60949	GSM1494404	A673 Ewing's sarcoma cells	Ewing sarcoma	Ewing sarcoma	17	-0.00380397	-0.00355862	0.00603046
GSE62772Xx-xXGSE62777	GSM1694976	reference hIPSC line	iPSCs	Primordial	2	-0.0226161	0.0105894	-0.000927256
GSE61600	GSM1509265	PRDM12 wildtype fibroblasts	Fibroblasts	Mesenchymal	4	0.0263102	0.00165586	-0.00230445
GSE53330Xx-xXGSE53332	GSM1289414	IMR90 human fiboblasts	Fibroblasts	Mesenchymal	4	0.0160256	-0.000132759	0.00363451
GSE73211	GSM1888662	iPSC	iPSCs	Primordial	2	-0.0214883	0.00966659	-0.000225007
GSE65634	GSM1602265	Fibroblasts	Fibroblasts	Mesenchymal	4	0.0277367	0.00198327	-0.00336165
GSE85854	GSM2285686	H9 SPA P-KO cells	hESCs	Primordial	2	-0.020318	0.00847931	0.000755069
GSE52249Xx-xXGSE52251	GSM1261907	Twin Trisomy 21 iPSC	iPSCs	Primordial	2	-0.0218307	0.0100424	-0.000389215
GSE60949	GSM1494405	A673 Ewing's sarcoma cells	Ewing sarcoma	Ewing sarcoma	17	-0.00426775	-0.00331301	0.0059526
GSE52249Xx-xXGSE52251	GSM1261902	Twin euploid iPSC	iPSCs	Primordial	2	-0.015158	-0.0027636	0.00124766
GSE79968	GSM2109348	IMR90 MCPyV ST 96	Fibroblasts	Mesenchymal	4	0.0241105	0.000779809	-0.000773069
GSE81791Xx-xXGSE81794	GSM2175463	Detroit551-derived iPSC	iPSCs	Primordial	2	-0.022999	0.0108843	-0.00134116
GSE61390	GSM1608064	Nuclear Transfer Stem Cell	Other stem-cells	Mixed/other	2	-0.0156376	0.00492955	0.00343333
GSE79968	GSM2109291	IMR90 GFP 48	Fibroblasts	Mesenchymal	4	0.0250808	0.00103703	-0.00143285
GSE71289	GSM1833894	Neural progenitor cells	Other stem-cells	Mixed/other	2	-0.0139481	-0.00226479	0.00247907
GSE80434	GSM2127244	hNPC	Neural progenitor/stem cells	Neuro-ectodermal	2	-0.0192231	-0.00864883	-0.00548022
GSE64553	GSM1574112	total RNA extracted from MRC-5 fibroblasts	Fibroblasts	Mesenchymal	4	0.0236217	0.000812804	-0.000371451
GSE73211	GSM1888648	ESC	hESCs	Primordial	2	-0.0198227	0.00754882	0.00100888
GSE73211	GSM1888672	ESC	hESCs	Primordial	2	-0.0216383	0.00982162	-0.000337585
GSE72404Xx-xXGSE72409	GSM1861916	IMR90 cells	Fibroblasts	Mesenchymal	4	0.0240585	0.000843061	-0.000691472
GSE72404Xx-xXGSE72409	GSM1861918	IMR90 cells	Fibroblasts	Mesenchymal	4	0.0240398	0.000840382	-0.000682935
GSE73853Xx-xXGSE74250	GSM1904494	NPC Mock 48h	Neural progenitor/stem cells	Neuro-ectodermal	2	-0.0143512	-0.00634587	0.000227579
GSE70389	GSM1726428	human myoblasts	Muscle	Mesenchymal	4	0.0198363	0.000417831	0.00196771
GSE61476	GSM1505829	iPSC-derived neural progenitors, day 11, ASD	Other stem-cells	Mixed/other	2	-0.0187765	-0.0082511	-0.00465995
GSE62288	GSM1524876	W8B2+ cell bone marrow	Mixed/other	Mesenchymal	4	0.0261238	0.00130477	-0.0022405
GSE67528	GSM1648851	iPSC-derived neural progenitors	Other stem-cells	Mixed/other	2	-0.0155182	-0.00672483	-0.000651392
GSE63577	GSM1553086	total RNA extracted from MRC-5 fibroblasts	Fibroblasts	Mesenchymal	4	0.0244398	0.000921556	-0.000957671
GSE62288	GSM1524872	W8B2+ cell atrial appendages	Cardiac	Mesenchymal	4	0.0234912	0.000385847	-0.000515359
GSE57866	GSM1395315	Human CD34+ cells from cord blood	HSCs	Mixed/other	2	-0.0246501	0.0129197	-0.00273596
GSE63055Xx-xXGSE63058	GSM1539047	Mesenchymal Stem Cells (MSC), iPSC-derived	MSCs	Mesenchymal	4	0.0135034	-0.00124471	0.00366308
GSE72404Xx-xXGSE72409	GSM1861897	IMR90 cells	Fibroblasts	Mesenchymal	4	0.0239588	0.000638901	-0.000675245
GSE79923	GSM2108601	Human Intestinal Epithelial Cells (HIECs)	Mixed/other	Mixed/other	4	0.0239065	0.000769541	-0.000696031
GSE45803	GSM1297507	Human fibroblasts	Fibroblasts	Mesenchymal	4	0.0264763	0.00162515	-0.00242383
GSE60949	GSM1494409	A673 Ewing's sarcoma cells	Ewing sarcoma	Ewing sarcoma	17	-0.0008378	-0.00319289	0.00629594
GSE84322	GSM2231436	AMSC 1 confluent	MSCs	Mesenchymal	4	0.0255522	0.00130991	-0.00176865
GSE61476	GSM1505854	iPSC-derived neural progenitors, day 11, non-ASD	Other stem-cells	Mixed/other	2	-0.0164867	-0.00649843	-0.00126754
GSE81087	GSM2142433	fibroblast	Fibroblasts	Mesenchymal	4	0.0268475	0.00165842	-0.00273581
GSE66086	GSM1614073	H1-ESC	hESCs	Primordial	2	-0.0228351	0.0111571	-0.00113982
GSE84639	GSM2243619	RGC from H9 ES cells	hESCs	Primordial	2	-0.00695151	-0.00511374	0.00343479
GSE79923	GSM2108612	Human Intestinal Epithelial Cells (HIECs)	Mixed/other	Mixed/other	4	0.0220296	0.000505782	0.000257097
GSE81791Xx-xXGSE81794	GSM2175470	ESC	hESCs	Primordial	2	-0.0232752	0.010779	-0.00147643
GSE68234Xx-xXGSE81239	GSM2147026	BJ Fibroblasts	Fibroblasts	Mesenchymal	4	0.0187627	0.000778012	-0.00011314
GSE64553	GSM1574108	total RNA extracted from MRC-5 fibroblasts	Fibroblasts	Mesenchymal	4	0.0236772	0.000810676	-0.000412389
GSE64553	GSM1574109	total RNA extracted from MRC-5 fibroblasts	Fibroblasts	Mesenchymal	4	0.0238416	0.000833687	-0.000527303
GSE55534	GSM1338766	Cockayne syndrome group B fibroblasts	Fibroblasts	Mesenchymal	4	0.0140177	0.000117433	0.00381232
GSE56796	GSM1369211	in vitro hESC test d12	hESCs	Primordial	2	-0.0158841	-0.00541908	8.34394e-05
GSE81087	GSM2142421	fibroblast	Fibroblasts	Mesenchymal	4	0.0271336	0.00175355	-0.0029255
GSE73211	GSM1888656	ESC	hESCs	Primordial	2	-0.0237074	0.0116445	-0.00183323
GSE76970	GSM2043842	5iLAF SSEA4+ subpopulation UCLA1 hESCs	hESCs	Primordial	2	-0.0127468	0.0030671	0.00477857
GSE61476	GSM1505819	iPSC-derived neural progenitors, day 11, ASD	Other stem-cells	Mixed/other	2	-0.0166038	-0.00613864	-0.00109901
GSE55426Xx-xXGSE55504	GSM1338320	normal twin Cord fibroblasts	Fibroblasts	Mesenchymal	4	0.0246807	0.00129573	-0.00170107
GSE56796	GSM1369195	in vitro hESC cortecon day 19	hESCs	Primordial	2	-0.0164423	-0.00439723	0.000102952
GSE52249Xx-xXGSE52251	GSM1261903	Twin euploid iPSC	iPSCs	Primordial	2	-0.0170506	0.00288963	0.00169011
GSE79968	GSM2109273	IMR90 GFP 0	Fibroblasts	Mesenchymal	4	0.0249394	0.00100315	-0.00134135
GSE79923	GSM2108607	Human Intestinal Epithelial Cells (HIECs)	Mixed/other	Mixed/other	4	0.0227922	0.000602174	-0.000119817
GSE56796	GSM1369208	in vitro hESC test d7	hESCs	Primordial	2	-0.0169218	-0.00296558	0.000424145
GSE62772Xx-xXGSE62777	GSM1694956	reference hESC line	hESCs	Primordial	2	-0.023726	0.0117023	-0.00185272
GSE57896	GSM1396732	Human pluripotent stem-cell derived mesenchymal progenitor cells	MSCs	Mesenchymal	4	0.0207658	-0.000312776	0.000911814
GSE62288	GSM1524875	W8B2+ cell bone marrow	Mixed/other	Mesenchymal	4	0.025933	0.00122467	-0.00210715
GSE78688	GSM2072625	ScienCell	Brain	Neuro-ectodermal	2	-0.016696	-0.00842969	-0.00343125
GSE65634	GSM1602269	Fibroblasts	Fibroblasts	Mesenchymal	4	0.0278604	0.00198126	-0.0034635
GSE64553	GSM1574107	total RNA extracted from MRC-5 fibroblasts	Fibroblasts	Mesenchymal	4	0.0239534	0.00084043	-0.000605768
GSE61476	GSM1505856	iPSC-derived neural progenitors, day 31, non-ASD	Other stem-cells	Mixed/other	2	-0.0173312	-0.00705557	-0.00235121
GSE76572	GSM2028119	HFFs CAPERÎ±	Fibroblasts	Mesenchymal	4	0.0256646	0.00143598	-0.00183882
GSE61476	GSM1505833	iPSC-derived neural progenitors, day 31, ASD	Other stem-cells	Mixed/other	2	-0.0188391	-0.00840082	-0.00486247
GSE61950Xx-xXGSE61953	GSM1517630	A673 cells	Ewing sarcoma	Ewing sarcoma	17	-0.0024025	-0.00319289	0.00601827
GSE73211	GSM1888649	ESC	hESCs	Primordial	2	-0.0194749	0.00691998	0.00116283
GSE63577	GSM1553102	total RNA extracted from IMR-90 fibroblasts	Fibroblasts	Mesenchymal	4	0.0241675	0.000829342	-0.000821137
GSE63733	GSM1556289	myometrial cells	Muscle	Mesenchymal	4	0.0202156	0.000132157	0.00118566
GSE57925	GSM1397516	osteoblasts	Mixed/other	Mesenchymal	4	0.0258236	0.00113977	-0.0020592
GSE80467	GSM2127902	shDAP5 H9 cells	hESCs	Primordial	2	-0.0226406	0.0114301	-0.00118742
GSE61794	GSM1513907	Neural stem cell	Other stem-cells	Mixed/other	2	-0.0161685	-0.00658601	-0.00088687
GSE61390	GSM1608066	Nuclear Transfer Stem Cell	Other stem-cells	Mixed/other	2	-0.0159243	0.00504124	0.00333366
GSE61491Xx-xXGSE61492	GSM1506120	human NPCs	Neural progenitor/stem cells	Neuro-ectodermal	2	-0.0139541	-0.00657433	0.000230728
GSE67528	GSM1648864	iPSCs	Other stem-cells	Mixed/other	2	-0.0233482	0.0109668	-0.00154095
GSE67073	GSM1638231	induced pluripotent stem cells	iPSCs	Primordial	2	-0.0163645	-0.00612313	-0.000890161
GSE65634	GSM1602268	Fibroblasts	Fibroblasts	Mesenchymal	4	0.0281486	0.00206993	-0.00368435
GSE55536	GSM1925962	Induced pluripotent stem cell	iPSCs	Primordial	2	-0.0223993	0.0109582	-0.000751424
GSE67528	GSM1648882	iPSCs	Other stem-cells	Mixed/other	2	-0.0233839	0.0109106	-0.00152775
GSE79968	GSM2109337	IMR90 MCPyV ST 72	Fibroblasts	Mesenchymal	4	0.0239124	0.000770497	-0.000709285
GSE73211	GSM1888655	iPSC	iPSCs	Primordial	2	-0.0227352	0.0100729	-0.00116173
GSE61476	GSM1505853	iPSC-derived neural progenitors, day 31, ASD	Other stem-cells	Mixed/other	2	-0.0167966	-0.00735773	-0.00229333
GSE73211	GSM1888641	ESC	hESCs	Primordial	2	-0.0208258	0.00896984	0.000421293
GSE52431	GSM1266745	iPSC-derived midbrain dopamine (mDA) neurons	Other stem-cells	Mixed/other	2	-0.019537	-0.00883874	-0.00605373
GSE61491Xx-xXGSE61492	GSM1506127	human NPCs	Neural progenitor/stem cells	Neuro-ectodermal	2	-0.0150106	-0.00732678	-0.000754489
GSE73211	GSM1888669	ESC	hESCs	Primordial	2	-0.0237718	0.0117783	-0.00186449
GSE61491Xx-xXGSE61492	GSM1506123	human NPCs	Neural progenitor/stem cells	Neuro-ectodermal	2	-0.0152575	-0.00698335	-0.000596553
GSE73211	GSM1888627	Fibroblast	Fibroblasts	Mesenchymal	4	0.0190812	-0.000841174	0.00180272
GSE79923	GSM2108606	Human Intestinal Epithelial Cells (HIECs)	Mixed/other	Mixed/other	4	0.0224681	0.00055006	8.26643e-05
GSE67528	GSM1648876	iPSCs	Other stem-cells	Mixed/other	2	-0.023569	0.0112687	-0.00170457
GSE73211	GSM1888630	iPSC	iPSCs	Primordial	2	-0.0213132	0.00928654	2.58589e-05
GSE71289	GSM1833904	Neurons	Brain	Neuro-ectodermal	2	-0.016836	-0.0073649	-0.0026226
GSE57866	GSM1395299	Human CD34+ cells from cord blood	HSCs	Mixed/other	2	-0.0204351	0.0089906	0.000243897
GSE84322	GSM2231443	AMSC 19 proliferating	MSCs	Mesenchymal	4	0.0254907	0.00128311	-0.00185209
GSE61476	GSM1505832	iPSC-derived neural progenitors, day 31, ASD	Other stem-cells	Mixed/other	2	-0.0191111	-0.00856366	-0.00529839
GSE67528	GSM1648838	iPSC-derived neural progenitors	Other stem-cells	Mixed/other	2	-0.0173019	-0.00728555	-0.00251602
GSE79968	GSM2109290	IMR90 GFP 48	Fibroblasts	Mesenchymal	4	0.0250319	0.00102299	-0.00139493
GSE67073	GSM1638228	induced pluripotent stem cells	iPSCs	Primordial	2	-0.0224858	0.0111058	-0.00107563
GSE64553	GSM1574103	total RNA extracted from MRC-5 fibroblasts	Fibroblasts	Mesenchymal	4	0.024218	0.000910741	-0.000792491
GSE67528	GSM1648859	iPSCs	Other stem-cells	Mixed/other	2	-0.024349	0.0120344	-0.00235874
GSE79923	GSM2108614	Human Intestinal Epithelial Cells (HIECs)	Mixed/other	Mixed/other	4	0.0220598	0.000515122	0.000247236
GSE64283	GSM1567919	Heart	Cardiac	Mesenchymal	2	-0.00592966	-0.00292826	0.00553815
GSE67528	GSM1648858	iPSCs	Other stem-cells	Mixed/other	2	-0.0234056	0.0111191	-0.00155664
GSE80072	GSM2112325	RA knee fibroblast-like synoviocytes	Fibroblasts	Mesenchymal	4	0.0202539	0.00063919	0.00181806
GSE73211	GSM1888670	ESC	hESCs	Primordial	2	-0.0231872	0.0111533	-0.00141246
GSE57866	GSM1395303	Human CD34+ cells from cord blood	HSCs	Mixed/other	2	-0.0240725	0.0123706	-0.00220972
GSE61476	GSM1505842	iPSC-derived neural progenitors, day 11, non-ASD	Other stem-cells	Mixed/other	2	-0.0162862	-0.00636407	-0.00100928
GSE73211	GSM1888651	Fibroblast	Fibroblasts	Mesenchymal	4	0.0260388	0.00144212	-0.00216474
GSE65634	GSM1602275	Fibroblasts	Fibroblasts	Mesenchymal	4	0.0281338	0.00205911	-0.00367727
GSE53094Xx-xXGSE53096	GSM1378017	Nuclear Transfer Stem Cell	Other stem-cells	Mixed/other	2	-0.0177	0.00677922	0.00232643
GSE81791Xx-xXGSE81794	GSM2175456	Detroit551-derived iPSC	iPSCs	Primordial	2	-0.022265	0.0103754	-0.000719961
GSE71289	GSM1833876	Neural progenitor cells	Other stem-cells	Mixed/other	2	-0.0142876	-0.00354188	0.0016029
GSE65634	GSM1602263	Fibroblasts	Fibroblasts	Mesenchymal	4	0.0278427	0.00198923	-0.00344982
GSE80072	GSM2112324	RA knee fibroblast-like synoviocytes	Fibroblasts	Mesenchymal	4	0.0207175	0.00068719	0.00155086
GSE80434	GSM2127252	hNPC	Neural progenitor/stem cells	Neuro-ectodermal	2	-0.0194169	-0.00871945	-0.00574262
GSE70935	GSM1823344	Neural progenitor cells derived from induced pluripotent stem cells	iPSCs	Primordial	2	-0.000719642	-0.00399072	0.00403899
GSE71289	GSM1833895	Neural progenitor cells	Other stem-cells	Mixed/other	2	-0.014077	-0.00184325	0.00254821
GSE57353	GSM1380876	Primary fibroblast	Fibroblasts	Mesenchymal	4	0.0246209	0.00144918	-0.00117876
GSE61491Xx-xXGSE61492	GSM1506122	human NPCs	Neural progenitor/stem cells	Neuro-ectodermal	2	-0.0153221	-0.00699553	-0.000669985
GSE85854	GSM2285687	H9 P-KO cells	hESCs	Primordial	2	-0.0202957	0.00845348	0.000776633
GSE72404Xx-xXGSE72409	GSM1861908	IMR90 cells	Fibroblasts	Mesenchymal	4	0.024198	0.000920151	-0.000773961
GSE59966Xx-xXGSE59979	GSM1462863	bone marrow	Mixed/other	Mesenchymal	4	0.0270174	0.00166612	-0.00285349
GSE52912	GSM1277970	Human Parthenogenic Stem Cells	Other prenatal tissues	Primordial	2	-0.0224352	0.0106552	-0.000836444
GSE70935	GSM1823333	Neural progenitor cells derived from induced pluripotent stem cells	iPSCs	Primordial	2	0.00223881	-0.00357438	0.00407687
GSE67528	GSM1648810	iPSC-derived neurons	Other stem-cells	Mixed/other	2	-0.0193283	-0.00874161	-0.00563915
GSE67528	GSM1648884	iPSCs	Other stem-cells	Mixed/other	2	-0.0233743	0.0111345	-0.00154005
GSE73211	GSM1888637	ESC	hESCs	Primordial	2	-0.0197701	0.00689813	0.00081272
GSE62854	GSM1534563	Endometrial stromal cells	Other prenatal tissues	Primordial	4	0.0217987	0.000684566	2.50391e-05
GSE57925	GSM1397514	osteoblasts	Mixed/other	Mesenchymal	4	0.0257558	0.00113176	-0.00203557
GSE56796	GSM1369207	in vitro hESC test d0	hESCs	Primordial	2	-0.0222578	0.0109328	-0.000900348
GSE64283	GSM1567918	Heart	Cardiac	Mesenchymal	2	-0.00653949	-0.00292996	0.0055176
GSE69906	GSM1712280	mRNA fibroblasts infected with irradiated virus	Fibroblasts	Mesenchymal	4	0.0224235	0.000839496	0.00034635
GSE63577	GSM1553096	total RNA extracted from HFF fibroblasts	Fibroblasts	Mesenchymal	4	0.0270142	0.00173851	-0.00281113
GSE70935	GSM1823335	Neural progenitor cells derived from induced pluripotent stem cells	iPSCs	Primordial	2	-7.36336e-05	-0.00392096	0.00401939
GSE79923	GSM2108604	Human Intestinal Epithelial Cells (HIECs)	Mixed/other	Mixed/other	4	0.0243593	0.000848369	-0.000928106
GSE70935	GSM1823311	Neural progenitor cells derived from induced pluripotent stem cells	iPSCs	Primordial	2	-0.0109624	-0.00596258	0.00201399
GSE79968	GSM2109343	IMR90 MCPyV ST 88	Fibroblasts	Mesenchymal	4	0.0242783	0.000826013	-0.000878774
GSE70935	GSM1823323	Neural progenitor cells derived from induced pluripotent stem cells	iPSCs	Primordial	2	-0.0125285	-0.00693533	0.000744383
GSE62854	GSM1534561	Endometrial stromal cells	Other prenatal tissues	Primordial	4	0.0205598	0.000480111	0.000891402
GSE83638	GSM2211635	NPCs derived from ADRC-40 iPSC line	Neural progenitor/stem cells	Neuro-ectodermal	2	-0.0169017	-0.00715462	-0.00200395
GSE71289	GSM1833893	Neural progenitor cells	Other stem-cells	Mixed/other	2	-0.0143076	-0.00116193	0.00281267
GSE61476	GSM1505836	iPSC-derived neural progenitors, day 31, ASD	Other stem-cells	Mixed/other	2	-0.0189516	-0.00847303	-0.00503962
GSE72404Xx-xXGSE72409	GSM1861903	IMR90 cells	Fibroblasts	Mesenchymal	4	0.0236961	0.000620852	-0.000496126
GSE63190	GSM1543665	human pre-adipocyte	Mixed/other	Mesenchymal	4	0.0263848	0.00145464	-0.00240043
GSE61476	GSM1505825	iPSC-derived neural progenitors, day 11, non-ASD	Other stem-cells	Mixed/other	2	-0.0160976	-0.00595124	-0.000619217
GSE65634	GSM1602252	Fibroblasts	Fibroblasts	Mesenchymal	4	0.0280388	0.00201035	-0.00360955
GSE79968	GSM2109325	IMR90 MCPyV ST 40	Fibroblasts	Mesenchymal	4	0.0237966	0.000776889	-0.000675828
GSE68234Xx-xXGSE81239	GSM2147027	BJ Fibroblasts	Fibroblasts	Mesenchymal	4	0.0180173	0.000777203	5.85184e-05
GSE62820	GSM1533858	GFP control overexpressed in HMEC cells	Mixed/other	Mixed/other	19	0.0157936	-0.000698969	0.00368162
GSE79968	GSM2109330	IMR90 MCPyV ST 48	Fibroblasts	Mesenchymal	4	0.0237521	0.000755389	-0.000638706
GSE73075	GSM1884735	Adipose-derived mesenchymal stromal cells	MSCs	Mesenchymal	4	0.0258262	0.00142494	-0.00195418
GSE79968	GSM2109294	IMR90 GFP 56	Fibroblasts	Mesenchymal	4	0.0249344	0.000986845	-0.00132769
GSE71289	GSM1833912	Neurons	Brain	Neuro-ectodermal	2	-0.014742	-0.00634602	-0.000552038
GSE60890Xx-xXGSE60891	GSM1492946	A673 Ewing cells expressing an shRNA targeting hnRNPK	Ewing sarcoma	Ewing sarcoma	17	-0.00550042	-0.00103831	0.00615079
GSE79968	GSM2109276	IMR90 GFP 8	Fibroblasts	Mesenchymal	4	0.0249926	0.0010197	-0.001371
GSE80467	GSM2127897	shNT H9 cells	hESCs	Primordial	2	-0.0222344	0.0109777	-0.000832567
GSE67528	GSM1648863	iPSCs	Other stem-cells	Mixed/other	2	-0.0226261	0.0099129	-0.000964712
GSE56796	GSM1369221	in vitro hESC test d49	hESCs	Primordial	2	-0.0148041	-0.0070727	-0.000766242
GSE56796	GSM1369183	in vitro hESC cortecon day 0	hESCs	Primordial	2	-0.0229974	0.0117681	-0.00142513
GSE67528	GSM1648809	iPSC-derived neurons	Other stem-cells	Mixed/other	2	-0.0192151	-0.00868613	-0.00548557
GSE53094Xx-xXGSE53096	GSM1282328	induced Pluripotent Stem Cell	iPSCs	Primordial	2	-0.0221728	0.010326	-0.000576048
GSE79968	GSM2109315	IMR90 MCPyV ST 8	Fibroblasts	Mesenchymal	4	0.0245278	0.000917248	-0.00104726
GSE76970	GSM2041710	Primed SSEA4+ UCLA1 hESCs	hESCs	Primordial	2	-0.0156171	0.00424537	0.0037658
GSE79968	GSM2109346	IMR90 MCPyV ST 96	Fibroblasts	Mesenchymal	4	0.024413	0.000843239	-0.000967789
GSE76572	GSM2028116	HFFs TBX3	Fibroblasts	Mesenchymal	4	0.0257457	0.00144057	-0.00190553
GSE62820	GSM1533853	GFP control overexpressed in HMEC cells	Mixed/other	Mixed/other	19	0.0157833	-0.00070619	0.00371115
GSE60138	GSM1466239	Day 2 pre-induced cells derived from hESC	Other stem-cells	Mixed/other	2	-0.012779	0.00282952	0.00468748
GSE71289	GSM1833887	Neural progenitor cells	Other stem-cells	Mixed/other	2	-0.0148568	-0.000922406	0.00247756
GSE73211	GSM1888667	iPSC	iPSCs	Primordial	2	-0.0205951	0.00867618	0.000422435
GSE62772Xx-xXGSE62777	GSM1694979	reference hIPSC line	iPSCs	Primordial	2	-0.0235252	0.0107995	-0.00179094
GSE72994	GSM1876347	Neural progenitor cells	Other stem-cells	Mixed/other	2	-0.0146729	-0.00636083	6.91171e-05
GSE79968	GSM2109303	IMR90 GFP 80	Fibroblasts	Mesenchymal	4	0.0246438	0.000910621	-0.00111507
GSE59966Xx-xXGSE59979	GSM1462859	bone marrow	Mixed/other	Mesenchymal	4	0.026868	0.00160628	-0.00276575
GSE73211	GSM1888663	iPSC	iPSCs	Primordial	2	-0.0223634	0.00998067	-0.000804506
GSE81791Xx-xXGSE81794	GSM2175455	Detroit551 fibroblast	Fibroblasts	Mesenchymal	4	0.0217578	0.000765629	0.000795262
GSE56796	GSM1369191	in vitro hESC cortecon day 12	hESCs	Primordial	2	-0.0165658	-0.00414325	0.000175033
GSE62288	GSM1524871	c-Kit+ cell atrial appendages	Cardiac	Mesenchymal	4	0.0236446	0.000385738	-0.000535086
GSE67528	GSM1648811	iPSC-derived neurons	Other stem-cells	Mixed/other	2	-0.0174635	-0.0082372	-0.00365844
GSE61476	GSM1505835	iPSC-derived neural progenitors, day 31, non-ASD	Other stem-cells	Mixed/other	2	-0.0145563	-0.00551666	0.000555552
GSE72404Xx-xXGSE72409	GSM1861909	IMR90 cells	Fibroblasts	Mesenchymal	4	0.0242482	0.000928483	-0.000808189
GSE61491Xx-xXGSE61492	GSM1506109	human NPCs	Neural progenitor/stem cells	Neuro-ectodermal	2	-0.0147876	-0.00698541	-0.000307039
GSE53837	GSM1435510	Fibroblasts	Fibroblasts	Mesenchymal	4	0.027204	0.00182685	-0.00298818
GSE62820	GSM1533864	human HER2/ERBB2 overexpressed in HMEC cells	Mixed/other	Mixed/other	19	0.0155148	-0.000750686	0.00387083
GSE67528	GSM1648803	iPSC-derived neurons	Other stem-cells	Mixed/other	2	-0.0182228	-0.00808554	-0.00400852
GSE70389	GSM1726429	human in vitro differentiated myotubes	Muscle	Mesenchymal	4	0.019542	-2.30113e-05	0.00114999
GSE55426Xx-xXGSE55504	GSM1338339	unrelated individual T21 primary fibroblasts	Fibroblasts	Mesenchymal	4	0.0277884	0.00192546	-0.00342197
GSE61476	GSM1505863	iPSC-derived neural progenitors, day 31, ASD	Other stem-cells	Mixed/other	2	-0.0160537	-0.00680785	-0.00136518
GSE79968	GSM2109345	IMR90 MCPyV ST 88	Fibroblasts	Mesenchymal	4	0.0241214	0.000766268	-0.000787693
GSE72404Xx-xXGSE72409	GSM1861911	IMR90 cells	Fibroblasts	Mesenchymal	4	0.0240042	0.00090268	-0.000636456
GSE53837	GSM1435512	Fibroblasts	Fibroblasts	Mesenchymal	4	0.0265052	0.00156208	-0.00251134
GSE58123	GSM1401371	LFS-derived MSCs intermediate	MSCs	Mesenchymal	4	0.0211294	-0.000389827	0.000866611
GSE60883	GSM1492879	total RNA extracted from MRC-5 fibroblasts	Fibroblasts	Mesenchymal	4	0.0247861	0.000983262	-0.00122596
GSE65000	GSM1585615	Neuron	Brain	Neuro-ectodermal	2	-0.0163201	-0.00644766	-0.00185136
GSE63577	GSM1553092	total RNA extracted from BJ fibroblasts	Fibroblasts	Mesenchymal	4	0.0262003	0.00156559	-0.00220798
GSE76490	GSM2026536	healthy human MEF derived iPSC	iPSCs	Primordial	2	-0.0220942	0.0103949	-0.000553495
GSE67528	GSM1648877	iPSCs	Other stem-cells	Mixed/other	2	-0.0232301	0.0104758	-0.00143766
GSE81087	GSM2142411	fibroblast	Fibroblasts	Mesenchymal	4	0.0265625	0.00158566	-0.00254211
GSE66086	GSM1614077	H1-ESC	hESCs	Primordial	2	-0.0237524	0.0120214	-0.00191968
GSE62772Xx-xXGSE62777	GSM1694967	reference hESC line	hESCs	Primordial	2	-0.0204573	0.0070321	0.000301274
GSE56796	GSM1369182	in vitro hESC cortecon day 0	hESCs	Primordial	2	-0.0228403	0.0116381	-0.00129623
GSE63577	GSM1553093	total RNA extracted from BJ fibroblasts	Fibroblasts	Mesenchymal	4	0.0263203	0.00159463	-0.00229386
GSE53567	GSM1296257	cardiomyocyte cells	Muscle	Mesenchymal	2	-0.00852907	-0.00288524	0.00554977
GSE71289	GSM1833905	Neurons	Brain	Neuro-ectodermal	2	-0.0164405	-0.00711321	-0.00219589
GSE71289	GSM1833890	Neural progenitor cells	Other stem-cells	Mixed/other	2	-0.0137386	-0.00266609	0.00233983
GSE69622	GSM1704849	Fibroblast	Fibroblasts	Mixed/other	2	-0.023441	0.0116539	-0.00164191
GSE81791Xx-xXGSE81794	GSM2175464	Detroit551-derived iPSC	iPSCs	Primordial	2	-0.0243249	0.0123841	-0.00240654
GSE61491Xx-xXGSE61492	GSM1506110	human NPCs	Neural progenitor/stem cells	Neuro-ectodermal	2	-0.0147085	-0.0069312	-0.00023211
GSE71289	GSM1833916	Neurons	Brain	Neuro-ectodermal	2	-0.0137685	-0.00562511	0.000524775
GSE79968	GSM2109301	IMR90 GFP 80	Fibroblasts	Mesenchymal	4	0.024561	0.000882641	-0.00105984
GSE73211	GSM1888674	ESC	hESCs	Primordial	2	-0.0236845	0.0117251	-0.00181301
GSE73211	GSM1888624	iPSC	iPSCs	Primordial	2	-0.0220963	0.00989807	-0.000617221
GSE63577	GSM1553095	total RNA extracted from HFF fibroblasts	Fibroblasts	Mesenchymal	4	0.0269703	0.00172315	-0.00278051
GSE45803	GSM1297508	Human fibroblasts	Fibroblasts	Mesenchymal	4	0.0261215	0.00154894	-0.00217435
GSE67528	GSM1648819	iPSC-derived neurons	Other stem-cells	Mixed/other	2	-0.0194243	-0.00886235	-0.00589339
GSE61950Xx-xXGSE61953	GSM1517628	SKNMC cells	Ewing sarcoma	Ewing sarcoma	17	-0.00639679	-0.00332331	0.00530546
GSE56796	GSM1369210	in vitro hESC test d12	hESCs	Primordial	2	-0.0159513	-0.00536967	6.53352e-05
GSE65634	GSM1602254	Fibroblasts	Fibroblasts	Mesenchymal	4	0.0277897	0.00192549	-0.00342591
GSE65000	GSM1585614	Neuron	Brain	Neuro-ectodermal	2	-0.0167196	-0.00696073	-0.00243199
GSE56796	GSM1369214	in vitro hESC test d19	hESCs	Primordial	2	-0.0157935	-0.00635762	-0.000510568
GSE61390	GSM1503693	induced Pluripotent Stem Cell	iPSCs	Primordial	2	-0.019479	0.00823072	0.00126228
GSE73211	GSM1888660	iPSC	iPSCs	Primordial	2	-0.0229091	0.0106668	-0.00117238
GSE64032	GSM1563137	Mesenchymal stem cell	MSCs	Mesenchymal	4	0.0244282	0.00109305	-0.00111056
GSE62772Xx-xXGSE62777	GSM1694965	reference hESC line	hESCs	Primordial	2	-0.0237073	0.0116444	-0.00183312
GSE74201	GSM1914467	C116 iPSC 3	iPSCs	Primordial	2	-0.0239984	0.0120204	-0.00215117
GSE67528	GSM1648867	iPSCs	Other stem-cells	Mixed/other	2	-0.0229148	0.0105542	-0.00121188
GSE70389	GSM1726427	human myoblasts	Muscle	Mesenchymal	4	0.0196986	0.000406217	0.00203879
GSE65634	GSM1602249	Fibroblasts	Fibroblasts	Mesenchymal	4	0.0282328	0.0020707	-0.00375846
GSE73211	GSM1888642	ESC	hESCs	Primordial	2	-0.0198463	0.00821839	0.00108245
GSE81087	GSM2142427	fibroblast	Fibroblasts	Mesenchymal	4	0.0265904	0.00161474	-0.00253993
GSE79968	GSM2109312	IMR90 MCPyV ST 0	Fibroblasts	Mesenchymal	4	0.0245642	0.000917715	-0.00108674
GSE55939	GSM1348871	stem cell	Other stem-cells	Mixed/other	2	-0.0160821	0.00468928	0.00348937
GSE73211	GSM1888639	ESC	hESCs	Primordial	2	-0.0212585	0.00903521	1.85947e-05
GSE60949	GSM1494414	A673 Ewing's sarcoma cells	Ewing sarcoma	Ewing sarcoma	17	-0.00293082	-0.00300103	0.00615171
GSE79968	GSM2109300	IMR90 GFP 72	Fibroblasts	Mesenchymal	4	0.0246081	0.000906298	-0.00109704
GSE73853Xx-xXGSE74250	GSM1904488	HFF Mock 48h	Fibroblasts	Mesenchymal	4	0.0267746	0.00165864	-0.0026766
GSE72994	GSM1876344	Neural progenitor cells	Other stem-cells	Mixed/other	2	-0.0154761	-0.00732771	-0.0011216
GSE61491Xx-xXGSE61492	GSM1506112	human NPCs	Neural progenitor/stem cells	Neuro-ectodermal	2	-0.0151784	-0.00676302	-0.000392193
GSE60548	GSM1482172	PGP1 iPS cells Day 4 post NGN induction	iPSCs	Primordial	2	-0.0202792	-0.00714625	-0.00515593
GSE81087	GSM2142414	fibroblast	Fibroblasts	Mesenchymal	4	0.0261812	0.00152278	-0.00221516
GSE79968	GSM2109342	IMR90 MCPyV ST 80	Fibroblasts	Mesenchymal	4	0.0243504	0.000840096	-0.000930015
GSE71289	GSM1833901	Neurons	Brain	Neuro-ectodermal	2	-0.0148965	-0.00636566	-0.000699457
GSE57925	GSM1397515	osteoblasts	Mixed/other	Mesenchymal	4	0.0258972	0.00115491	-0.00211243
GSE54112	GSM1308248	NPCs derived from iPSCs control	Other stem-cells	Mixed/other	2	-0.0192306	-0.00876447	-0.00567792
GSE79968	GSM2109338	IMR90 MCPyV ST 72	Fibroblasts	Mesenchymal	4	0.0240832	0.000803315	-0.000792144
GSE79968	GSM2109322	IMR90 MCPyV ST 32	Fibroblasts	Mesenchymal	4	0.0240914	0.000832762	-0.000839872
GSE79968	GSM2109324	IMR90 MCPyV ST 32	Fibroblasts	Mesenchymal	4	0.0237737	0.000792898	-0.000672936
GSE65634	GSM1602253	Fibroblasts	Fibroblasts	Mesenchymal	4	0.0278579	0.0019378	-0.00347823
GSE81791Xx-xXGSE81794	GSM2175465	Detroit551-derived iPSC	iPSCs	Primordial	2	-0.0235763	0.0116668	-0.00183805
GSE56568Xx-xXGSE56569	GSM1364044	induced pluripotent stem cells	iPSCs	Primordial	2	-0.015854	0.00374638	0.00346924
GSE70751	GSM1817214	Cranial neural crest cells	Brain	Neuro-ectodermal	2	-0.014278	-0.00476078	0.00136267
GSE63577	GSM1553098	total RNA extracted from HFF fibroblasts	Fibroblasts	Mesenchymal	4	0.0264776	0.00155612	-0.00246881
GSE72404Xx-xXGSE72409	GSM1861895	IMR90 cells	Fibroblasts	Mesenchymal	4	0.0237217	0.000573138	-0.000527037
GSE58123	GSM1401373	LFS-derived MSCs	MSCs	Mesenchymal	4	0.0191102	-0.000795499	0.00172328
GSE62772Xx-xXGSE62777	GSM1694974	reference hIPSC line	iPSCs	Primordial	2	-0.022911	0.0106685	-0.00117398
GSE84639	GSM2243613	H9 ES cells	hESCs	Primordial	2	-0.0192661	0.00693072	0.00152712
GSE68108	GSM1663088	hepatic stellate cells (HSCs)	Mixed/other	Mixed/other	4	0.0232561	0.000447385	-0.000315469
GSE73211	GSM1888628	iPSC	iPSCs	Primordial	2	-0.0214161	0.00951943	-2.86696e-05
GSE61476	GSM1505830	iPSC-derived neural progenitors, day 11, ASD	Other stem-cells	Mixed/other	2	-0.0183407	-0.00787027	-0.00389565
GSE63161	GSM1542467	cardiomyocytes	Muscle	Mesenchymal	2	-0.00634138	-0.00218207	0.00614319
GSE68108	GSM1663079	hepatic stellate cells (HSCs)	Mixed/other	Mixed/other	4	0.0225318	0.00030506	0.000133958
GSE63577	GSM1915567	total RNA extracted from HFF cells	Fibroblasts	Mesenchymal	4	0.0269744	0.00172006	-0.00278985
GSE74201	GSM1914484	HD iPSC 4	iPSCs	Primordial	2	-0.023878	0.0117699	-0.00204726
GSE65634	GSM1602266	Fibroblasts	Fibroblasts	Mesenchymal	4	0.027844	0.00200443	-0.00344599
GSE79968	GSM2109305	IMR90 GFP 88	Fibroblasts	Mesenchymal	4	0.0244992	0.000859168	-0.00102064
GSE57182	GSM1376807	Endometrial Stromal Cell	Other prenatal tissues	Primordial	4	0.0234431	0.000766947	-0.000888694
GSE59966Xx-xXGSE59979	GSM1462862	bone marrow	Mixed/other	Mesenchymal	4	0.0270252	0.00157053	-0.0028829
GSE60949	GSM1494411	A673 Ewing's sarcoma cells	Ewing sarcoma	Ewing sarcoma	17	-0.00368861	-0.00292049	0.00598263
GSE65634	GSM1602277	Fibroblasts	Fibroblasts	Mesenchymal	4	0.0256093	0.00147556	-0.00191001
GSE57182	GSM1376809	Endometrial Stromal Cell	Other prenatal tissues	Primordial	4	0.0240025	0.000776303	-0.000986609
GSE79968	GSM2109311	IMR90 MCPyV ST 0	Fibroblasts	Mesenchymal	4	0.0245937	0.000921776	-0.00110717
GSE52912	GSM1277973	Neural Stem Cells	Other stem-cells	Mixed/other	2	-0.0148029	-0.00690405	-0.000302462
GSE78688	GSM2072634	ScienCell	Brain	Neuro-ectodermal	2	-0.016952	-0.00730244	-0.00276774
GSE53667	GSM1298381	neuronal aggregates (day 50) derived from induced pluripotent stem cells	iPSCs	Primordial	2	-0.0194478	-0.00880052	-0.00585692
GSE73211	GSM1888677	ESC	hESCs	Primordial	2	-0.0230003	0.010859	-0.00129986
GSE72404Xx-xXGSE72409	GSM1861913	IMR90 cells	Fibroblasts	Mesenchymal	4	0.0242602	0.000873373	-0.000825671
GSE53094Xx-xXGSE53096	GSM1282321	Nuclear Transfer Stem Cell	Other stem-cells	Mixed/other	2	-0.0210084	0.00916201	0.00026767
GSE56796	GSM1369187	in vitro hESC cortecon day 7	hESCs	Primordial	2	-0.0183259	-0.000288309	0.000194195
GSE68108	GSM1663087	hepatic stellate cells (HSCs)	Mixed/other	Mixed/other	4	0.0233457	0.000471154	-0.000365596
GSE71289	GSM1833902	Neurons	Brain	Neuro-ectodermal	2	-0.0157345	-0.00662443	-0.00135346
GSE56796	GSM1369213	in vitro hESC test d16	hESCs	Primordial	2	-0.015631	-0.00593606	-8.43799e-05
GSE60548	GSM1482171	PGP1 iPS cells Day 3 post NGN induction	iPSCs	Primordial	2	-0.0194887	-0.00503262	-0.00284647
GSE57353	GSM1380877	Primary fibroblast	Fibroblasts	Mesenchymal	4	0.0270353	0.00175046	-0.00284205
GSE83638	GSM2211636	NPCs derived from ADRC-40 iPSC line	Neural progenitor/stem cells	Neuro-ectodermal	2	-0.0151827	-0.00665716	-0.000567042
GSE84322	GSM2231440	AMSC 4 confluent	MSCs	Mesenchymal	4	0.0255136	0.00129945	-0.00175564
GSE76314	GSM1981197	hiPSC-CM d30	iPSCs	Primordial	2	-0.00398208	-0.00325905	0.00587841
GSE73075	GSM1884738	Adipose-derived mesenchymal stromal cells	MSCs	Mesenchymal	4	0.0259847	0.00147396	-0.0020627
GSE71289	GSM1833883	Neural progenitor cells	Other stem-cells	Mixed/other	2	-0.0146188	0.000276293	0.00317996
GSE67528	GSM1648835	iPSC-derived neural progenitors	Other stem-cells	Mixed/other	2	-0.0168964	-0.00763087	-0.00251196
GSE76572	GSM2028120	HFFs pCDNA3.1	Fibroblasts	Mesenchymal	4	0.0250859	0.00132366	-0.00149717
GSE67073	GSM1638229	induced pluripotent stem cells	iPSCs	Primordial	2	-0.0231309	0.0117351	-0.00149969
GSE71289	GSM1833910	Neurons	Brain	Neuro-ectodermal	2	-0.0168592	-0.00733293	-0.00264175
GSE57896	GSM1396745	Human pluripotent stem-cell derived mesenchymal progenitor cells	MSCs	Mesenchymal	4	0.020177	-0.000396811	0.000940023
GSE64553	GSM1574092	total RNA extracted from MRC-5 fibroblasts	Fibroblasts	Mesenchymal	4	0.0233531	0.000745484	-0.000252842
GSE53094Xx-xXGSE53096	GSM1282326	induced Pluripotent Stem Cell	iPSCs	Primordial	2	-0.0209616	0.00846221	0.000262829
GSE62854	GSM1534560	Endometrial stromal cells	Other prenatal tissues	Primordial	4	0.021234	0.000419421	0.000628581
GSE57866	GSM1395309	Human CD34+ cells from cord blood	HSCs	Mixed/other	2	-0.0245576	0.0127556	-0.00263294
GSE73211	GSM1888650	ESC	hESCs	Primordial	2	-0.0200615	0.00763581	0.000845496
GSE60890Xx-xXGSE60891	GSM1492943	A673 Ewing cells expressing control shRNA	Ewing sarcoma	Ewing sarcoma	17	-0.00435342	-0.0018751	0.00630006
GSE67528	GSM1648825	iPSC-derived neurons	Other stem-cells	Mixed/other	2	-0.0181281	-0.00825249	-0.00412796
GSE57866	GSM1395312	Human CD34+ cells from cord blood	HSCs	Mixed/other	2	-0.0243097	0.012592	-0.00241926
GSE76586	GSM2175120	H9 hESC treated with a 50 ng/mL final concentration of Activin A for 6 hours	hESCs	Primordial	2	-0.0245298	0.0124707	-0.00257198
GSE74201	GSM1914482	HD iPSC 2	iPSCs	Primordial	2	-0.0238906	0.0119537	-0.0020602
GSE73325	GSM1890836	H9 nascent 4sU-labeled 60min ribo-RNA technical replicate 2	hESCs	Primordial	2	-0.0147644	0.00260058	0.00402595
GSE61390	GSM1503681	Differentiated induced Pluripotent Stem Cell	iPSCs	Primordial	2	0.0113358	-0.00136606	0.00457686
GSE61390	GSM1503686	Differentiated Nuclear Transfer Stem Cell	Other stem-cells	Mixed/other	4	0.017605	-0.000191257	0.00306345
GSE62772Xx-xXGSE62777	GSM1694968	reference hESC line	hESCs	Primordial	2	-0.0232647	0.0113046	-0.00154457
GSE53094Xx-xXGSE53096	GSM1378021	induced Pluripotent Stem Cell	iPSCs	Primordial	2	-0.0136479	0.00272478	0.00426849
GSE62772Xx-xXGSE62777	GSM1694983	reference hIPSC line	iPSCs	Primordial	2	-0.0205918	0.00867328	0.000424813
GSE79968	GSM2109336	IMR90 MCPyV ST 64	Fibroblasts	Mesenchymal	4	0.0240575	0.00077959	-0.000783998
GSE70935	GSM1823314	Neural progenitor cells derived from induced pluripotent stem cells	iPSCs	Primordial	2	-0.0111686	-0.00571466	0.00212645
GSE81791Xx-xXGSE81794	GSM2175468	FM1-derived iPSC	iPSCs	Primordial	2	-0.0223027	0.0103581	-0.000710405
GSE61390	GSM1503692	induced Pluripotent Stem Cell	iPSCs	Primordial	2	-0.0208084	0.0093321	0.000380514
GSE61491Xx-xXGSE61492	GSM1506106	human NPCs	Neural progenitor/stem cells	Neuro-ectodermal	2	-0.0155547	-0.00709757	-0.000880597
GSE73211	GSM1888679	iPSC	iPSCs	Primordial	2	-0.0235251	0.0107994	-0.00179089
GSE76572	GSM2028121	HFFs pCDNA3.1	Fibroblasts	Mesenchymal	4	0.024892	0.00128838	-0.00137605
GSE79968	GSM2109341	IMR90 MCPyV ST 80	Fibroblasts	Mesenchymal	4	0.0240588	0.000786641	-0.000788141
GSE61950Xx-xXGSE61953	GSM1517629	SKNMC cells	Ewing sarcoma	Ewing sarcoma	17	0.00157507	-0.00283817	0.00598045
GSE81791Xx-xXGSE81794	GSM2175459	Detroit551-derived iPSC	iPSCs	Primordial	2	-0.0213646	0.00991891	-1.73682e-05
GSE53094Xx-xXGSE53096	GSM1378025	induced Pluripotent Stem Cell	iPSCs	Primordial	2	-0.0167411	0.00578171	0.00291006
GSE84322	GSM2231437	AMSC 1 proliferating	MSCs	Mesenchymal	4	0.0258741	0.00135235	-0.00206358
GSE61476	GSM1505861	iPSC-derived neural progenitors, day 31, non-ASD	Other stem-cells	Mixed/other	2	-0.0123501	-0.00516988	0.00205926
GSE79968	GSM2109272	IMR90 GFP 0	Fibroblasts	Mesenchymal	4	0.0250508	0.00103048	-0.00141876
GSE78688	GSM2072627	ScienCell	Brain	Neuro-ectodermal	2	-0.0167947	-0.00823384	-0.00333498
GSE71289	GSM1833877	Neural progenitor cells	Other stem-cells	Mixed/other	2	-0.0147804	-0.00291062	0.0016668
GSE56796	GSM1369202	in vitro hESC cortecon day 63	hESCs	Primordial	2	-0.0151557	-0.00677703	-0.000571309
GSE79923	GSM2108616	Human Intestinal Epithelial Cells (HIECs)	Mixed/other	Mixed/other	4	0.0241596	0.000795749	-0.000780016
GSE60548	GSM1482163	PGP1 iPS cells Day 0	iPSCs	Primordial	2	-0.0232595	0.0112232	-0.00147849
GSE60548	GSM1482169	PGP1 iPS cells Day 3 post NGN induction	iPSCs	Primordial	2	-0.0195888	-0.00563974	-0.00330842
GSE70935	GSM1823316	Neural progenitor cells derived from induced pluripotent stem cells	iPSCs	Primordial	2	-0.0120527	-0.00602643	0.00161429
GSE64553	GSM1574101	total RNA extracted from MRC-5 fibroblasts	Fibroblasts	Mesenchymal	4	0.0240634	0.000884896	-0.000684203
GSE83638	GSM2211638	NPCs derived from WT-33 iPSC line	Neural progenitor/stem cells	Neuro-ectodermal	2	-0.0162236	-0.00723283	-0.00149357
GSE57353	GSM1380879	Primary fibroblast	Fibroblasts	Mesenchymal	4	0.0272141	0.00184537	-0.00298471
GSE57866	GSM1395302	Human CD34+ cells from cord blood	HSCs	Mixed/other	2	-0.0240518	0.012367	-0.00218763
GSE84322	GSM2231442	AMSC 19 confluent	MSCs	Mesenchymal	4	0.0254802	0.00132814	-0.00171271
GSE52431	GSM1266741	iPSC-derived midbrain dopamine (mDA) neurons	Other stem-cells	Mixed/other	2	-0.0191714	-0.00872439	-0.00561456
GSE67528	GSM1648828	iPSC-derived neural progenitors	Other stem-cells	Mixed/other	2	-0.0167469	-0.00722776	-0.00199506
GSE57353	GSM1380871	Primary fibroblast	Fibroblasts	Mesenchymal	4	0.0278095	0.00198831	-0.00341573
GSE79968	GSM2109296	IMR90 GFP 64	Fibroblasts	Mesenchymal	4	0.0249456	0.000988352	-0.00133828
GSE79968	GSM2109293	IMR90 GFP 56	Fibroblasts	Mesenchymal	4	0.0250023	0.00100863	-0.00137426
GSE66086	GSM1614075	H1-ESC	hESCs	Primordial	2	-0.0246208	0.012601	-0.00262855
GSE52249Xx-xXGSE52251	GSM1261908	Twin Trisomy 21 iPSC	iPSCs	Primordial	2	-0.0215936	0.009854	-0.000206087
GSE79923	GSM2108611	Human Intestinal Epithelial Cells (HIECs)	Mixed/other	Mixed/other	4	0.0243576	0.000837726	-0.000921385
GSE54112	GSM1308251	NPCs derived from iPSCs ZNF804A KD	Other stem-cells	Mixed/other	2	-0.0175836	-0.00791249	-0.00327766
GSE81087	GSM2142418	fibroblast	Fibroblasts	Mesenchymal	4	0.0271202	0.00175664	-0.0029166
GSE67528	GSM1648846	iPSC-derived neural progenitors	Other stem-cells	Mixed/other	2	-0.0170164	-0.0069712	-0.00192413
GSE63577	GSM1553103	total RNA extracted from IMR-90 fibroblasts	Fibroblasts	Mesenchymal	4	0.024001	0.000795314	-0.000716513
GSE71289	GSM1833878	Neural progenitor cells	Other stem-cells	Mixed/other	2	-0.0147876	-0.00287716	0.00167752
GSE64553	GSM1574099	total RNA extracted from MRC-5 fibroblasts	Fibroblasts	Mesenchymal	4	0.0234152	0.000772826	-0.000280551
GSE61476	GSM1505862	iPSC-derived neural progenitors, day 11, ASD	Other stem-cells	Mixed/other	2	-0.0164422	-0.00598078	-0.000896994
GSE76970	GSM2041708	Primed SSEA4+ UCLA1 hESCs	hESCs	Primordial	2	-0.0157066	0.00461694	0.00369355
GSE78688	GSM2072624	ScienCell	Brain	Neuro-ectodermal	2	-0.0167764	-0.00822391	-0.00330969
GSE46030	GSM1406029	induced pluripotent stem cell	iPSCs	Primordial	2	-0.0236638	0.0118859	-0.00185048
GSE56785	GSM1369009	H1-derived neural progenitor cells	Other stem-cells	Mixed/other	2	-0.0152083	-0.00713371	-0.000765409
GSE61476	GSM1505821	iPSC-derived neural progenitors, day 31, non-ASD	Other stem-cells	Mixed/other	2	-0.0163893	-0.00740338	-0.00211182
GSE60548	GSM1482164	PGP1 iPS cells Day 0	iPSCs	Primordial	2	-0.0229713	0.0110082	-0.00122953
GSE73211	GSM1888675	ESC	hESCs	Primordial	2	-0.0235073	0.0115842	-0.0016732
GSE79968	GSM2109332	IMR90 MCPyV ST 56	Fibroblasts	Mesenchymal	4	0.0240965	0.00080335	-0.000808047
GSE62913	GSM1536188	IMR90 ips	Fibroblasts	Mixed/other	2	-0.00474287	-0.00371089	0.00551114
GSE64553	GSM1574089	total RNA extracted from MRC-5 fibroblasts	Fibroblasts	Mesenchymal	4	0.0236756	0.00078112	-0.000459078
GSE64553	GSM1574100	total RNA extracted from MRC-5 fibroblasts	Fibroblasts	Mesenchymal	4	0.0238364	0.000818869	-0.000561693
GSE57866	GSM1395300	Human CD34+ cells from cord blood	HSCs	Mixed/other	2	-0.0204972	0.00875976	7.56209e-05
GSE53837	GSM1435511	Fibroblasts	Fibroblasts	Mesenchymal	4	0.0275216	0.00188845	-0.0032131
GSE56796	GSM1369220	in vitro hESC test d49	hESCs	Primordial	2	-0.0135012	-0.00658771	0.000336202
GSE67528	GSM1648831	iPSC-derived neural progenitors	Other stem-cells	Mixed/other	2	-0.0169183	-0.00712038	-0.00197887
GSE73211	GSM1888668	iPSC	iPSCs	Primordial	2	-0.0233319	0.0114516	-0.00152239
GSE57353	GSM1380878	Primary fibroblast	Fibroblasts	Mesenchymal	4	0.0269503	0.00174597	-0.00278603
GSE76970	GSM2041715	5iLAF SSEA4- subpopulation UCLA1 hESCs	hESCs	Primordial	2	-0.013972	0.00345031	0.00445585
GSE76490	GSM2026543	FXS patient neuron after 50 days of differentiation from iPSC	iPSCs	Primordial	2	-0.0188088	-0.00841603	-0.00484429
GSE73075	GSM1884736	Adipose-derived mesenchymal stromal cells	MSCs	Mesenchymal	4	0.0259299	0.0014679	-0.00201958
GSE73853Xx-xXGSE74250	GSM1904497	HFF MockforHSV 8h	Fibroblasts	Mesenchymal	4	0.0273557	0.0018478	-0.00308363
GSE62913	GSM1536185	Atrium	Cardiac	Mesenchymal	2	-0.00668109	-0.00350145	0.00589125
GSE60883	GSM1492877	total RNA extracted from MRC-5 fibroblasts	Fibroblasts	Mesenchymal	4	0.024436	0.000906598	-0.000986543
GSE73075	GSM1884757	Adipose-derived mesenchymal stromal cells	MSCs	Mesenchymal	4	0.0254803	0.00132815	-0.00171276
GSE67528	GSM1648856	iPSC-derived neural progenitors	Other stem-cells	Mixed/other	2	-0.0166633	-0.00687201	-0.00161716
GSE72404Xx-xXGSE72409	GSM1861904	IMR90 cells	Fibroblasts	Mesenchymal	4	0.0234871	0.000584659	-0.000348653
GSE58123	GSM1401378	WT-derived MSCs intermediate	MSCs	Mesenchymal	4	0.0228937	0.000259381	-0.00028588
GSE57866	GSM1395314	Human CD34+ cells from cord blood	HSCs	Mixed/other	2	-0.0245802	0.0127139	-0.00264778
GSE61600	GSM1509264	PRDM12 mutant fibroblasts	Fibroblasts	Mesenchymal	4	0.0264372	0.00168016	-0.0024143
GSE64032	GSM1563139	Mesenchymal stem cell	MSCs	Mesenchymal	4	0.0227247	0.000605284	-0.000568403
GSE46030	GSM1406032	induced pluripotent stem cell	iPSCs	Primordial	2	-0.024296	0.0125852	-0.0024231
GSE67528	GSM1648855	iPSC-derived neural progenitors	Other stem-cells	Mixed/other	2	-0.0165138	-0.00726928	-0.00185069
GSE61476	GSM1505858	iPSC-derived neural progenitors, day 11, ASD	Other stem-cells	Mixed/other	2	-0.0176015	-0.00739288	-0.00288243
GSE61390	GSM1608065	Nuclear Transfer Stem Cell	Other stem-cells	Mixed/other	2	-0.0210084	0.009162	0.000267641
GSE69906	GSM1712278	mRNA uninfected fibroblasts	Fibroblasts	Mesenchymal	4	0.0250508	0.00126548	-0.00145029
GSE73325	GSM1890835	H9 nascent 4sU-labeled 60min ribo-RNA technical replicate 1	hESCs	Primordial	2	-0.0145894	0.00254935	0.00411218
GSE56796	GSM1369184	in vitro hESC cortecon day 0	hESCs	Primordial	2	-0.0217398	0.0105567	-0.00044618
GSE67528	GSM1648873	iPSCs	Other stem-cells	Mixed/other	2	-0.0221723	0.0100395	-0.000561742
GSE55426Xx-xXGSE55504	GSM1338328	unrelated individual euploid primary fibroblasts	Fibroblasts	Mesenchymal	4	0.0273035	0.00179016	-0.00307965
GSE73075	GSM1884749	Adipose-derived mesenchymal stromal cells	MSCs	Mesenchymal	4	0.0259019	0.00149455	-0.00199633
GSE81791Xx-xXGSE81794	GSM2175462	Detroit551-derived iPSC	iPSCs	Primordial	2	-0.0237196	0.0117236	-0.00187223
GSE71289	GSM1833900	Neurons	Brain	Neuro-ectodermal	2	-0.0149051	-0.00634845	-0.000691656
GSE62820	GSM1533860	GFP control overexpressed in HMEC cells	Mixed/other	Mixed/other	19	0.0157188	-0.00068666	0.00366882
GSE72404Xx-xXGSE72409	GSM1861900	IMR90 cells	Fibroblasts	Mesenchymal	4	0.0239645	0.000623434	-0.000693406
GSE70389	GSM1726430	human in vitro differentiated myotubes	Muscle	Mesenchymal	4	0.0188823	-0.000118014	0.00138334
GSE71289	GSM1833898	Neurons	Brain	Neuro-ectodermal	2	-0.016238	-0.00700047	-0.00196697
GSE65634	GSM1602250	Fibroblasts	Fibroblasts	Mesenchymal	4	0.0280365	0.00202423	-0.00360548
GSE57866	GSM1395304	Human CD34+ cells from cord blood	HSCs	Mixed/other	2	-0.0247304	0.0129024	-0.00279215
GSE61476	GSM1505839	iPSC-derived neural progenitors, day 11, non-ASD	Other stem-cells	Mixed/other	2	-0.0157787	-0.00653468	-0.000893886
GSE69906	GSM1712281	mRNA fibroblasts infected for 5hr	Fibroblasts	Mesenchymal	4	0.0253806	0.00132299	-0.00166395
GSE67528	GSM1648852	iPSC-derived neural progenitors	Other stem-cells	Mixed/other	2	-0.0168895	-0.00745077	-0.00228038
GSE63577	GSM1915561	total RNA extracted from HFF cells	Fibroblasts	Mesenchymal	4	0.026686	0.00164462	-0.00257065
GSE56796	GSM1369201	in vitro hESC cortecon day 49	hESCs	Primordial	2	-0.0153613	-0.00655982	-0.000492789
GSE61390	GSM1503691	Differentiated induced Pluripotent Stem Cell	iPSCs	Primordial	2	0.00892031	-0.00189561	0.00491695
GSE63577	GSM1553089	total RNA extracted from BJ fibroblasts	Fibroblasts	Mesenchymal	4	0.0273811	0.00184485	-0.0031011
GSE61600	GSM1509263	PRDM12 mutant fibroblasts	Fibroblasts	Mesenchymal	4	0.0242695	0.00121354	-0.000890762
GSE67528	GSM1648829	iPSC-derived neural progenitors	Other stem-cells	Mixed/other	2	-0.0170333	-0.00628433	-0.0015013
GSE73211	GSM1888622	iPSC	iPSCs	Primordial	2	-0.0207408	0.00806027	0.000300104
GSE67528	GSM1648844	iPSC-derived neural progenitors	Other stem-cells	Mixed/other	2	-0.0173352	-0.00717831	-0.00237127
GSE55426Xx-xXGSE55504	GSM1338327	unrelated individual euploid primary fibroblasts	Fibroblasts	Mesenchymal	4	0.0275523	0.00184703	-0.00326829
GSE56796	GSM1369215	in vitro hESC test d19	hESCs	Primordial	2	-0.0158124	-0.00629333	-0.000477004
GSE71289	GSM1833915	Neurons	Brain	Neuro-ectodermal	2	-0.0148976	-0.00651032	-0.000887497
GSE61476	GSM1505838	iPSC-derived neural progenitors, day 0, ASD	Other stem-cells	Mixed/other	2	-0.0173396	-0.00357843	-0.000153825
GSE60949	GSM1494416	A673 Ewing's sarcoma cells	Ewing sarcoma	Ewing sarcoma	17	0.00258646	-0.00271178	0.00640674
GSE53837	GSM1435507	Fibroblasts	Fibroblasts	Mesenchymal	4	0.027153	0.00179809	-0.00295232
GSE57866	GSM1395301	Human CD34+ cells from cord blood	HSCs	Mixed/other	2	-0.0241602	0.0122308	-0.00225184
GSE67528	GSM1648854	iPSC-derived neural progenitors	Other stem-cells	Mixed/other	2	-0.0174141	-0.00755935	-0.00281138
GSE79968	GSM2109309	IMR90 GFP 96	Fibroblasts	Mesenchymal	4	0.0243877	0.000823596	-0.00094484
GSE76314	GSM1981196	hiPSC-CM d30	iPSCs	Primordial	2	-0.00556798	-0.00312147	0.00498747
GSE53094Xx-xXGSE53096	GSM1282327	induced Pluripotent Stem Cell	iPSCs	Primordial	2	-0.0226048	0.0104693	-0.000985762
GSE61390	GSM1503679	induced Pluripotent Stem Cell	iPSCs	Primordial	2	-0.0166921	0.00572979	0.00291322
GSE58123	GSM1401377	WT-derived MSCs	MSCs	Mesenchymal	4	0.0213633	-0.000150861	0.000631156
GSE60949	GSM1494413	A673 Ewing's sarcoma cells	Ewing sarcoma	Ewing sarcoma	17	-0.00492784	-0.00293369	0.00587438
GSE63392Xx-xXGSE63394	GSM1548013	UCLA1 hESCs	hESCs	Primordial	2	-0.0176329	0.00645568	0.00252766
GSE74201	GSM1914485	HD iPSC 5	iPSCs	Primordial	2	-0.0242086	0.0123233	-0.00233937
GSE63570	GSM1552811	ELF1 hESC	hESCs	Primordial	2	-0.0218019	0.0102357	-0.000378372
GSE54733	GSM1322926	IPS cells	iPSCs	Primordial	2	-0.0131221	0.00220797	0.004699
GSE56796	GSM1369225	in vitro hESC test d77	hESCs	Primordial	2	-0.0137359	-0.00701414	-0.000268563
GSE63577	GSM1915568	total RNA extracted from HFF cells	Fibroblasts	Mesenchymal	4	0.0269767	0.00171821	-0.00279322
GSE79968	GSM2109318	IMR90 MCPyV ST 16	Fibroblasts	Mesenchymal	4	0.0245059	0.000899797	-0.00107114
GSE55536	GSM1338800	Induced pluripotent stem cell	iPSCs	Primordial	2	-0.0228603	0.0112184	-0.00118062
GSE76586	GSM2175119	H9 hESC	hESCs	Primordial	2	-0.024614	0.0123848	-0.00262444
GSE76970	GSM2041709	Primed SSEA4+ UCLA1 hESCs	hESCs	Primordial	2	-0.0159418	0.00471568	0.00360255
GSE62820	GSM1533852	GFP control overexpressed in HMEC cells	Mixed/other	Mixed/other	19	0.0153198	-0.000724202	0.0038702
GSE67528	GSM1648850	iPSC-derived neural progenitors	Other stem-cells	Mixed/other	2	-0.0175281	-0.00730242	-0.00265846
GSE63577	GSM1553105	total RNA extracted from IMR-90 fibroblasts	Fibroblasts	Mesenchymal	4	0.0237553	0.000652966	-0.000567385
GSE79923	GSM2108610	Human Intestinal Epithelial Cells (HIECs)	Mixed/other	Mixed/other	4	0.0244966	0.000879253	-0.00100903
GSE60548	GSM1482166	PGP1 iPS cells Day 1 post NGN induction	iPSCs	Primordial	2	-0.0227143	0.00655213	-0.00186518
GSE73211	GSM1888621	Fibroblast	Fibroblasts	Mesenchymal	4	0.0200726	-0.000635748	0.00141774
GSE56796	GSM1369212	in vitro hESC test d16	hESCs	Primordial	2	-0.0157874	-0.00601987	-0.000220404
GSE65634	GSM1602251	Fibroblasts	Fibroblasts	Mesenchymal	4	0.0278882	0.00197057	-0.00349434
GSE70935	GSM1823330	Neural progenitor cells derived from induced pluripotent stem cells	iPSCs	Primordial	2	-0.0129159	-0.00705049	0.000491457
GSE79968	GSM2109307	IMR90 GFP 96	Fibroblasts	Mesenchymal	4	0.0247472	0.000923783	-0.00118635
GSE70751	GSM1817212	Cranial neural crest cells	Brain	Neuro-ectodermal	2	-0.0163894	-0.00184537	0.000924765
GSE75699	GSM1964314	Primary normal human bronchial epithelial (NHBE) cells	Mixed/other	Mixed/other	4	0.0187096	0.000193247	0.00247804
GSE72404Xx-xXGSE72409	GSM1861917	IMR90 cells	Fibroblasts	Mesenchymal	4	0.0240447	0.000834081	-0.000682234
GSE60949	GSM1494418	A673 Ewing's sarcoma cells	Ewing sarcoma	Ewing sarcoma	17	0.008831	-0.00179535	0.00516122
GSE79968	GSM2109271	IMR90 GFP 0	Fibroblasts	Mesenchymal	4	0.0248981	0.000993126	-0.00130951
GSE70935	GSM1823338	Neural progenitor cells derived from induced pluripotent stem cells	iPSCs	Primordial	2	0.000915339	-0.00376705	0.00405554
GSE61794	GSM1513906	Neural stem cell	Other stem-cells	Mixed/other	2	-0.0159481	-0.00657114	-0.000732191
GSE57353	GSM1380874	Primary fibroblast	Fibroblasts	Mesenchymal	4	0.0271195	0.00174609	-0.00292779
GSE69471	GSM1701701	stem cells	Other stem-cells	Mixed/other	2	-0.0228062	0.0111925	-0.00112248
GSE81087	GSM2142431	fibroblast	Fibroblasts	Mesenchymal	4	0.0270436	0.00172052	-0.00286124
GSE63577	GSM1553091	total RNA extracted from BJ fibroblasts	Fibroblasts	Mesenchymal	4	0.0262678	0.00158621	-0.00225154
GSE73211	GSM1888619	Fibroblast	Fibroblasts	Mesenchymal	4	0.017281	-0.00128321	0.00246131
GSE56785	GSM1369003	H1-derived neural progenitor cells	Other stem-cells	Mixed/other	2	-0.0175129	-0.00801069	-0.00331572
GSE67528	GSM1648833	iPSC-derived neural progenitors	Other stem-cells	Mixed/other	2	-0.0173528	-0.00717686	-0.00238926
GSE81087	GSM2142428	fibroblast	Fibroblasts	Mesenchymal	4	0.0266659	0.00162157	-0.00260179
GSE61950Xx-xXGSE61953	GSM1517626	SKNMC cells	Ewing sarcoma	Ewing sarcoma	17	-0.00658711	-0.0033842	0.00523944
GSE76314	GSM1981194	hiPSC-CM d30	iPSCs	Primordial	2	0.000460737	-0.00269449	0.00502698
GSE79968	GSM2109299	IMR90 GFP 72	Fibroblasts	Mesenchymal	4	0.0246568	0.000911772	-0.00113605
GSE63577	GSM1553099	total RNA extracted from HFF fibroblasts	Fibroblasts	Mesenchymal	4	0.0264797	0.00155279	-0.00247379
GSE70935	GSM1823325	Neural progenitor cells derived from induced pluripotent stem cells	iPSCs	Primordial	2	-0.0123068	-0.00677922	0.000952838
GSE69906	GSM1712282	mRNA fibroblasts infected for 12hr	Fibroblasts	Mesenchymal	4	0.0207096	0.000295292	0.000551305
GSE71289	GSM1833880	Neural progenitor cells	Other stem-cells	Mixed/other	2	-0.0148098	-0.00116187	0.00240474
GSE54112	GSM1308246	NPCs derived from iPSCs control	Other stem-cells	Mixed/other	2	-0.0182941	-0.0084037	-0.00435792
GSE56796	GSM1369209	in vitro hESC test d7	hESCs	Primordial	2	-0.0167779	-0.00311548	0.000511615
GSE56796	GSM1369205	in vitro hESC cortecon day 77	hESCs	Primordial	2	-0.0152148	-0.00686496	-0.000704496
GSE70389	GSM1726432	human Duchenne Muscular Dystrophy myotubes (in vitro differentiated with myoD ectopic expression)	Muscle	Mesenchymal	4	0.0190067	0.000220735	0.00196621
GSE68234Xx-xXGSE81239	GSM2147028	BJ Fibroblasts	Fibroblasts	Mesenchymal	4	0.0166621	0.000891703	0.000194096
GSE81791Xx-xXGSE81794	GSM2175458	Detroit551-derived iPSC	iPSCs	Primordial	2	-0.0218934	0.0104173	-0.00041803
GSE73325	GSM1890838	H9 nascent 4sU-labeled 120min ribo-RNA technical replicate 2	hESCs	Primordial	2	-0.0143387	0.00262296	0.00428882
GSE62772Xx-xXGSE62777	GSM1694975	reference hIPSC line	iPSCs	Primordial	2	-0.0235523	0.0112246	-0.00172546
GSE57826Xx-xXGSE57828	GSM1394655	C-FA-iPSC#2	iPSCs	Primordial	2	-0.0248384	0.0127762	-0.00286926
GSE73325	GSM1890834	H9 nascent 4sU-labeled 30min ribo-RNA technical replicate 2	hESCs	Primordial	2	-0.0152067	0.00121507	0.00313788
GSE56796	GSM1369190	in vitro hESC cortecon day 12	hESCs	Primordial	2	-0.0166842	-0.00377564	0.000285701
GSE55536	GSM1338801	Induced pluripotent stem cell	iPSCs	Primordial	2	-0.0225883	0.011117	-0.000907426
GSE52202	GSM1261106	iPSC derived motor neuron culture	Other stem-cells	Mixed/other	2	-0.019474	-0.00870572	-0.00570133
GSE61491Xx-xXGSE61492	GSM1506115	human NPCs	Neural progenitor/stem cells	Neuro-ectodermal	2	-0.0143628	-0.00705518	-0.000127856
GSE73211	GSM1888638	Fibroblast	Fibroblasts	Mesenchymal	4	0.0187164	-0.000880737	0.00211952
GSE61476	GSM1505822	iPSC-derived neural progenitors, day 0, non-ASD	Other stem-cells	Mixed/other	2	-0.0164373	-0.0043641	0.000120116
GSE63190	GSM1543666	human mature adipocyte	Mixed/other	Mesenchymal	4	0.0264567	0.00147412	-0.00243672
GSE79968	GSM2109327	IMR90 MCPyV ST 40	Fibroblasts	Mesenchymal	4	0.0237364	0.000762562	-0.000641529
GSE84322	GSM2231439	AMSC 3 proliferating	MSCs	Mesenchymal	4	0.0233819	0.000914392	-0.000602511
GSE79968	GSM2109302	IMR90 GFP 80	Fibroblasts	Mesenchymal	4	0.0248053	0.000948854	-0.00123051
GSE57826Xx-xXGSE57828	GSM1394658	C-FA-iPSC#1	iPSCs	Primordial	2	-0.0242266	0.012197	-0.00243461
GSE60548	GSM1482167	PGP1 iPS cells Day 1 post NGN induction	iPSCs	Primordial	2	-0.022836	0.00668041	-0.00195967
GSE67073	GSM1638232	induced pluripotent stem cells	iPSCs	Primordial	2	-0.0149796	-0.00552145	0.000412559
GSE62820	GSM1533862	GFP control overexpressed in HMEC cells	Mixed/other	Mixed/other	19	0.0152839	-0.00070252	0.0038301
GSE79968	GSM2109326	IMR90 MCPyV ST 40	Fibroblasts	Mesenchymal	4	0.02426	0.000861153	-0.000924196
GSE84639	GSM2243617	RGC from H9 ES cells	hESCs	Primordial	2	-0.0161222	-0.00765783	-0.00214568
GSE52202	GSM1261109	iPSC derived motor neuron culture	Other stem-cells	Mixed/other	2	-0.0188671	-0.00877433	-0.00526175
GSE62772Xx-xXGSE62777	GSM1694963	reference hESC line	hESCs	Primordial	2	-0.0239616	0.0119946	-0.00205808
GSE79923	GSM2108602	Human Intestinal Epithelial Cells (HIECs)	Mixed/other	Mixed/other	4	0.0240131	0.000812566	-0.000777881
GSE71289	GSM1833896	Neurons	Brain	Neuro-ectodermal	2	-0.0156999	-0.00663776	-0.00136444
GSE61476	GSM1505846	iPSC-derived neural progenitors, day 11, non-ASD	Other stem-cells	Mixed/other	2	-0.0178031	-0.00764835	-0.00327523
GSE79968	GSM2109335	IMR90 MCPyV ST 64	Fibroblasts	Mesenchymal	4	0.0241135	0.00079648	-0.000806878
GSE81087	GSM2142424	fibroblast	Fibroblasts	Mesenchymal	4	0.0271942	0.0017615	-0.00296697
GSE70389	GSM1726433	human Duchenne Muscular Dystrophy myoblasts	Muscle	Mesenchymal	4	0.0193323	0.000328121	0.00209039
GSE73075	GSM1884751	Adipose-derived mesenchymal stromal cells	MSCs	Mesenchymal	4	0.0251559	0.0013555	-0.0014425
GSE84322	GSM2231441	AMSC 4 proliferating	MSCs	Mesenchymal	4	0.0253318	0.00122704	-0.00173734
GSE61390	GSM1503690	Differentiated induced Pluripotent Stem Cell	iPSCs	Primordial	2	0.00707673	-0.000287482	0.00501294
GSE71289	GSM1833917	Neurons	Brain	Neuro-ectodermal	2	-0.0139542	-0.00575849	0.000292889
GSE70935	GSM1823318	Neural progenitor cells derived from induced pluripotent stem cells	iPSCs	Primordial	2	-0.0126164	-0.00619985	0.00125958
GSE53094Xx-xXGSE53096	GSM1378016	Nuclear Transfer Stem Cell	Other stem-cells	Mixed/other	2	-0.0178027	0.00672318	0.00230874
GSE72404Xx-xXGSE72409	GSM1861896	IMR90 cells	Fibroblasts	Mesenchymal	4	0.0235047	0.000557219	-0.000366538
GSE52431	GSM1266746	iPSC-derived midbrain dopamine (mDA) neurons	Other stem-cells	Mixed/other	2	-0.0196152	-0.00889196	-0.00618547
GSE67528	GSM1648823	iPSC-derived neurons	Other stem-cells	Mixed/other	2	-0.0187303	-0.00867477	-0.0050557
GSE71289	GSM1833879	Neural progenitor cells	Other stem-cells	Mixed/other	2	-0.0150121	-0.00300046	0.00143384
GSE75699	GSM1964310	Primary normal human bronchial epithelial (NHBE) cells	Mixed/other	Mixed/other	4	0.0199661	0.000368436	0.00141635
GSE61476	GSM1505840	iPSC-derived neural progenitors, day 11, non-ASD	Other stem-cells	Mixed/other	2	-0.0141568	-0.00367113	0.00185372
GSE55426Xx-xXGSE55504	GSM1338325	unrelated individual euploid primary fibroblasts	Fibroblasts	Mesenchymal	4	0.0251378	0.00104659	-0.00158018
GSE71289	GSM1833885	Neural progenitor cells	Other stem-cells	Mixed/other	2	-0.0144472	-0.00231634	0.00215245
GSE79968	GSM2109304	IMR90 GFP 88	Fibroblasts	Mesenchymal	4	0.0237213	0.00071704	-0.000493615
GSE63577	GSM1915562	total RNA extracted from HFF cells	Fibroblasts	Mesenchymal	4	0.0268181	0.00167679	-0.00266627
GSE67528	GSM1648848	iPSC-derived neural progenitors	Other stem-cells	Mixed/other	2	-0.0160723	-0.00659864	-0.000925664
GSE46030	GSM1406030	induced pluripotent stem cell	iPSCs	Primordial	2	-0.0222976	0.00940444	-0.000984012
GSE57866	GSM1395305	Human CD34+ cells from cord blood	HSCs	Mixed/other	2	-0.024983	0.0131422	-0.00302285
GSE61476	GSM1505845	iPSC-derived neural progenitors, day 31, ASD	Other stem-cells	Mixed/other	2	-0.0152413	-0.00626139	-0.000303668
GSE86586Xx-xXGSE86903	GSM2310152	RNA-seq hESC 2	hESCs	Primordial	2	-0.0209866	0.00963073	2.07188e-05
GSE73211	GSM1888626	iPSC	iPSCs	Primordial	2	-0.0203877	0.00775486	0.000550475
GSE62772Xx-xXGSE62777	GSM1694955	reference hESC line	hESCs	Primordial	2	-0.0227254	0.00964885	-0.00124151
GSE81087	GSM2142423	fibroblast	Fibroblasts	Mesenchymal	4	0.0272154	0.00177296	-0.00298148
GSE73075	GSM1884767	Adipose-derived mesenchymal stromal cells	MSCs	Mesenchymal	4	0.0254907	0.00128311	-0.00185209
GSE57353	GSM1380868	Primary fibroblast	Fibroblasts	Mesenchymal	4	0.0272788	0.00180583	-0.00303931
GSE74201	GSM1914481	HD iPSC 1	iPSCs	Primordial	2	-0.0240571	0.0120169	-0.002187
GSE56796	GSM1369196	in vitro hESC cortecon day 26	hESCs	Primordial	2	-0.0159471	-0.00532596	7.68242e-06
GSE67528	GSM1648821	iPSC-derived neurons	Other stem-cells	Mixed/other	2	-0.0190491	-0.008694	-0.00533223
GSE65634	GSM1602255	Fibroblasts	Fibroblasts	Mesenchymal	4	0.0276555	0.00195381	-0.00331467
GSE84639	GSM2243615	H9 ES cells	hESCs	Primordial	2	-0.0196393	0.00745063	0.00127264
GSE61476	GSM1505849	iPSC-derived neural progenitors, day 31, non-ASD	Other stem-cells	Mixed/other	2	-0.0102317	-0.00290269	0.00440143
GSE52912	GSM1277971	Neural Stem Cells	Other stem-cells	Mixed/other	2	-0.0147747	-0.00690628	-0.00031451
GSE76586	GSM2175123	H9 hESC treated with a 50 ng/mL final concentration of CX-5461 for 6 hours	hESCs	Primordial	2	-0.0222908	0.0105959	-0.000695688
GSE76586	GSM2175122	H9 hESC treated with a 50 ng/mL final concentration of CX-5461 for 6 hours	hESCs	Primordial	2	-0.0245767	0.0125244	-0.00260949
GSE52431	GSM1266742	iPSC-derived midbrain dopamine (mDA) neurons	Other stem-cells	Mixed/other	2	-0.0197691	-0.00892685	-0.00629978
GSE55534	GSM1338765	Cockayne syndrome group B fibroblasts	Fibroblasts	Mesenchymal	4	0.0157004	0.000283757	0.0035124
GSE55426Xx-xXGSE55504	GSM1338337	unrelated individual T21 primary fibroblasts	Fibroblasts	Mesenchymal	4	0.0274785	0.00184175	-0.00319085
GSE56796	GSM1369192	in vitro hESC cortecon day 19	hESCs	Primordial	2	-0.0160763	-0.00527653	-3.87873e-05
GSE67528	GSM1648853	iPSC-derived neural progenitors	Other stem-cells	Mixed/other	2	-0.0162716	-0.00676591	-0.0012244
GSE67528	GSM1648869	iPSCs	Other stem-cells	Mixed/other	2	-0.0234487	0.0112829	-0.00161131
GSE57182	GSM1376810	Endometrial Stromal Cell	Other prenatal tissues	Primordial	4	0.023255	0.000687414	-0.000636393
GSE76490	GSM2026540	FXS patient MEF derived iPSC	iPSCs	Primordial	2	-0.022816	0.011195	-0.00111935
GSE65634	GSM1602257	Fibroblasts	Fibroblasts	Mesenchymal	4	0.0281367	0.00203103	-0.00368941
GSE55426Xx-xXGSE55504	GSM1338329	unrelated individual euploid primary fibroblasts	Fibroblasts	Mesenchymal	4	0.0275419	0.00187283	-0.00323153
GSE61390	GSM1503684	Nuclear Transfer Stem Cell	Other stem-cells	Mixed/other	2	-0.0197687	0.00856986	0.00110286
GSE53510	GSM1295112	HPMEC 48h hypoxia exposure	Endothelial	Mesenchymal	4	0.0141978	-0.000610269	0.00382952
GSE72404Xx-xXGSE72409	GSM1861910	IMR90 cells	Fibroblasts	Mesenchymal	4	0.0243165	0.000930511	-0.000856931
GSE67528	GSM1648866	iPSCs	Other stem-cells	Mixed/other	2	-0.021974	0.00937832	-0.000439344
GSE53094Xx-xXGSE53096	GSM1378024	induced Pluripotent Stem Cell	iPSCs	Primordial	2	-0.0177005	0.00667716	0.00235861
GSE61491Xx-xXGSE61492	GSM1506108	human NPCs	Neural progenitor/stem cells	Neuro-ectodermal	2	-0.0146446	-0.00695027	-0.000235629
GSE60548	GSM1482173	PGP1 iPS cells Day 4 post NGN induction	iPSCs	Primordial	2	-0.0202531	-0.00703372	-0.0050413
GSE79968	GSM2109292	IMR90 GFP 56	Fibroblasts	Mesenchymal	4	0.0250392	0.00101573	-0.00140347
GSE79968	GSM2109313	IMR90 MCPyV ST 8	Fibroblasts	Mesenchymal	4	0.0246305	0.000934599	-0.00111307
GSE60548	GSM1482174	PGP1 iPS cells Day 4 post NGN induction	iPSCs	Primordial	2	-0.020284	-0.00711177	-0.00511704
GSE64553	GSM1574095	total RNA extracted from MRC-5 fibroblasts	Fibroblasts	Mesenchymal	4	0.0243417	0.000922198	-0.000887705
GSE61491Xx-xXGSE61492	GSM1506125	human NPCs	Neural progenitor/stem cells	Neuro-ectodermal	2	-0.0149153	-0.00699526	-0.000409504
GSE61390	GSM1503694	Differentiated induced Pluripotent Stem Cell	iPSCs	Primordial	4	0.0181504	-0.000744039	0.00240951
GSE60949	GSM1494417	A673 Ewing's sarcoma cells	Ewing sarcoma	Ewing sarcoma	17	0.0091183	-0.00180576	0.00509755
GSE81791Xx-xXGSE81794	GSM2175460	Detroit551-derived iPSC	iPSCs	Primordial	2	-0.0225711	0.0109237	-0.000919787
GSE62772Xx-xXGSE62777	GSM1694982	reference hIPSC line	iPSCs	Primordial	2	-0.0228776	0.010878	-0.00117067
GSE73211	GSM1888632	ESC	hESCs	Primordial	2	-0.0203762	0.00825757	0.000657797
GSE73211	GSM1888634	Fibroblast	Fibroblasts	Mesenchymal	4	0.0183936	-0.000924751	0.002183
GSE79968	GSM2109323	IMR90 MCPyV ST 32	Fibroblasts	Mesenchymal	4	0.023833	0.000802015	-0.000700954
GSE63577	GSM1553090	total RNA extracted from BJ fibroblasts	Fibroblasts	Mesenchymal	4	0.0272295	0.00181021	-0.0029878
GSE55534	GSM1338769	Fibroblast (TM)	Fibroblasts	Mesenchymal	4	0.0034048	-0.000181908	0.00442428
GSE72404Xx-xXGSE72409	GSM1861902	IMR90 cells	Fibroblasts	Mesenchymal	4	0.0237541	0.000639633	-0.00053945
GSE64553	GSM1574105	total RNA extracted from MRC-5 fibroblasts	Fibroblasts	Mesenchymal	4	0.0235522	0.000799531	-0.000362541
GSE62772Xx-xXGSE62777	GSM1694962	reference hESC line	hESCs	Primordial	2	-0.023233	0.0109575	-0.00144706
GSE81087	GSM2142432	fibroblast	Fibroblasts	Mesenchymal	4	0.0267539	0.00163578	-0.00266841
GSE59966Xx-xXGSE59979	GSM1462860	bone marrow	Mixed/other	Mesenchymal	4	0.026741	0.00153844	-0.00269463
GSE73211	GSM1888629	Fibroblast	Fibroblasts	Mesenchymal	4	0.0174692	-0.0011341	0.00239433
GSE81791Xx-xXGSE81794	GSM2175467	FM1-derived iPSC	iPSCs	Primordial	2	-0.0216907	0.00975936	-0.000224395
GSE79968	GSM2109316	IMR90 MCPyV ST 16	Fibroblasts	Mesenchymal	4	0.024737	0.000940616	-0.00121542
GSE62772Xx-xXGSE62777	GSM1694978	reference hIPSC line	iPSCs	Primordial	2	-0.0240487	0.0120201	-0.00213076
GSE53094Xx-xXGSE53096	GSM1378020	induced Pluripotent Stem Cell	iPSCs	Primordial	2	-0.0153235	0.00442325	0.00357222
GSE73075	GSM1884764	Adipose-derived mesenchymal stromal cells	MSCs	Mesenchymal	4	0.0258497	0.00140918	-0.00196555
GSE61491Xx-xXGSE61492	GSM1506126	human NPCs	Neural progenitor/stem cells	Neuro-ectodermal	2	-0.0150863	-0.00731871	-0.000789686
GSE56796	GSM1369193	in vitro hESC cortecon day 19	hESCs	Primordial	2	-0.01601	-0.00549913	-0.000108169
GSE56796	GSM1369224	in vitro hESC test d77	hESCs	Primordial	2	-0.0149786	-0.00734318	-0.00125666
GSE62820	GSM1533865	human HER2/ERBB2 overexpressed in HMEC cells	Mixed/other	Mixed/other	19	0.0155142	-0.000726165	0.00380588
GSE60949	GSM1494415	A673 Ewing's sarcoma cells	Ewing sarcoma	Ewing sarcoma	17	0.000678689	-0.00303722	0.00632593
GSE61476	GSM1505837	iPSC-derived neural progenitors, day 0, non-ASD	Other stem-cells	Mixed/other	2	-0.0162132	-0.0046669	9.22904e-05
GSE73211	GSM1888631	ESC	hESCs	Primordial	2	-0.0209528	0.00862724	0.000225207
GSE73211	GSM1888653	ESC	hESCs	Primordial	2	-0.0216839	0.00927725	-0.000334603
GSE62820	GSM1533854	GFP control overexpressed in HMEC cells	Mixed/other	Mixed/other	19	0.0151954	-0.000756877	0.00394587
GSE64553	GSM1574091	total RNA extracted from MRC-5 fibroblasts	Fibroblasts	Mesenchymal	4	0.0231148	0.000727455	-0.000100216
GSE63577	GSM1915563	total RNA extracted from HFF cells	Fibroblasts	Mesenchymal	4	0.0270017	0.00173525	-0.00280658
GSE62854	GSM1534562	Endometrial stromal cells	Other prenatal tissues	Primordial	4	0.0207544	0.000487351	0.000850172
GSE62288	GSM1524873	W8B2+ cell atrial appendages	Cardiac	Mesenchymal	4	0.015673	-0.000403222	0.00167802
GSE53094Xx-xXGSE53096	GSM1282320	Nuclear Transfer Stem Cell	Other stem-cells	Mixed/other	2	-0.0209717	0.00945173	0.000285438
GSE83638	GSM2211637	NPCs derived from WT-33 iPSC line	Neural progenitor/stem cells	Neuro-ectodermal	2	-0.0162212	-0.00721562	-0.00147646
GSE68108	GSM1663080	hepatic stellate cells (HSCs)	Mixed/other	Mixed/other	4	0.0227218	0.000329846	1.16009e-05
GSE55536	GSM1338803	Induced pluripotent stem cell	iPSCs	Primordial	2	-0.0225285	0.0110268	-0.000855072
GSE63577	GSM1915566	total RNA extracted from HFF cells	Fibroblasts	Mesenchymal	4	0.0268789	0.00169136	-0.00272454
GSE46030	GSM1406028	induced pluripotent stem cell	iPSCs	Primordial	2	-0.024015	0.0123662	-0.00217087
GSE79968	GSM2109344	IMR90 MCPyV ST 88	Fibroblasts	Mesenchymal	4	0.023749	0.000689366	-0.000555038
GSE73211	GSM1888635	Fibroblast	Fibroblasts	Mesenchymal	4	0.018806	-0.000869399	0.00202898
GSE76586	GSM2175128	H9 hESC treated with a 50 ng/mL final concentration of CX-5461 for 48 hours	hESCs	Primordial	2	-0.021379	0.00973853	-2.93356e-05
GSE73211	GSM1888657	iPSC	iPSCs	Primordial	2	-0.0235523	0.0112245	-0.00172543
GSE76314	GSM1981189	hiPSC-CM d30	iPSCs	Primordial	2	0.00116207	-0.00192881	0.00579652
GSE79968	GSM2109275	IMR90 GFP 8	Fibroblasts	Mesenchymal	4	0.0252831	0.00110197	-0.00157872
GSE73075	GSM1884734	Adipose-derived mesenchymal stromal cells	MSCs	Mesenchymal	4	0.0257289	0.00141085	-0.00188159
GSE79923	GSM2108615	Human Intestinal Epithelial Cells (HIECs)	Mixed/other	Mixed/other	4	0.0246002	0.000910804	-0.00106401
GSE65634	GSM1602276	Fibroblasts	Fibroblasts	Mesenchymal	4	0.0283783	0.00211461	-0.00386828
GSE76572	GSM2028118	HFFs CAPERÎ±	Fibroblasts	Mesenchymal	4	0.0254041	0.00138358	-0.00165698
GSE80467	GSM2127899	shNT H9 cells	hESCs	Primordial	2	-0.0219368	0.010596	-0.000559228
GSE76970	GSM2041718	Primed SSEA4+ UCLA1 hESCs	hESCs	Primordial	2	-0.0145554	0.0035215	0.00428965
GSE67528	GSM1648839	iPSC-derived neural progenitors	Other stem-cells	Mixed/other	2	-0.0170222	-0.00709927	-0.00209768
GSE65634	GSM1602260	Fibroblasts	Fibroblasts	Mesenchymal	4	0.0282874	0.00207812	-0.00380331
GSE61390	GSM1503680	induced Pluripotent Stem Cell	iPSCs	Primordial	2	-0.0201478	0.00864202	0.000869872
GSE56796	GSM1369222	in vitro hESC test d63	hESCs	Primordial	2	-0.0147009	-0.00715937	-0.000908786
GSE56796	GSM1369216	in vitro hESC test d25	hESCs	Primordial	2	-0.0158225	-0.00676743	-0.000831739
GSE63577	GSM1553104	total RNA extracted from IMR-90 fibroblasts	Fibroblasts	Mesenchymal	4	0.0233652	0.0006197	-0.000306246
GSE62913	GSM1536184	Atrium	Cardiac	Mesenchymal	2	-0.00679405	-0.00367686	0.00561514
GSE63577	GSM1553110	total RNA extracted from Wi-38 fibroblasts	Fibroblasts	Mesenchymal	4	0.0239298	0.000774867	-0.000638101
GSE80467	GSM2127901	shNT H9 cells	hESCs	Primordial	2	-0.0234097	0.0119324	-0.00169456
GSE80434	GSM2127250	hNPC	Neural progenitor/stem cells	Neuro-ectodermal	2	-0.0185841	-0.0082346	-0.00449077
GSE56568Xx-xXGSE56569	GSM1364042	induced pluripotent stem cells	iPSCs	Primordial	2	-0.0159504	0.00427871	0.00343538
GSE61476	GSM1505820	iPSC-derived neural progenitors, day 31, ASD	Other stem-cells	Mixed/other	2	-0.0150417	-0.00653781	-0.000558736
GSE67528	GSM1648824	iPSC-derived neurons	Other stem-cells	Mixed/other	2	-0.019068	-0.00874642	-0.00543041
GSE64032	GSM1563136	Mesenchymal stem cell	MSCs	Mesenchymal	4	0.0266285	0.00143436	-0.00258599
GSE64032	GSM1563138	Mesenchymal stem cell	MSCs	Mesenchymal	4	0.0263003	0.00139109	-0.00239621
GSE71289	GSM1833888	Neural progenitor cells	Other stem-cells	Mixed/other	2	-0.0144816	-0.00153053	0.00243112
GSE62913	GSM1536186	Ventricle	Cardiac	Mesenchymal	2	-0.00641254	-0.00347137	0.00587726
GSE79923	GSM2108613	Human Intestinal Epithelial Cells (HIECs)	Mixed/other	Mixed/other	4	0.0229516	0.000680298	-0.000282348
GSE63577	GSM1915560	total RNA extracted from HFF cells	Fibroblasts	Mesenchymal	4	0.0266791	0.001641	-0.00256641
GSE68108	GSM1663090	hepatic stellate cells (HSCs)	Mixed/other	Mixed/other	4	0.0231495	0.000312417	-0.000242208
GSE81791Xx-xXGSE81794	GSM2175454	Detroit551 fibroblast	Fibroblasts	Mesenchymal	4	0.0187957	0.000489574	0.00259629
GSE79968	GSM2109288	IMR90 GFP 40	Fibroblasts	Mesenchymal	4	0.0247637	0.000958887	-0.00120625
GSE57896	GSM1396746	Human pluripotent stem-cell derived mesenchymal progenitor cells	MSCs	Mesenchymal	4	0.0200744	-0.000422287	0.000991953
GSE61390	GSM1503682	Differentiated induced Pluripotent Stem Cell	iPSCs	Primordial	2	0.00885876	-0.000600745	0.00488424
GSE65634	GSM1602274	Fibroblasts	Fibroblasts	Mesenchymal	4	0.0281742	0.00207382	-0.00370785
GSE78688	GSM2072631	ScienCell	Brain	Neuro-ectodermal	2	-0.0169391	-0.00787097	-0.00309813
GSE63577	GSM1553100	total RNA extracted from IMR-90 fibroblasts	Fibroblasts	Mesenchymal	4	0.0242758	0.00084197	-0.000897588
GSE73075	GSM1884746	Adipose-derived mesenchymal stromal cells	MSCs	Mesenchymal	4	0.0260957	0.00150556	-0.00214063
GSE56900	GSM1370910	A673 Ewing sarcoma cell line	Ewing sarcoma	Ewing sarcoma	17	-0.00362145	0.00126197	0.00177312
GSE67528	GSM1648845	iPSC-derived neural progenitors	Other stem-cells	Mixed/other	2	-0.0172188	-0.00734211	-0.00241713
GSE79923	GSM2108617	Human Intestinal Epithelial Cells (HIECs)	Mixed/other	Mixed/other	4	0.0241892	0.000811822	-0.000794221
GSE76586	GSM2175121	H9 hESC treated with a 50 ng/mL final concentration of Activin A for 6 hours	hESCs	Primordial	2	-0.0241065	0.0120738	-0.00219342
GSE70751	GSM1817217	Cranial neural crest cells	Brain	Neuro-ectodermal	2	-0.0141689	-0.00347406	0.00196877
GSE55426Xx-xXGSE55504	GSM1338321	twin 1 T21 iPSCs	Other stem-cells	Mixed/other	2	-0.0242721	0.0125484	-0.00247816
GSE56796	GSM1369194	in vitro hESC cortecon day 19	hESCs	Primordial	2	-0.01642	-0.00466374	2.56525e-05
GSE78688	GSM2072630	ScienCell	Brain	Neuro-ectodermal	2	-0.0170023	-0.00787852	-0.00316627
GSE81087	GSM2142408	fibroblast	Fibroblasts	Mesenchymal	4	0.0263	0.00150111	-0.00233707
GSE76314	GSM1981200	hiPSC-CM d30	iPSCs	Primordial	2	-0.00444051	-0.0030652	0.00606664
GSE62772Xx-xXGSE62777	GSM1694957	reference hESC line	hESCs	Primordial	2	-0.0235972	0.011599	-0.00173447
GSE63161	GSM1542466	cardiomyocytes	Muscle	Mesenchymal	2	-0.00615517	-0.00193547	0.00604397
GSE67528	GSM1648840	iPSC-derived neural progenitors	Other stem-cells	Mixed/other	2	-0.0154789	-0.00637153	-0.000394132
GSE55426Xx-xXGSE55504	GSM1338322	twin 2 euploid iPSCs	Other stem-cells	Mixed/other	2	-0.0232222	0.0116342	-0.00189535
GSE67528	GSM1648861	iPSCs	Other stem-cells	Mixed/other	2	-0.0231684	0.0110048	-0.00139073
GSE60949	GSM1494407	A673 Ewing's sarcoma cells	Ewing sarcoma	Ewing sarcoma	17	4.42985e-05	-0.00316025	0.00629881
GSE84639	GSM2243621	RGC from H9 ES cells	hESCs	Primordial	2	-0.00366902	-0.00418118	0.00448116
GSE64553	GSM1574096	total RNA extracted from MRC-5 fibroblasts	Fibroblasts	Mesenchymal	4	0.0242033	0.000885029	-0.00079733
GSE81791Xx-xXGSE81794	GSM2175461	Detroit551-derived iPSC	iPSCs	Primordial	2	-0.0216665	0.00960113	-0.000224246
GSE61794	GSM1513905	Neural stem cell	Other stem-cells	Mixed/other	2	-0.0164185	-0.00669201	-0.0011435
GSE63577	GSM1553094	total RNA extracted from HFF fibroblasts	Fibroblasts	Mesenchymal	4	0.0270042	0.0017323	-0.00280547
GSE76970	GSM2041712	5iLAF SSEA4- subpopulation UCLA1 hESCs	hESCs	Primordial	2	-0.0134822	0.00329825	0.00461384
GSE65634	GSM1602264	Fibroblasts	Fibroblasts	Mesenchymal	4	0.0279512	0.00200971	-0.0035355
GSE79968	GSM2109282	IMR90 GFP 24	Fibroblasts	Mesenchymal	4	0.0247648	0.000958445	-0.00122192
GSE53667	GSM1298380	neuronal aggregates (day 50) derived from induced pluripotent stem cells	iPSCs	Primordial	2	-0.0193457	-0.00873681	-0.00566582
GSE75699	GSM1964312	Primary normal human bronchial epithelial (NHBE) cells	Mixed/other	Mixed/other	4	0.0185607	0.000232536	0.00254625
GSE79923	GSM2108609	Human Intestinal Epithelial Cells (HIECs)	Mixed/other	Mixed/other	4	0.024336	0.000834186	-0.000903455
GSE67528	GSM1648849	iPSC-derived neural progenitors	Other stem-cells	Mixed/other	2	-0.0184429	-0.00800522	-0.00404065
GSE56785	GSM1369012	H1-derived neural progenitor cells	Other stem-cells	Mixed/other	2	-0.0153708	-0.00723958	-0.00096551
GSE57826Xx-xXGSE57828	GSM1394657	FA-iPSC#8	iPSCs	Primordial	2	-0.0246368	0.0125597	-0.00273706
GSE65634	GSM1602270	Fibroblasts	Fibroblasts	Mesenchymal	4	0.0279362	0.00199275	-0.00352225
GSE63190	GSM1543667	human mature adipocyte	Mixed/other	Mesenchymal	4	0.0258268	0.00129436	-0.00200338
GSE73211	GSM1888625	Fibroblast	Fibroblasts	Mesenchymal	4	0.0187957	-0.000864239	0.00200935
GSE73211	GSM1888643	ESC	hESCs	Primordial	2	-0.0208785	0.00900588	0.000391157
GSE64553	GSM1574094	total RNA extracted from MRC-5 fibroblasts	Fibroblasts	Mesenchymal	4	0.0230158	0.000727844	-3.71551e-05
GSE70935	GSM1823340	Neural progenitor cells derived from induced pluripotent stem cells	iPSCs	Primordial	2	0.00185293	-0.00361877	0.00410614
GSE69622	GSM1704855	Fibroblast	Fibroblasts	Mixed/other	2	-0.0194948	0.00805297	0.0011376
GSE61476	GSM1505850	iPSC-derived neural progenitors, day 31, non-ASD	Other stem-cells	Mixed/other	2	-0.0117342	-0.00496999	0.00248874
GSE63577	GSM1553109	total RNA extracted from Wi-38 fibroblasts	Fibroblasts	Mesenchymal	4	0.0240476	0.000792835	-0.000722081
GSE74201	GSM1914488	HD iPSC 8	iPSCs	Primordial	2	-0.0239288	0.0118396	-0.00207884
GSE79968	GSM2109340	IMR90 MCPyV ST 80	Fibroblasts	Mesenchymal	4	0.0244703	0.000869862	-0.00101385
GSE73853Xx-xXGSE74250	GSM1904496	NPC InfectedHCMVTB40E 96h	Neural progenitor/stem cells	Neuro-ectodermal	2	-0.0108317	-0.00308633	0.0032877
GSE71289	GSM1833899	Neurons	Brain	Neuro-ectodermal	2	-0.015785	-0.0069179	-0.00163021
GSE78688	GSM2072626	ScienCell	Brain	Neuro-ectodermal	2	-0.0168321	-0.0084476	-0.00353009
GSE52202	GSM1261112	iPSC derived motor neuron culture	Other stem-cells	Mixed/other	2	-0.0187068	-0.00862461	-0.00496148
GSE55939	GSM1348879	iPSC derived from Turner syndrome patient	Other stem-cells	Mixed/other	2	-0.018242	0.00675042	0.00222494
GSE74201	GSM1914466	C116 iPSC 2	iPSCs	Primordial	2	-0.0238071	0.0117965	-0.0020006
GSE73211	GSM1888654	iPSC	iPSCs	Primordial	2	-0.0240487	0.0120201	-0.00213076
GSE62820	GSM1533855	GFP control overexpressed in HMEC cells	Mixed/other	Mixed/other	19	0.0152336	-0.000743641	0.00392955
GSE70751	GSM1817216	Cranial neural crest cells	Brain	Neuro-ectodermal	2	-0.0139069	-0.00338052	0.00218847
GSE61950Xx-xXGSE61953	GSM1517627	SKNMC cells	Ewing sarcoma	Ewing sarcoma	17	-1.38284e-05	-0.00336371	0.00571993
GSE69622	GSM1704857	PBMC	Mixed/other	Mixed/other	2	-0.0214127	0.00987555	-0.000125219
GSE67528	GSM1648865	iPSCs	Other stem-cells	Mixed/other	2	-0.0228444	0.0107663	-0.00108821
GSE73325	GSM1890837	H9 nascent 4sU-labeled 120min ribo-RNA technical replicate 1	hESCs	Primordial	2	-0.014228	0.00254682	0.00432682
GSE73211	GSM1888633	ESC	hESCs	Primordial	2	-0.0207236	0.00862711	0.000422803
GSE53330Xx-xXGSE53332	GSM1289415	IMR90 human fiboblasts	Fibroblasts	Mesenchymal	4	0.0173162	4.2479e-05	0.0032765
GSE73211	GSM1888671	ESC	hESCs	Primordial	2	-0.0207665	0.00737965	-8.04593e-05
GSE57353	GSM1380869	Primary fibroblast	Fibroblasts	Mesenchymal	4	0.02723	0.00179851	-0.00299136
GSE76314	GSM1981191	hiPSC-CM d30	iPSCs	Primordial	2	-0.00512523	-0.00338801	0.00598334
GSE61476	GSM1505855	iPSC-derived neural progenitors, day 11, non-ASD	Other stem-cells	Mixed/other	2	-0.0165036	-0.0071809	-0.0019816
GSE65634	GSM1602259	Fibroblasts	Fibroblasts	Mesenchymal	4	0.0283347	0.00209069	-0.00383972
GSE73211	GSM1888636	Fibroblast	Fibroblasts	Mesenchymal	4	0.018846	-0.000849472	0.00204836
GSE63577	GSM1553111	total RNA extracted from Wi-38 fibroblasts	Fibroblasts	Mesenchymal	4	0.0239185	0.000769142	-0.000623443
GSE53094Xx-xXGSE53096	GSM1378015	Nuclear Transfer Stem Cell	Other stem-cells	Mixed/other	2	-0.0159243	0.00504125	0.00333367
GSE53510	GSM1295113	HPMEC 48h hypoxia exposure	Endothelial	Mesenchymal	4	0.0146058	-0.000598599	0.00367316
GSE63392Xx-xXGSE63394	GSM1548011	H1 hESCs	hESCs	Primordial	2	-0.0176437	0.0065263	0.00250716
GSE62820	GSM1533868	human HER2/ERBB2 overexpressed in HMEC cells	Mixed/other	Mixed/other	19	0.0158639	-0.000671617	0.0036609
GSE55426Xx-xXGSE55504	GSM1338340	unrelated individual T21 primary fibroblasts	Fibroblasts	Mesenchymal	4	0.0256241	0.00119258	-0.00199789
GSE65634	GSM1602278	Fibroblasts	Fibroblasts	Mesenchymal	4	0.027405	0.00184771	-0.00316743
GSE55536	GSM1338802	Induced pluripotent stem cell	iPSCs	Primordial	2	-0.0228151	0.0112408	-0.00113191
GSE79968	GSM2109334	IMR90 MCPyV ST 64	Fibroblasts	Mesenchymal	4	0.0241421	0.000802415	-0.000832673
GSE56568Xx-xXGSE56569	GSM1364040	induced pluripotent stem cells	iPSCs	Primordial	2	-0.0147723	0.00278836	0.00392492
GSE53094Xx-xXGSE53096	GSM1282329	induced Pluripotent Stem Cell	iPSCs	Primordial	2	-0.0207417	0.00896556	0.000493807
GSE69906	GSM1712279	mRNA uninfected fibroblasts treated with type 1 interferon	Fibroblasts	Mesenchymal	4	0.0253831	0.00141702	-0.00162845
GSE73211	GSM1888664	ESC	hESCs	Primordial	2	-0.023726	0.0117023	-0.00185272
GSE61476	GSM1505831	iPSC-derived neural progenitors, day 31, non-ASD	Other stem-cells	Mixed/other	2	-0.0186101	-0.00829884	-0.00455918
GSE56796	GSM1369199	in vitro hESC cortecon day 33	hESCs	Primordial	2	-0.0154302	-0.00589786	-0.000126198
GSE62820	GSM1533866	human HER2/ERBB2 overexpressed in HMEC cells	Mixed/other	Mixed/other	19	0.0155894	-0.000715996	0.00377514
GSE60949	GSM1494406	A673 Ewing's sarcoma cells	Ewing sarcoma	Ewing sarcoma	17	-0.000290517	-0.0026899	0.00614005
GSE62772Xx-xXGSE62777	GSM1694970	reference hESC line	hESCs	Primordial	2	-0.0230005	0.0108593	-0.00130002
GSE54112	GSM1308252	NPCs derived from iPSCs ZNF804A KD	Other stem-cells	Mixed/other	2	-0.0188798	-0.00855618	-0.00509511
GSE76490	GSM2026539	healthy human neuron after 50 days of differentiation from iPSC	iPSCs	Primordial	2	-0.0192361	-0.00866986	-0.00549215
GSE80467	GSM2127896	shDAP5 H9 cells	hESCs	Primordial	2	-0.0213958	0.0102546	-0.000216201
GSE86586Xx-xXGSE86903	GSM2310151	RNA-seq hESC 1	hESCs	Primordial	2	-0.0197145	0.00909182	0.000836923
GSE55426Xx-xXGSE55504	GSM1338319	normal twin Cord fibroblasts	Fibroblasts	Mesenchymal	4	0.0246368	0.0013244	-0.00175935
GSE79968	GSM2109295	IMR90 GFP 64	Fibroblasts	Mesenchymal	4	0.0250274	0.00101511	-0.00139427
GSE56796	GSM1369217	in vitro hESC test d25	hESCs	Primordial	2	-0.0158744	-0.0067167	-0.000812958
GSE76572	GSM2028114	HFFs control	Fibroblasts	Mesenchymal	4	0.0264482	0.00163169	-0.00239738
GSE62772Xx-xXGSE62777	GSM1694972	reference hIPSC line	iPSCs	Primordial	2	-0.0214883	0.00966659	-0.000225007
GSE55426Xx-xXGSE55504	GSM1338338	unrelated individual T21 primary fibroblasts	Fibroblasts	Mesenchymal	4	0.0273605	0.00178832	-0.00312013
GSE53837	GSM1435508	Fibroblasts	Fibroblasts	Mesenchymal	4	0.0254623	0.00139361	-0.0017904
GSE68108	GSM1663089	hepatic stellate cells (HSCs)	Mixed/other	Mixed/other	4	0.0233035	0.000350748	-0.000335436
GSE62820	GSM1533859	GFP control overexpressed in HMEC cells	Mixed/other	Mixed/other	19	0.0153364	-0.000736799	0.00388092
GSE67528	GSM1648879	iPSCs	Other stem-cells	Mixed/other	2	-0.0239708	0.0116479	-0.00202606
GSE62854	GSM1534559	Endometrial stromal cells	Other prenatal tissues	Primordial	4	0.0218386	0.000614547	0.000249511
GSE61390	GSM1503695	Differentiated induced Pluripotent Stem Cell	iPSCs	Primordial	4	0.0184487	-0.000833176	0.00217653
GSE68108	GSM1663081	hepatic stellate cells (HSCs)	Mixed/other	Mixed/other	4	0.0227716	0.000329889	-4.61026e-05
GSE70935	GSM1823306	Neural progenitor cells derived from induced pluripotent stem cells	iPSCs	Primordial	2	-0.00933071	-0.005483	0.00259025
GSE57896	GSM1396731	Human pluripotent stem-cell derived mesenchymal progenitor cells	MSCs	Mesenchymal	4	0.0207734	-0.0003007	0.000921836
GSE56785	GSM1369008	H1-derived neural progenitor cells	Other stem-cells	Mixed/other	2	-0.0152197	-0.00716851	-0.000800811
GSE74201	GSM1914472	C116 iPSC8	iPSCs	Primordial	2	-0.0240724	0.0120488	-0.00226261
GSE67528	GSM1648830	iPSC-derived neural progenitors	Other stem-cells	Mixed/other	2	-0.0165178	-0.0070193	-0.00162889
GSE62288	GSM1524869	c-Kit+ cell atrial appendages	Cardiac	Mesenchymal	4	0.0230895	0.000310456	-0.000157304
GSE56785	GSM1369002	H1-derived neural progenitor cells	Other stem-cells	Mixed/other	2	-0.01756	-0.00798889	-0.0033563
GSE55939	GSM1348874	iPSC derived from female with normal fertility	Other stem-cells	Mixed/other	2	-0.017608	0.00621323	0.00259554
GSE52249Xx-xXGSE52251	GSM1261904	Twin euploid iPSC	iPSCs	Primordial	2	-0.0155016	0.000135788	0.00227681
GSE64553	GSM1574104	total RNA extracted from MRC-5 fibroblasts	Fibroblasts	Mesenchymal	4	0.0235775	0.000791088	-0.000387209
GSE70389	GSM1726434	human Duchenne Muscular Dystrophy myotubes (in vitro differentiated with myoD ectopic expression)	Muscle	Mesenchymal	4	0.0193322	6.07962e-05	0.0016366
GSE79968	GSM2109319	IMR90 MCPyV ST 24	Fibroblasts	Mesenchymal	4	0.0241712	0.000852782	-0.000896124
GSE67528	GSM1648827	iPSC-derived neurons	Other stem-cells	Mixed/other	2	-0.0190736	-0.00875514	-0.00542669
GSE65634	GSM1602271	Fibroblasts	Fibroblasts	Mesenchymal	4	0.0282916	0.00209324	-0.0038015
GSE72994	GSM1876345	Neural progenitor cells	Other stem-cells	Mixed/other	2	-0.0154453	-0.00697577	-0.000814877
GSE81791Xx-xXGSE81794	GSM2175457	Detroit551-derived iPSC	iPSCs	Primordial	2	-0.019864	0.00850007	0.00101918
GSE80467	GSM2127895	shNT H9 cells	hESCs	Primordial	2	-0.0221824	0.0107691	-0.000712589
GSE64553	GSM1574098	total RNA extracted from MRC-5 fibroblasts	Fibroblasts	Mesenchymal	4	0.0236708	0.000804705	-0.000450489
GSE60949	GSM1494410	A673 Ewing's sarcoma cells	Ewing sarcoma	Ewing sarcoma	17	0.00129044	-0.00252391	0.00638921
GSE71289	GSM1833897	Neurons	Brain	Neuro-ectodermal	2	-0.0154434	-0.00640575	-0.00105407
GSE60548	GSM1482168	PGP1 iPS cells Day 1 post NGN induction	iPSCs	Primordial	2	-0.0228479	0.00682715	-0.00193099
GSE55426Xx-xXGSE55504	GSM1338326	unrelated individual euploid primary fibroblasts	Fibroblasts	Mesenchymal	4	0.0269209	0.00167402	-0.00280895
GSE61476	GSM1505827	iPSC-derived neural progenitors, day 11, ASD	Other stem-cells	Mixed/other	2	-0.0167896	-0.00662169	-0.00163041
GSE64553	GSM1574102	total RNA extracted from MRC-5 fibroblasts	Fibroblasts	Mesenchymal	4	0.0238028	0.000858049	-0.000504557
GSE53094Xx-xXGSE53096	GSM1378023	induced Pluripotent Stem Cell	iPSCs	Primordial	2	-0.0172565	0.0061752	0.00261043
GSE72994	GSM1876348	Neural progenitor cells	Other stem-cells	Mixed/other	2	-0.0154595	-0.00694058	-0.000755727
GSE81087	GSM2142434	fibroblast	Fibroblasts	Mesenchymal	4	0.0266648	0.00161225	-0.0026034
GSE79968	GSM2109328	IMR90 MCPyV ST 48	Fibroblasts	Mesenchymal	4	0.0239264	0.000783999	-0.000741535
GSE62820	GSM1533856	GFP control overexpressed in HMEC cells	Mixed/other	Mixed/other	19	0.015075	-0.000697865	0.00387203
GSE71289	GSM1833906	Neurons	Brain	Neuro-ectodermal	2	-0.0158518	-0.00685378	-0.00161801
GSE67528	GSM1648816	iPSC-derived neurons	Other stem-cells	Mixed/other	2	-0.0177342	-0.0083612	-0.00393329
GSE61476	GSM1505859	iPSC-derived neural progenitors, day 31, ASD	Other stem-cells	Mixed/other	2	-0.0175017	-0.00789388	-0.00333905
GSE55426Xx-xXGSE55504	GSM1338336	unrelated individual T21 primary fibroblasts	Fibroblasts	Mesenchymal	4	0.0269039	0.00162289	-0.00280161
GSE56785	GSM1369005	H1-derived neural progenitor cells	Other stem-cells	Mixed/other	2	-0.0183061	-0.00840739	-0.00443912
GSE73211	GSM1888645	Fibroblast	Fibroblasts	Mesenchymal	4	0.0205707	-0.000512308	0.00113134
GSE78688	GSM2072632	ScienCell	Brain	Neuro-ectodermal	2	-0.0169435	-0.00771751	-0.00298658
GSE71289	GSM1833892	Neural progenitor cells	Other stem-cells	Mixed/other	2	-0.0147646	-0.00270942	0.00181621
GSE63577	GSM1553087	total RNA extracted from MRC-5 fibroblasts	Fibroblasts	Mesenchymal	4	0.0240613	0.000844082	-0.00069348
GSE60890Xx-xXGSE60891	GSM1492944	A673 Ewing cells expressing an shRNA targeting hnRNPK	Ewing sarcoma	Ewing sarcoma	17	-0.00355268	-0.00171642	0.00644438
GSE70935	GSM1823332	Neural progenitor cells derived from induced pluripotent stem cells	iPSCs	Primordial	2	-0.0125509	-0.00695324	0.000725489
GSE76490	GSM2026542	FXS patient neuroepithelia aggregates after 18 days of differentiation from iPSC	iPSCs	Primordial	2	-0.0176819	0.00132215	0.000914054
GSE56568Xx-xXGSE56569	GSM1364043	induced pluripotent stem cells	iPSCs	Primordial	2	-0.015639	0.00392925	0.00352846
GSE67528	GSM1648885	iPSCs	Other stem-cells	Mixed/other	2	-0.0222597	0.00888059	-0.000854288
GSE81087	GSM2142417	fibroblast	Fibroblasts	Mesenchymal	4	0.027167	0.00176426	-0.00295209
GSE67528	GSM1648880	iPSCs	Other stem-cells	Mixed/other	2	-0.0236646	0.0109464	-0.00180648
GSE67528	GSM1648874	iPSCs	Other stem-cells	Mixed/other	2	-0.0229823	0.0104649	-0.00124831
GSE73325	GSM1890827	H9 steady-state ribo-RNA	hESCs	Primordial	2	-0.0163299	0.00453362	0.00333283
GSE57866	GSM1395311	Human CD34+ cells from cord blood	HSCs	Mixed/other	2	-0.0245134	0.0127946	-0.00261501
GSE46030	GSM1406031	induced pluripotent stem cell	iPSCs	Primordial	2	-0.0205541	0.00917469	0.000384372
GSE81791Xx-xXGSE81794	GSM2175469	FM1-derived iPSC	iPSCs	Primordial	2	-0.0201921	0.00882792	0.000788575
GSE79968	GSM2109333	IMR90 MCPyV ST 56	Fibroblasts	Mesenchymal	4	0.0242153	0.000831721	-0.000874148
GSE76970	GSM2041713	5iLAF SSEA4- subpopulation UCLA1 hESCs	hESCs	Primordial	2	-0.0138322	0.00344269	0.00446618
GSE78688	GSM2072635	ScienCell	Brain	Neuro-ectodermal	2	-0.0165834	-0.00685493	-0.00220837
GSE81087	GSM2142429	fibroblast	Fibroblasts	Mesenchymal	4	0.0270314	0.00171713	-0.00285287
GSE80434	GSM2127249	hNPC	Neural progenitor/stem cells	Neuro-ectodermal	2	-0.0186459	-0.00825121	-0.00455511
GSE54112	GSM1308245	NPCs derived from iPSCs control	Other stem-cells	Mixed/other	2	-0.0186771	-0.00859621	-0.00489819
GSE61474	GSM1505594	Pbmc	Mixed/other	Mixed/other	2	-0.00825011	-0.00220216	0.00376775
GSE73211	GSM1888620	iPSC	iPSCs	Primordial	2	-0.0210515	0.00894533	0.000210897
GSE61476	GSM1505860	iPSC-derived neural progenitors, day 11, non-ASD	Other stem-cells	Mixed/other	2	-0.0160092	-0.00673218	-0.00123147
GSE74201	GSM1914470	C116 iPSC 6	iPSCs	Primordial	2	-0.0238116	0.0117836	-0.00199831
GSE79968	GSM2109347	IMR90 MCPyV ST 96	Fibroblasts	Mesenchymal	4	0.0241148	0.00076769	-0.000784424
GSE67528	GSM1648881	iPSCs	Other stem-cells	Mixed/other	2	-0.0211487	0.00791525	8.93568e-05
GSE57866	GSM1395313	Human CD34+ cells from cord blood	HSCs	Mixed/other	2	-0.0246	0.0128101	-0.00267793
GSE56796	GSM1369219	in vitro hESC test d33	hESCs	Primordial	2	-0.015381	-0.00702953	-0.000851988
GSE65634	GSM1602262	Fibroblasts	Fibroblasts	Mesenchymal	4	0.0280519	0.00199335	-0.0036294
GSE64283	GSM1567917	Heart	Cardiac	Mesenchymal	2	-0.00829237	-0.00303178	0.00506409
GSE73075	GSM1884759	Adipose-derived mesenchymal stromal cells	MSCs	Mesenchymal	4	0.0236299	0.00106165	-0.000397647
GSE53667	GSM1298379	neuronal aggregates (day 50) derived from induced pluripotent stem cells	iPSCs	Primordial	2	-0.0195649	-0.0088225	-0.00595497
GSE55426Xx-xXGSE55504	GSM1338330	unrelated individual euploid primary fibroblasts	Fibroblasts	Mesenchymal	4	0.0277322	0.00195331	-0.00336319
GSE67528	GSM1648832	iPSC-derived neural progenitors	Other stem-cells	Mixed/other	2	-0.0172478	-0.00707718	-0.0022043
GSE79968	GSM2109279	IMR90 GFP 16	Fibroblasts	Mesenchymal	4	0.0251137	0.00104104	-0.00147473
GSE62772Xx-xXGSE62777	GSM1694971	reference hESC line	hESCs	Primordial	2	-0.0207666	0.00737974	-8.04995e-05
GSE71289	GSM1833889	Neural progenitor cells	Other stem-cells	Mixed/other	2	-0.014506	-0.00164255	0.00236424
GSE79923	GSM2108608	Human Intestinal Epithelial Cells (HIECs)	Mixed/other	Mixed/other	4	0.0228549	0.000617736	-0.000162574
GSE73211	GSM1888661	ESC	hESCs	Primordial	2	-0.0227254	0.00964884	-0.00124151
GSE71289	GSM1833907	Neurons	Brain	Neuro-ectodermal	2	-0.0141083	-0.00609826	-9.09922e-05
GSE62772Xx-xXGSE62777	GSM1694960	reference hESC line	hESCs	Primordial	2	-0.0216839	0.00927724	-0.000334649
GSE79968	GSM2109278	IMR90 GFP 16	Fibroblasts	Mesenchymal	4	0.0250636	0.00103044	-0.00143655
GSE67528	GSM1648822	iPSC-derived neurons	Other stem-cells	Mixed/other	2	-0.0184336	-0.00860923	-0.00474824
GSE61950Xx-xXGSE61953	GSM1517631	A673 cells	Ewing sarcoma	Ewing sarcoma	17	0.00445718	-0.00278295	0.0056911
GSE55426Xx-xXGSE55504	GSM1338331	unrelated individual euploid primary fibroblasts	Fibroblasts	Mesenchymal	4	0.0271374	0.00173753	-0.00294607
GSE67528	GSM1648807	iPSC-derived neurons	Other stem-cells	Mixed/other	2	-0.0191167	-0.00875008	-0.0054717
GSE59966Xx-xXGSE59979	GSM1462858	bone marrow	Mixed/other	Mesenchymal	4	0.0265409	0.00152743	-0.00254307
GSE67528	GSM1648875	iPSCs	Other stem-cells	Mixed/other	2	-0.0240629	0.0116179	-0.00212267
GSE52249Xx-xXGSE52251	GSM1261905	Twin euploid iPSC	iPSCs	Primordial	2	-0.0151533	7.92258e-05	0.00247418
GSE65634	GSM1602272	Fibroblasts	Fibroblasts	Mesenchymal	4	0.0283028	0.00209839	-0.00380944
GSE67528	GSM1648842	iPSC-derived neural progenitors	Other stem-cells	Mixed/other	2	-0.0167367	-0.00717911	-0.00197322
GSE63733	GSM1556295	follicular dendritic cells	Mixed/other	Mixed/other	4	0.0248959	0.00114972	-0.00134012
GSE79968	GSM2109321	IMR90 MCPyV ST 24	Fibroblasts	Mesenchymal	4	0.0241662	0.000848868	-0.000889617
GSE55536	GSM1925963	Induced pluripotent stem cell	iPSCs	Primordial	2	-0.0219128	0.0105437	-0.000398878
GSE57353	GSM1380875	Primary fibroblast	Fibroblasts	Mesenchymal	4	0.0273503	0.00187812	-0.00311804
GSE79968	GSM2109310	IMR90 MCPyV ST 0	Fibroblasts	Mesenchymal	4	0.0248015	0.00096721	-0.00124277
GSE69622	GSM1704851	PBMC	Mixed/other	Mixed/other	2	-0.024558	0.0126844	-0.00262745
GSE70935	GSM1823328	Neural progenitor cells derived from induced pluripotent stem cells	iPSCs	Primordial	2	-0.0124899	-0.00693047	0.000757866
GSE73075	GSM1884762	Adipose-derived mesenchymal stromal cells	MSCs	Mesenchymal	4	0.0238804	0.00111226	-0.000563339
GSE67528	GSM1648847	iPSC-derived neural progenitors	Other stem-cells	Mixed/other	2	-0.0158623	-0.00679897	-0.000977444
GSE67528	GSM1648808	iPSC-derived neurons	Other stem-cells	Mixed/other	2	-0.019596	-0.00895322	-0.00611596
GSE84322	GSM2231438	AMSC 3 confluent	MSCs	Mesenchymal	4	0.0256336	0.00128399	-0.00188766
GSE63577	GSM1553088	total RNA extracted from BJ fibroblasts	Fibroblasts	Mesenchymal	4	0.0274329	0.00185578	-0.00313905
GSE76314	GSM1981198	hiPSC-CM d30	iPSCs	Primordial	2	-0.00464519	-0.00311983	0.00605073
GSE79968	GSM2109274	IMR90 GFP 8	Fibroblasts	Mesenchymal	4	0.0251639	0.0010587	-0.00149495
GSE63577	GSM1915564	total RNA extracted from HFF cells	Fibroblasts	Mesenchymal	4	0.026924	0.00172005	-0.0027471
GSE65634	GSM1602261	Fibroblasts	Fibroblasts	Mesenchymal	4	0.0281287	0.00202072	-0.00368762
GSE85854	GSM2285685	H9 SPA P-KO cells	hESCs	Primordial	2	-0.0190771	0.00739487	0.00157207
GSE57182	GSM1376806	Endometrial Stromal Cell	Other prenatal tissues	Primordial	4	0.0188125	9.90425e-05	0.00162805
GSE67528	GSM1648805	iPSC-derived neurons	Other stem-cells	Mixed/other	2	-0.0177551	-0.00797617	-0.00353638
GSE71289	GSM1833914	Neurons	Brain	Neuro-ectodermal	2	-0.0155707	-0.00681681	-0.00146745
GSE64553	GSM1574097	total RNA extracted from MRC-5 fibroblasts	Fibroblasts	Mesenchymal	4	0.0242102	0.000893161	-0.000798531
GSE55939	GSM1348882	iPSC derived from triple X female	Other stem-cells	Mixed/other	2	-0.0164023	0.00498765	0.0033214
GSE65634	GSM1602258	Fibroblasts	Fibroblasts	Mesenchymal	4	0.0281392	0.00203173	-0.00369159
GSE75699	GSM1964309	Primary normal human bronchial epithelial (NHBE) cells	Mixed/other	Mixed/other	4	0.0199401	0.000366831	0.00144484
GSE71289	GSM1833886	Neural progenitor cells	Other stem-cells	Mixed/other	2	-0.0150846	-0.000602095	0.00247819
GSE62772Xx-xXGSE62777	GSM1694964	reference hESC line	hESCs	Primordial	2	-0.0236836	0.0117243	-0.00181225
GSE83668	GSM2212183	RNASeq hESC	hESCs	Primordial	2	-0.00765445	-0.00137575	0.0057452
GSE53567	GSM1296256	cardiomyocyte cells	Muscle	Mesenchymal	2	-0.00841861	-0.00275731	0.005642
GSE74201	GSM1914468	C116 iPSC 4	iPSCs	Primordial	2	-0.0242671	0.0123863	-0.00241555
GSE64553	GSM1574090	total RNA extracted from MRC-5 fibroblasts	Fibroblasts	Mesenchymal	4	0.0233908	0.000767762	-0.000276228
GSE67528	GSM1648834	iPSC-derived neural progenitors	Other stem-cells	Mixed/other	2	-0.0170484	-0.0076224	-0.00255945
GSE75147	GSM1944033	neural stem cells	Other stem-cells	Mixed/other	4	0.00716012	-0.00344605	0.00419058
GSE56796	GSM1369197	in vitro hESC cortecon day 26	hESCs	Primordial	2	-0.0158986	-0.00519622	9.55995e-05
GSE57866	GSM1395308	Human CD34+ cells from cord blood	HSCs	Mixed/other	2	-0.0242761	0.0123641	-0.00235942
GSE63577	GSM1915565	total RNA extracted from HFF cells	Fibroblasts	Mesenchymal	4	0.0274481	0.00184389	-0.00313283
GSE73211	GSM1888680	ESC	hESCs	Primordial	2	-0.0235972	0.011599	-0.00173447
GSE56796	GSM1369200	in vitro hESC cortecon day 49	hESCs	Primordial	2	-0.0155833	-0.00657472	-0.00062958
GSE53094Xx-xXGSE53096	GSM1282323	Nuclear Transfer Stem Cell	Other stem-cells	Mixed/other	2	-0.0214939	0.0095599	-4.74431e-05
GSE54112	GSM1308249	NPCs derived from iPSCs ZNF804A KD	Other stem-cells	Mixed/other	2	-0.0185445	-0.00814573	-0.00426434
GSE67528	GSM1648841	iPSC-derived neural progenitors	Other stem-cells	Mixed/other	2	-0.0156477	-0.0069436	-0.00105068
GSE57866	GSM1395310	Human CD34+ cells from cord blood	HSCs	Mixed/other	2	-0.0246135	0.0127365	-0.00267122
GSE55939	GSM1348878	iPSC derived from Turner syndrome patient	Other stem-cells	Mixed/other	2	-0.0177069	0.00633811	0.00253841
GSE85854	GSM2285684	H9 cells	hESCs	Primordial	2	-0.0194483	0.00791739	0.00131018
GSE67528	GSM1648804	iPSC-derived neurons	Other stem-cells	Mixed/other	2	-0.0189625	-0.00875849	-0.00532854
GSE57353	GSM1380870	Primary fibroblast	Fibroblasts	Mesenchymal	4	0.0207534	0.000887383	0.0013552
GSE66086	GSM1614076	H1-ESC	hESCs	Primordial	2	-0.0222721	0.010593	-0.000679448
GSE79968	GSM2109281	IMR90 GFP 24	Fibroblasts	Mesenchymal	4	0.0248751	0.000985206	-0.00129684
GSE71289	GSM1833891	Neural progenitor cells	Other stem-cells	Mixed/other	2	-0.0142471	-0.00180615	0.00246241
GSE65634	GSM1602248	Fibroblasts	Fibroblasts	Mesenchymal	4	0.0281116	0.00202868	-0.00366623
GSE63392Xx-xXGSE63394	GSM1548012	H1 hESCs	hESCs	Primordial	2	-0.01677	0.00572177	0.00301164
GSE67073	GSM1638227	induced pluripotent stem cells	iPSCs	Primordial	2	-0.0230011	0.0116512	-0.00134606
GSE75699	GSM1964311	Primary normal human bronchial epithelial (NHBE) cells	Mixed/other	Mixed/other	4	0.0180921	0.000184793	0.00284536
GSE73075	GSM1884770	Adipose-derived mesenchymal stromal cells	MSCs	Mesenchymal	4	0.0245733	0.0012305	-0.00106361
GSE70389	GSM1726431	human Duchenne Muscular Dystrophy myoblasts	Muscle	Mesenchymal	4	0.0200123	0.000495665	0.00162569
GSE59966Xx-xXGSE59979	GSM1462861	bone marrow	Mixed/other	Mesenchymal	4	0.0254785	0.00151055	-0.0016743
GSE63161	GSM1542463	cardiomyocytes	Muscle	Mesenchymal	2	-0.00723989	-0.00261309	0.00581001
GSE54112	GSM1308250	NPCs derived from iPSCs ZNF804A KD	Other stem-cells	Mixed/other	2	-0.0185524	-0.00812404	-0.00424414
GSE67528	GSM1648806	iPSC-derived neurons	Other stem-cells	Mixed/other	2	-0.0184854	-0.0085047	-0.00465951
GSE62772Xx-xXGSE62777	GSM1694969	reference hESC line	hESCs	Primordial	2	-0.0235072	0.0115841	-0.00167314
GSE60996Xx-xXGSE61343	GSM1495406	induced pluripotent stem cell line	iPSCs	Primordial	2	-0.0239017	0.0121737	-0.00211328
GSE63755	GSM1556699	fibroblast	Fibroblasts	Mesenchymal	4	0.0269918	0.00163327	-0.0028572
GSE80163Xx-xXGSE80170	GSM2114010	control hiPSC forebrain NPCs	Neural progenitor/stem cells	Neuro-ectodermal	2	-0.0150419	-0.00688322	-0.000859949
GSE79842Xx-xXGSE79843	GSM2105087	Fibroblast	Fibroblasts	Mesenchymal	4	0.027752	0.00197663	-0.00337889
GSE74324Xx-xXGSE74328	GSM1917136	IMR90 human fibrobasts	Fibroblasts	Mesenchymal	4	0.0226989	0.000593893	6.37891e-05
GSE72589	GSM1865616	Derma	Fibroblasts	Mesenchymal	4	0.0278042	0.00193736	-0.00342613
GSE71318	GSM1833333	human TE	Other prenatal tissues	Primordial	2	-0.0204315	0.00958079	0.000229703
GSE61390	GSM1608013	Differentiated induced Pluripotent Stem Cell	iPSCs	Primordial	4	0.0154913	-0.000853467	0.00368443
GSE69476	GSM1701812	H9 ESC	hESCs	Primordial	2	-0.019185	0.00496762	0.000678188
GSE64553	GSM1574132	total RNA extracted from HFF fibroblasts	Fibroblasts	Mesenchymal	4	0.0261423	0.00153042	-0.00217487
GSE60996Xx-xXGSE61343	GSM1495400	induced pluripotent stem cell line	iPSCs	Primordial	2	-0.0244731	0.0126761	-0.00257895
GSE65507	GSM1599010	patient-specific iPSCs	Other stem-cells	Mixed/other	2	-0.013007	0.000605197	0.00426947
GSE83484	GSM2204239	Fibroblast	Fibroblasts	Mesenchymal	4	0.027465	0.00185456	-0.00316392
GSE63887	GSM1559440	vastus lateralis muscle male	Muscle	Mesenchymal	4	0.0228995	0.000270144	-0.000149417
GSE79842Xx-xXGSE79843	GSM2105067	Fibroblast	Fibroblasts	Mesenchymal	4	0.0274404	0.00191516	-0.00322789
GSE60996Xx-xXGSE61343	GSM1495404	induced pluripotent stem cell line	iPSCs	Primordial	2	-0.0241426	0.0121858	-0.00226519
GSE64553	GSM1574113	total RNA extracted from HFF fibroblasts	Fibroblasts	Mesenchymal	4	0.0264754	0.00162145	-0.00242755
GSE62936	GSM1536673	iPSC-derived neuron sample	Other stem-cells	Mixed/other	2	-0.0180957	-0.00848926	-0.00448598
GSE69092	GSM1692715	Neural progenitor cells ELAVL2	Other stem-cells	Mixed/other	2	-0.0169388	-0.00886101	-0.00387832
GSE64553	GSM1574119	total RNA extracted from HFF fibroblasts	Fibroblasts	Mesenchymal	4	0.0261644	0.00155471	-0.00217921
GSE87497	GSM2332727	Mesenchymal stem cells, NP-siRNA, day 0	MSCs	Mesenchymal	4	0.0270973	0.00164631	-0.00293164
GSE62193	GSM1521770	ES-derived neural progenitor cells	Other stem-cells	Mixed/other	2	-0.0184972	-0.000590595	-0.000154407
GSE62772Xx-xXGSE62777	GSM1533257	hIPSCs from reprogrammed hiF cells (hIPSC)	Other stem-cells	Mixed/other	2	-0.0244532	0.0122704	-0.00251877
GSE71878	GSM1847139	iPSC culture	iPSCs	Primordial	2	-0.0211292	0.00923633	0.000234601
GSE63734Xx-xXGSE80163	GSM1556310	hiPSC forebrain Neurons	iPSCs	Primordial	2	-0.0177917	-0.00874169	-0.00442857
GSE62772Xx-xXGSE62777	GSM1533248	immortalized human inducible fibroblasts-like cells (hiF-T)	Fibroblasts	Mesenchymal	4	0.0230514	0.000482743	-0.000163163
GSE64553	GSM1574138	total RNA extracted from HFF fibroblasts	Fibroblasts	Mesenchymal	4	0.026724	0.00165921	-0.00260705
GSE76523Xx-xXGSE76525	GSM2027513	differentiated from H7 hESCs	hESCs	Primordial	2	-0.0133476	-0.0011587	0.00345783
GSE74324Xx-xXGSE74328	GSM1917152	IMR90 human fibrobasts	Fibroblasts	Mesenchymal	4	0.0229759	0.000660585	-7.51556e-05
GSE64553	GSM1574135	total RNA extracted from HFF fibroblasts	Fibroblasts	Mesenchymal	4	0.0269293	0.00169286	-0.0027596
GSE76523Xx-xXGSE76525	GSM2027525	differentiated from H7 hESCs	hESCs	Primordial	2	-0.00991927	-0.00331405	0.00437257
GSE76523Xx-xXGSE76525	GSM2027519	differentiated from H7 hESCs	hESCs	Primordial	2	-0.0119292	-0.00180068	0.00409847
GSE57369	GSM1381226	human Neural Stem Cells	Other stem-cells	Mixed/other	2	-0.0141807	-0.00675697	5.11666e-05
GSE74324Xx-xXGSE74328	GSM1917146	IMR90 human fibrobasts	Fibroblasts	Mesenchymal	4	0.021644	0.000452157	0.00053867
GSE75868Xx-xXGSE83765	GSM2218665	human ES	hESCs	Primordial	2	-0.0226156	0.0111712	-0.00164777
GSE78959Xx-xXGSE78961	GSM2082510	TSC2+/+ control generated from hESC cell line 2, total RNA	hESCs	Primordial	2	-0.0177933	-0.00827338	-0.00406371
GSE62540	GSM1528617	SMA type I fibroblasts compound C1	Fibroblasts	Mesenchymal	4	0.027595	0.00192367	-0.00326116
GSE64553	GSM1574127	total RNA extracted from HFF fibroblasts	Fibroblasts	Mesenchymal	4	0.0263098	0.00158352	-0.00228224
GSE79842Xx-xXGSE79843	GSM2105090	Fibroblast	Fibroblasts	Mesenchymal	4	0.0275191	0.00191164	-0.00320599
GSE63935	GSM1560580	H1 human embryonic stem cell derived neural progenitor cells, endothelial cells, mesenchymal stem c	MSCs	Mixed/other	2	-0.0179154	-0.00850783	-0.00419022
GSE63161	GSM1542464	cardiomyocytes	Muscle	Mesenchymal	2	-0.0060757	-0.00257603	0.00609311
GSE81809	GSM2175869	reprogrammed fibroblasts	Fibroblasts	Mesenchymal	4	0.00924734	3.53128e-05	0.00487182
GSE57369	GSM1381231	human Neural Stem Cells	Other stem-cells	Mixed/other	2	-0.0138243	-0.00667955	0.000224256
GSE84166	GSM2228431	Neural Stem Cells	Other stem-cells	Mixed/other	2	-0.0141383	-0.0074858	-0.000463227
GSE75868Xx-xXGSE83765	GSM2218668	human ES	hESCs	Primordial	2	-0.0227595	0.0114184	-0.00174805
GSE83638	GSM2211643	neurons (8 week) derived from ADRC-40 iPSC line	iPSCs	Primordial	2	-0.0151921	-0.00880325	-0.00253133
GSE75868Xx-xXGSE83765	GSM2218660	human ES	hESCs	Primordial	2	-0.0234857	0.011645	-0.00189751
GSE65508	GSM1599013	iPSC derived motor neuron	Other stem-cells	Mixed/other	2	-0.017372	-0.00781531	-0.00338633
GSE69092	GSM1692718	Neural progenitor cells ELAVL2	Other stem-cells	Mixed/other	2	-0.017008	-0.00881446	-0.00389429
GSE58933	GSM1422457	iPSC-derived hippocampal dentate gyrus granule neurons	Other stem-cells	Mixed/other	2	-0.0162611	-0.00744128	-0.00218487
GSE84166	GSM2228432	Neural Stem Cells	Other stem-cells	Mixed/other	2	-0.00246003	-0.00539919	0.00368154
GSE61390	GSM1608020	Differentiated Nuclear Transfer Stem Cell	Other stem-cells	Mixed/other	2	0.00138651	-0.000718007	0.00505984
GSE72589	GSM1865634	Derma	Fibroblasts	Mesenchymal	4	0.0274968	0.00185019	-0.00319641
GSE78959Xx-xXGSE78961	GSM2082519	TSC2-/- cell line generated from hESC cell line 3, total RNA	hESCs	Primordial	2	-0.0175532	-0.00828847	-0.00386851
GSE59233	GSM1431060	fibroblast	Fibroblasts	Mesenchymal	4	0.0277278	0.00195366	-0.00336223
GSE69637	GSM1705108	venous smooth muscle cells	Muscle	Mesenchymal	4	0.0156929	0.000208012	0.00357974
GSE62772Xx-xXGSE62777	GSM1533250	primary BJ fibroblasts	Fibroblasts	Mesenchymal	4	0.025116	0.00119697	-0.00151608
GSE79842Xx-xXGSE79843	GSM2105082	Fibroblast	Fibroblasts	Mesenchymal	4	0.0274208	0.00185109	-0.00314261
GSE83559	GSM2209630	MSCs none (solvent only)	MSCs	Mesenchymal	4	0.0257818	0.0013259	-0.00197524
GSE63755	GSM1556701	fibroblast	Fibroblasts	Mesenchymal	4	0.0276069	0.00190045	-0.00326489
GSE76523Xx-xXGSE76525	GSM2027533	differentiated from H7 hESCs FACS sorted	hESCs	Primordial	2	-0.0142321	-0.000272946	0.0032833
GSE62540	GSM1528610	SMA type I fibroblasts compound C3	Fibroblasts	Mesenchymal	4	0.0164629	-5.80274e-05	0.00277444
GSE65991	GSM1612315	ex vivo corneal endothelium	Endothelial	Mesenchymal	4	0.0115066	-0.0019948	0.00282515
GSE60996Xx-xXGSE61343	GSM1495401	induced pluripotent stem cell line	iPSCs	Primordial	2	-0.0244666	0.0126957	-0.00258298
GSE81809	GSM2175874	reprogrammed fibroblasts	Fibroblasts	Mesenchymal	4	0.0109345	3.01977e-05	0.00460176
GSE68919	GSM1686453	Human Kupffer cells	Mixed/other	Mixed/other	4	0.0241415	0.000737213	-0.00085742
GSE72712Xx-xXGSE73017	GSM1868852	H1 hESC of 8 days culture with MEF-CM+FGF2 cultured in parallel with above BAP treated cells	hESCs	Primordial	2	-0.0193225	0.00676601	0.00106541
GSE81809	GSM2175882	reprogrammed fibroblasts	Fibroblasts	Mesenchymal	4	0.00344515	9.52453e-05	0.0051539
GSE62193	GSM1521772	ES-derived neural progenitor cells	Other stem-cells	Mixed/other	2	-0.0197178	0.00143478	-0.000901642
GSE75868Xx-xXGSE83765	GSM2218673	human ES	hESCs	Primordial	2	-0.0234876	0.0121228	-0.00197878
GSE87497	GSM2332743	Mesenchymal stem cells, untreated, day 14	MSCs	Mesenchymal	4	0.0270581	0.00156785	-0.00289945
GSE69637	GSM1705119	venous smooth muscle cells	Muscle	Mesenchymal	4	0.0178593	0.000358166	0.00310135
GSE64553	GSM1574137	total RNA extracted from HFF fibroblasts	Fibroblasts	Mesenchymal	4	0.0267118	0.0016549	-0.00259712
GSE64553	GSM1574134	total RNA extracted from HFF fibroblasts	Fibroblasts	Mesenchymal	4	0.026888	0.00168958	-0.00272779
GSE65508	GSM1599011	iPSC derived motor neuron	Other stem-cells	Mixed/other	2	-0.0166432	-0.0074363	-0.00257648
GSE87497	GSM2332745	Mesenchymal stem cells, NP-siRNA, day 14	MSCs	Mesenchymal	4	0.0263678	0.00142577	-0.00240871
GSE61390	GSM1608011	Differentiated induced Pluripotent Stem Cell	iPSCs	Primordial	2	0.00149159	-0.000517798	0.00550483
GSE79842Xx-xXGSE79843	GSM2105049	Fibroblast	Fibroblasts	Mesenchymal	4	0.0276795	0.00195028	-0.00332473
GSE69618	GSM1704799	H1-NKX2-5-shRNA-day6	hESCs	Primordial	2	-0.0132451	0.000855602	0.00444659
GSE76523Xx-xXGSE76525	GSM2027523	differentiated from H7 hESCs	hESCs	Primordial	2	-0.0126564	-0.00374314	0.00254151
GSE76523Xx-xXGSE76525	GSM2027521	differentiated from H7 hESCs	hESCs	Primordial	2	-0.0119758	-0.00238349	0.00377793
GSE72712Xx-xXGSE73017	GSM1868850	STB of its size between 40 and 70 Î¼m collected at day 8 BAP treatment of H1 hESC	hESCs	Primordial	2	-0.00735958	0.000335483	0.00546078
GSE81809	GSM2175879	reprogrammed fibroblasts	Fibroblasts	Mesenchymal	4	0.0109336	-6.91899e-05	0.00452521
GSE60996Xx-xXGSE61343	GSM1495402	induced pluripotent stem cell line	iPSCs	Primordial	2	-0.0244407	0.0126762	-0.00258479
GSE62193	GSM1521778	ES-derived neural progenitor cells	Other stem-cells	Mixed/other	2	-0.0154564	-0.00783111	-0.00143893
GSE80163Xx-xXGSE80170	GSM2114022	SZ hiPSC forebrain NPCs	Neural progenitor/stem cells	Neuro-ectodermal	2	-0.0148319	-0.00693854	-0.00069647
GSE55949	GSM1348983	Primary fibroblast	Fibroblasts	Mesenchymal	4	0.0230522	0.000417666	-8.32515e-05
GSE63738Xx-xXGSE80163	GSM1556373	hiPSC forebrain NPCs	Neural progenitor/stem cells	Neuro-ectodermal	2	-0.016303	-0.00780507	-0.00218384
GSE63734Xx-xXGSE80163	GSM1556309	hiPSC forebrain Neurons	iPSCs	Primordial	2	-0.0166454	-0.00831788	-0.00315518
GSE60996Xx-xXGSE61343	GSM1495405	induced pluripotent stem cell line	iPSCs	Primordial	2	-0.0238147	0.0122196	-0.00201808
GSE69092	GSM1692721	Neural progenitor cells ELAVL2 GFP	Other stem-cells	Mixed/other	2	-0.0171291	-0.00889989	-0.00404407
GSE59233	GSM1431063	fibroblast	Fibroblasts	Mesenchymal	4	0.0280992	0.00203422	-0.00365071
GSE83484	GSM2204235	Fibroblast	Fibroblasts	Mesenchymal	4	0.02707	0.0017377	-0.002865
GSE56787	GSM1412728	Female FSHD2 myoblasts F14	Muscle	Mesenchymal	4	0.0240956	0.000538337	-0.000893714
GSE61390	GSM1608018	Differentiated Nuclear Transfer Stem Cell	Other stem-cells	Mixed/other	2	0.0111495	-0.00136413	0.00477426
GSE69618	GSM1704787	H1-ZNF503-shRNA-day0	hESCs	Primordial	2	-0.0160355	0.00355542	0.00339136
GSE64818	GSM1581181	iPS	iPSCs	Primordial	2	-0.0163074	0.00491942	0.002681
GSE64553	GSM1574129	total RNA extracted from HFF fibroblasts	Fibroblasts	Mesenchymal	4	0.0265102	0.00162083	-0.00244443
GSE64553	GSM1574114	total RNA extracted from HFF fibroblasts	Fibroblasts	Mesenchymal	4	0.0263236	0.00159118	-0.00231706
GSE83559	GSM2209632	MSCs Extracellular vesicles	MSCs	Mesenchymal	4	0.0259326	0.00134476	-0.00208696
GSE63734Xx-xXGSE80163	GSM1556303	hiPSC forebrain Neurons	iPSCs	Primordial	2	-0.0148546	-0.00830548	-0.00188626
GSE80163Xx-xXGSE80170	GSM2114013	control hiPSC forebrain NPCs	Neural progenitor/stem cells	Neuro-ectodermal	2	-0.0149234	-0.00691035	-0.000816702
GSE87497	GSM2332737	Mesenchymal stem cells, untreated, day 5	MSCs	Mesenchymal	4	0.0269671	0.00151362	-0.00283209
GSE64553	GSM1574116	total RNA extracted from HFF fibroblasts	Fibroblasts	Mesenchymal	4	0.0265707	0.0016382	-0.00249612
GSE57369	GSM1381233	human Neural Stem Cells	Other stem-cells	Mixed/other	2	-0.0134458	-0.00678931	0.000417486
GSE83484	GSM2204237	Fibroblast	Fibroblasts	Mesenchymal	4	0.0275267	0.00186992	-0.00321083
GSE63935	GSM1560581	H1 human embryonic stem cell derived neural progenitor cells, endothelial cells, mesenchymal stem c	MSCs	Mixed/other	2	-0.0178904	-0.00855278	-0.00420309
GSE78959Xx-xXGSE78961	GSM2082511	TSC2+/- cell line generated from hESC cell line 2, total RNA	hESCs	Primordial	2	-0.0175766	-0.00807677	-0.00369682
GSE67848	GSM1657140	stem cells differentiated to endoderm control	Other prenatal tissues	Primordial	2	-0.0197074	0.00841751	0.00102846
GSE62540	GSM1528614	SMA type I fibroblasts control for compound C3	Fibroblasts	Mesenchymal	4	0.0159015	-4.00414e-05	0.00318724
GSE58933	GSM1422445	iPSC-derived hippocampal dentate gyrus granule neurons	Other stem-cells	Mixed/other	2	-0.0157859	-0.00762207	-0.00195927
GSE76523Xx-xXGSE76525	GSM2027516	differentiated from H7 hESCs	hESCs	Primordial	2	-0.0124208	-0.000994856	0.00419231
GSE72589	GSM1865621	Derma	Fibroblasts	Mesenchymal	4	0.027345	0.00185955	-0.00307536
GSE57369	GSM1381228	human Neural Stem Cells	Other stem-cells	Mixed/other	2	-0.0132609	-0.006787	0.000516915
GSE64553	GSM1574140	total RNA extracted from HFF fibroblasts	Fibroblasts	Mesenchymal	4	0.0268813	0.00176117	-0.00269727
GSE61390	GSM1608017	Differentiated Nuclear Transfer Stem Cell	Other stem-cells	Mixed/other	2	0.00998301	-0.00176171	0.00482762
GSE76523Xx-xXGSE76525	GSM2027518	differentiated from H7 hESCs	hESCs	Primordial	2	-0.0117772	-0.0017992	0.00412566
GSE63755	GSM1556703	fibroblast	Fibroblasts	Mesenchymal	4	0.0276737	0.00194311	-0.00331844
GSE83484	GSM2204236	Fibroblast	Fibroblasts	Mesenchymal	4	0.0271912	0.00176935	-0.00295408
GSE83559	GSM2209631	MSCs Extracellular vesicles	MSCs	Mesenchymal	4	0.0260663	0.0013721	-0.00218353
GSE64553	GSM1574139	total RNA extracted from HFF fibroblasts	Fibroblasts	Mesenchymal	4	0.0267117	0.00165786	-0.00259803
GSE63734Xx-xXGSE80163	GSM1556301	hiPSC forebrain Neurons	iPSCs	Primordial	2	-0.0157516	-0.00825233	-0.00249408
GSE64553	GSM1574136	total RNA extracted from HFF fibroblasts	Fibroblasts	Mesenchymal	4	0.0264511	0.00157697	-0.00243826
GSE63738Xx-xXGSE80163	GSM1556375	hiPSC forebrain NPCs	Neural progenitor/stem cells	Neuro-ectodermal	2	-0.0160683	-0.00782069	-0.00205876
GSE62936	GSM1536667	NKX2.1 GFP/W-hESC-derived progenitors	Other stem-cells	Mixed/other	2	-0.0165989	-0.00149975	0.000875318
GSE76081	GSM1973963	Mesenchymal stromal cells from abdominal adipose tissue	MSCs	Mesenchymal	4	0.0269836	0.00156351	-0.00284786
GSE55949	GSM1348981	Primary fibroblast	Fibroblasts	Mesenchymal	4	0.0239119	0.000746874	-0.000596141
GSE69618	GSM1704795	H1-ZNF503-shRNA-day2	hESCs	Primordial	2	-0.0149126	0.00229319	0.00378778
GSE83559	GSM2209637	MSCs Extracellular vesicles + Importazole	MSCs	Mesenchymal	4	0.0260835	0.00138347	-0.00218522
GSE62772Xx-xXGSE62777	GSM1533249	primary BJ fibroblasts	Fibroblasts	Mesenchymal	4	0.0250504	0.00118874	-0.00147907
GSE74324Xx-xXGSE74328	GSM1917091	IMR90 human fibrobasts	Fibroblasts	Mesenchymal	4	0.0235972	0.000717602	-0.00038572
GSE61390	GSM1608014	Differentiated induced Pluripotent Stem Cell	iPSCs	Primordial	2	0.0128443	-0.000196594	0.00442154
GSE81507	GSM2154970	induced pluripotent stem cells	iPSCs	Primordial	2	-0.0156332	0.00428113	0.00358324
GSE69637	GSM1705113	venous smooth muscle cells	Muscle	Mesenchymal	4	0.0176588	0.000313243	0.00315671
GSE59233	GSM1431061	fibroblast	Fibroblasts	Mesenchymal	4	0.0270293	0.00164007	-0.00289632
GSE69637	GSM1705107	venous smooth muscle cells	Muscle	Mesenchymal	4	0.0174832	0.000366899	0.00305373
GSE74324Xx-xXGSE74328	GSM1917142	IMR90 human fibrobasts	Fibroblasts	Mesenchymal	4	0.0223271	0.000508697	0.000383277
GSE63734Xx-xXGSE80163	GSM1556308	hiPSC forebrain Neurons	iPSCs	Primordial	2	-0.0183867	-0.00872066	-0.00488252
GSE72589	GSM1865638	Derma	Fibroblasts	Mesenchymal	4	0.0281371	0.0020596	-0.00367119
GSE79842Xx-xXGSE79843	GSM2105034	Fibroblast	Fibroblasts	Mesenchymal	4	0.0257287	0.00126338	-0.00198579
GSE76523Xx-xXGSE76525	GSM2027531	differentiated from H7 hESCs FACS sorted	hESCs	Primordial	2	-0.0131428	-0.00131882	0.00354556
GSE60996Xx-xXGSE61343	GSM1495403	induced pluripotent stem cell line	iPSCs	Primordial	2	-0.0244432	0.0125566	-0.00251872
GSE63887	GSM1559444	vastus lateralis muscle female	Muscle	Mesenchymal	4	0.0232876	0.000313484	-0.000337283
GSE87497	GSM2332740	Mesenchymal stem cells, NP-siRNA, day 5	MSCs	Mesenchymal	4	0.0263721	0.00146769	-0.0024094
GSE64553	GSM1574124	total RNA extracted from HFF fibroblasts	Fibroblasts	Mesenchymal	4	0.0261462	0.00152857	-0.00217757
GSE87497	GSM2332735	Mesenchymal stem cells, untreated, day 5	MSCs	Mesenchymal	4	0.026978	0.00151668	-0.00284308
GSE62540	GSM1528609	SMA type I fibroblasts compound C3	Fibroblasts	Mesenchymal	4	0.0167826	9.83639e-06	0.00269285
GSE78959Xx-xXGSE78961	GSM2082520	TSC2-/- cell line generated from hESC cell line 3, total RNA	hESCs	Primordial	2	-0.0162584	-0.00795413	-0.00272467
GSE62936	GSM1536674	iPSC-derived neuron sample	Other stem-cells	Mixed/other	2	-0.0186528	-0.00870253	-0.00513073
GSE71594	GSM1841061	Neural progenitor cells	Other stem-cells	Mixed/other	2	-0.0143301	-0.00456404	0.00104515
GSE81809	GSM2175870	reprogrammed fibroblasts	Fibroblasts	Mesenchymal	4	0.0139489	-4.17429e-07	0.00416403
GSE63734Xx-xXGSE80163	GSM1556306	hiPSC forebrain Neurons	iPSCs	Primordial	2	-0.0163789	-0.00812328	-0.00286391
GSE72712Xx-xXGSE73017	GSM1868849	STB of larger 70 Î¼m collected at day 8 BAP treatment of H1 hESC	hESCs	Primordial	2	-0.00795051	0.000436044	0.00538247
GSE87497	GSM2332731	Mesenchymal stem cells, untreated, day 1	MSCs	Mesenchymal	4	0.0273287	0.00168951	-0.00309194
GSE59233	GSM1431056	fibroblast	Fibroblasts	Mesenchymal	4	0.0269918	0.00163327	-0.0028572
GSE63935	GSM1560573	H1 human embryonic stem cell derived neural progenitor cells, endothelial cells, and mesenchymal st	MSCs	Mixed/other	2	-0.0179865	-0.0087101	-0.00444553
GSE79842Xx-xXGSE79843	GSM2105037	Fibroblast	Fibroblasts	Mesenchymal	4	0.0239895	0.00097007	-0.000975345
GSE59233	GSM1431062	fibroblast	Fibroblasts	Mesenchymal	4	0.0276926	0.00192292	-0.00333571
GSE64553	GSM1574117	total RNA extracted from HFF fibroblasts	Fibroblasts	Mesenchymal	4	0.0262873	0.00158094	-0.00229425
GSE75868Xx-xXGSE83765	GSM2218663	human ES	hESCs	Primordial	2	-0.0239248	0.0120235	-0.0022203
GSE81809	GSM2175872	reprogrammed fibroblasts	Fibroblasts	Mesenchymal	4	0.0130268	-2.17081e-06	0.00427984
GSE76523Xx-xXGSE76525	GSM2027530	differentiated from H7 hESCs FACS sorted	hESCs	Primordial	2	-0.0130823	-0.00137426	0.00354991
GSE65991	GSM1612316	primary corneal endothelial cells	Endothelial	Mesenchymal	4	0.016009	-0.00125456	0.00265155
GSE83559	GSM2209629	MSCs none (solvent only)	MSCs	Mesenchymal	4	0.0258225	0.0013266	-0.00200562
GSE67848	GSM1657142	stem cells differentiated to endoderm stimulated	Other prenatal tissues	Primordial	2	-0.0195227	0.00825565	0.00111179
GSE58933	GSM1857098	iPSC-derived neurons	Other stem-cells	Mixed/other	2	-0.0176428	-0.00882214	-0.00432264
GSE65508	GSM1599012	iPSC derived motor neuron	Other stem-cells	Mixed/other	2	-0.0158381	-0.0067467	-0.00150994
GSE59233	GSM1431065	fibroblast	Fibroblasts	Mesenchymal	4	0.0281571	0.00205044	-0.00369315
GSE87497	GSM2332741	Mesenchymal stem cells, untreated, day 14	MSCs	Mesenchymal	4	0.0269955	0.00153475	-0.0028568
GSE64553	GSM1574126	total RNA extracted from HFF fibroblasts	Fibroblasts	Mesenchymal	4	0.0260656	0.00152601	-0.00210445
GSE64553	GSM1574144	total RNA extracted from HFF fibroblasts	Fibroblasts	Mesenchymal	4	0.0266136	0.00168255	-0.00250139
GSE74324Xx-xXGSE74328	GSM1917112	IMR90 human fibrobasts	Fibroblasts	Mesenchymal	4	0.0231806	0.00067684	-0.000151846
GSE65507	GSM1599009	patient-specific iPSCs	Other stem-cells	Mixed/other	2	-0.0117233	-0.000147542	0.00465113
GSE72589	GSM1865628	Derma	Fibroblasts	Mesenchymal	4	0.0285335	0.00217097	-0.00398272
GSE63734Xx-xXGSE80163	GSM1556300	hiPSC forebrain Neurons	iPSCs	Primordial	2	-0.0188627	-0.00889763	-0.00540914
GSE58933	GSM1422453	iPSC-derived hippocampal dentate gyrus granule neurons	Other stem-cells	Mixed/other	2	-0.0164928	-0.00764125	-0.00252386
GSE80163Xx-xXGSE80170	GSM2114015	SZ hiPSC forebrain NPCs	Neural progenitor/stem cells	Neuro-ectodermal	2	-0.0150224	-0.0065667	-0.000583623
GSE63755	GSM1556702	fibroblast	Fibroblasts	Mesenchymal	4	0.0278159	0.00197951	-0.00342961
GSE80163Xx-xXGSE80170	GSM2114020	SZ hiPSC forebrain NPCs	Neural progenitor/stem cells	Neuro-ectodermal	2	-0.0152276	-0.00696223	-0.000855229
GSE81809	GSM2175866	reprogrammed fibroblasts	Fibroblasts	Mesenchymal	4	0.00990896	3.92427e-05	0.00477368
GSE76081	GSM1973962	Mesenchymal stromal cells from abdominal adipose tissue	MSCs	Mesenchymal	4	0.027085	0.00159197	-0.00292662
GSE61390	GSM1608006	Differentiated IVF Derived Stem Cell	Other stem-cells	Mixed/other	4	0.0196093	-0.000515652	0.00183415
GSE76523Xx-xXGSE76525	GSM2027527	differentiated from H7 hESCs FACS sorted	hESCs	Primordial	2	-0.0139642	0.00013893	0.00364396
GSE85839	GSM2285377	differentiated NPC	Neural progenitor/stem cells	Neuro-ectodermal	2	-0.0139441	-0.00783806	-0.0016737
GSE64553	GSM1574147	total RNA extracted from HFF fibroblasts	Fibroblasts	Mesenchymal	4	0.0268971	0.00174651	-0.00271003
GSE81507	GSM2154969	induced pluripotent stem cells	iPSCs	Primordial	2	-0.0148749	0.00349409	0.00397829
GSE78959Xx-xXGSE78961	GSM2082518	TSC2+/- cell line generated from hESC cell line 3, total RNA	hESCs	Primordial	2	-0.0172682	-0.00816883	-0.00350833
GSE57369	GSM1381237	human Neural Stem Cells	Other stem-cells	Mixed/other	2	-0.0135325	-0.00686623	0.00034681
GSE72589	GSM1865635	Derma	Fibroblasts	Mesenchymal	4	0.0274474	0.00184565	-0.00316383
GSE69618	GSM1704805	H1-WT-day6	hESCs	Primordial	2	-0.0117027	-0.000493987	0.00477139
GSE78959Xx-xXGSE78961	GSM2082513	TSC2-/- cell line generated from hESC cell line 2, total RNA	hESCs	Primordial	2	-0.0165427	-0.0079789	-0.00280103
GSE58933	GSM1422449	iPSC-derived hippocampal dentate gyrus granule neurons	Other stem-cells	Mixed/other	2	-0.0154627	-0.00569301	-0.000477994
GSE64553	GSM1574146	total RNA extracted from HFF fibroblasts	Fibroblasts	Mesenchymal	4	0.0269594	0.0017536	-0.00275875
GSE69637	GSM1705118	venous smooth muscle cells	Muscle	Mesenchymal	4	0.0169705	0.000212078	0.00336964
GSE62772Xx-xXGSE62777	GSM1533243	human inducible fibroblasts-like cells (hiF)	Fibroblasts	Mesenchymal	4	0.0204025	-0.000363066	0.00142387
GSE61390	GSM1608015	Differentiated induced Pluripotent Stem Cell	iPSCs	Primordial	2	0.00842629	-0.000122626	0.00483412
GSE61656Xx-xXGSE61657	GSM1510138	RNA-reprogrammed induced pluripotent stem cell line from adult fibroblasts of a type 1 diabetic sub	Other stem-cells	Mixed/other	2	-0.0240771	0.01254	-0.00227249
GSE62936	GSM1536676	iPSC-derived neuron sample	Other stem-cells	Mixed/other	2	-0.0199956	-0.00903839	-0.00661527
GSE72589	GSM1865630	Derma	Fibroblasts	Mesenchymal	4	0.0281423	0.00200906	-0.00370036
GSE79842Xx-xXGSE79843	GSM2105075	Fibroblast	Fibroblasts	Mesenchymal	4	0.0268899	0.00173803	-0.00277618
GSE59233	GSM1431058	fibroblast	Fibroblasts	Mesenchymal	4	0.0276069	0.00190045	-0.00326489
GSE61656Xx-xXGSE61657	GSM1510140	RNA-reprogrammed induced pluripotent stem cell line from adult fibroblasts of a type 1 diabetic sub	Other stem-cells	Mixed/other	2	-0.0231208	0.0117532	-0.00141126
GSE81809	GSM2175878	reprogrammed fibroblasts	Fibroblasts	Mesenchymal	4	0.0130793	9.32527e-05	0.00428612
GSE69618	GSM1704802	H1-ZNF503-shRNA-day6	hESCs	Primordial	2	-0.013568	0.000771323	0.00423772
GSE63734Xx-xXGSE80163	GSM1556305	hiPSC forebrain Neurons	iPSCs	Primordial	2	-0.0170917	-0.00830392	-0.00354429
GSE61656Xx-xXGSE61657	GSM1510127	BJ fibroblast cell line	Fibroblasts	Mesenchymal	4	0.027	0.00172548	-0.00282218
GSE83559	GSM2209638	MSCs Extracellular vesicles + Importazole	MSCs	Mesenchymal	4	0.0261202	0.00137638	-0.00221595
GSE61390	GSM1608012	Differentiated induced Pluripotent Stem Cell	iPSCs	Primordial	2	0.00156537	-0.000651879	0.00558387
GSE87497	GSM2332736	Mesenchymal stem cells, untreated, day 5	MSCs	Mesenchymal	4	0.0267345	0.00146589	-0.00267196
GSE75868Xx-xXGSE83765	GSM2218672	human ES	hESCs	Primordial	2	-0.0226183	0.0112244	-0.0017359
GSE63887	GSM1559441	vastus lateralis muscle male	Muscle	Mesenchymal	4	0.0233449	0.000396969	-0.000343481
GSE83559	GSM2209642	MSCs Importazole	MSCs	Mesenchymal	4	0.0263211	0.00141645	-0.00236212
GSE71594	GSM1841066	Neuron	Brain	Neuro-ectodermal	2	-0.0144539	-0.00554812	0.000288296
GSE76523Xx-xXGSE76525	GSM2027508	differentiated from H7 hESCs	hESCs	Primordial	2	-0.0163354	0.00340611	0.00307494
GSE62540	GSM1528612	SMA type I fibroblasts control for compound C3	Fibroblasts	Mesenchymal	4	0.015758	-8.63552e-05	0.00318597
GSE74324Xx-xXGSE74328	GSM1917135	IMR90 human fibrobasts	Fibroblasts	Mesenchymal	4	0.0226803	0.000585969	6.489e-05
GSE62772Xx-xXGSE62777	GSM1533246	immortalized human inducible fibroblasts-like cells (hiF-T)	Fibroblasts	Mesenchymal	4	0.0231246	0.000481922	-0.000215806
GSE56785	GSM1369015	H1-derived neural progenitor cells	Other stem-cells	Mixed/other	2	-0.0158309	-0.00738574	-0.00139717
GSE64553	GSM1574121	total RNA extracted from HFF fibroblasts	Fibroblasts	Mesenchymal	4	0.0263865	0.00158786	-0.00234576
GSE61390	GSM1608008	Differentiated IVF Derived Stem Cell	Other stem-cells	Mixed/other	2	0.00949887	-0.000909899	0.00481462
GSE57369	GSM1381238	human Neural Stem Cells	Other stem-cells	Mixed/other	2	-0.0142854	-0.00687207	-5.35466e-05
GSE62772Xx-xXGSE62777	GSM1533244	human inducible fibroblasts-like cells (hiF)	Fibroblasts	Mesenchymal	4	0.0204769	-0.000361913	0.00136894
GSE69618	GSM1704811	H1-ZEB2-shRNA-day10	hESCs	Primordial	2	-0.012608	-0.00181108	0.00365328
GSE87497	GSM2332742	Mesenchymal stem cells, untreated, day 14	MSCs	Mesenchymal	4	0.026878	0.00149629	-0.0027768
GSE81982Xx-xXGSE81984	GSM2179385	gingival fibroblasts	Fibroblasts	Mesenchymal	4	0.020927	0.000672554	0.00128453
GSE64553	GSM1574141	total RNA extracted from HFF fibroblasts	Fibroblasts	Mesenchymal	4	0.02707	0.00179663	-0.00282907
GSE76523Xx-xXGSE76525	GSM2027526	differentiated from H7 hESCs FACS sorted	hESCs	Primordial	2	-0.0139412	0.000134083	0.00365677
GSE59233	GSM1431064	fibroblast	Fibroblasts	Mesenchymal	4	0.0278408	0.00195522	-0.00345041
GSE68919	GSM1686448	Human Kupffer cells	Mixed/other	Mixed/other	4	0.0242697	0.000696643	-0.000973746
GSE76523Xx-xXGSE76525	GSM2027506	differentiated from H7 hESCs	hESCs	Primordial	2	-0.0160653	0.0039355	0.00323903
GSE69618	GSM1704801	H1-ZEB2-shRNA-day6	hESCs	Primordial	2	-0.0124937	0.000125805	0.00457784
GSE60883	GSM1492880	total RNA extracted from MRC-5 fibroblasts	Fibroblasts	Mesenchymal	4	0.0238879	0.000767642	-0.000650961
GSE63738Xx-xXGSE80163	GSM1556370	hiPSC forebrain NPCs	Neural progenitor/stem cells	Neuro-ectodermal	2	-0.0166424	-0.00783473	-0.00246557
GSE84166	GSM2228435	Neural Stem Cells	Other stem-cells	Mixed/other	2	-0.013151	-0.0073039	0.000204639
GSE62193	GSM1521777	ES-derived neural progenitor cells	Other stem-cells	Mixed/other	2	-0.0161853	-0.00790158	-0.00213901
GSE64553	GSM1574118	total RNA extracted from HFF fibroblasts	Fibroblasts	Mesenchymal	4	0.0264303	0.00159808	-0.00240323
GSE74324Xx-xXGSE74328	GSM1917125	IMR90 human fibrobasts	Fibroblasts	Mesenchymal	4	0.0231869	0.000656798	-0.00017308
GSE69092	GSM1692720	Neural progenitor cells ELAVL2 GFP	Other stem-cells	Mixed/other	2	-0.0172027	-0.00887924	-0.00409972
GSE69618	GSM1704794	H1-ZNF503-shRNA-day2	hESCs	Primordial	2	-0.0150823	0.00246239	0.00372776
GSE58933	GSM1857097	iPSC-derived neurons	Other stem-cells	Mixed/other	2	-0.0178835	-0.00881524	-0.00450129
GSE66798	GSM1632434	iPSC generated with OSK plus BRD3R	iPSCs	Primordial	2	-0.0245749	0.0126559	-0.0026322
GSE81507	GSM2154968	induced pluripotent stem cells	iPSCs	Primordial	2	-0.0160834	0.00461137	0.00338744
GSE63738Xx-xXGSE80163	GSM1556376	hiPSC forebrain NPCs	Neural progenitor/stem cells	Neuro-ectodermal	2	-0.016635	-0.00782295	-0.00245266
GSE69476	GSM1701810	H9 ESC	hESCs	Primordial	2	-0.023036	0.0111147	-0.00132785
GSE87497	GSM2332746	Mesenchymal stem cells, NP-siRNA, day 14	MSCs	Mesenchymal	4	0.0262636	0.00139166	-0.002336
GSE69476	GSM1701813	H9 derived NPC	Neural progenitor/stem cells	Neuro-ectodermal	2	-0.0146342	-0.00683728	-0.000258478
GSE81809	GSM2175873	reprogrammed fibroblasts	Fibroblasts	Mesenchymal	4	0.0151716	-1.99853e-05	0.00396009
GSE83638	GSM2211644	neurons (8 week) derived from WT-33 iPSC line	iPSCs	Primordial	2	-0.0177859	-0.00890584	-0.00454849
GSE72589	GSM1865637	Derma	Fibroblasts	Mesenchymal	4	0.027239	0.00178711	-0.00301118
GSE56787	GSM1412730	Female FSHD2 myoblasts F20	Muscle	Mesenchymal	4	0.0242602	0.000614391	-0.0010237
GSE63755	GSM1556705	fibroblast	Fibroblasts	Mesenchymal	4	0.0275499	0.00185133	-0.00324955
GSE61390	GSM1608009	Differentiated induced Pluripotent Stem Cell	iPSCs	Primordial	4	0.0158009	-0.00137416	0.00312567
GSE81809	GSM2175867	reprogrammed fibroblasts	Fibroblasts	Mesenchymal	4	0.0109875	2.81035e-05	0.00462157
GSE69476	GSM1701815	H9 derived NPC	Neural progenitor/stem cells	Neuro-ectodermal	2	-0.0149312	-0.00684578	-0.00040549
GSE71878	GSM1847141	iPSC culture	iPSCs	Primordial	2	-0.0223041	0.0104365	-0.000677113
GSE62936	GSM1536672	iPSC-derived neuron sample	Other stem-cells	Mixed/other	2	-0.0185433	-0.00861191	-0.00492835
GSE61390	GSM1608019	Differentiated Nuclear Transfer Stem Cell	Other stem-cells	Mixed/other	2	0.00222193	-0.00107369	0.00508949
GSE69637	GSM1705105	venous smooth muscle cells	Muscle	Mesenchymal	4	0.0168415	0.00025821	0.00330261
GSE59233	GSM1431059	fibroblast	Fibroblasts	Mesenchymal	4	0.028093	0.00205907	-0.00363698
GSE80163Xx-xXGSE80170	GSM2114012	control hiPSC forebrain NPCs	Neural progenitor/stem cells	Neuro-ectodermal	2	-0.0146935	-0.00682979	-0.00062207
GSE63738Xx-xXGSE80163	GSM1556372	hiPSC forebrain NPCs	Neural progenitor/stem cells	Neuro-ectodermal	2	-0.0158167	-0.00810465	-0.00211796
GSE69618	GSM1704798	H1-NKX2-5-shRNA-day6	hESCs	Primordial	2	-0.013153	0.000768522	0.00447084
GSE87497	GSM2332738	Mesenchymal stem cells, NP-siRNA, day 5	MSCs	Mesenchymal	4	0.0264069	0.00146949	-0.00243464
GSE72589	GSM1865619	Derma	Fibroblasts	Mesenchymal	4	0.0276805	0.00193539	-0.00333151
GSE85839	GSM2285375	differentiated NPC	Neural progenitor/stem cells	Neuro-ectodermal	2	-0.0151163	-0.00804393	-0.00245749
GSE81809	GSM2175875	reprogrammed fibroblasts	Fibroblasts	Mesenchymal	4	0.0090794	3.30517e-05	0.00488813
GSE56787	GSM1412731	Female FSHD2 myotubes F20	Muscle	Mesenchymal	4	0.021896	2.4606e-05	0.000128297
GSE83551Xx-xXGSE83694	GSM2209499	IMR90-Nup98 siRNA	Fibroblasts	Mesenchymal	4	0.0239223	0.000788837	-0.000606372
GSE74665Xx-xXGSE74713	GSM1925979	Day 14 CD13+/ROR2+/NKX2-5+/a-MHC- cells	Mixed/other	Mixed/other	2	-0.00777056	-0.00179417	0.00566815
GSE80163Xx-xXGSE80170	GSM2114014	control hiPSC forebrain NPCs	Neural progenitor/stem cells	Neuro-ectodermal	2	-0.0149975	-0.00695697	-0.000870051
GSE56787	GSM1412725	Female Control myoblasts C22	Muscle	Mesenchymal	4	0.023317	0.00035535	-0.000323638
GSE69618	GSM1704788	H1-WT-day0	hESCs	Primordial	2	-0.0159904	0.00366629	0.00343112
GSE44875	GSM1654309	differentiated FOXA2-knockdown endoderm cells	Other prenatal tissues	Primordial	2	-0.0192183	0.00827577	0.00123325
GSE71318	GSM1833332	human TE	Other prenatal tissues	Primordial	2	-0.0184308	0.00803919	0.00157033
GSE63738Xx-xXGSE80163	GSM1556368	hiPSC forebrain NPCs	Neural progenitor/stem cells	Neuro-ectodermal	2	-0.0160739	-0.00812819	-0.00238708
GSE64553	GSM1574123	total RNA extracted from HFF fibroblasts	Fibroblasts	Mesenchymal	4	0.0263194	0.00156583	-0.00230636
GSE72589	GSM1865639	Derma	Fibroblasts	Mesenchymal	4	0.0275717	0.00188526	-0.00325069
GSE84385	GSM2232895	human induced pluripotent stem cell	iPSCs	Primordial	2	-0.0242844	0.0124702	-0.00237204
GSE80163Xx-xXGSE80170	GSM2114019	SZ hiPSC forebrain NPCs	Neural progenitor/stem cells	Neuro-ectodermal	2	-0.0146833	-0.00664618	-0.000426053
GSE69618	GSM1704793	H1-ZEB2-shRNA-day2	hESCs	Primordial	2	-0.0149083	0.00199688	0.00374762
GSE80163Xx-xXGSE80170	GSM2114021	SZ hiPSC forebrain NPCs	Neural progenitor/stem cells	Neuro-ectodermal	2	-0.0146374	-0.00683611	-0.000513405
GSE83559	GSM2209636	MSCs Extracellular vesicles + Leptomycin B	MSCs	Mesenchymal	4	0.0257313	0.00128097	-0.00195263
GSE87497	GSM2332729	Mesenchymal stem cells, untreated, day 1	MSCs	Mesenchymal	4	0.027225	0.00163882	-0.00301894
GSE76523Xx-xXGSE76525	GSM2027512	differentiated from H7 hESCs	hESCs	Primordial	2	-0.0134753	-0.00128232	0.00331899
GSE56785	GSM1369017	H1-derived neural progenitor cells	Other stem-cells	Mixed/other	2	-0.0161239	-0.00758382	-0.00182177
GSE69637	GSM1705112	venous smooth muscle cells	Muscle	Mesenchymal	4	0.0172403	0.000248372	0.00329658
GSE69618	GSM1704782	H1-NKX2-5-shRNA-day0	hESCs	Primordial	2	-0.0156897	0.00341331	0.0036019
GSE72202Xx-xXGSE72204	GSM1857484	Primary Epilepsy tissued derived progenitor cells	Other stem-cells	Mixed/other	4	0.0168967	-0.000749652	0.00237983
GSE63887	GSM1559439	vastus lateralis muscle male	Muscle	Mesenchymal	4	0.0228356	0.000260001	-2.86421e-05
GSE64553	GSM1574131	total RNA extracted from HFF fibroblasts	Fibroblasts	Mesenchymal	4	0.0260355	0.0015119	-0.00209983
GSE79842Xx-xXGSE79843	GSM2105042	Fibroblast	Fibroblasts	Mesenchymal	4	0.0260963	0.00153248	-0.00225092
GSE64553	GSM1574128	total RNA extracted from HFF fibroblasts	Fibroblasts	Mesenchymal	4	0.0264523	0.00160066	-0.00240564
GSE73114	GSM1886925	Hepatoblasts	Mixed/other	Mixed/other	2	-0.00845702	0.000481589	0.00564383
GSE63738Xx-xXGSE80163	GSM1556377	hiPSC forebrain NPCs	Neural progenitor/stem cells	Neuro-ectodermal	2	-0.0168393	-0.00778407	-0.00256511
GSE62540	GSM1528613	SMA type I fibroblasts control for compound C3	Fibroblasts	Mesenchymal	4	0.016793	-1.84616e-05	0.00266389
GSE69618	GSM1704797	H1-WT-day2	hESCs	Primordial	2	-0.0149985	0.00213144	0.00372323
GSE63738Xx-xXGSE80163	GSM1556379	hiPSC forebrain NPCs	Neural progenitor/stem cells	Neuro-ectodermal	2	-0.011804	-0.00709616	0.000816671
GSE62540	GSM1528619	SMA type I fibroblasts control for compound C1	Fibroblasts	Mesenchymal	4	0.0276511	0.00193097	-0.00330357
GSE62936	GSM1536666	NKX2.1 GFP/W-hESC-derived progenitors	Other stem-cells	Mixed/other	2	-0.0167265	-0.0016795	0.000730436
GSE63734Xx-xXGSE80163	GSM1556307	hiPSC forebrain Neurons	iPSCs	Primordial	2	-0.0162536	-0.00802148	-0.0027186
GSE68919	GSM1686446	Human Kupffer cells	Mixed/other	Mixed/other	4	0.0251268	0.00103471	-0.00150409
GSE62772Xx-xXGSE62777	GSM1533240	human inducible fibroblasts-like cells (hiF)	Fibroblasts	Mesenchymal	4	0.0200146	-0.000544637	0.00151355
GSE62772Xx-xXGSE62777	GSM1533242	human inducible fibroblasts-like cells (hiF)	Fibroblasts	Mesenchymal	4	0.0204833	-0.000403463	0.00140774
GSE69618	GSM1704785	H1-ZEB2-shRNA-day0	hESCs	Primordial	2	-0.0156577	0.0035738	0.00357402
GSE79842Xx-xXGSE79843	GSM2105077	Fibroblast	Fibroblasts	Mesenchymal	4	0.027331	0.00185113	-0.00307439
GSE60237	GSM1468492	Pre-adipocytes from liposuction material, cultured, undifferentiated, proliferating, 2 days before	Mixed/other	Mesenchymal	4	0.0217696	0.000852967	0.000918607
GSE80163Xx-xXGSE80170	GSM2114007	control hiPSC forebrain NPCs	Neural progenitor/stem cells	Neuro-ectodermal	2	-0.0143098	-0.00678435	-0.000405116
GSE44875	GSM1654307	differentiated endoderm cells	Other prenatal tissues	Primordial	2	-0.019887	0.00839894	0.00102461
GSE63734Xx-xXGSE80163	GSM1556302	hiPSC forebrain Neurons	iPSCs	Primordial	2	-0.0170332	-0.00786447	-0.00317754
GSE71709	GSM1843468	fibroblast	Fibroblasts	Mesenchymal	4	0.0242245	0.00141653	-0.000695086
GSE69092	GSM1692722	Neural progenitor cells ELAVL2 GFP	Other stem-cells	Mixed/other	2	-0.0171219	-0.00885618	-0.00402874
GSE75868Xx-xXGSE83765	GSM2218667	human ES	hESCs	Primordial	2	-0.0226542	0.0112848	-0.00174797
GSE78959Xx-xXGSE78961	GSM2082512	TSC2+/- cell line generated from hESC cell line 2, total RNA	hESCs	Primordial	2	-0.0177057	-0.00825996	-0.00396339
GSE72589	GSM1865641	Derma	Fibroblasts	Mesenchymal	4	0.0278743	0.00196362	-0.00347601
GSE69092	GSM1692723	Neural progenitor cells ELAVL2 GFP	Other stem-cells	Mixed/other	2	-0.017005	-0.00885431	-0.00391933
GSE79842Xx-xXGSE79843	GSM2105065	Fibroblast	Fibroblasts	Mesenchymal	4	0.0265414	0.0015903	-0.00254512
GSE76523Xx-xXGSE76525	GSM2027517	differentiated from H7 hESCs	hESCs	Primordial	2	-0.0125398	-0.00091824	0.00419332
GSE64553	GSM1574133	total RNA extracted from HFF fibroblasts	Fibroblasts	Mesenchymal	4	0.0260111	0.00150333	-0.00208035
GSE56787	GSM1412729	Female FSHD2 myotubes F14	Muscle	Mesenchymal	4	0.0225621	0.000219984	-0.000297824
GSE72712Xx-xXGSE73017	GSM1868851	Trophoblasts of less than 40 Î¼m fraction generated with BAP treatment of H1 hESC for day 8	Other stem-cells	Mixed/other	2	-0.00949375	-0.000264163	0.00526016
GSE69618	GSM1704803	H1-ZNF503-shRNA-day6	hESCs	Primordial	2	-0.013085	0.000741507	0.00448697
GSE87497	GSM2332734	Mesenchymal stem cells, NP-siRNA, day 1	MSCs	Mesenchymal	4	0.0271271	0.00162515	-0.00294568
GSE84166	GSM2228433	Neural Stem Cells	Other stem-cells	Mixed/other	2	-0.0160272	-0.00882217	-0.00314578
GSE69618	GSM1704783	H1-NKX2-5-shRNA-day0	hESCs	Primordial	2	-0.0162697	0.00413446	0.0033177
GSE64553	GSM1574125	total RNA extracted from HFF fibroblasts	Fibroblasts	Mesenchymal	4	0.0261589	0.00154352	-0.00217501
GSE69618	GSM1704789	H1-WT-day0	hESCs	Primordial	2	-0.0159129	0.00355418	0.00346693
GSE74324Xx-xXGSE74328	GSM1917154	IMR90 human fibrobasts	Fibroblasts	Mesenchymal	4	0.0229073	0.00065562	-2.25933e-05
GSE57369	GSM1381232	human Neural Stem Cells	Other stem-cells	Mixed/other	2	-0.0132106	-0.00673709	0.000557
GSE44875	GSM1654312	differentiated DEANR1-knockdown endoderm cells	Other prenatal tissues	Primordial	2	-0.0198086	0.00867452	0.00101235
GSE69637	GSM1705106	venous smooth muscle cells	Muscle	Mesenchymal	4	0.0175415	0.000302929	0.00310891
GSE60883	GSM1492882	total RNA extracted from MRC-5 fibroblasts	Fibroblasts	Mesenchymal	4	0.024014	0.000787991	-0.000738917
GSE62540	GSM1528615	SMA type I fibroblasts compound C1	Fibroblasts	Mesenchymal	4	0.0277037	0.00193307	-0.00334359
GSE69618	GSM1704807	H1-NKX2-5-shRNA-day10	hESCs	Primordial	2	-0.0116645	-0.00149201	0.00409654
GSE64553	GSM1574148	total RNA extracted from HFF fibroblasts	Fibroblasts	Mesenchymal	4	0.0270455	0.00177356	-0.00282418
GSE64553	GSM1574142	total RNA extracted from HFF fibroblasts	Fibroblasts	Mesenchymal	4	0.0269821	0.00178609	-0.00277127
GSE69637	GSM1705109	venous smooth muscle cells	Muscle	Mesenchymal	4	0.016636	0.000344218	0.00335992
GSE56787	GSM1412723	Male Control myoblasts C21	Muscle	Mesenchymal	4	0.0245505	0.000658321	-0.00116902
GSE79842Xx-xXGSE79843	GSM2105044	Fibroblast	Fibroblasts	Mesenchymal	4	0.0274676	0.00189072	-0.0031713
GSE80163Xx-xXGSE80170	GSM2114018	SZ hiPSC forebrain NPCs	Neural progenitor/stem cells	Neuro-ectodermal	2	-0.014508	-0.00653674	-0.000289297
GSE83559	GSM2209634	MSCs Extracellular vesicles from CD9sh cells	MSCs	Mesenchymal	4	0.025646	0.00130622	-0.00187656
GSE76523Xx-xXGSE76525	GSM2027528	differentiated from H7 hESCs FACS sorted	hESCs	Primordial	2	-0.0150253	0.00138414	0.00336551
GSE87497	GSM2332728	Mesenchymal stem cells, NP-siRNA, day 0	MSCs	Mesenchymal	4	0.0270264	0.00162831	-0.00288266
GSE63755	GSM1556704	fibroblast	Fibroblasts	Mesenchymal	4	0.0276211	0.00184597	-0.00330829
GSE62540	GSM1528611	SMA type I fibroblasts compound C3	Fibroblasts	Mesenchymal	4	0.0166566	3.17779e-05	0.00282196
GSE79842Xx-xXGSE79843	GSM2105052	Fibroblast	Fibroblasts	Mesenchymal	4	0.0276101	0.00192724	-0.00327333
GSE55949	GSM1348980	Primary fibroblast	Fibroblasts	Mesenchymal	4	0.0233708	0.000589821	-0.000302705
GSE87497	GSM2332730	Mesenchymal stem cells, untreated, day 1	MSCs	Mesenchymal	4	0.0272378	0.00164421	-0.00302857
GSE71594	GSM1841067	Neuron	Brain	Neuro-ectodermal	2	-0.015388	-0.00633719	-0.000792435
GSE58933	GSM1422460	iPSC-derived hippocampal dentate gyrus granule neurons	Other stem-cells	Mixed/other	2	-0.0163021	-0.00763136	-0.00233101
GSE63887	GSM1559443	vastus lateralis muscle female	Muscle	Mesenchymal	4	0.0237926	0.000409819	-0.000675186
GSE81507	GSM2154966	induced pluripotent stem cells	iPSCs	Primordial	2	-0.0158368	0.00416125	0.00341076
GSE72589	GSM1865623	Derma	Fibroblasts	Mesenchymal	4	0.0280788	0.00200901	-0.00364471
GSE76523Xx-xXGSE76525	GSM2027529	differentiated from H7 hESCs FACS sorted	hESCs	Primordial	2	-0.0152428	0.00154287	0.00328048
GSE62772Xx-xXGSE62777	GSM1533241	human inducible fibroblasts-like cells (hiF)	Fibroblasts	Mesenchymal	4	0.0203442	-0.000439571	0.00137423
GSE69476	GSM1701814	H9 derived NPC	Neural progenitor/stem cells	Neuro-ectodermal	2	-0.0142657	-0.00661199	5.87421e-05
GSE76081	GSM1973958	Mesenchymal stromal cells from abdominal adipose tissue	MSCs	Mesenchymal	4	0.0265448	0.00148559	-0.00250826
GSE76523Xx-xXGSE76525	GSM2027522	differentiated from H7 hESCs	hESCs	Primordial	2	-0.0129461	-0.00384325	0.00228398
GSE76523Xx-xXGSE76525	GSM2027524	differentiated from H7 hESCs	hESCs	Primordial	2	-0.00990866	-0.00327755	0.0043753
GSE63738Xx-xXGSE80163	GSM1556378	hiPSC forebrain NPCs	Neural progenitor/stem cells	Neuro-ectodermal	2	-0.0147806	-0.00761355	-0.00103065
GSE81809	GSM2175880	reprogrammed fibroblasts	Fibroblasts	Mesenchymal	4	0.011183	-9.82675e-06	0.00450084
GSE64553	GSM1574130	total RNA extracted from HFF fibroblasts	Fibroblasts	Mesenchymal	4	0.0262779	0.00156499	-0.00228269
GSE87497	GSM2332739	Mesenchymal stem cells, NP-siRNA, day 5	MSCs	Mesenchymal	4	0.0265197	0.00150069	-0.00251347
GSE63738Xx-xXGSE80163	GSM1556374	hiPSC forebrain NPCs	Neural progenitor/stem cells	Neuro-ectodermal	2	-0.0152387	-0.00766393	-0.00131127
GSE62936	GSM1536665	NKX2.1 GFP/W-hESC-derived progenitors	Other stem-cells	Mixed/other	2	-0.0167729	-0.00173027	0.000698342
GSE59233	GSM1431057	fibroblast	Fibroblasts	Mesenchymal	4	0.0277392	0.00196209	-0.00336673
GSE44875	GSM1654308	differentiated endoderm cells	Other prenatal tissues	Primordial	2	-0.020015	0.0085136	0.000942762
GSE80163Xx-xXGSE80170	GSM2114017	SZ hiPSC forebrain NPCs	Neural progenitor/stem cells	Neuro-ectodermal	2	-0.0148496	-0.00687754	-0.000646347
GSE61390	GSM1608016	Differentiated induced Pluripotent Stem Cell	iPSCs	Primordial	2	0.0125964	-0.000263433	0.0045101
GSE63935	GSM1560578	H1 human embryonic stem cell derived neural progenitor cells, endothelial cells, mesenchymal stem c	MSCs	Mixed/other	2	-0.0178877	-0.00851583	-0.00417469
GSE71709	GSM1843471	induced pluripotent stem cells	iPSCs	Primordial	2	-0.0174541	0.00560075	0.00264075
GSE69618	GSM1704790	H1-NKX2-5-shRNA-day2	hESCs	Primordial	2	-0.0143746	0.001941	0.00402876
GSE69476	GSM1701811	H9 ESC	hESCs	Primordial	2	-0.0186846	0.00426239	0.00104897
GSE72589	GSM1865617	Derma	Fibroblasts	Mesenchymal	4	0.0279346	0.00196457	-0.00352698
GSE75868Xx-xXGSE83765	GSM2218666	human ES	hESCs	Primordial	2	-0.0225916	0.011089	-0.00178837
GSE83551Xx-xXGSE83694	GSM2209497	IMR90-Fluc siRNA	Fibroblasts	Mesenchymal	4	0.0238581	0.000772956	-0.000573143
GSE85839	GSM2285376	differentiated NPC	Neural progenitor/stem cells	Neuro-ectodermal	2	-0.0141621	-0.00796398	-0.00161443
GSE75868Xx-xXGSE83765	GSM2218670	human ES	hESCs	Primordial	2	-0.0216899	0.0106391	-0.00151694
GSE57369	GSM1381235	human Neural Stem Cells	Other stem-cells	Mixed/other	2	-0.0137179	-0.00660668	0.000309403
GSE58933	GSM1422452	iPSC-derived hippocampal dentate gyrus granule neurons	Other stem-cells	Mixed/other	2	-0.015812	-0.0076732	-0.00199343
GSE69618	GSM1704792	H1-ZEB2-shRNA-day2	hESCs	Primordial	2	-0.0147413	0.00192472	0.0038345
GSE83484	GSM2204240	Fibroblast	Fibroblasts	Mesenchymal	4	0.0275387	0.00187057	-0.00322142
GSE64553	GSM1574120	total RNA extracted from HFF fibroblasts	Fibroblasts	Mesenchymal	4	0.0260477	0.00153122	-0.00209456
GSE56785	GSM1369016	H1-derived neural progenitor cells	Other stem-cells	Mixed/other	2	-0.0157393	-0.00736725	-0.00132521
GSE64553	GSM1574115	total RNA extracted from HFF fibroblasts	Fibroblasts	Mesenchymal	4	0.026706	0.00166866	-0.00259716
GSE71318	GSM1833314	human morula	Other prenatal tissues	Primordial	2	-0.013933	0.00405154	0.00398327
GSE77443	GSM2051884	Limiting dilution of TERT-immortalised NHDF17914 fibrobalst (Lonza)	Fibroblasts	Mesenchymal	4	0.0282078	0.00208763	-0.0037306
GSE69618	GSM1704804	H1-WT-day6	hESCs	Primordial	2	-0.0116425	-0.000670146	0.00473867
GSE76523Xx-xXGSE76525	GSM2027504	H7 hESCs	hESCs	Primordial	2	-0.0165315	0.00358099	0.00300035
GSE62772Xx-xXGSE62777	GSM1533245	immortalized human inducible fibroblasts-like cells (hiF-T)	Fibroblasts	Mesenchymal	4	0.0225578	0.000362672	7.23406e-05
GSE64553	GSM1574145	total RNA extracted from HFF fibroblasts	Fibroblasts	Mesenchymal	4	0.0270432	0.00177326	-0.00282237
GSE69637	GSM1705117	venous smooth muscle cells	Muscle	Mesenchymal	4	0.0168234	0.000301862	0.0033844
GSE72589	GSM1865620	Derma	Fibroblasts	Mesenchymal	4	0.0275922	0.00190887	-0.00326637
GSE65991	GSM1612313	ex vivo corneal endothelium	Endothelial	Mesenchymal	4	0.0153221	-0.00118085	0.00240374
GSE71318	GSM1833329	human ICM	Other prenatal tissues	Primordial	2	-0.0159695	0.00603254	0.00311159
GSE72589	GSM1865632	Derma	Fibroblasts	Mesenchymal	4	0.027562	0.00188633	-0.00324235
GSE79842Xx-xXGSE79843	GSM2105039	Fibroblast	Fibroblasts	Mesenchymal	4	0.0266291	0.0016662	-0.00262911
GSE62936	GSM1536675	iPSC-derived neuron sample	Other stem-cells	Mixed/other	2	-0.0183176	-0.00850098	-0.00465977
GSE71594	GSM1841065	Neuron	Brain	Neuro-ectodermal	2	-0.0178001	-0.00807959	-0.00387455
GSE81809	GSM2175871	reprogrammed fibroblasts	Fibroblasts	Mesenchymal	4	0.00987292	5.5419e-05	0.00464927
GSE78959Xx-xXGSE78961	GSM2082515	TSC2+/+ control generated from hESC cell line 3, total RNA	hESCs	Primordial	2	-0.017715	-0.0082559	-0.00395536
GSE76523Xx-xXGSE76525	GSM2027505	H7 hESCs	hESCs	Primordial	2	-0.0160965	0.00310191	0.00320165
GSE58933	GSM1422450	iPSC-derived hippocampal dentate gyrus granule neurons	Other stem-cells	Mixed/other	2	-0.0163617	-0.00716172	-0.00215425
GSE60883	GSM1492881	total RNA extracted from MRC-5 fibroblasts	Fibroblasts	Mesenchymal	4	0.0241494	0.000818883	-0.000813193
GSE56785	GSM1369018	H1-derived neural progenitor cells	Other stem-cells	Mixed/other	2	-0.0162895	-0.00762267	-0.00196951
GSE44875	GSM1654310	differentiated FOXA2-knockdown endoderm cells	Other prenatal tissues	Primordial	2	-0.019342	0.00819328	0.00125765
GSE79842Xx-xXGSE79843	GSM2105047	Fibroblast	Fibroblasts	Mesenchymal	4	0.0278144	0.00195783	-0.00344056
GSE80163Xx-xXGSE80170	GSM2114016	SZ hiPSC forebrain NPCs	Neural progenitor/stem cells	Neuro-ectodermal	2	-0.0147407	-0.00625928	-0.000219416
GSE83559	GSM2209633	MSCs Extracellular vesicles from CD9sh cells	MSCs	Mesenchymal	4	0.0255655	0.00127564	-0.00182503
GSE69618	GSM1704800	H1-ZEB2-shRNA-day6	hESCs	Primordial	2	-0.0123701	-9.13614e-05	0.00457103
GSE62772Xx-xXGSE62777	GSM1533247	immortalized human inducible fibroblasts-like cells (hiF-T)	Fibroblasts	Mesenchymal	4	0.0223801	0.000381218	0.000163183
GSE62193	GSM1521771	ES-derived neural progenitor cells	Other stem-cells	Mixed/other	2	-0.0198392	0.00243056	-0.000745318
GSE71594	GSM1841062	Neural progenitor cells	Other stem-cells	Mixed/other	2	-0.0143199	-0.00415706	0.00134399
GSE61656Xx-xXGSE61657	GSM1510139	RNA-reprogrammed induced pluripotent stem cell line from adult fibroblasts of a type 1 diabetic sub	Other stem-cells	Mixed/other	2	-0.023997	0.0124472	-0.00220022
GSE79842Xx-xXGSE79843	GSM2105080	Fibroblast	Fibroblasts	Mesenchymal	4	0.0273943	0.00185148	-0.00312091
GSE80163Xx-xXGSE80170	GSM2114009	control hiPSC forebrain NPCs	Neural progenitor/stem cells	Neuro-ectodermal	2	-0.0154437	-0.00721481	-0.00132369
GSE68919	GSM1686450	Human Kupffer cells	Mixed/other	Mixed/other	4	0.0244014	0.00070676	-0.00105828
GSE78959Xx-xXGSE78961	GSM2082509	TSC2+/+ control generated from hESC cell line 2, total RNA	hESCs	Primordial	2	-0.0174937	-0.00810389	-0.00363976
GSE83559	GSM2209639	MSCs Leptomycin B	MSCs	Mesenchymal	4	0.0257853	0.00128611	-0.00199502
GSE81809	GSM2175881	reprogrammed fibroblasts	Fibroblasts	Mesenchymal	4	0.0146741	1.96318e-05	0.00402942
GSE76523Xx-xXGSE76525	GSM2027520	differentiated from H7 hESCs	hESCs	Primordial	2	-0.0117979	-0.00236485	0.00385115
GSE76523Xx-xXGSE76525	GSM2027511	differentiated from H7 hESCs	hESCs	Primordial	2	-0.0138613	0.000865383	0.00385047
GSE71878	GSM1847138	iPSC culture	iPSCs	Primordial	2	-0.0210698	0.00735642	-1.5708e-05
GSE63935	GSM1560579	H1 human embryonic stem cell derived neural progenitor cells, endothelial cells, mesenchymal stem c	MSCs	Mixed/other	2	-0.018013	-0.00854051	-0.00429673
GSE83559	GSM2209641	MSCs mportazole	MSCs	Mesenchymal	4	0.026224	0.00139344	-0.00229417
GSE76081	GSM1973961	Mesenchymal stromal cells from abdominal adipose tissue	MSCs	Mesenchymal	4	0.0269869	0.00156402	-0.00284669
GSE62772Xx-xXGSE62777	GSM1533239	human inducible fibroblasts-like cells (hiF)	Fibroblasts	Mesenchymal	4	0.0195426	-0.00037614	0.00148236
GSE69637	GSM1705116	venous smooth muscle cells	Muscle	Mesenchymal	4	0.017709	0.000236395	0.00316307
GSE83484	GSM2204233	Fibroblast	Fibroblasts	Mesenchymal	4	0.027214	0.00177483	-0.00297212
GSE69637	GSM1705120	venous smooth muscle cells	Muscle	Mesenchymal	4	0.0157446	0.000223471	0.00367871
GSE72589	GSM1865636	Derma	Fibroblasts	Mesenchymal	4	0.0269727	0.00173124	-0.00283167
GSE57369	GSM1381234	human Neural Stem Cells	Other stem-cells	Mixed/other	2	-0.0134976	-0.00654074	0.000446156
GSE61656Xx-xXGSE61657	GSM1510136	RNA-reprogrammed induced pluripotent stem cell line derived from neonatal BJ fibroblasts, clone M	Other stem-cells	Mixed/other	2	-0.0226504	0.01099	-0.00111466
GSE71594	GSM1841060	Neural progenitor cells	Other stem-cells	Mixed/other	2	-0.0144568	-0.00498501	0.000680674
GSE75868Xx-xXGSE83765	GSM2218671	human ES	hESCs	Primordial	2	-0.0210053	0.010407	-0.00141968
GSE76523Xx-xXGSE76525	GSM2027515	differentiated from H7 hESCs	hESCs	Primordial	2	-0.0136077	-0.00154045	0.00313365
GSE75868Xx-xXGSE83765	GSM2218669	human ES	hESCs	Primordial	2	-0.0229037	0.0115808	-0.00189568
GSE79842Xx-xXGSE79843	GSM2105059	Fibroblast	Fibroblasts	Mesenchymal	4	0.0266353	0.00168459	-0.0025622
GSE57369	GSM1381229	human Neural Stem Cells	Other stem-cells	Mixed/other	2	-0.0134162	-0.00680548	0.00041208
GSE64553	GSM1574122	total RNA extracted from HFF fibroblasts	Fibroblasts	Mesenchymal	4	0.0261805	0.00153884	-0.00220392
GSE85839	GSM2285374	differentiated NPC	Neural progenitor/stem cells	Neuro-ectodermal	2	-0.011809	-0.00671371	-0.000298267
GSE57369	GSM1381236	human Neural Stem Cells	Other stem-cells	Mixed/other	2	-0.0132953	-0.00673099	0.000512179
GSE72589	GSM1865633	Derma	Fibroblasts	Mesenchymal	4	0.0273806	0.00183394	-0.00310845
GSE69618	GSM1704814	H1-WT-day10	hESCs	Primordial	2	-0.0112954	-0.00227953	0.00405703
GSE72589	GSM1865627	Derma	Fibroblasts	Mesenchymal	4	0.0284782	0.00216325	-0.00394074
GSE74324Xx-xXGSE74328	GSM1917090	IMR90 human fibrobasts	Fibroblasts	Mesenchymal	4	0.0233145	0.000669318	-0.000199988
GSE68919	GSM1686451	Human Kupffer cells	Mixed/other	Mixed/other	4	0.0243069	0.000773326	-0.000958744
GSE61656Xx-xXGSE61657	GSM1510137	RNA-reprogrammed induced pluripotent stem cell line derived from neonatal BJ fibroblasts, clone O	Other stem-cells	Mixed/other	2	-0.0232245	0.0115013	-0.00152145
GSE76523Xx-xXGSE76525	GSM2027509	differentiated from H7 hESCs	hESCs	Primordial	2	-0.0163904	0.00356605	0.00304541
GSE57369	GSM1381239	human Neural Stem Cells	Other stem-cells	Mixed/other	2	-0.0139318	-0.00679041	0.000142541
GSE75868Xx-xXGSE83765	GSM2218661	human iPS	iPSCs	Primordial	2	-0.0233157	0.0114954	-0.00173807
GSE44875	GSM1654311	differentiated DEANR1-knockdown endoderm cells	Other prenatal tissues	Primordial	2	-0.0194334	0.00835391	0.00124616
GSE69618	GSM1704786	H1-ZNF503-shRNA-day0	hESCs	Primordial	2	-0.0163606	0.00371213	0.00322798
GSE81507	GSM2154967	induced pluripotent stem cells	iPSCs	Primordial	2	-0.0154567	0.00403564	0.00371044
GSE66798	GSM1632433	iPSC generated with OSK plus BRD3R	iPSCs	Primordial	2	-0.0229892	0.0103161	-0.0014778
GSE79842Xx-xXGSE79843	GSM2105062	Fibroblast	Fibroblasts	Mesenchymal	4	0.0266107	0.00166717	-0.00254642
GSE62193	GSM1521774	ES-derived neural progenitor cells	Other stem-cells	Mixed/other	2	-0.0177378	-0.00709542	-0.00273891
GSE63161	GSM1542461	cardiomyocytes	Muscle	Mesenchymal	2	-0.00789717	-0.00276737	0.00560378
GSE69618	GSM1704812	H1-WT-day10	hESCs	Primordial	2	-0.0116718	-0.00247296	0.00377555
GSE63734Xx-xXGSE80163	GSM1556304	hiPSC forebrain Neurons	iPSCs	Primordial	2	-0.0168983	-0.00823302	-0.00328037
GSE72589	GSM1865622	Derma	Fibroblasts	Mesenchymal	4	0.0274464	0.00184895	-0.00316651
GSE69092	GSM1692719	Neural progenitor cells ELAVL2 GFP	Other stem-cells	Mixed/other	2	-0.0171191	-0.00891119	-0.00405413
GSE62193	GSM1521769	ES-derived neural progenitor cells	Other stem-cells	Mixed/other	2	-0.0231419	0.0112842	-0.00137033
GSE77682	GSM2056024	total RNA extracted from HFF cells	Fibroblasts	Mesenchymal	4	0.0271068	0.00177647	-0.00287421
GSE56787	GSM1412734	Female FSHD1 myoblasts F6	Muscle	Mesenchymal	4	0.0237361	0.000423172	-0.000625505
GSE62540	GSM1528618	SMA type I fibroblasts control for compound C1	Fibroblasts	Mesenchymal	4	0.0275297	0.00190568	-0.00321364
GSE68919	GSM1686447	Human Kupffer cells	Mixed/other	Mixed/other	4	0.0251288	0.0010427	-0.00150134
GSE81809	GSM2175868	reprogrammed fibroblasts	Fibroblasts	Mesenchymal	4	0.00955194	6.41848e-05	0.00480031
GSE68919	GSM1686452	Human Kupffer cells	Mixed/other	Mixed/other	4	0.0242158	0.000776807	-0.00090361
GSE87497	GSM2332733	Mesenchymal stem cells, NP-siRNA, day 1	MSCs	Mesenchymal	4	0.0271735	0.00162983	-0.00297606
GSE77682	GSM2056023	total RNA extracted from HFF cells	Fibroblasts	Mesenchymal	4	0.0270984	0.00177693	-0.00286662
GSE71318	GSM1833331	human ICM	Other prenatal tissues	Primordial	2	-0.0182708	0.00789925	0.0017486
GSE87497	GSM2332732	Mesenchymal stem cells, NP-siRNA, day 1	MSCs	Mesenchymal	4	0.0272437	0.00165105	-0.00302694
GSE69637	GSM1705111	venous smooth muscle cells	Muscle	Mesenchymal	4	0.0171518	0.000399815	0.00320145
GSE76081	GSM1973959	Mesenchymal stromal cells from abdominal adipose tissue	MSCs	Mesenchymal	4	0.0268516	0.00152382	-0.00275685
GSE62540	GSM1528616	SMA type I fibroblasts compound C1	Fibroblasts	Mesenchymal	4	0.0278805	0.00198081	-0.00347618
GSE87497	GSM2332726	Mesenchymal stem cells, NP-siRNA, day 0	MSCs	Mesenchymal	4	0.027015	0.00162821	-0.00287291
GSE62193	GSM1521773	ES-derived neural progenitor cells	Other stem-cells	Mixed/other	2	-0.0187385	-0.000617667	-0.000563363
GSE65508	GSM1599014	iPSC derived motor neuron	Other stem-cells	Mixed/other	2	-0.017418	-0.00782128	-0.00341843
GSE69637	GSM1705114	venous smooth muscle cells	Muscle	Mesenchymal	4	0.0177853	0.000311655	0.00308898
GSE71709	GSM1843472	induced pluripotent stem cells	iPSCs	Primordial	2	-0.0171114	0.00534979	0.00265706
GSE72589	GSM1865629	Derma	Fibroblasts	Mesenchymal	4	0.0282676	0.00209114	-0.00377375
GSE62193	GSM1521775	ES-derived neural progenitor cells	Other stem-cells	Mixed/other	2	-0.0175502	-0.00665491	-0.00229209
GSE63738Xx-xXGSE80163	GSM1556371	hiPSC forebrain NPCs	Neural progenitor/stem cells	Neuro-ectodermal	2	-0.0150973	-0.00810592	-0.0016614
GSE76523Xx-xXGSE76525	GSM2027510	differentiated from H7 hESCs	hESCs	Primordial	2	-0.0141116	0.000856943	0.00373323
GSE58933	GSM1422447	iPSC-derived hippocampal dentate gyrus granule neurons	Other stem-cells	Mixed/other	2	-0.0165101	-0.00763055	-0.00253154
GSE84385	GSM2232896	human induced pluripotent stem cell	iPSCs	Primordial	2	-0.0244937	0.0126639	-0.00256121
GSE69618	GSM1704809	H1-ZEB2-shRNA-day10	hESCs	Primordial	2	-0.0122959	-0.00115162	0.00409022
GSE72589	GSM1865624	Derma	Fibroblasts	Mesenchymal	4	0.0277374	0.00192463	-0.00338726
GSE62936	GSM1536664	NKX2.1 GFP/W-hESC	hESCs	Primordial	2	-0.0233952	0.0119118	-0.00162836
GSE83559	GSM2209635	MSCs Extracellular vesicles + Leptomycin B	MSCs	Mesenchymal	4	0.0257056	0.00127611	-0.00193583
GSE58933	GSM1422446	iPSC-derived hippocampal dentate gyrus granule neurons	Other stem-cells	Mixed/other	2	-0.0169486	-0.00772107	-0.00289716
GSE79842Xx-xXGSE79843	GSM2105085	Fibroblast	Fibroblasts	Mesenchymal	4	0.0277879	0.00198924	-0.00340674
GSE61390	GSM1608005	Differentiated IVF Derived Stem Cell	Other stem-cells	Mixed/other	4	0.0194574	-0.00052807	0.00189929
GSE71878	GSM1847142	iPSC culture	iPSCs	Primordial	2	-0.0219693	0.010056	-0.000407089
GSE56787	GSM1412735	Female FSHD1 myotubes F6	Muscle	Mesenchymal	4	0.0228722	0.00018477	-0.000200012
GSE69618	GSM1704810	H1-ZEB2-shRNA-day10	hESCs	Primordial	2	-0.012491	-0.00179956	0.00372843
GSE58933	GSM1422458	iPSC-derived hippocampal dentate gyrus granule neurons	Other stem-cells	Mixed/other	2	-0.015857	-0.00757792	-0.00196182
GSE69092	GSM1692717	Neural progenitor cells ELAVL2	Other stem-cells	Mixed/other	2	-0.0169273	-0.00883758	-0.00385618
GSE69618	GSM1704796	H1-WT-day2	hESCs	Primordial	2	-0.0149432	0.00209763	0.00375023
GSE58933	GSM1422454	iPSC-derived hippocampal dentate gyrus granule neurons	Other stem-cells	Mixed/other	2	-0.0163039	-0.00754957	-0.00227879
GSE83551Xx-xXGSE83694	GSM2209498	IMR90-sPom121 siRNA	Fibroblasts	Mesenchymal	4	0.0244286	0.000896222	-0.000966498
GSE63935	GSM1560570	H1 human embryonic stem cell derived neural progenitor cells, endothelial cells, and mesenchymal st	MSCs	Mixed/other	2	-0.0179923	-0.00871288	-0.00446887
GSE78959Xx-xXGSE78961	GSM2082517	TSC2+/- cell line generated from hESC cell line 3, total RNA	hESCs	Primordial	2	-0.0179037	-0.00826028	-0.00412936
GSE67848	GSM1657141	stem cells differentiated to endoderm stimulated	Other prenatal tissues	Primordial	2	-0.0194678	0.00819944	0.00112996
GSE58933	GSM1422451	iPSC-derived hippocampal dentate gyrus granule neurons	Other stem-cells	Mixed/other	2	-0.0163816	-0.00756364	-0.00234748
GSE69618	GSM1704784	H1-ZEB2-shRNA-day0	hESCs	Primordial	2	-0.0159295	0.0036511	0.00345081
GSE76523Xx-xXGSE76525	GSM2027514	differentiated from H7 hESCs	hESCs	Primordial	2	-0.0135296	-0.00153632	0.00317664
GSE69637	GSM1705115	venous smooth muscle cells	Muscle	Mesenchymal	4	0.0175598	0.000391643	0.00309183
GSE58933	GSM1422455	iPSC-derived hippocampal dentate gyrus granule neurons	Other stem-cells	Mixed/other	2	-0.0156814	-0.00625229	-0.00105061
GSE55949	GSM1348982	Primary fibroblast	Fibroblasts	Mesenchymal	4	0.0222184	0.000364964	0.000368452
GSE74324Xx-xXGSE74328	GSM1917123	IMR90 human fibrobasts	Fibroblasts	Mesenchymal	4	0.0222232	0.000419844	0.000389644
GSE64553	GSM1574143	total RNA extracted from HFF fibroblasts	Fibroblasts	Mesenchymal	4	0.0270586	0.00177073	-0.00283677
GSE61656Xx-xXGSE61657	GSM1510128	ID 1018 fibroblast cell line	Fibroblasts	Mesenchymal	4	0.0277333	0.00192754	-0.00337084
GSE75868Xx-xXGSE83765	GSM2218664	human ES	hESCs	Primordial	2	-0.0231546	0.0113752	-0.00147269
GSE80163Xx-xXGSE80170	GSM2114008	control hiPSC forebrain NPCs	Neural progenitor/stem cells	Neuro-ectodermal	2	-0.0149402	-0.00659249	-0.00063083
GSE71594	GSM1841063	Neural progenitor cells	Other stem-cells	Mixed/other	2	-0.0144924	-0.00428383	0.00116364
GSE63755	GSM1556700	fibroblast	Fibroblasts	Mesenchymal	4	0.0277392	0.00196209	-0.00336673
GSE77443	GSM2051885	Limiting dilution of TERT-immortalised NHDF17914 fibrobalst (Lonza)	Fibroblasts	Mesenchymal	4	0.0279707	0.0020453	-0.00354079
GSE58933	GSM1422459	iPSC-derived hippocampal dentate gyrus granule neurons	Other stem-cells	Mixed/other	2	-0.0165188	-0.00761011	-0.00251663
GSE56787	GSM1412727	Male FSHD2 myotubes F12	Muscle	Mesenchymal	4	0.0213932	-1.24403e-06	0.000397427
GSE69092	GSM1692714	Neural progenitor cells ELAVL2	Other stem-cells	Mixed/other	2	-0.0170353	-0.00888026	-0.00397815
GSE61390	GSM1608007	Differentiated IVF Derived Stem Cell	Other stem-cells	Mixed/other	2	0.00682185	-0.000281515	0.00508897
GSE69618	GSM1704808	H1-ZEB2-shRNA-day10	hESCs	Primordial	2	-0.0125889	-0.000980474	0.00403736
GSE65991	GSM1612317	primary corneal endothelial cells	Endothelial	Mesenchymal	4	0.0169047	-0.00106089	0.00255933
GSE75868Xx-xXGSE83765	GSM2218662	human iPS	iPSCs	Primordial	2	-0.0238148	0.0119728	-0.00215476
GSE74665Xx-xXGSE74713	GSM1925978	Day 14 CD13+/ROR2+/NKX2-5+/a-MHC+ cells	Mixed/other	Mixed/other	2	-0.00815985	-0.00216681	0.0055481
GSE69637	GSM1705110	venous smooth muscle cells	Muscle	Mesenchymal	4	0.01769	0.000311337	0.00313417
GSE56787	GSM1412724	Male Control myotubes C21	Muscle	Mesenchymal	4	0.0233004	0.000298113	-0.000371909
GSE71878	GSM1847140	iPSC culture	iPSCs	Primordial	2	-0.0223974	0.0105426	-0.000753233
GSE75364	GSM2150917	JQ10iPSC	iPSCs	Primordial	2	-0.0243944	0.0126603	-0.00249911
GSE62540	GSM1528620	SMA type I fibroblasts control for compound C1	Fibroblasts	Mesenchymal	4	0.0275906	0.00190815	-0.00326047
GSE69092	GSM1692716	Neural progenitor cells ELAVL2	Other stem-cells	Mixed/other	2	-0.0167598	-0.00887398	-0.0037427
GSE74324Xx-xXGSE74328	GSM1917093	IMR90 human fibrobasts	Fibroblasts	Mesenchymal	4	0.0226544	0.000467304	0.000151965
GSE69618	GSM1704791	H1-NKX2-5-shRNA-day2	hESCs	Primordial	2	-0.014668	0.002246	0.00393127
GSE62193	GSM1521768	ES-derived neural progenitor cells	Other stem-cells	Mixed/other	2	-0.0248293	0.0128463	-0.0029268
GSE76523Xx-xXGSE76525	GSM2027532	differentiated from H7 hESCs FACS sorted	hESCs	Primordial	2	-0.0142038	-0.000176959	0.00333374
GSE72589	GSM1865631	Derma	Fibroblasts	Mesenchymal	4	0.0275154	0.00187401	-0.00320721
GSE79842Xx-xXGSE79843	GSM2105092	Fibroblast	Fibroblasts	Mesenchymal	4	0.0274663	0.00190617	-0.00316398
GSE74665Xx-xXGSE74713	GSM1925974	Day 3 CD13+/ROR2+ cells	Mixed/other	Mixed/other	2	-0.0129077	0.00175907	0.00472294
GSE79842Xx-xXGSE79843	GSM2105057	Fibroblast	Fibroblasts	Mesenchymal	4	0.0279651	0.00203353	-0.00353587
GSE65991	GSM1612318	primary corneal endothelial cells	Endothelial	Mesenchymal	4	0.016966	-0.00107466	0.00243851
GSE83559	GSM2209640	MSCs Leptomycin B	MSCs	Mesenchymal	4	0.0257838	0.00128788	-0.0019935
GSE67848	GSM1657139	stem cells differentiated to endoderm control	Other prenatal tissues	Primordial	2	-0.0198578	0.0085526	0.000924628
GSE71318	GSM1833330	human ICM	Other prenatal tissues	Primordial	2	-0.0175785	0.00728825	0.00219234
GSE57369	GSM1381230	human Neural Stem Cells	Other stem-cells	Mixed/other	2	-0.0137202	-0.00671169	0.00025706
GSE72589	GSM1865626	Derma	Fibroblasts	Mesenchymal	4	0.0285679	0.0021818	-0.00400854
GSE56787	GSM1412722	Female Control myotubes C20	Muscle	Mesenchymal	4	0.0219709	0.000100126	0.00030009
GSE72589	GSM1865625	Derma	Fibroblasts	Mesenchymal	4	0.0272085	0.001782	-0.00300457
GSE63161	GSM1542462	cardiomyocytes	Muscle	Mesenchymal	2	-0.00769454	-0.00253872	0.00593294
GSE80163Xx-xXGSE80170	GSM2114011	control hiPSC forebrain NPCs	Neural progenitor/stem cells	Neuro-ectodermal	2	-0.0146572	-0.00682573	-0.000605103
GSE71878	GSM1847143	iPSC culture	iPSCs	Primordial	2	-0.0213002	0.00951315	8.95154e-05
GSE84385	GSM2232897	human induced pluripotent stem cell	iPSCs	Primordial	2	-0.0241779	0.012342	-0.00227086
GSE83484	GSM2204234	Fibroblast	Fibroblasts	Mesenchymal	4	0.0271403	0.00175655	-0.00291866
GSE57369	GSM1381227	human Neural Stem Cells	Other stem-cells	Mixed/other	2	-0.0138851	-0.0066018	0.000264468
GSE83484	GSM2204238	Fibroblast	Fibroblasts	Mesenchymal	4	0.0275729	0.00188063	-0.00324695
GSE61390	GSM1608010	Differentiated induced Pluripotent Stem Cell	iPSCs	Primordial	4	0.0151738	-0.00144732	0.00348223
GSE58933	GSM1422456	iPSC-derived hippocampal dentate gyrus granule neurons	Other stem-cells	Mixed/other	2	-0.0172886	-0.00791974	-0.00333976
GSE79842Xx-xXGSE79843	GSM2105072	Fibroblast	Fibroblasts	Mesenchymal	4	0.0274251	0.00188935	-0.00313308
GSE72589	GSM1865618	Derma	Fibroblasts	Mesenchymal	4	0.0277883	0.00192153	-0.00343021
GSE68919	GSM1686449	Human Kupffer cells	Mixed/other	Mixed/other	4	0.024308	0.000696928	-0.000998555
GSE81507	GSM2154965	induced pluripotent stem cells	iPSCs	Primordial	2	-0.0155601	0.00393893	0.00350117
GSE84166	GSM2228434	Neural Stem Cells	Other stem-cells	Mixed/other	2	-0.0115413	-0.00809666	0.000142282
GSE79842Xx-xXGSE79843	GSM2105054	Fibroblast	Fibroblasts	Mesenchymal	4	0.0277335	0.00199598	-0.00335862
GSE62193	GSM1521776	ES-derived neural progenitor cells	Other stem-cells	Mixed/other	2	-0.0160182	-0.00819727	-0.00229239
GSE63161	GSM1542468	cardiomyocytes	Muscle	Mesenchymal	2	-0.00683329	-0.00212075	0.00617329
GSE76523Xx-xXGSE76525	GSM2027507	differentiated from H7 hESCs	hESCs	Primordial	2	-0.0162381	0.00406313	0.00315274
GSE77920	GSM2061386	H9	hESCs	Primordial	2	-0.0193885	0.00703093	0.00152843
GSE63738Xx-xXGSE80163	GSM1556369	hiPSC forebrain NPCs	Neural progenitor/stem cells	Neuro-ectodermal	2	-0.0166531	-0.00810798	-0.00277874
GSE75364	GSM1953940	JQ1iPSC5	iPSCs	Primordial	2	-0.0231393	0.0112686	-0.00138782
GSE74324Xx-xXGSE74328	GSM1917149	IMR90 human fibrobasts	Fibroblasts	Mesenchymal	4	0.0215723	0.000359981	0.000748295
GSE58933	GSM1422448	iPSC-derived hippocampal dentate gyrus granule neurons	Other stem-cells	Mixed/other	2	-0.0161738	-0.0074532	-0.00209159
GSE87497	GSM2332744	Mesenchymal stem cells, NP-siRNA, day 14	MSCs	Mesenchymal	4	0.027085	0.001601	-0.00291144
GSE76081	GSM1973960	Mesenchymal stromal cells from abdominal adipose tissue	MSCs	Mesenchymal	4	0.0265597	0.00150016	-0.00252344
GSE77682	GSM2056022	total RNA extracted from HFF cells	Fibroblasts	Mesenchymal	4	0.0271798	0.00179432	-0.00292764
GSE69618	GSM1704806	H1-NKX2-5-shRNA-day10	hESCs	Primordial	2	-0.0115465	-0.000888523	0.00432723
GSE45803	GSM1297506	Human fibroblasts	Fibroblasts	Mesenchymal	4	0.0271189	0.00178466	-0.00288935
GSE52202	GSM1261107	iPSC derived motor neuron culture	Other stem-cells	Mixed/other	2	-0.0185812	-0.00862509	-0.00486263
GSE52249Xx-xXGSE52251	GSM1261906	Twin Trisomy 21 iPSC	iPSCs	Primordial	2	-0.0199798	0.00839541	0.000856343
GSE52657Xx-xXGSE52658	GSM1273674	hESC derived definitive endoderm cells	Other prenatal tissues	Primordial	2	-0.0219703	0.0104262	-0.000503833
GSE52912	GSM1277968	Human Parthenogenic Stem Cells	Other prenatal tissues	Primordial	2	-0.0229542	0.0111234	-0.00124905
GSE53094Xx-xXGSE53096	GSM1282322	Nuclear Transfer Stem Cell	Other stem-cells	Mixed/other	2	-0.0208218	0.00915551	0.000410454
GSE53094Xx-xXGSE53096	GSM1378014	Nuclear Transfer Stem Cell	Other stem-cells	Mixed/other	2	-0.0156376	0.0049295	0.00343335
GSE53667	GSM1298382	neuronal aggregates (day 50) derived from induced pluripotent stem cells	iPSCs	Primordial	2	-0.0193855	-0.0087511	-0.00571015
GSE54112	GSM1308247	NPCs derived from iPSCs control	Other stem-cells	Mixed/other	2	-0.0182531	-0.00821439	-0.00412716
GSE55426Xx-xXGSE55504	GSM1338334	unrelated individual T21 primary fibroblasts	Fibroblasts	Mesenchymal	4	0.0275398	0.00184319	-0.00324457
GSE56785	GSM1368999	H1-derived neural progenitor cells	Other stem-cells	Mixed/other	2	-0.0141213	-0.00719741	-0.000171126
GSE56785	GSM1369014	H1-derived neural progenitor cells	Other stem-cells	Mixed/other	2	-0.0158612	-0.00739254	-0.0014272
GSE56785	GSM1369001	H1-derived neural progenitor cells	Other stem-cells	Mixed/other	2	-0.0141975	-0.00718264	-0.000202226
GSE56785	GSM1369004	H1-derived neural progenitor cells	Other stem-cells	Mixed/other	2	-0.0174779	-0.00800263	-0.00329303
GSE56796	GSM1369186	in vitro hESC cortecon day 7	hESCs	Primordial	2	-0.018089	-0.000742621	0.00027385
GSE56796	GSM1369218	in vitro hESC test d33	hESCs	Primordial	2	-0.0158369	-0.00711873	-0.00122586
GSE57182	GSM1376811	Endometrial Stromal Cell	Other prenatal tissues	Primordial	4	0.0244316	0.000908403	-0.00120384
GSE57182	GSM1376805	Endometrial Stromal Cell	Other prenatal tissues	Primordial	4	0.0241813	0.000845952	-0.00106812
GSE57353	GSM1380880	Primary fibroblast	Fibroblasts	Mesenchymal	4	0.0210623	0.000960013	0.00121118
GSE57353	GSM1380872	Primary fibroblast	Fibroblasts	Mesenchymal	4	0.022969	0.00120622	-6.85222e-05
GSE57826Xx-xXGSE57828	GSM1394656	FA-iPSC#5	iPSCs	Primordial	2	-0.0241171	0.0123181	-0.00236992
GSE57866	GSM1395298	Human CD34+ cells from cord blood	HSCs	Mixed/other	2	-0.0207972	0.00963452	7.46957e-05
GSE58123	GSM1401369	LFS-derived MSCs	MSCs	Mesenchymal	4	0.0196252	-0.000676739	0.00152612
GSE60883	GSM1492878	total RNA extracted from MRC-5 fibroblasts	Fibroblasts	Mesenchymal	4	0.0245297	0.000940228	-0.00104104
GSE61390	GSM1608063	Nuclear Transfer Stem Cell	Other stem-cells	Mixed/other	2	-0.0209717	0.0094517	0.000285385
GSE61476	GSM1505844	iPSC-derived neural progenitors, day 11, ASD	Other stem-cells	Mixed/other	2	-0.0152251	-0.00570667	0.000138793
GSE61476	GSM1505823	iPSC-derived neural progenitors, day 0, non-ASD	Other stem-cells	Mixed/other	2	-0.0169505	-0.00279228	0.000347919
GSE61491Xx-xXGSE61492	GSM1506113	human NPCs	Neural progenitor/stem cells	Neuro-ectodermal	2	-0.0146212	-0.00686666	-0.000154778
GSE61794	GSM1513904	Neural stem cell	Other stem-cells	Mixed/other	2	-0.0164494	-0.00669496	-0.00116061
GSE62772Xx-xXGSE62777	GSM1694980	reference hIPSC line	iPSCs	Primordial	2	-0.0223629	0.00998003	-0.000804033
GSE62772Xx-xXGSE62777	GSM1694959	reference hESC line	hESCs	Primordial	2	-0.0233952	0.0116015	-0.00155324
GSE62772Xx-xXGSE62777	GSM1694961	reference hESC line	hESCs	Primordial	2	-0.0216382	0.0098215	-0.0003375
GSE62820	GSM1533863	GFP control overexpressed in HMEC cells	Mixed/other	Mixed/other	19	0.0159448	-0.000704589	0.00371647
GSE63055Xx-xXGSE63058	GSM1539045	Mesenchymal Stem Cells (MSC), iPSC-derived	MSCs	Mesenchymal	4	0.0105505	-0.00211379	0.0042143
GSE63161	GSM1542465	cardiomyocytes	Muscle	Mesenchymal	2	-0.00479356	-0.00211296	0.00613167
GSE63577	GSM1553085	total RNA extracted from MRC-5 fibroblasts	Fibroblasts	Mesenchymal	4	0.024476	0.000923374	-0.000982614
GSE63577	GSM1553106	total RNA extracted from Wi-38 fibroblasts	Fibroblasts	Mesenchymal	4	0.0241007	0.000842561	-0.000784923
GSE64283	GSM1567922	Heart	Cardiac	Mesenchymal	2	-0.00460596	-0.00173702	0.00506341
GSE65634	GSM1602267	Fibroblasts	Fibroblasts	Mesenchymal	4	0.0279088	0.00202372	-0.00349586
GSE65634	GSM1602247	Fibroblasts	Fibroblasts	Mesenchymal	4	0.0280212	0.00200336	-0.0035913
GSE67528	GSM1648815	iPSC-derived neurons	Other stem-cells	Mixed/other	2	-0.0188756	-0.00869338	-0.00520122
GSE67528	GSM1648878	iPSCs	Other stem-cells	Mixed/other	2	-0.0217646	0.00750469	-0.00067766
GSE67528	GSM1648836	iPSC-derived neural progenitors	Other stem-cells	Mixed/other	2	-0.0150849	-0.00703293	-0.00071213
GSE67528	GSM1648857	iPSC-derived neural progenitors	Other stem-cells	Mixed/other	2	-0.0161579	-0.00655099	-0.000989042
GSE69622	GSM1704848	Fibroblast	Fibroblasts	Mixed/other	2	-0.0242387	0.0123841	-0.00233205
GSE71289	GSM1833909	Neurons	Brain	Neuro-ectodermal	2	-0.0168434	-0.0074018	-0.00264191
GSE71289	GSM1833911	Neurons	Brain	Neuro-ectodermal	2	-0.0162748	-0.00691852	-0.00193778
GSE72404Xx-xXGSE72409	GSM1861898	IMR90 cells	Fibroblasts	Mesenchymal	4	0.0239269	0.000628087	-0.000652395
GSE72994	GSM1876346	Neural progenitor cells	Other stem-cells	Mixed/other	2	-0.015648	-0.00743486	-0.00133077
GSE73075	GSM1884743	Adipose-derived mesenchymal stromal cells	MSCs	Mesenchymal	4	0.0251436	0.00121578	-0.00150133
GSE73211	GSM1888644	Fibroblast	Fibroblasts	Mesenchymal	4	0.0172165	-0.00115489	0.00269878
GSE73211	GSM1888665	ESC	hESCs	Primordial	2	-0.0239616	0.0119945	-0.00205803
GSE73211	GSM1888623	Fibroblast	Fibroblasts	Mesenchymal	4	0.019099	-0.000834915	0.00189562
GSE74201	GSM1914469	C116 iPSC 5	iPSCs	Primordial	2	-0.023996	0.0119756	-0.00215783
GSE76490	GSM2026537	healthy human iPSC aggregates after 6 days of differentiation from iPSC	iPSCs	Primordial	2	-0.0221953	0.0104853	-0.000706449
GSE77513	GSM2053519	PSC-derived neural crest	Brain	Neuro-ectodermal	2	-0.0128817	-0.00287388	0.0028027
GSE77513	GSM2053524	PSC-derived neural crest	Brain	Neuro-ectodermal	2	-0.0178813	-0.00683518	-0.00262969
GSE77513	GSM2053520	PSC-derived neural crest	Brain	Neuro-ectodermal	2	-0.0141731	-0.00185565	0.00227085
GSE77513	GSM2053521	PSC-derived neural crest	Brain	Neuro-ectodermal	2	-0.0172062	-0.0066541	-0.00187631
GSE77513	GSM2053526	PSC-derived neural crest	Brain	Neuro-ectodermal	2	-0.0184785	-0.00758017	-0.00376885
GSE77513	GSM2053525	PSC-derived neural crest	Brain	Neuro-ectodermal	2	-0.0177117	-0.00676291	-0.00241607
GSE77513	GSM2053522	PSC-derived neural crest	Brain	Neuro-ectodermal	2	-0.0166182	-0.00614071	-0.00107258
GSE77513	GSM2053523	PSC-derived neural crest	Brain	Neuro-ectodermal	2	-0.0162203	-0.00624858	-0.000909971
GSE78688	GSM2072623	ScienCell	Brain	Neuro-ectodermal	2	-0.0182643	-0.00856421	-0.00473087
GSE78688	GSM2072621	ScienCell	Brain	Neuro-ectodermal	2	-0.0180808	-0.00846561	-0.00449329
GSE79552	GSM2098154	Week5 Heart	Cardiac	Mesenchymal	2	-0.0084273	-0.00306306	0.00526809
GSE79552	GSM2098155	Week5 Heart	Cardiac	Mesenchymal	2	-0.00876482	-0.00295247	0.00505881
GSE79552	GSM2098157	Week5 Heart	Cardiac	Mesenchymal	2	-0.00876062	-0.00313619	0.00497675
GSE79552	GSM2098156	Week5 Heart	Cardiac	Mesenchymal	2	-0.00889248	-0.0030697	0.00492284
GSE79923	GSM2108605	Human Intestinal Epithelial Cells (HIECs)	Mixed/other	Mixed/other	4	0.0245164	0.000886342	-0.00102337
GSE79968	GSM2109329	IMR90 MCPyV ST 48	Fibroblasts	Mesenchymal	4	0.0239197	0.000787866	-0.000748575
GSE79968	GSM2109308	IMR90 GFP 96	Fibroblasts	Mesenchymal	4	0.0245081	0.00085279	-0.00102751
GSE79968	GSM2109287	IMR90 GFP 40	Fibroblasts	Mesenchymal	4	0.0241291	0.000836661	-0.000800177
GSE81087	GSM2142430	fibroblast	Fibroblasts	Mesenchymal	4	0.0270302	0.0017154	-0.00285504
GSE81087	GSM2142409	fibroblast	Fibroblasts	Mesenchymal	4	0.026336	0.00150798	-0.00237056
GSE81791Xx-xXGSE81794	GSM2175466	FM1-derived iPSC	iPSCs	Primordial	2	-0.0223076	0.0104738	-0.000707175
GSE84639	GSM2243611	H9 ES cells	hESCs	Primordial	2	-0.0191975	0.00700869	0.00150823
GSE87831	GSM2341654	IMR90	Fibroblasts	Mesenchymal	4	0.022881	0.000626399	-0.000103845
GSE87831	GSM2341655	IMR90	Fibroblasts	Mesenchymal	4	0.0220831	0.00057219	0.000362299
GSE87831	GSM2341652	IMR90	Fibroblasts	Mesenchymal	4	0.0242188	0.000951737	-0.000887918
GSE87831	GSM2341653	IMR90	Fibroblasts	Mesenchymal	4	0.0241543	0.000937039	-0.000851709
GSE89057	GSM2358072	primary human neuronal progenitors	Other stem-cells	Mixed/other	2	-0.0180859	-0.00815185	-0.00425253
GSE89057	GSM2358073	primary human neuronal progenitors	Other stem-cells	Mixed/other	2	-0.0179421	-0.00802088	-0.00403984
GSE89057	GSM2358066	primary human neuronal progenitors	Other stem-cells	Mixed/other	2	-0.017743	-0.00788867	-0.00375884
GSE89057	GSM2358065	primary human neuronal progenitors	Other stem-cells	Mixed/other	2	-0.0177349	-0.00787729	-0.00374555
GSE89057	GSM2358062	primary human neuronal progenitors	Other stem-cells	Mixed/other	2	-0.0177941	-0.00790901	-0.00382162
GSE89057	GSM2358071	primary human neuronal progenitors	Other stem-cells	Mixed/other	2	-0.0177025	-0.00780631	-0.00370093
GSE89057	GSM2358063	primary human neuronal progenitors	Other stem-cells	Mixed/other	2	-0.0177911	-0.00791018	-0.00381911
GSE89057	GSM2358069	primary human neuronal progenitors	Other stem-cells	Mixed/other	2	-0.0182093	-0.00824009	-0.00442002
GSE89057	GSM2358068	primary human neuronal progenitors	Other stem-cells	Mixed/other	2	-0.01801	-0.00807301	-0.00413348
GSE89057	GSM2358064	primary human neuronal progenitors	Other stem-cells	Mixed/other	2	-0.0177787	-0.00790945	-0.00380808
GSE89057	GSM2358070	primary human neuronal progenitors	Other stem-cells	Mixed/other	2	-0.0181141	-0.00817388	-0.0042873
GSE89895Xx-xXGSE107654	GSM2392685	Induced pluripotent stem cell	iPSCs	Primordial	2	-0.0248319	0.0128568	-0.00288596
GSE89895Xx-xXGSE107654	GSM2392687	Induced pluripotent stem cell	iPSCs	Primordial	2	-0.0238705	0.01219	-0.00203991
GSE89895Xx-xXGSE107654	GSM2392689	Induced pluripotent stem cell	iPSCs	Primordial	2	-0.0248973	0.0130664	-0.00294676
GSE89895Xx-xXGSE107654	GSM2392688	Induced pluripotent stem cell	iPSCs	Primordial	2	-0.0247925	0.0129474	-0.00285075
GSE89895Xx-xXGSE107654	GSM2392690	Induced pluripotent stem cell	iPSCs	Primordial	2	-0.0233945	0.0117601	-0.0016975
GSE89895Xx-xXGSE107654	GSM2392693	Induced pluripotent stem cell	iPSCs	Primordial	2	-0.0245651	0.0125218	-0.00263565
GSE89895Xx-xXGSE107654	GSM2392694	Induced pluripotent stem cell	iPSCs	Primordial	2	-0.0244762	0.0126167	-0.00256546
GSE89895Xx-xXGSE107654	GSM2392695	Induced pluripotent stem cell	iPSCs	Primordial	2	-0.0247041	0.0127961	-0.00277426
GSE89895Xx-xXGSE107654	GSM2392696	Induced pluripotent stem cell	iPSCs	Primordial	2	-0.0249197	0.0129742	-0.00295451
GSE89895Xx-xXGSE107654	GSM2392697	Induced pluripotent stem cell	iPSCs	Primordial	2	-0.0241988	0.0121565	-0.00234463
GSE89895Xx-xXGSE107654	GSM2392698	Induced pluripotent stem cell	iPSCs	Primordial	2	-0.0250436	0.0130983	-0.00308678
GSE89895Xx-xXGSE107654	GSM2392699	Induced pluripotent stem cell	iPSCs	Primordial	2	-0.0241051	0.0121202	-0.0022535
GSE89895Xx-xXGSE107654	GSM2392700	Induced pluripotent stem cell	iPSCs	Primordial	2	-0.0247079	0.012907	-0.00277088
GSE89895Xx-xXGSE107654	GSM2392704	Induced pluripotent stem cell	iPSCs	Primordial	2	-0.025027	0.0132264	-0.0030807
GSE89895Xx-xXGSE107654	GSM2392703	Induced pluripotent stem cell	iPSCs	Primordial	2	-0.0249491	0.013057	-0.0029975
GSE89895Xx-xXGSE107654	GSM2392706	Induced pluripotent stem cell	iPSCs	Primordial	2	-0.0245713	0.0128176	-0.00265496
GSE89895Xx-xXGSE107654	GSM2392707	Induced pluripotent stem cell	iPSCs	Primordial	2	-0.0246028	0.0127481	-0.00269709
GSE89895Xx-xXGSE107654	GSM2392708	Induced pluripotent stem cell	iPSCs	Primordial	2	-0.0247446	0.0128906	-0.00280771
GSE89895Xx-xXGSE107654	GSM2392711	Induced pluripotent stem cell	iPSCs	Primordial	2	-0.0247559	0.0126644	-0.00281509
GSE89895Xx-xXGSE107654	GSM2392713	Induced pluripotent stem cell	iPSCs	Primordial	2	-0.0244379	0.0124804	-0.00254948
GSE89895Xx-xXGSE107654	GSM2392710	Induced pluripotent stem cell	iPSCs	Primordial	2	-0.0245647	0.0125666	-0.00263856
GSE89895Xx-xXGSE107654	GSM2392709	Induced pluripotent stem cell	iPSCs	Primordial	2	-0.0236463	0.0120095	-0.00189999
GSE89895Xx-xXGSE107654	GSM2392716	Induced pluripotent stem cell	iPSCs	Primordial	2	-0.0244099	0.0126419	-0.00252827
GSE89895Xx-xXGSE107654	GSM2392715	Induced pluripotent stem cell	iPSCs	Primordial	2	-0.0238561	0.0120186	-0.00202851
GSE89895Xx-xXGSE107654	GSM2392717	Induced pluripotent stem cell	iPSCs	Primordial	2	-0.0245297	0.012771	-0.00266022
GSE89895Xx-xXGSE107654	GSM2392718	Induced pluripotent stem cell	iPSCs	Primordial	2	-0.02491	0.0129926	-0.00295511
GSE89895Xx-xXGSE107654	GSM2392719	Induced pluripotent stem cell	iPSCs	Primordial	2	-0.0244163	0.012536	-0.00250914
GSE89895Xx-xXGSE107654	GSM2392720	Induced pluripotent stem cell	iPSCs	Primordial	2	-0.0246196	0.0126878	-0.00272666
GSE89895Xx-xXGSE107654	GSM2392721	Induced pluripotent stem cell	iPSCs	Primordial	2	-0.024881	0.0130472	-0.00293366
GSE89895Xx-xXGSE107654	GSM2392722	Induced pluripotent stem cell	iPSCs	Primordial	2	-0.0248956	0.012902	-0.00295689
GSE89895Xx-xXGSE107654	GSM2392723	Induced pluripotent stem cell	iPSCs	Primordial	2	-0.0250536	0.0132038	-0.00309087
GSE89895Xx-xXGSE107654	GSM2392725	Induced pluripotent stem cell	iPSCs	Primordial	2	-0.0248575	0.0129122	-0.00290155
GSE89895Xx-xXGSE107654	GSM2392726	Induced pluripotent stem cell	iPSCs	Primordial	2	-0.0250903	0.0132969	-0.00314282
GSE89895Xx-xXGSE107654	GSM2392724	Induced pluripotent stem cell	iPSCs	Primordial	2	-0.0247053	0.0128483	-0.00278908
GSE89895Xx-xXGSE107654	GSM2392730	Induced pluripotent stem cell	iPSCs	Primordial	2	-0.0247805	0.0128592	-0.00282877
GSE89895Xx-xXGSE107654	GSM2392728	Induced pluripotent stem cell	iPSCs	Primordial	2	-0.0241111	0.0123626	-0.00223838
GSE89895Xx-xXGSE107654	GSM2392729	Induced pluripotent stem cell	iPSCs	Primordial	2	-0.0247398	0.0127781	-0.00280107
GSE89895Xx-xXGSE107654	GSM2392731	Induced pluripotent stem cell	iPSCs	Primordial	2	-0.0248459	0.0129276	-0.0028925
GSE89895Xx-xXGSE107654	GSM2392727	Induced pluripotent stem cell	iPSCs	Primordial	2	-0.0248197	0.0128061	-0.00287015
GSE89895Xx-xXGSE107654	GSM2392733	Induced pluripotent stem cell	iPSCs	Primordial	2	-0.0249342	0.0129339	-0.00298243
GSE89895Xx-xXGSE107654	GSM2392734	Induced pluripotent stem cell	iPSCs	Primordial	2	-0.0247738	0.0128405	-0.00282118
GSE89895Xx-xXGSE107654	GSM2392732	Induced pluripotent stem cell	iPSCs	Primordial	2	-0.0251053	0.0132237	-0.00315606
GSE89895Xx-xXGSE107654	GSM2392737	Induced pluripotent stem cell	iPSCs	Primordial	2	-0.0213995	0.00994847	-0.000180042
GSE89895Xx-xXGSE107654	GSM2392736	Induced pluripotent stem cell	iPSCs	Primordial	2	-0.024439	0.0125917	-0.00251285
GSE89895Xx-xXGSE107654	GSM2392738	Induced pluripotent stem cell	iPSCs	Primordial	2	-0.024645	0.0127123	-0.00269977
GSE89895Xx-xXGSE107654	GSM2392739	Induced pluripotent stem cell	iPSCs	Primordial	2	-0.0241217	0.0123903	-0.00231921
GSE89895Xx-xXGSE107654	GSM2392735	Induced pluripotent stem cell	iPSCs	Primordial	2	-0.024652	0.0126489	-0.00272596
GSE89895Xx-xXGSE107654	GSM2392740	Induced pluripotent stem cell	iPSCs	Primordial	2	-0.0248177	0.0129263	-0.00287767
GSE82022	GSM2180145	Cerebral organoids, 60 days differentiation	Brain	Neuro-ectodermal	2	-0.0184202	-0.00847132	-0.00457249
GSE79636	GSM2100107	human induced pluripotent stem cells	iPSCs	Primordial	2	-0.0247252	0.0129347	-0.00279694
GSE79636	GSM2100106	human induced pluripotent stem cells	iPSCs	Primordial	2	-0.0250995	0.0132396	-0.00316582
GSE79636	GSM2100105	human induced pluripotent stem cells	iPSCs	Primordial	2	-0.0249381	0.0130589	-0.00304051
GSE79636	GSM2100104	human induced pluripotent stem cells	iPSCs	Primordial	2	-0.0231072	0.0108269	-0.00148028
GSE79636	GSM2100103	human induced pluripotent stem cells	iPSCs	Primordial	2	-0.0237235	0.0116661	-0.00189588
GSE79636	GSM2100102	human induced pluripotent stem cells	iPSCs	Primordial	2	-0.0238312	0.0119827	-0.00196531
GSE79636	GSM2100101	human induced pluripotent stem cells	iPSCs	Primordial	2	-0.0218379	0.0101947	-0.000348752
GSE79636	GSM2100109	human induced pluripotent stem cells	iPSCs	Primordial	2	-0.0216623	0.0101076	-0.000212107
GSE79636	GSM2100108	human induced pluripotent stem cells	iPSCs	Primordial	2	-0.0221958	0.0105349	-0.000619395
GSE79636	GSM2100073	human induced pluripotent stem cells	iPSCs	Primordial	2	-0.02341	0.0116364	-0.00168667
GSE79636	GSM2100071	human induced pluripotent stem cells	iPSCs	Primordial	2	-0.0243707	0.0125501	-0.00246611
GSE79636	GSM2100070	human induced pluripotent stem cells	iPSCs	Primordial	2	-0.0246229	0.0127447	-0.00267813
GSE79636	GSM2100014	human induced pluripotent stem cells	iPSCs	Primordial	2	-0.022501	0.0104475	-0.000947844
GSE79636	GSM2100016	human induced pluripotent stem cells	iPSCs	Primordial	2	-0.0220107	0.00995968	-0.000597406
GSE79636	GSM2100259	human induced pluripotent stem cells	iPSCs	Primordial	2	-0.0241876	0.0123849	-0.00230805
GSE79636	GSM2100258	human induced pluripotent stem cells	iPSCs	Primordial	2	-0.0228471	0.0112507	-0.00120663
GSE79636	GSM2100257	human induced pluripotent stem cells	iPSCs	Primordial	2	-0.0218042	0.0101574	-0.000399503
GSE79636	GSM2100011	human induced pluripotent stem cells	iPSCs	Primordial	2	-0.0230785	0.0116412	-0.00138912
GSE79636	GSM2100255	human induced pluripotent stem cells	iPSCs	Primordial	2	-0.0237214	0.0119534	-0.00188267
GSE79636	GSM2100254	human induced pluripotent stem cells	iPSCs	Primordial	2	-0.0239965	0.0122148	-0.00212379
GSE79636	GSM2100253	human induced pluripotent stem cells	iPSCs	Primordial	2	-0.0239357	0.0122033	-0.00207681
GSE79636	GSM2100252	human induced pluripotent stem cells	iPSCs	Primordial	2	-0.0248007	0.0129102	-0.00285076
GSE79636	GSM2100251	human induced pluripotent stem cells	iPSCs	Primordial	2	-0.024823	0.0128596	-0.0028666
GSE79636	GSM2100010	human induced pluripotent stem cells	iPSCs	Primordial	2	-0.0240708	0.0120664	-0.0021844
GSE79636	GSM2100013	human induced pluripotent stem cells	iPSCs	Primordial	2	-0.0219912	0.0107163	-0.000499124
GSE79636	GSM2100012	human induced pluripotent stem cells	iPSCs	Primordial	2	-0.0223978	0.0110901	-0.000989544
GSE79636	GSM2100017	human induced pluripotent stem cells	iPSCs	Primordial	2	-0.023189	0.0113409	-0.00140739
GSE93263Xx-xXGSE93268	GSM2449400	Cultured Fibroblast cells	Fibroblasts	Mesenchymal	4	0.02732	0.00180342	-0.00305989
GSE79636	GSM2100263	human induced pluripotent stem cells	iPSCs	Primordial	2	-0.0229168	0.0114993	-0.00122629
GSE79636	GSM2100008	human induced pluripotent stem cells	iPSCs	Primordial	2	-0.0239109	0.0120076	-0.00207957
GSE79636	GSM2100009	human induced pluripotent stem cells	iPSCs	Primordial	2	-0.0245443	0.0126123	-0.00259493
GSE93263Xx-xXGSE93268	GSM2449401	Cultured Fibroblast cells	Fibroblasts	Mesenchymal	4	0.0263435	0.00164092	-0.00233341
GSE79636	GSM2100100	human induced pluripotent stem cells	iPSCs	Primordial	2	-0.0243271	0.0124308	-0.00244994
GSE79636	GSM2100078	human induced pluripotent stem cells	iPSCs	Primordial	2	-0.0202875	0.00876828	0.000618055
GSE79636	GSM2100019	human induced pluripotent stem cells	iPSCs	Primordial	2	-0.022566	0.0107645	-0.000903498
GSE79636	GSM2100018	human induced pluripotent stem cells	iPSCs	Primordial	2	-0.0225817	0.0108845	-0.000921405
GSE79636	GSM2100015	human induced pluripotent stem cells	iPSCs	Primordial	2	-0.0210788	0.00854672	-0.000106593
GSE79636	GSM2100036	human induced pluripotent stem cells	iPSCs	Primordial	2	-0.0227399	0.0110863	-0.00107678
GSE79636	GSM2100042	human induced pluripotent stem cells	iPSCs	Primordial	2	-0.0219666	0.0105784	-0.000537573
GSE79636	GSM2100079	human induced pluripotent stem cells	iPSCs	Primordial	2	-0.0211538	0.00937789	2.3338e-05
GSE88946	GSM2355703	H9-iMSC Frozen 1h SGI	MSCs	Mesenchymal	4	0.0178942	-0.000899798	0.00235142
GSE79636	GSM2100072	human induced pluripotent stem cells	iPSCs	Primordial	2	-0.0231737	0.0114643	-0.00157515
GSE88946	GSM2355702	H9-iMSC Frozen 1h SGC	MSCs	Mesenchymal	4	0.0181121	-0.000899707	0.00231907
GSE79636	GSM2100077	human induced pluripotent stem cells	iPSCs	Primordial	2	-0.0197435	0.00835156	0.000983411
GSE79636	GSM2100076	human induced pluripotent stem cells	iPSCs	Primordial	2	-0.0210059	0.00940526	0.000136126
GSE79636	GSM2100075	human induced pluripotent stem cells	iPSCs	Primordial	2	-0.019467	0.00817484	0.00106786
GSE79636	GSM2100001	human induced pluripotent stem cells	iPSCs	Primordial	2	-0.0242124	0.0124243	-0.00231782
GSE85623Xx-xXGSE85631	GSM2279928	cardiomyocyte H7-derived	Muscle	Mesenchymal	2	-0.00856361	-0.000404212	0.00543789
GSE79636	GSM2100256	human induced pluripotent stem cells	iPSCs	Primordial	2	-0.0232313	0.0115222	-0.00148705
GSE79636	GSM2100020	human induced pluripotent stem cells	iPSCs	Primordial	2	-0.0229284	0.0113302	-0.00128834
GSE79636	GSM2100021	human induced pluripotent stem cells	iPSCs	Primordial	2	-0.0218267	0.0103604	-0.000372388
GSE79636	GSM2100022	human induced pluripotent stem cells	iPSCs	Primordial	2	-0.0217774	0.0102584	-0.000391521
GSE79636	GSM2100023	human induced pluripotent stem cells	iPSCs	Primordial	2	-0.0223322	0.0105401	-0.000743171
GSE79636	GSM2100026	human induced pluripotent stem cells	iPSCs	Primordial	2	-0.0230956	0.011461	-0.00144098
GSE79636	GSM2100027	human induced pluripotent stem cells	iPSCs	Primordial	2	-0.0223177	0.0108574	-0.000817236
GSE79636	GSM2100250	human induced pluripotent stem cells	iPSCs	Primordial	2	-0.0248433	0.0128744	-0.00290949
GSE93263Xx-xXGSE93268	GSM2449399	Cultured Fibroblast cells	Fibroblasts	Mesenchymal	4	0.0265043	0.00161761	-0.00246113
GSE88946	GSM2355699	H9-iMSC Fresh 1h DMSO	MSCs	Mesenchymal	4	0.0181823	-0.00075131	0.00242957
GSE88946	GSM2355698	H9-iMSC Fresh 0h	MSCs	Mesenchymal	4	0.0185748	-0.000762242	0.00222744
GSE79636	GSM2100034	human induced pluripotent stem cells	iPSCs	Primordial	2	-0.0244473	0.0125226	-0.00249476
GSE79636	GSM2100039	human induced pluripotent stem cells	iPSCs	Primordial	2	-0.0230288	0.0115421	-0.00140935
GSE73628	GSM1899709	Breast	Mixed/other	Mixed/other	19	0.0151954	-0.000756877	0.00394587
[truncated: 7,557 more rows]

## Sheet: PHATE_1 Gene correlations
geneName	Ewing sarcoma samples PHATE_1 Correlations (signed R^2)	Non-Ewing samples PHATE_1 Correlations (signed R^2)
DFFB	-0.0833744	-0.42957
ACTR3B	-0.46382	-0.420612
ZNF138	-0.0814775	-0.415282
CPT2	-0.0333731	-0.402382
UBXN2B	-0.296836	-0.38454
CYB5RL	-0.203793	-0.383372
NDC1	-0.230028	-0.380865
ASRGL1	-0.0826322	-0.375742
ZKSCAN2	-0.228856	-0.372437
SLC16A10	-0.156773	-0.371331
PLCH1	-0.284452	-0.364032
ZNF391	-0.203194	-0.362138
SUZ12P1	-0.172912	-0.35701
GSTA4	-0.118212	-0.353606
PEX11A	0.00604234	-0.351877
PRUNE1	-0.361559	-0.351424
RAB3IP	-0.234183	-0.345347
RHOH	-0.135361	-0.345184
TCEANC2	-0.132143	-0.33825
TEKT2	-0.0900592	-0.336273
FAM69B	-0.309934	-0.33163
FEZF1	-0.0565486	-0.330622
SCML2	-0.408288	-0.32447
C17ORF75	-0.48691	-0.324147
RP11-1023L17.1	-0.102381	-0.321235
FANCE	-0.133804	-0.320493
AGL	-0.0182877	-0.318212
GBAS	-0.0290023	-0.316547
MEIS1	-0.00581845	-0.315361
SIRT5	-0.223199	-0.315227
ZNF607	-0.542251	-0.315171
ADGRB3	-0.103949	-0.314212
MID1IP1	-0.0871541	-0.313988
ZFP62	-0.372838	-0.312667
TARBP1	-0.13516	-0.311116
ALG6	-0.200046	-0.310311
HILPDA	-0.0110719	-0.308899
CENPV	-0.428382	-0.308744
LIPT2	-0.305455	-0.307707
RNF130	-0.264381	-0.306935
DENND6A	-0.068251	-0.306438
KLRG1	-0.245072	-0.306025
TMEM74	-0.259889	-0.305454
NPRL2	-0.0341435	-0.30342
PLCXD1	-0.315515	-0.302756
ZNF620	-0.593026	-0.302611
RFT1	-0.00566068	-0.30214
MAP2K6	-0.382155	-0.30206
PAXIP1	-0.291769	-0.301581
SLC35F1	-0.17126	-0.298267
ACAD10	-0.0625811	-0.297817
ARHGEF9	-0.234659	-0.297651
GRTP1	-0.330417	-0.297151
SLC19A3	-0.0325243	-0.297041
SH3BGR	-0.000720841	-0.29624
GSTM2	0.012154	-0.292748
RIMKLB	-0.206319	-0.292026
TMEM170B	-0.187641	-0.290722
ZNF204P	-0.210262	-0.289114
CD247	-0.239861	-0.289098
FAM117B	-0.387144	-0.286286
TSPAN33	-0.165747	-0.285234
SDHAF4	-0.113007	-0.284797
SNRPN	-0.316471	-0.284577
ATP23	-0.000490154	-0.283663
ZC3H12B	-0.219813	-0.283588
CPSF4	-0.2247	-0.283016
ELP6	-0.0344852	-0.281914
ZNF445	-0.300454	-0.28126
EXO1	-0.0883202	-0.280881
FBXO22	-0.0882765	-0.280055
PTGER3	3.0287e-06	-0.279091
HES6	-0.0698493	-0.278742
ZC4H2	-0.504156	-0.27827
PARP16	-0.104095	-0.27796
DENND2C	-0.000333006	-0.277662
TBC1D7	-0.186025	-0.277555
C19ORF45	-0.191998	-0.276672
LIN7A	-0.0932538	-0.275359
AMIGO1	-0.0784967	-0.27515
GEMIN8P4	-0.357937	-0.275104
N6AMT1	-0.0501475	-0.274807
ZNF740	-0.0799969	-0.274648
USP30	-0.0594134	-0.273749
SKIDA1	-0.199798	-0.27144
ZNF767P	-0.0391022	-0.270901
ZNF493	-0.136224	-0.270789
ZNHIT3	-0.228191	-0.270217
TRIM45	-0.309509	-0.269786
ALKBH2	-0.0862798	-0.26976
NDRG2	-0.0666874	-0.269101
PSMD10	-0.00146504	-0.268468
POU3F2	-0.109021	-0.267906
RHOV	-0.0400818	-0.267856
AGK	-0.224726	-0.2676
UBE3D	-0.184157	-0.267344
FAM84B	-0.150645	-0.266794
EPHX2	-0.222826	-0.265951
ENTPD1	-0.0483831	-0.265754
GRB10	-0.131413	-0.26407
RAVER2	-0.305082	-0.2635
RP13-16H11.9	-0.000491275	-0.262937
ZNF516	-0.0434032	-0.262355
C9ORF91	0.00221372	-0.262294
TOMM20	-0.223415	-0.262281
PNMAL1	-0.276934	-0.262046
CRHR1-IT1	-0.542992	-0.261672
XAGE1B	NA	-0.261595
STRBP	-0.562749	-0.261429
HEATR1	-0.047851	-0.260043
DTNB	-0.512041	-0.260025
ZNF397	-0.454894	-0.259982
NT5C3B	-0.0384764	-0.258922
MRPL10	-0.10864	-0.258537
TFAP4	-0.297576	-0.258392
ANKLE1	-0.274229	-0.258216
OVOS2	-0.139177	-0.257169
KDM1A	-0.313996	-0.256816
ALDH2	-0.0236905	-0.255398
TARS2	-0.214273	-0.254701
MRPL37	0.00165977	-0.254611
ICE2	-0.262498	-0.25446
BRWD3	-0.0975357	-0.252976
PRR3	-0.100595	-0.252518
GAREM2	-0.219181	-0.252076
RP11-564D11.3	-0.03524	-0.251981
ZNF91	-0.0891649	-0.251714
STAU2	-0.331622	-0.251488
LTA4H	-0.203823	-0.251241
FAHD2B	-0.417871	-0.251137
UBE2T	-0.125814	-0.251126
ZNF454	-0.134369	-0.250914
ZNF232	-0.467264	-0.250717
CHCHD6	-0.196981	-0.250219
KIAA1147	-0.314035	-0.25021
NUDT11	-0.382617	-0.249811
NINL	-0.406081	-0.249125
COPG2	-0.420333	-0.248882
EXOSC7	-0.0885169	-0.2488
PRPF40B	-0.182526	-0.248578
SCMH1	0.00219426	-0.24846
TGIF2	-0.434655	-0.24814
PGAP2	-0.209464	-0.247571
JMJD7	-0.131668	-0.247536
DFFA	-0.0916081	-0.247312
MTERF2	-0.0688553	-0.246857
TDRKH	-0.545652	-0.246614
SLC23A2	-0.0135114	-0.246051
DCAF1	-0.160504	-0.245897
AMZ2P1	-0.052974	-0.24581
MTR	0.00127218	-0.245428
BX004987.1	-0.0103682	-0.244808
LRRIQ3	-0.0132369	-0.244192
RDM1	-0.331658	-0.243836
RBMX	-0.000159971	-0.243737
CCDC51	-0.0288487	-0.243651
FAM72B	-0.237044	-0.243378
TRMT61B	-0.28221	-0.243042
ZNRD1ASP	-0.0139077	-0.242747
VN1R42P	-0.209388	-0.242631
CLCN3P1	-0.0936684	-0.242614
FRAT2	-0.10689	-0.242199
ZNF429	-0.118128	-0.24211
MPLKIP	-0.0283505	-0.241449
ACVR2B	-0.387273	-0.240141
PDE1B	-0.00814502	-0.239891
ZFP69	-0.157988	-0.239847
HPS4	-0.256652	-0.239231
CLYBL	-0.278502	-0.238843
RP11-726G1.1	-0.105964	-0.238822
TCP10L	-0.0340383	-0.2388
FAM175A	-0.0782131	-0.238628
CXXC4	-0.178063	-0.238379
HSPB11	0.00098999	-0.238202
GART	-0.182266	-0.238178
E2F5	-0.61092	-0.238148
NDUFA7	-0.0161206	-0.238035
TMEM106C	7.46976e-06	-0.238002
ATG9B	-0.0176573	-0.237901
EPB41	-0.414773	-0.237873
HADH	-0.0153989	-0.237817
PSIP1	-0.139057	-0.237577
SNAPIN	0.0327259	-0.237469
PARP1	-0.457472	-0.237327
RFC4	-0.400099	-0.237317
BCL7A	-0.196417	-0.237225
ZNF821	-0.247935	-0.237133
RP11-1277A3.2	-0.0731118	-0.236877
ATG10	-0.0319019	-0.236506
PRRT4	-0.0245994	-0.236412
RCOR2	-0.41566	-0.235791
CYB5A	0.00203126	-0.235572
FAM161A	-0.289229	-0.235115
ZNF273	-0.154215	-0.234372
ATP6V1E2	-0.0360669	-0.234351
RPL39L	-0.163421	-0.234239
CLUHP3	-0.175211	-0.234163
ZNF77	-0.134172	-0.233534
ZNF691	-0.172088	-0.233445
RFX2	-0.0148028	-0.232815
NFYC	-0.163399	-0.232682
SOHLH2	-6.29743e-05	-0.232425
YIPF1	-0.0115294	-0.232109
SCD5	-0.0605862	-0.231905
TRERF1	-0.0424857	-0.23161
NKX2-4	-0.000417754	-0.231325
ATPAF1	-0.22736	-0.231287
SRD5A3	0.000223427	-0.231166
GEMIN5	-0.152311	-0.231052
TUSC1	0.123357	-0.230865
SRSF12	-0.446543	-0.230851
DET1	-0.0818728	-0.23012
GOLGA2P7	-0.407981	-0.230062
C2ORF15	-0.362508	-0.229938
WDR88	-0.120065	-0.229925
ZNF852	-0.266321	-0.229615
IL17F	-7.48806e-06	-0.229474
GTF2IRD1	-0.146966	-0.22902
ZNF736	-0.0332775	-0.228778
WAS	-0.00507517	-0.228634
GGCT	-0.20177	-0.228242
G3BP2	-0.203462	-0.228239
BCL11B	-0.0747174	-0.227671
DLL3	-0.0258317	-0.227535
CXADR	-0.268249	-0.227467
FAM162A	-0.0179233	-0.227217
ALDH5A1	-0.180888	-0.227187
DTNBP1	-0.00081581	-0.227068
NIT1	-0.05249	-0.227066
ZDHHC3	0.0947829	-0.226636
KIAA1143	-0.0189449	-0.226621
GYG2	-0.294283	-0.226504
ARHGAP19	-0.432067	-0.226458
RFC2	-0.219558	-0.226442
RBM11	-0.339903	-0.226268
NBEAP3	0.000399379	-0.225962
C17ORF96	-0.0545984	-0.225642
ZNF891	-0.143795	-0.224986
FRG1HP	-4.59281e-06	-0.224969
PPIE	2.64447e-05	-0.224574
ADCK2	0.00552624	-0.224489
DHODH	-0.300889	-0.224073
KCNJ11	-0.11146	-0.224056
AKAP7	-0.174269	-0.223248
RP11-797H7.1	-0.100062	-0.22308
PRIM1	-0.335206	-0.222967
DHTKD1	-0.489824	-0.222402
KCNAB3	-0.0673469	-0.221971
POLR2J3	-7.16597e-05	-0.221937
KIAA0895	-0.173921	-0.221899
TMEM177	-0.295469	-0.221523
SECISBP2	-0.510122	-0.221162
DCST1	-0.166238	-0.221128
ORC2	-0.270772	-0.221047
GLCCI1	-0.229485	-0.220923
CDK5R1	-0.117299	-0.22064
MGAT4A	-0.157337	-0.220634
C8ORF88	-0.00084441	-0.220468
ZNF257	-0.0137857	-0.220384
ZNF605	-0.0381132	-0.219936
C14ORF93	-0.0560265	-0.2199
RP11-33B1.1	-0.100573	-0.219485
ALKBH4	-0.0935249	-0.21912
PFKM	-0.080021	-0.218827
BBS4	-0.125363	-0.218515
TTC25	-0.111141	-0.218263
SYCE2	-0.266518	-0.217897
LIAS	-0.164765	-0.217814
EHHADH	0.0055695	-0.217687
KLHL23	-0.672521	-0.217621
TEX264	0.240424	-0.217489
FANCI	-0.280845	-0.217159
ZNF680	-0.0773916	-0.216963
WDCP	-0.436977	-0.216663
ZP3	-0.00140201	-0.216553
CCDC14	-0.0688448	-0.216482
CHST10	-0.312259	-0.216454
CACNB2	-0.0496964	-0.216443
PHF7	-0.163914	-0.216087
MEIOB	-0.105416	-0.216044
FH	0.00975222	-0.216042
FAM201B	-0.144246	-0.215718
NUDT7	-0.0143866	-0.215545
ZKSCAN4	-0.190373	-0.215518
LRRC42	0.00361343	-0.215365
NBPF3	0.0961455	-0.215295
ZNF883	-0.0106036	-0.215125
ZBTB26	-0.288902	-0.215124
ZNF737	-0.260844	-0.215034
BLMH	-0.313529	-0.214948
COQ5	-0.182351	-0.214564
AMER1	-0.442209	-0.214462
RPL4P1	0.0104476	-0.214432
KIT	-0.121026	-0.214338
WWOX	-0.218441	-0.214094
PHOSPHO1	-9.76076e-05	-0.214069
DCAKD	-0.107793	-0.213881
ZNF585A	-0.126374	-0.213585
PAICS	-0.3279	-0.213384
KDM2B	-0.428567	-0.213079
CYP2J2	-0.00015823	-0.213007
E2F2	-0.147237	-0.212579
ZNF682	-0.271799	-0.21243
PROK2	-0.166194	-0.212195
CTSH	-0.00391993	-0.212132
SLC2A4	-0.0145986	-0.212001
IQCC	-0.137244	-0.211967
KYAT1	-0.299439	-0.211428
ZNF717	-0.00867722	-0.211347
AP3B2	-0.221568	-0.211053
NRTN	-0.0311509	-0.210957
ZRANB2	-0.0714443	-0.210782
AASS	-0.184033	-0.210667
KYAT3	-0.0101766	-0.210535
PCDH17	-0.125533	-0.210258
RNFT2	-0.364937	-0.210088
PEX1	-0.133606	-0.210047
PAN2	-0.195384	-0.209599
RP1-161N10.1	-0.0528097	-0.209433
COQ3	-0.151438	-0.209013
KATNAL2	-0.129557	-0.208252
FAM72A	-0.210362	-0.208071
DGAT2	0.00834887	-0.207799
ZNF695	-0.109349	-0.207764
GATM	-0.125963	-0.207736
IFT74	-0.0209623	-0.207711
PANK1	-0.49488	-0.207184
EFTUD2	-0.0996072	-0.207106
ARL17A	-0.0357403	-0.20672
MVB12B	-0.164681	-0.206642
TICRR	-0.278166	-0.206572
DNAJB13	-0.0180592	-0.206197
EIF2D	0.118488	-0.206141
TMEM98	0.0126776	-0.20612
SHQ1	0.00371177	-0.206077
ZNF610	-0.222783	-0.206
CLGN	-0.0490207	-0.205323
C1ORF109	-0.111257	-0.205101
KAT14	-0.236486	-0.204771
LETMD1	-0.0050411	-0.204592
TMLHE	-0.00295237	-0.204536
CD83	-0.00449644	-0.204532
MBTD1	-0.524566	-0.204484
MRPS15	-0.00276964	-0.204358
FAM206A	0.0022125	-0.204305
KLHL8	-0.0331562	-0.203846
DNAH10OS	-0.0771854	-0.203824
TMEM42	0.0291145	-0.203733
ANKRD45	-0.111876	-0.202576
ZNF157	-0.317936	-0.202435
GKAP1	-0.314493	-0.202201
HMG20A	-0.474113	-0.202136
ZNF835	-0.154438	-0.201979
SPECC1	-0.0739198	-0.201959
CBX2	-0.489727	-0.201816
MED9	-0.358666	-0.20172
NMNAT3	-0.162428	-0.201679
ENOPH1	-0.387259	-0.201625
LONP1	0.000450628	-0.201554
EXOSC2	-0.319194	-0.201491
SLITRK3	-0.109385	-0.200888
TRIM60P18	-0.0365795	-0.200734
HPD	-0.00115277	-0.200705
ATG4C	-0.144325	-0.200617
FCHO1	-0.393299	-0.200615
WRAP73	-0.0902578	-0.200565
PDE3B	-0.00551458	-0.200428
EIF3H	-0.02287	-0.200306
TRAV5	NA	-0.200159
FBXO24	-0.145696	-0.200067
L3MBTL3	-0.0220032	-0.200052
POLM	0.00153367	-0.199873
IGSF3	-0.230408	-0.199386
ZNF192P1	-0.046394	-0.19917
PRKRIP1	-0.0523414	-0.199168
LBR	-0.312762	-0.198878
GPR63	-0.411349	-0.198872
ANKEF1	-0.197883	-0.198842
NPL	-0.0594748	-0.198713
POLR3E	-0.270303	-0.198468
ZNF839	-0.00966301	-0.198258
IPO5	-0.0398117	-0.198098
SIRT4	-0.087042	-0.19808
EARS2	-0.179393	-0.197863
PPP1R1A	-0.0304343	-0.197269
ZNF815P	-0.19342	-0.197187
MLLT3	0.000444889	-0.197112
PRSS36	-0.0320328	-0.197018
ZNF711	-0.319093	-0.196866
DPY19L2P2	-0.149494	-0.196803
CERS4	-0.39534	-0.196792
MPP2	-0.39729	-0.196547
XAGE1A	NA	-0.196458
ERLEC1P1	-0.149707	-0.196352
RIDA	-0.0533243	-0.196337
NBPF26	0.0123305	-0.196188
ASIC2	-0.0646694	-0.195974
CXORF57	-0.129228	-0.195814
RPL29	-0.000971303	-0.195521
GUSBP4	-0.0182879	-0.19543
LRRC37A4P	-0.145703	-0.195329
ZNF518B	-0.0364533	-0.195256
SPTBN2	-0.297778	-0.195197
CBX3P2	-0.0551432	-0.195184
USP2	-0.025499	-0.195116
FAM181B	-0.0512653	-0.194691
CD19	-0.104687	-0.194465
ZNF84	-0.271009	-0.194363
TRAV3	NA	-0.194339
PHF10	-0.153403	-0.194272
DEPDC1B	-0.408725	-0.194112
PPAT	-0.363775	-0.193981
CDS1	-0.147959	-0.193941
PEX19	3.48397e-05	-0.193918
GARNL3	-0.237748	-0.193846
CCDC183	-0.0231165	-0.19384
LSM8	-0.0957134	-0.193723
HSD11B2	-0.220555	-0.193635
ZNF492	-0.0135685	-0.193308
ABCA17P	-0.0253837	-0.192994
ZNF519	-0.284316	-0.192864
ANO5	-0.173697	-0.192758
THAP9	-0.29741	-0.192462
KAAG1	-0.00612962	-0.192241
RND2	-0.407882	-0.19222
RPL39	-0.0031556	-0.192074
GLO1	-0.104948	-0.191918
MRPS33	-0.00196132	-0.191865
MPI	-0.00401543	-0.191604
AC011290.5	-0.0686768	-0.191583
EFNA3	-0.227576	-0.191448
CGREF1	0.00731822	-0.191217
GLB1L2	-0.305235	-0.191163
ZNF658B	-0.0914435	-0.191125
ZMYM3	-0.436957	-0.191095
DPY19L2P4	-0.10946	-0.19109
PURG	-0.306064	-0.191006
TP53	-0.120151	-0.190979
GPC2	-0.230644	-0.190875
FAM89A	-0.000926837	-0.190858
PPIEL	-0.000132867	-0.190694
RPL10A	-0.00428401	-0.190562
ZNF85	-0.0250881	-0.19042
ABCB6	-0.014359	-0.190413
LDHAP4	0.0632506	-0.190344
CAMKV	-0.209205	-0.190204
BORCS5	-0.00585969	-0.190055
C9ORF114	-0.220211	-0.189979
LANCL1	-0.0264422	-0.189967
EIF2B1	0.00963217	-0.189818
ZNF667	-0.104109	-0.189604
DNAJC7	-0.0416051	-0.189579
KLF1	-0.00261305	-0.189561
CNOT8	-0.0389381	-0.189542
KAT8	-0.290706	-0.189111
MFSD14C	-0.0210236	-0.188982
HOMER2	-0.0891412	-0.18897
C1ORF54	0.00302343	-0.188908
CAMSAP3	-0.324581	-0.18887
SLC22A20	-0.169609	-0.188834
RBMXL1	-0.303892	-0.188824
ANKRD46	-0.26242	-0.188438
SOCS7	-0.34691	-0.188226
ZNF558	-0.0070986	-0.188191
PYGO1	-0.0113971	-0.188035
HAX1	0.0306637	-0.18788
KRT25	NA	-0.187872
LBH	0.0924923	-0.187783
ITGA2B	-0.00906171	-0.187773
APEH	-0.101515	-0.187597
KDM4A	-0.199464	-0.187584
RP11-213G2.3	-0.20871	-0.187445
NONO	-0.28797	-0.187293
SLC25A33	-0.179285	-0.187203
LINC00634	-0.0901066	-0.187145
PTGES3L	-0.0266098	-0.187112
RAB28P5	-0.102469	-0.186948
SNX10	-0.261636	-0.186915
OTX2	-0.109265	-0.186889
RP13-33H18.1	-0.0452254	-0.18674
UBL4A	0.0344467	-0.186673
TSEN15	0.000953237	-0.186656
PSAT1	-0.0277116	-0.186654
ZNF774	-0.0957437	-0.186554
SLC13A4	-0.00734955	-0.186475
STOX1	-0.219052	-0.186353
C12ORF66	-0.0401398	-0.186352
DMTF1	-0.157864	-0.185967
MDH2	-0.000617097	-0.185892
RPL41	-0.000765275	-0.185797
CTSV	-0.0206259	-0.185739
CTD-2554C21.2	-0.297089	-0.185539
PPP1R13B	-0.0366074	-0.185422
ZNF197	-0.194025	-0.185289
GDF6	0.0430432	-0.185266
ZNF730	-0.0184507	-0.185063
DCDC2	-0.0107953	-0.185054
RPL27	-0.000378553	-0.184968
ADAM22	-0.171314	-0.184796
RPL23	-0.0111432	-0.184789
C10ORF95	-0.121753	-0.184682
MTERF3	-0.0698496	-0.184576
LINC01207	-0.0200897	-0.184521
PDK3	-0.219816	-0.184505
TUB	-0.154916	-0.184405
RFC5	-0.388649	-0.184174
TOP1MT	-0.112393	-0.183616
C15ORF40	-0.0575279	-0.183613
PCDH20	-0.0116572	-0.18345
RPLP0	6.96326e-05	-0.183401
TADA2A	-0.207293	-0.183312
RP11-111M22.2	-0.273018	-0.183212
ZCCHC11	-0.194136	-0.183104
CCDC66	-0.0577294	-0.182986
MTMR1	-0.00189446	-0.182963
MARS	-0.0224651	-0.182924
OMA1	-0.000122625	-0.182923
LONRF1	-0.501657	-0.182896
ZMYM1	-0.10014	-0.182595
CDC7	-0.490825	-0.182577
RPS6KA1	-0.26076	-0.182429
FGD3	-0.076239	-0.18227
NEURL1	-0.0335993	-0.182223
HOXC12	1.74305e-05	-0.182079
SLFN11	0.445847	-0.181948
CTPS1	-6.40212e-05	-0.181908
NRF1	-0.3197	-0.181894
TMSB15A	-0.19807	-0.181656
RUFY4	-0.0082831	-0.181622
FAM86EP	-0.0784899	-0.181587
RP11-496I2.5	0.0217045	-0.181552
ZNF415	-0.126065	-0.181536
ZNF321P	-0.154593	-0.181471
FAM104B	-0.103209	-0.181453
SLC37A4	-0.273081	-0.181422
MAST1	-0.161488	-0.18141
CTD-2666L21.1	-0.0418325	-0.181389
FAM72D	-0.223329	-0.181344
XPO7	-0.285563	-0.181168
GVQW2	-0.0647585	-0.181092
CREB3L4	-0.363552	-0.181031
OSGEPL1	-0.192625	-0.180804
FKBP4	-0.213807	-0.180766
CAAP1	-0.113045	-0.180532
AMPD1	0.00179546	-0.180399
ZNF235	-0.171843	-0.180355
RPL5	-0.032409	-0.180321
DNAH14	-0.196973	-0.180309
COA1	-0.287167	-0.179886
AC125232.1	-0.222943	-0.179788
NASP	-0.316812	-0.179675
KIF15	-0.154322	-0.179501
LRRC63	-0.0188985	-0.179289
FAM27E3	-0.136081	-0.179165
RP11-835E18.4	-0.0419074	-0.179078
RP11-474L23.3	-0.0281927	-0.179038
TCEA3	0.0454591	-0.179027
ERICH5	-0.0191719	-0.178948
XPO5	-0.417781	-0.178846
PDE6B	-0.0736693	-0.178837
ZNF486	-0.0822934	-0.178773
FLAD1	-0.150808	-0.178717
CCDC153	-0.090876	-0.178512
MORN1	-0.129101	-0.17848
AHSG	-0.000793522	-0.178326
SMIM1	-0.022404	-0.178269
ZNF169	-0.233129	-0.178165
AC241585.1	-0.0542405	-0.178159
C1ORF234	-0.0282873	-0.178082
PMPCA	-8.76706e-05	-0.177946
RASGEF1B	-0.107989	-0.177882
NUDCD2	-0.0937298	-0.177827
ZNF675	-0.0839336	-0.177609
PASK	-0.563	-0.177608
POM121L2	-0.0290318	-0.177499
POLE	-0.308359	-0.177499
MLX	0.215517	-0.177492
ABHD14B	0.139028	-0.177403
ACSBG2	-0.0709564	-0.17729
CSPG4P10	-0.183596	-0.177124
HKR1	-0.263406	-0.176947
ZNF696	-0.179016	-0.176919
EDA	-0.174597	-0.176828
COX18	-0.217585	-0.176295
SFXN2	-0.179255	-0.176212
TMEM229A	-0.0284837	-0.176122
GHDC	0.12019	-0.175989
CMTM4	-0.208924	-0.175895
GOLGA2P10	-0.304694	-0.175694
USP19	-0.0666166	-0.175403
ZNF584	0.0333778	-0.175157
NXT2	-0.0969238	-0.175153
ZNF420	-0.181054	-0.175095
RP11-251G23.2	-0.00897092	-0.17505
RP11-611L7.2	-0.102819	-0.174908
TEKT4P2	0.120345	-0.174777
SLC35F3	0.000898332	-0.174697
RPL7A	-0.00192535	-0.174573
WRB	-0.0379286	-0.17447
CENPVP1	-0.360137	-0.174409
RP11-141O19.1	-0.360137	-0.174409
RMND5B	-0.25174	-0.174384
SKP2	-0.133856	-0.174235
SULT2B1	-0.00914771	-0.174189
ZNF849P	-0.0162593	-0.174135
PSTPIP2	0.0225911	-0.173901
NLE1	-0.176245	-0.173897
DPH7	-0.152839	-0.173855
SLC25A20	0.152743	-0.173852
TOP2A	-0.173804	-0.173382
ZNF563	-0.0054798	-0.173242
RP11-177B4.1	-0.056269	-0.173232
ADAT2	-0.152763	-0.17317
ISOC1	-0.115658	-0.173164
GPR27	-0.395459	-0.173114
NECAB1	-0.0475255	-0.173076
CTD-2554C21.1	-0.0677753	-0.172982
RPL14	-0.0113051	-0.172912
RPUSD2	-0.129945	-0.172835
EFCAB7	-0.0572972	-0.172777
RPS6	-0.00401301	-0.172547
TUBGCP4	-0.177346	-0.17243
TBCE	-0.100567	-0.172392
KLHL3	-0.143457	-0.17236
C1ORF145	-0.0815807	-0.17235
SUZ12	-0.0422545	-0.172336
MOB3B	-0.273025	-0.172317
NAALAD2	-0.122577	-0.171942
CD207	-0.015037	-0.171881
PPM1E	-0.256129	-0.171769
SWI5	0.0825557	-0.171563
SLC25A42	0.000506528	-0.171365
RP11-22B23.1	-0.255059	-0.171333
RP11-561C5.4	-0.00148688	-0.171285
ATXN7L3B	-0.33096	-0.171188
AGO4	-0.127194	-0.171186
GLDC	-0.42974	-0.171132
DPY19L2P1	-0.0337708	-0.170859
MAGEE1	-0.137902	-0.170844
CMBL	0.0200001	-0.170588
PPOX	-0.166469	-0.170571
OARD1	-0.465406	-0.170546
CLCN2	-0.294878	-0.170531
FTCDNL1	0.0176064	-0.170524
DPH6	-0.292343	-0.170453
SLC18B1	-0.262882	-0.170433
KIF7	0.115578	-0.170331
LRRC39	-3.24993e-05	-0.170272
LYPLAL1	-0.00147884	-0.17014
TERT	0.0152395	-0.170091
RAX	-0.0167255	-0.170091
C12ORF73	-0.104811	-0.170087
KCNA2	-0.0704388	-0.169938
TMEM5	0.0979588	-0.169882
PHB2	-0.0117876	-0.169827
C3ORF33	-0.0432847	-0.169685
COG2	-0.103156	-0.169655
ZNF793	-0.252075	-0.169553
ZNF98	-0.012735	-0.169547
CPT1C	-0.13129	-0.169421
GRK3	-0.418101	-0.169378
TMEM207	NA	-0.169368
HNRNPCP7	-0.0239741	-0.169348
GALNTL6	-0.0474986	-0.169254
ALDH9A1	0.0877785	-0.16925
GJC3	-0.191143	-0.169195
ACTG1P17	-0.0256302	-0.169181
GLB1L3	-0.229002	-0.169178
SMKR1	-0.10035	-0.169138
ZNF718	-0.12782	-0.168829
SUGCT	0.189277	-0.168774
AK9	-0.0667795	-0.168771
CMC4	0.0544509	-0.168707
FOXN4	-0.0422638	-0.168689
MYCN	-0.134425	-0.168681
FAM27B	-0.000704679	-0.168534
GPLD1	-0.211315	-0.168079
MED22	-0.134555	-0.168066
ZBTB48	-0.102837	-0.168006
ZNF554	-0.140706	-0.167849
ZNF738	-0.517857	-0.167827
RPA2	-0.161868	-0.167792
PDP2	-0.0654187	-0.167695
NT5M	-0.240654	-0.167693
SDHAF3	-0.150209	-0.16761
SLC25A30	0.156907	-0.167502
RPL30	-0.0140428	-0.167441
TMEM203	0.00612395	-0.167371
RNF182	-0.0568068	-0.167367
TRAP1	-0.220283	-0.167226
RP11-98J23.2	-0.0729988	-0.16716
COA6	-0.000431989	-0.166982
MYCL	-0.0339509	-0.166975
RP11-894J14.5	-0.0523483	-0.166823
SPIN4	-0.106995	-0.166699
RADIL	-0.218462	-0.166539
FAM234B	-0.281135	-0.166498
SMARCC1	-0.15841	-0.166493
SMUG1	-0.00123337	-0.166441
DNAJC5G	-0.0147486	-0.166351
RPS20	-0.00718558	-0.166303
MRO	-0.00557214	-0.166185
OTUB2	-0.0809752	-0.166043
PHOSPHO2	-0.247665	-0.165994
MUTYH	-0.38461	-0.165928
ZNF726	-0.101074	-0.165925
PRPS2	-0.000797822	-0.165876
NKX6-1	-0.0271468	-0.16565
ZNF514	-0.0680744	-0.165608
C9ORF40	-0.0884307	-0.165591
PEX2	0.0270189	-0.16555
OR1F1	-0.05689	-0.16547
EFNA4	-0.132115	-0.165203
USP49	-0.364069	-0.165202
ZNF207	-0.157925	-0.165095
TRAIP	-0.322207	-0.165073
CENPH	-0.37902	-0.16506
PUDP	-0.104708	-0.164913
ASAP3	-0.00556284	-0.164721
WDR31	-0.0027192	-0.164707
RP11-1415C14.3	-0.057649	-0.164611
NRG4	-0.0449948	-0.164363
UNC119	-0.0399217	-0.164266
LAS1L	-0.218565	-0.164204
KIAA2012	-0.075482	-0.164049
CERS1	-0.205688	-0.163821
COX6A1	-0.0074207	-0.163599
POLA1	-0.262232	-0.163433
ZNF99	-0.00538115	-0.163403
TP73-AS1	-0.0450932	-0.163349
RPL23P2	-0.0189292	-0.163339
MAP3K15	-0.13647	-0.163176
KEL	-0.0345468	-0.163172
MYB	-0.0302468	-0.16312
ZNF253	-0.0994892	-0.163119
RAB11FIP4	-0.438379	-0.162953
KLHL32	-0.130235	-0.162952
ACTG1P10	-0.0555845	-0.162861
NUP205	-0.335902	-0.162747
RP11-573D15.1	-6.65747e-05	-0.162699
BACE2	0.268246	-0.162673
AASDH	-0.159412	-0.162651
KIF2C	-0.181683	-0.162515
GUSBP9	-0.0474043	-0.162428
CTC-471F3.5	-0.0154284	-0.16232
DUXAP9	7.08086e-05	-0.162135
IMPA2	-0.113673	-0.1621
ANP32A	-0.388326	-0.161839
SERHL2	-0.010004	-0.161701
NTPCR	-0.241164	-0.161502
TIGD2	1.37255e-06	-0.161401
NMT1	0.0227204	-0.161319
MTCP1	0.00356023	-0.16126
RASL10B	-0.159448	-0.161226
RAD51D	-0.00759251	-0.161001
NBR2	-0.00967914	-0.160896
ATAD5	-0.14246	-0.160813
CCK	8.38951e-05	-0.160778
CSTF2	-0.115563	-0.160656
RFXAP	-0.288134	-0.16059
OCRL	0.0136174	-0.16057
RGS14	-0.171907	-0.160565
TNNI3	-0.00586685	-0.160461
CPVL	-0.116822	-0.160334
IGLVIVOR22-1	-0.0202873	-0.160255
RPL12	-0.00273499	-0.160187
C20ORF196	-0.155998	-0.160134
SETDB1	-0.405335	-0.160118
C1ORF123	0.00433936	-0.159946
PDE9A	-0.543419	-0.159943
LAX1	-0.126671	-0.159793
LDHB	-0.252498	-0.159775
ACTR5	-0.37085	-0.159773
RALGAPA2	-0.280155	-0.159682
FGF11	-0.091055	-0.159527
ZNF518A	-0.0705035	-0.159452
PMEL	-0.0790423	-0.159441
IPO5P1	-0.335541	-0.159376
PRKAR2B	-0.115731	-0.159271
LRCH2	-0.108432	-0.159241
ATP7A	0.160137	-0.159201
NUDT10	-0.537326	-0.15917
CYP3A7-CYP3A51P	-0.00182306	-0.15905
TENM1	-0.0957222	-0.158986
OPN3	0.0310171	-0.158953
RP11-185O21.1	-0.0213105	-0.158939
LRRC37BP1	-0.0193909	-0.158823
FBXO41	-0.15722	-0.158757
ALX1	-0.0035501	-0.158454
ZFP14	-0.311466	-0.158331
GDPD1	-0.182536	-0.158282
LL0XNC01-240C2.1	-0.124189	-0.158259
RPS4XP16	-0.000677325	-0.157816
PRDM15	-0.10574	-0.157777
ABLIM2	-0.0973403	-0.157725
MCCC1	-0.00955866	-0.157719
KCNH3	-0.0713123	-0.157574
CRYZL1	-0.0284695	-0.157408
HPF1	-0.0877826	-0.157407
PDHB	-0.0102723	-0.157372
AIFM3	-0.00690287	-0.157359
CHEK2	-0.251576	-0.157356
RALGPS1	-0.270073	-0.157346
PDE6A	-0.00696362	-0.157345
ZNF300	-0.230426	-0.157297
GSTM3	0.105806	-0.157296
PDE7A	-0.498347	-0.157278
LRTOMT	-0.059489	-0.157161
SSR4P1	0.2014	-0.157091
FAAH2	-0.191466	-0.157066
RP11-763B22.3	-0.144032	-0.157032
ZNF44	-0.0586551	-0.157003
GDAP1	-0.312947	-0.156947
CACNA2D2	-0.155881	-0.156939
DEPDC4	-0.201787	-0.156935
PLPPR3	-0.203715	-0.156915
C2CD5	-0.345988	-0.156903
CECR7	-0.0296679	-0.156848
DCAF12L2	-0.204051	-0.156701
CXORF67	-0.00290861	-0.156695
AC097374.2	0.0163641	-0.156688
ZNF470	-0.0969116	-0.156616
ZYG11A	-0.0235242	-0.156566
PACSIN1	-0.113872	-0.156403
WDR93	-0.0447844	-0.156288
NOA1	-0.063807	-0.156225
LINC01296	0.000303627	-0.156214
LMO3	-0.0269277	-0.156118
TRMT2B	0.00492243	-0.156115
DNAJC19	-0.0832866	-0.15611
TTLL2	-0.197163	-0.156016
RP11-52B19.10	-0.0621264	-0.155997
IGF2BP1	-0.427791	-0.155741
ZSCAN18	-0.199491	-0.155731
ASNS	-0.0155446	-0.155683
LARS2	-0.232616	-0.15562
ZNF233	-0.117045	-0.15556
COX15	-0.081042	-0.155539
GABRQ	-0.134267	-0.155532
FSD2	-0.00605745	-0.155468
PNRC2	-0.217741	-0.155459
C1ORF174	-0.00671072	-0.155431
RP11-369G6.2	-0.0147468	-0.155403
PPP1CC	-0.316322	-0.155347
SH2D6	-0.00698561	-0.155282
CPSF3L	-0.0104128	-0.155227
KIAA1324L	-0.309942	-0.155122
OR7E14P	-0.227231	-0.154983
TMEM178B	-0.139954	-0.154974
ZNF790	-0.0386888	-0.154748
AGTRAP	0.00278517	-0.154701
ZNRD1	-0.0735575	-0.154663
ISCA2	-0.142381	-0.154656
AARSD1	-0.0184368	-0.15464
SERGEF	-0.0312878	-0.154636
HESX1	-0.11924	-0.154499
MSH5	-0.114742	-0.154472
NAPEPLD	-0.0027256	-0.154468
HECTD4	-0.0971815	-0.154392
CEP85	-0.453998	-0.154107
KIAA0907	-0.107118	-0.154036
FECH	0.0520977	-0.154007
TMIGD2	-0.0543158	-0.153973
SMIM10L2A	-0.191638	-0.153949
PPM1M	0.364776	-0.153939
CC2D2B	-0.0867824	-0.153886
RNF175	-0.27517	-0.153842
ASIC1	-0.0541184	-0.15372
REXO4	-0.0240593	-0.153661
RHPN1	-0.2659	-0.15366
PTPRQ	0.0203382	-0.153585
MFSD9	-0.235963	-0.153428
RMND5A	-0.345125	-0.153236
COLGALT2	-0.0393735	-0.153209
ZNF154	-0.227622	-0.153126
ZNF280C	-0.0856084	-0.153109
SATB1	-0.21287	-0.153074
ABT1	-0.0473972	-0.153071
CTD-2244C20.1	-7.38667e-05	-0.15305
ZSCAN32	-0.0670797	-0.152963
CCDC117	-0.20837	-0.152793
KRT8P26	-0.000697097	-0.152715
RP11-262H14.5	-0.0675874	-0.152611
TRIQK	-0.00163849	-0.152572
EBP	-0.0455691	-0.152494
L2HGDH	-0.389613	-0.152469
FLT4	-0.027801	-0.152431
RP11-54D18.2	-0.0504051	-0.152425
FAM118A	-0.00571777	-0.152373
FAM19A5	-0.0702619	-0.152195
RPL4	-0.000148789	-0.152155
ELOVL2	-0.0855013	-0.152086
TMEM139	-0.00386684	-0.152003
QARS	-0.0557992	-0.151986
MFSD13A	-0.133974	-0.15194
TMEM35A	-0.0656535	-0.151914
MYOM2	5.68394e-07	-0.151892
PELI2	-0.183872	-0.1518
RRNAD1	-0.111013	-0.151774
FGF13	-0.23224	-0.151686
ZNF239	-0.0491574	-0.15161
DUXAP8	3.75384e-05	-0.151593
GPHN	-0.172109	-0.15157
PLS1	-0.26761	-0.151492
TDRP	-0.229031	-0.151451
ZNF559-ZNF177	-0.117281	-0.151328
LIG3	-0.557588	-0.151275
ZNF117	-0.0493328	-0.151183
ADAMTS13	-0.0522099	-0.151176
ANKRD7	-0.00905187	-0.151075
TRIM71	-0.275278	-0.150995
RP5-1028K7.3	-0.0800959	-0.150978
MTCO1P1	-0.000262433	-0.150731
NKRF	-0.103825	-0.150647
ZNF692	-0.0579986	-0.150563
ORC1	-0.33164	-0.150545
ZNF345	-0.236506	-0.150532
ADCK3	-0.0603905	-0.150505
RPL35A	-0.0125029	-0.150401
ZSCAN1	-0.133124	-0.150391
PJA1	-0.211132	-0.150351
BCDIN3D	-3.86442e-05	-0.150347
SNAP47	-0.0296974	-0.150327
TPD52	-0.208558	-0.150311
TIMELESS	-0.340344	-0.150307
MYO10	0.038108	-0.150284
PET117	-0.175474	-0.150251
PRSS16	-0.248555	-0.150149
ARMC12	-0.121786	-0.150147
DBP	-0.00534254	-0.149956
ABHD14A	0.0063608	-0.149906
RP11-702H23.2	-0.0349973	-0.149653
C21ORF58	-0.147	-0.149644
RP11-308D16.2	-0.301274	-0.149448
ANKRD16	-0.208186	-0.149446
PTPN13	-0.0350211	-0.149439
WDYHV1	-0.138419	-0.149436
DRAM2	0.00218713	-0.149356
MPP6	-0.189654	-0.149261
KANSL1	-0.325169	-0.149242
CCDC169-SOHLH2	-0.0455152	-0.149168
RP11-266L9.4	-0.127606	-0.149091
NDUFB5	-2.0435e-05	-0.148876
UPF3A	-0.0431505	-0.148859
MRPS31P5	-0.0151114	-0.148834
GAPDHS	-0.215168	-0.148828
RP11-163E9.2	-0.0540129	-0.148817
HMGN1	-0.342561	-0.148799
THAP7	0.00189101	-0.148772
PPP1R35	-0.0512236	-0.148767
SH2D3A	-0.139558	-0.148753
TMTC4	-0.395555	-0.148749
RP11-364B14.3	-0.154344	-0.14874
SOX2	-0.392435	-0.148713
ZNF714	-0.101599	-0.148649
LA16C-60H5.7	0.028667	-0.14863
ORC5	-0.0183706	-0.148552
PPFIA2	-0.0730461	-0.148427
SMO	-0.299392	-0.148417
PARS2	-0.17992	-0.148216
RP11-241F15.10	-0.00715307	-0.148106
PPCDC	-0.0647753	-0.148081
TEF	0.0090707	-0.148079
INTS9	-0.124706	-0.148015
RP3-449O17.1	-0.162886	-0.147992
ARIH2	-0.0465568	-0.14797
ZNF826P	-0.175059	-0.147967
KCNQ4	-0.0053695	-0.147789
ZNF443	-0.371517	-0.147783
GHRHR	-0.224327	-0.147723
RPS3	-0.017938	-0.147625
UBE2E2	0.00697244	-0.147567
TMEFF1	-0.314538	-0.14735
CHML	-0.268515	-0.147196
PANK4	-0.0264099	-0.147186
COA5	-0.0675672	-0.147153
GABRA3	-0.0155276	-0.14715
ALOX12B	-0.229221	-0.147089
DZIP1	1.93627e-05	-0.147038
RP11-73B2.6	-0.000179084	-0.147033
FUNDC2	-0.00370762	-0.147003
AKR7A3	-0.0436748	-0.146859
C10ORF35	-0.334423	-0.146767
SLC35E2B	-0.0703831	-0.146762
LSM5	-0.113987	-0.146705
HNRNPA1L2	-0.202412	-0.146686
CLSTN3	-0.115195	-0.146496
DPH5	-0.1443	-0.146444
IFNLR1	-0.185559	-0.146424
CDCA8	-0.105538	-0.146371
AGBL5	-0.261197	-0.146356
KIF27	-0.0502688	-0.146291
HDHD3	-0.0561274	-0.146254
SEMA3G	-2.9555e-06	-0.146241
RP13-726E6.2	-0.157448	-0.146192
IRAK1BP1	-0.045384	-0.146177
SMARCE1	-0.108984	-0.146136
PRAME	-0.00202664	-0.146087
MTCYBP14	-0.0583957	-0.145991
FAM182B	-0.0824989	-0.145961
SLC19A2	-0.058378	-0.145937
NSUN4	-0.00432692	-0.145921
RIMKLA	-0.230789	-0.145809
GABRA2	-0.00461737	-0.145788
HDX	-0.0439685	-0.14578
ZNF573	-0.11823	-0.145707
GGTA2P	-0.106697	-0.145586
VN1R81P	-0.0610182	-0.145554
NEK4	-0.367537	-0.145508
ENTPD3	2.07801e-06	-0.145438
ACMSD	-0.0401938	-0.14543
GK	0.0256839	-0.145419
TPTEP1	-0.11927	-0.145309
GAMT	0.0140743	-0.145244
AMN1	-0.191038	-0.145207
ZNF705E	0.000657112	-0.145142
FPGT	0.120538	-0.145136
DAW1	0.0132708	-0.145003
WDR64	-0.0200171	-0.144991
GABPB2	0.0980512	-0.14497
ARHGEF39	-0.371555	-0.144835
MLLT6	0.00513779	-0.144788
KLRA1P	-0.0906572	-0.144736
2020-03-09	-0.0684269	-0.144692
ARL17B	-0.0893419	-0.144656
SYCP2L	-0.275618	-0.144453
CTC-398G3.1	-0.00637117	-0.14422
PNMA3	-0.198439	-0.144156
NREP	-0.0488498	-0.14395
RP11-562I5.1	-0.209718	-0.143933
NUP62CL	-0.229657	-0.143781
SPINK2	-0.105099	-0.143646
PHF21B	-0.267811	-0.14364
TP53TG3D	0.00232205	-0.14355
USP21	-0.119221	-0.143434
ZKSCAN3	-0.277006	-0.143425
ELAVL4	-0.087495	-0.143206
BCL6B	-0.00893847	-0.143123
ZNF681	-0.0878926	-0.143084
FOXP2	-0.0487644	-0.143074
MKS1	-0.335823	-0.142935
KIAA1958	-0.378345	-0.142908
INSR	-0.119236	-0.142867
GGA2	-0.262076	-0.142759
MEIOC	-0.180717	-0.142754
LRP5L	-0.0188508	-0.14275
LRRCC1	-0.140822	-0.14272
RP11-134G8.6	0.0328054	-0.1427
BTBD17	-0.0585941	-0.142688
JMJD4	0.0323932	-0.142685
NT5C	-0.0116952	-0.142674
ZNF502	-0.0318928	-0.142659
ANKS6	-0.113889	-0.142603
ZNF90	-0.0657619	-0.142562
KCTD18	0.427135	-0.142507
CUZD1	-0.0212753	-0.142467
NBPF8	0.109587	-0.142459
CBX8	-0.0536749	-0.142429
XRCC2	-0.244553	-0.142376
PAIP2B	-0.477185	-0.142344
ZNF43	-0.0636392	-0.142337
PEX12	0.0182749	-0.142303
COQ7	-0.181985	-0.142218
RP11-722G7.1	-0.121639	-0.14217
SLC29A1	-0.0718814	-0.142162
PFKFB1	0.00142211	-0.14214
ZNF385C	-0.276144	-0.142127
IPO9	-0.275696	-0.142101
RAD54L	-0.315865	-0.142076
KRBA1	-0.0240565	-0.142033
ANKRD20A11P	-0.00749279	-0.141943
ACVR1B	-0.155751	-0.141925
PIP4K2B	-0.0745868	-0.141916
XPOTP1	-0.000302125	-0.14182
PUSL1	-0.0026519	-0.141789
TADA1	-0.486786	-0.141703
RFESD	-0.017974	-0.141553
WDR33	-0.540833	-0.141537
RP11-495P10.10	-0.0782514	-0.141482
REEP6	-0.0403109	-0.141435
AC074141.3	-0.201613	-0.141419
PECR	-0.0198484	-0.141384
PAXBP1	-0.342035	-0.141347
SLC25A15	-0.174369	-0.14117
NUDT1	-0.0541548	-0.141101
VPS33B	-0.14485	-0.140956
GATC	-0.0420473	-0.140927
PEX7	0.00244139	-0.140923
2020-03-01	-0.216562	-0.140861
LCN12	-0.0140044	-0.140805
PNISR	-0.15042	-0.140543
AAAS	-0.0966869	-0.140502
HSF2	-0.224593	-0.140399
TTC23L	-0.166199	-0.140394
TOMM7	0.00290544	-0.140285
HMGN5	-0.0380342	-0.140025
DHX30	-0.132531	-0.139847
RP11-310H4.6	0.00712217	-0.139659
CECR5	-0.211933	-0.139578
SLFN13	-0.155458	-0.139431
PRAC1	-0.0110293	-0.139249
GPR157	0.0131382	-0.139227
THAP2	-0.0833293	-0.139221
FKBP9P1	0.232502	-0.139219
CCT6P1	-0.193252	-0.139175
TMEM150C	-0.0990513	-0.139173
MRM2	-0.0666095	-0.139172
CCDC71	0.00470211	-0.139137
ACBD6	-0.0571237	-0.139113
TIMM8A	-0.0470876	-0.139059
NOP16	-0.00848842	-0.138999
RNF219	-0.102786	-0.138992
FREM2	-0.125171	-0.138962
MCM3	-0.346894	-0.13879
RNASEH2A	-0.210588	-0.138731
RPL32P3	-0.0733246	-0.138678
PRKDC	-0.113945	-0.138655
ONECUT2	-0.00656196	-0.138618
CHAT	-0.0235066	-0.138595
VANGL2	-0.424996	-0.138589
ESPNL	0.0529787	-0.138576
ZFP37	-0.226164	-0.138563
HLTF	-0.206568	-0.138526
MCM6	-0.253786	-0.138521
STAG3	-0.233669	-0.138509
ZNF483	-0.0977836	-0.138497
ZDHHC23	-0.179323	-0.138481
MTERF1	-0.0539906	-0.138305
CA7	-0.00647319	-0.138216
GPRASP2	-0.167452	-0.138157
C22ORF15	-0.039982	-0.13813
TMEM164	-0.0532847	-0.138075
VN1R85P	-0.00499223	-0.138069
RP4-730K3.3	-0.109719	-0.138033
AC004951.5	-0.0118034	-0.137994
RPL23AP20	-0.0561542	-0.137887
AL354822.1	0.0327386	-0.137833
MED20	-0.094014	-0.137821
CDRT15P1	-0.0107321	-0.137739
KIF16B	0.00407336	-0.137724
RPL11	-0.00416296	-0.13769
ZNF182	-0.275525	-0.137548
RP11-12A20.4	-0.0617175	-0.137509
ITGB3BP	-0.237353	-0.137436
METTL18	-0.170166	-0.137328
ZNF816	-0.126426	-0.137259
TRIM6	-0.0769841	-0.137242
TMEM110-MUSTN1	-0.0896391	-0.137187
HMGCL	0.163205	-0.137119
RP11-27I1.4	-0.00141716	-0.137105
PRPS1P2	-0.020203	-0.137086
FAM117A	-0.314416	-0.137033
DKKL1	-0.206468	-0.137
TMEM52	-0.188376	-0.13696
DDX25	-0.441909	-0.136941
PLPP7	0.0122068	-0.136903
LRRC37A17P	-0.00211472	-0.136857
BSPRY	-0.115189	-0.136796
NIPSNAP1	-0.480565	-0.136698
MAD2L2	-0.246303	-0.136653
HEMK1	0.000833217	-0.136621
PDIK1L	-0.141691	-0.136483
SLC25A1P5	0.00664856	-0.13642
CDK10	-0.00758328	-0.136417
UCP2	-0.0256373	-0.136381
H1F0	-0.0364407	-0.136339
AP000347.2	-0.106992	-0.136148
BTK	-0.00134651	-0.136109
LOXHD1	-0.0323306	-0.136042
HRASLS	-0.152565	-0.136014
ASCL5	-0.108626	-0.13595
ANKRD20A5P	-0.00727365	-0.135909
PDS5B	-0.112641	-0.135838
RYR2	-0.0079122	-0.135822
RSG1	0.0107545	-0.135798
DUS4L	-0.404038	-0.135767
TUSC2	-0.0318037	-0.13561
POC1A	-0.100806	-0.135594
FAM49A	-0.0435502	-0.135503
OTOG	-0.0209895	-0.135465
RP11-551L14.8	-0.0536009	-0.135304
NDUFA1	0.00797875	-0.135286
MRM1	-0.0105322	-0.13525
NONOP2	-0.00465613	-0.135196
TMEM81	-0.154654	-0.135095
VAMP4	0.0969429	-0.135011
GTF3C4	-0.313906	-0.134995
AKNA	-0.0701939	-0.134987
AP4B1	0.000305881	-0.13484
PRKCG	-0.239831	-0.134819
PPP2R3B	-0.0571087	-0.134819
LLNLR-285B5.1	-0.00970746	-0.134783
SURF6	-0.106474	-0.134703
NDUFS5	-0.00668934	-0.134626
PIF1	-0.22434	-0.134616
RP11-128B16.5	-0.0137395	-0.134616
RECQL5	-0.0906251	-0.134605
RP11-723O4.3	-0.0226904	-0.134317
PSMB2	-0.000927753	-0.134255
ZNF862	0.000416679	-0.134179
TIGD3	-0.241872	-0.134169
PYGO2	-0.168072	-0.134131
TBKBP1	-0.0433371	-0.134086
RAB24	0.0439657	-0.133997
TLE6	-0.0851956	-0.133964
B4GALT3	-0.00232148	-0.133941
RPA3	-0.151504	-0.133937
TCP10	-0.070436	-0.133931
RAB3A	-0.0797222	-0.133882
MAT2B	0.00179497	-0.133876
FAM57B	-0.149284	-0.133819
HSD17B8	-0.123621	-0.133765
AL592183.1	0.0337457	-0.13373
C16ORF59	-0.31777	-0.133696
KLHDC3	-0.129935	-0.133676
TMEM68	-0.169527	-0.133608
TRPT1	0.00878515	-0.133592
RP11-562I5.2	-0.208315	-0.133379
RP11-80H18.3	-0.0394613	-0.133375
CTC1	-0.00290502	-0.13337
CBS	-0.180507	-0.133307
SLC43A1	-0.00226303	-0.133298
POU6F1	-0.0475617	-0.133296
ZNF700	-0.123037	-0.133288
UPF3B	-0.163603	-0.133274
AP4M1	0.0119526	-0.133268
PALM3	-0.212326	-0.133247
SOD1P3	-0.0012173	-0.133164
ZNF208	-0.00558591	-0.133153
SCTR	-0.0104973	-0.133127
RTTN	-0.096097	-0.133125
RP11-423F24.3	-0.0118501	-0.133054
TSGA10	-0.127374	-0.133016
ANXA9	-0.0656524	-0.132931
HIPK1	-0.0603576	-0.132902
USP39	-0.182807	-0.132878
FAF1	-0.0506974	-0.132716
SLC16A14	-0.0891262	-0.132681
ZNF676	-0.00567484	-0.132673
OGFOD2	0.00439315	-0.132596
ZSCAN23	-0.174738	-0.132532
VPS45	-0.0020231	-0.132499
RP11-266L9.3	-0.0466758	-0.132377
BEND5	-0.269835	-0.132282
SNX18P3	-0.0213782	-0.132122
MRS2	-0.214848	-0.132085
C11ORF31	-0.0317357	-0.132024
SHISA9	-0.149453	-0.131974
IFT172	-0.0253549	-0.131967
HTATSF1	-0.210929	-0.131911
TRMT2A	0.0350132	-0.131854
PROCA1	-0.280896	-0.131846
SBK1	-0.20146	-0.131837
PIGU	-0.169143	-0.131805
ALAD	0.203366	-0.131804
GCDH	-0.125938	-0.131799
CLK2	-0.119133	-0.131782
FOXO4	-0.0605472	-0.13168
RPL12P25	-0.033734	-0.131665
MTCO3P39	-0.000372824	-0.131599
TMEM209	-0.043927	-0.131568
HNRNPC	-0.211099	-0.131528
C2CD4C	-0.265361	-0.131472
METTL21A	-0.115144	-0.131429
WASH7P	-0.0241684	-0.131403
FAM90A1	-0.0305017	-0.131267
TMEM182	-0.000507726	-0.131261
MARS2	-0.23728	-0.131164
DMAP1	-0.0957028	-0.131128
ZNF135	-0.0615955	-0.131093
SLC1A3	-0.0528132	-0.131063
SMPD2	-0.00336629	-0.13101
WDR60	-0.0504272	-0.130966
ACTN2	0.000110395	-0.130939
PRDX2	-0.0994158	-0.130885
C19ORF48	-0.000141017	-0.130825
RTBDN	-0.108082	-0.130811
IMPDH2	-0.0358007	-0.130778
ALG1L	-0.118014	-0.130768
ANKRD18B	-0.00651364	-0.130756
CES4A	-0.00549803	-0.130743
HOXC11	0.112749	-0.130742
RPL19	1.71733e-05	-0.130684
RP11-266L9.6	-0.0442571	-0.130679
NPM1	-0.110456	-0.13059
ZNF485	-0.0678042	-0.130586
ADAM23	-0.0314715	-0.130574
C15ORF61	0.0381272	-0.13056
ENOX2	-0.00603334	-0.130522
MPP1	0.0356347	-0.13046
USP54	-0.204358	-0.130254
ZNF404	-0.000112057	-0.130238
EBAG9	-0.0153101	-0.130222
PLEKHH1	-0.229922	-0.130201
ATP5J2-PTCD1	-0.0241667	-0.130199
BRS3	-0.00600814	-0.130194
ZNF433	-0.0741673	-0.130192
APTX	-0.00784486	-0.130106
XK	-0.077862	-0.130106
LIPI	-0.0797137	-0.130102
PPFIA3	-0.242823	-0.130074
LURAP1	-0.00389487	-0.130027
HAL	-0.00075179	-0.130005
PGAM5	-0.185466	-0.13
EEPD1	-0.0295275	-0.129895
RP11-449L13.2	-0.00121444	-0.129812
CELSR2	-0.169843	-0.129793
STH	-0.0314181	-0.129691
MTHFR	-0.0117178	-0.12959
JRK	-0.0852571	-0.129585
SLC39A8	-0.0109175	-0.129476
RP11-329A14.1	-0.00158077	-0.129442
PCP2	-0.0354343	-0.129404
GAS1	0.0545161	-0.129392
ZNF880	-0.0419531	-0.129317
MRPS17	-0.0252927	-0.129301
ZNF702P	-0.0737756	-0.129201
ADARB2	-0.0956908	-0.129103
DDX55	-0.14939	-0.129017
TP53TG3	1.75664e-07	-0.128934
CPSF3	-0.0819831	-0.128837
KMO	-0.00430263	-0.128804
NBPF9	0.0626906	-0.128651
CDK5	0.0052189	-0.128622
CCDC181	-0.174673	-0.128535
VPS25	-0.0038289	-0.128506
RP11-795F19.5	-0.0604358	-0.128472
WASF1	-0.197382	-0.128338
RP11-462H3.2	-0.10127	-0.128275
DECR1	0.137771	-0.128239
GNRHR2	-0.0328875	-0.128228
HELQ	0.0434901	-0.128204
WDR27	-0.180888	-0.128185
MAFIP	0.114381	-0.128085
POLG2	-0.224162	-0.128053
PAIP2	-0.0626447	-0.128043
MGAT4C	-0.0806913	-0.128026
H3F3A	-0.402906	-0.128014
FLJ42102	-0.0243782	-0.127994
PHF6	-0.304056	-0.127994
RP11-15H20.8	-0.011814	-0.127901
PIM2	-0.213522	-0.127896
POLR2D	-0.273847	-0.127893
EDARADD	-0.0351065	-0.127881
PPIL1	-0.342104	-0.127865
ATP11C	-0.0126495	-0.127802
CPSF6	-0.528123	-0.127722
POLR3B	0.000248467	-0.127665
BTF3L4	-0.216374	-0.127627
ZNF347	-0.0779886	-0.127608
PARD6G	-0.203152	-0.127602
FRAT1	-0.16397	-0.12757
SOCS5P4	-0.0395686	-0.127557
FKBP1B	-0.318005	-0.127416
RPS27	-0.00597111	-0.127365
TP53TG3F	0.000684328	-0.1273
ZNF559	-0.114174	-0.127288
ZSCAN12P1	-0.00322737	-0.127181
HAP1	-0.0912574	-0.127041
C9ORF142	-0.0103137	-0.126956
TSNARE1	-0.242341	-0.126889
C8ORF37	-0.076365	-0.126887
ARMC2	-0.0574299	-0.126834
NSL1	-0.197524	-0.126724
PHC1	-0.289307	-0.126711
ZNF879	-0.134468	-0.126631
ETFBKMT	0.000905276	-0.126606
ZNF300P1	-0.000349915	-0.126541
DENND1C	-0.191271	-0.126538
PRR36	-0.269481	-0.126503
ZNF107	-0.0318816	-0.126492
SRSF7	-0.284393	-0.12645
FBXO44	-0.0606749	-0.126437
CCDC129	-0.060482	-0.126398
KRTAP5-11	-0.14226	-0.126364
PFN4	0.00587817	-0.126325
TCEANC	-0.0890178	-0.126301
ZNF18	-0.0586061	-0.126289
GPR146	0.00323957	-0.126287
INTS8	-0.258888	-0.126233
KMT5C	-0.330284	-0.126187
TEFM	-0.0140824	-0.12616
SLC35E2	-0.0873426	-0.126046
TMEM101	5.68856e-05	-0.126002
CDK9	-0.00637346	-0.125848
MRPS18B	-9.14944e-05	-0.125834
KCNH2	-0.100263	-0.125818
C1ORF35	-0.151036	-0.125814
ZNF29P	-0.0349295	-0.125728
TMEM223	-0.0292364	-0.125728
ISX	-0.00687827	-0.125727
LNP1	-0.274829	-0.125677
HMGN3	-0.121169	-0.125654
MYT1L	-0.0716306	-0.125627
HLF	-0.00384131	-0.125609
ATP6AP1L	-0.0869704	-0.125518
RP11-390F4.2	-0.172546	-0.125432
RALGPS2	-0.00541678	-0.125388
ZNF709	-0.167241	-0.125264
P2RY8	-0.0267197	-0.125261
LINC00998	0.0112338	-0.125213
CTD-2561J22.2	-0.105688	-0.125124
TSPAN7	-0.00114525	-0.125109
WDR82	-0.0843103	-0.125017
OGDHL	-0.214618	-0.125013
CDCA7	-0.391285	-0.124954
HSFX1	-0.0294989	-0.124926
GNL3	-0.000448971	-0.12485
TMEM128	-0.0269361	-0.124841
TATDN3	-0.104478	-0.124793
NKAP	-0.0193001	-0.12479
PHGDH	-0.130964	-0.124764
RSL24D1P3	-0.0447128	-0.124758
TMEM117	0.172285	-0.124742
ACADSB	-0.0329821	-0.124729
MESP2	-0.00317822	-0.124689
RNF43	-0.0481817	-0.124632
CTC-459F4.6	-0.0240927	-0.124619
ATP5G2	-0.0293456	-0.124619
AC115617.2	-0.0564567	-0.12459
SMIM10L2B	-0.143075	-0.124476
GCA	-0.485411	-0.124468
CCDC114	-0.0347382	-0.124389
UBE2G2	-1.1092e-05	-0.124372
PODXL2	-0.261247	-0.124359
ASIP	-0.0187556	-0.124334
ACBD4	-0.00168128	-0.124302
KRT18P63	-0.0331449	-0.124272
NR6A1	-0.226334	-0.124208
DARS2	-0.0997541	-0.124108
SLC27A5	-0.179418	-0.124061
FRRS1	0.014736	-0.124047
ZNF630	-0.04619	-0.124011
MBL1P	0.00869338	-0.12401
UCK1	-0.0293374	-0.123978
FOXO6	-0.0477288	-0.12397
FRG1DP	0.0399906	-0.123953
ZDHHC15	-0.276922	-0.123922
ZNF606	-0.241039	-0.12391
H2AFY2	-0.26624	-0.123907
CYP24A1	0.00592022	-0.123602
SNRPF	-0.184772	-0.123533
PLEKHA8	-0.475795	-0.123424
AS3MT	-0.383494	-0.123374
ZNF571	-0.0152756	-0.123354
DPY19L2	-0.0710878	-0.123295
RMI1	-0.28242	-0.123285
ARMC10	-0.0124025	-0.123241
MED11	8.79366e-05	-0.123166
BMS1P22	-3.65899e-08	-0.123157
SYN3	-0.229981	-0.123087
ADNP2	-0.492425	-0.123069
IGSF9	-0.255388	-0.123057
TEX22	-0.0336786	-0.122984
ENO2	-0.1098	-0.122953
MUC3A	-0.06204	-0.122917
SPTBN4	-0.0569361	-0.122912
HEPH	-0.0183911	-0.122895
USP20	-0.00331803	-0.122845
USP44	-0.213357	-0.122788
TAF2	0.00106775	-0.122771
BLOC1S1	0.0115559	-0.122757
BHLHE22	-0.0467329	-0.122732
NBPF11	-0.0380968	-0.122717
NPEPPS	-0.000966651	-0.122701
CD302	0.139378	-0.122689
THOC3	-0.170133	-0.122629
MAP7D2	-0.0612563	-0.12259
SCAND2P	-0.0146361	-0.122503
DACH2	-0.10382	-0.122491
EEF1DP4	-0.0452119	-0.122468
TSPAN31	0.0110258	-0.12244
PMS1	-0.182824	-0.122402
CHRFAM7A	-0.182908	-0.122361
RP11-496H1.1	-0.120756	-0.122305
SLC47A1	-0.0124272	-0.122265
GSTM3P1	-0.0517093	-0.122232
USP32P3	-0.00408214	-0.122181
EZH2	-0.336862	-0.12217
VILL	0.0285614	-0.122167
PHF13	-0.0685384	-0.122158
TAZ	-0.00838315	-0.122138
RP13-608F4.5	-0.182458	-0.12211
PGLYRP2	-0.000140375	-0.122004
ANKRD30BP1	0.021599	-0.121944
TESMIN	-0.292203	-0.121914
PSPHP1	-0.00260557	-0.121874
RP11-974F13.5	-0.037364	-0.12186
FAM78A	-0.0062283	-0.121844
KLHL12	-0.194051	-0.121773
SCIMP	-0.00656144	-0.12177
RP11-124L9.2	-0.0684045	-0.121755
NRARP	-0.230449	-0.121713
ZNF788	-0.211461	-0.12169
IQUB	-0.0538482	-0.121687
ARRDC4	0.00581137	-0.121685
OSCP1	-0.0012241	-0.121683
C6	0.00077252	-0.121661
EIF3E	-0.104895	-0.121609
CKS1B	-0.153674	-0.121549
ABCB7	-0.332273	-0.121488
ZNF66	-0.0123889	-0.121431
FAM227B	-0.15424	-0.121358
DUTP6	-0.0892429	-0.121339
CLEC4F	-0.0135921	-0.121292
CRYBB2P1	9.68787e-05	-0.121098
NDN	-0.071725	-0.121093
TOE1	-0.069455	-0.121071
MST1L	-0.0172968	-0.121037
LMX1A	-0.0162741	-0.12098
EIF1AY	-0.000180904	-0.120944
DSCC1	-0.288817	-0.120926
CCDC74B	-0.0472097	-0.120917
SLC25A26	-0.0539785	-0.120915
CBX3	-0.0833353	-0.120903
ZNF677	-0.327938	-0.120841
DGCR6	-0.0979985	-0.120817
KAT2A	-0.0109324	-0.120812
DUSP26	-0.0852145	-0.1208
TEN1	0.0458638	-0.12077
GRM8	-0.0648485	-0.120684
ODCP	-0.0630017	-0.120642
SSC4D	-0.181966	-0.120604
SF3B6	0.00018897	-0.120558
NDST4	-0.0639605	-0.120555
BTG1P1	-0.0657606	-0.120467
POLG	0.0336236	-0.120368
SLC25A5	-0.0261458	-0.120318
DUSP9	-0.00672357	-0.120314
NMD3P1	-0.0031667	-0.12028
VASH2	-0.241799	-0.120147
DOLPP1	-0.029699	-0.120121
AF196972.3	-0.0121428	-0.120039
ANKRD29	0.103487	-0.119963
NXPH3	-6.22213e-07	-0.119883
TMCO6	-0.137482	-0.119766
ADRA1A	-0.0349115	-0.11975
GGPS1	-0.0445475	-0.119639
SURF1	-8.23349e-07	-0.119626
LMTK2	-0.249758	-0.119614
NIF3L1	-0.218029	-0.119577
RP11-677M14.5	-0.091608	-0.119442
CH17-38B12.4	-0.0599726	-0.119395
TMEM168	0.0825941	-0.119296
FAXC	-0.225192	-0.119232
CHAF1A	-0.282217	-0.119165
TCEB3B	-0.00573791	-0.119119
SLC25A17	-0.0468387	-0.119045
ARR3	-0.00231815	-0.119005
HMGB3	-0.448973	-0.118978
HDDC2	-0.00346038	-0.11893
RP11-315D16.2	-0.248377	-0.118928
MAPT	-0.0712653	-0.118804
CNOT6L	-0.0145403	-0.118784
TRAV18	-0.0892615	-0.11875
MSI1	-0.295901	-0.118741
EPHB1	-0.120321	-0.118708
KCNE3	-0.0171631	-0.118678
EIF1B	-0.137866	-0.118672
RASSF2	-0.0620131	-0.118665
RP11-56M3.1	0.00200444	-0.118651
ARHGEF4	-0.0692043	-0.118628
CPB2	-0.0019849	-0.118584
CFAP74	-0.0211477	-0.118565
ADCK4	-0.179013	-0.118556
WNK3	-0.145882	-0.118489
MSH5-SAPCD1	-0.147517	-0.118339
SMIM19	-0.0856854	-0.118307
TAC3	-0.0685795	-0.118305
RPL3	-0.000313733	-0.118297
PPP1R8P1	-0.0367905	-0.118286
SIMC1	-0.171851	-0.118242
HPDL	-0.141353	-0.118232
NUCKS1	-0.300639	-0.118217
PCK2	0.0014731	-0.118205
DDX11	-0.347481	-0.118197
NEFH	-0.0314945	-0.118191
PRKCB	-0.123888	-0.118183
SLC7A7	-0.00169813	-0.11813
NTS	-0.033422	-0.118115
SOX6	-0.0324603	-0.118105
ZNF732	-0.0478268	-0.118003
P2RY4	-0.00803079	-0.117991
HSBP1L1	0.128861	-0.117986
ARPC1A	0.15297	-0.117983
C7ORF49	0.00994842	-0.117982
PRMT7	-0.0684355	-0.117916
MSL1	-0.0493585	-0.117872
INHBC	-0.0704037	-0.11785
ITPRIPL1	-0.296367	-0.117773
SLC7A2	-0.00429996	-0.117506
RP11-478C6.6	-0.18068	-0.1175
SRCIN1	-0.111949	-0.117496
DOK6	-0.0683389	-0.117456
DDX12P	-0.197395	-0.117428
AMDHD1	-0.0202171	-0.117349
CRIP3	-0.250834	-0.117336
RBM15B	-0.131171	-0.117239
HMGN2	-0.046578	-0.117182
THBS4	-0.00369715	-0.117179
EEF2K	0.00697767	-0.117134
MMAB	-0.0300805	-0.117131
KCTD3	-0.0603097	-0.117124
CYP4F25P	-0.0369407	-0.117107
CCDC8	-1.14817e-06	-0.117093
THYN1	-0.230403	-0.117082
HIGD1AP18	-0.0131342	-0.117025
AC016582.2	-0.0358183	-0.117023
ADAM11	-0.0379438	-0.116981
SCNN1D	-0.00453149	-0.116956
TMEM232	-0.0864683	-0.116948
LDAH	-0.259526	-0.116889
PHKA1	-0.012962	-0.116878
RP3-465N24.5	-0.0766634	-0.1168
RRP7BP	-0.199485	-0.116739
ZNF595	-0.102586	-0.116732
MKLN1	-5.42703e-05	-0.116717
SLC25A14	-0.0515483	-0.116708
FIG4	-0.0753571	-0.116703
CA3	1.18057e-05	-0.11669
TYSND1	-0.0262022	-0.11668
RANBP17	-0.111746	-0.116669
DEAF1	-0.0814036	-0.116547
SLC6A8	-0.0974288	-0.116544
MTMR8	-0.23949	-0.116526
ZFP2	-0.192637	-0.116485
CCDC125	-0.0376764	-0.116455
PPIH	-0.179929	-0.116381
TCERG1L	-0.172248	-0.116322
ANKRD20A1	-0.00742257	-0.116283
KIAA1456	-0.0363417	-0.116217
MPP7	-0.112339	-0.116208
CHRNA7	-0.243086	-0.116187
PLEKHA8P1	-0.11682	-0.116077
ZNF665	-0.065189	-0.116061
THEG	-0.00280815	-0.115946
HOOK1	-0.303308	-0.115927
C1ORF127	-0.0558325	-0.115883
APEX2	0.000102383	-0.115833
ZNF517	-0.14509	-0.115828
SLC12A5	-0.0583117	-0.115808
NICN1	-0.0279344	-0.115797
CEP19	-0.0259284	-0.115786
FBXO42	-0.0296007	-0.115773
RPS10	-0.00997114	-0.115762
CHRNA5	-0.0640472	-0.115745
SEPHS1P6	-0.0346355	-0.115712
SNX6P1	-0.070666	-0.115631
TTLL6	-0.079683	-0.115476
SNRNP200	-0.382327	-0.115461
AC025335.1	0.031039	-0.115452
DUSP19	-0.00449359	-0.115445
GSTM5	0.0280819	-0.115408
RACK1	-0.000116015	-0.11539
SH3YL1	-0.0212164	-0.115299
GUCY2F	-0.0290917	-0.115266
COX6C	-0.00389544	-0.115252
TRIM52	-0.0738818	-0.115235
IFI27L1	-0.00163713	-0.115218
DFNB59	-0.00123658	-0.115155
RAB33A	-0.0584228	-0.11512
C3ORF70	-0.0761	-0.115063
AC124312.1	-0.0641343	-0.115053
KBTBD7	-0.46461	-0.114873
ZMYND19	-0.0906015	-0.114872
DSCR3	0.0715661	-0.114867
ZFC3H1	0.00696957	-0.114824
PSPH	-0.047034	-0.11482
EMBP1	-0.220914	-0.114801
RP11-22B23.2	-0.170932	-0.114738
SLC1A4	0.0536473	-0.114628
DPY19L2P3	-0.0451199	-0.114613
TAS2R5	-0.16135	-0.114505
ZNF528	-5.82394e-05	-0.114459
RFPL3S	-0.0509271	-0.114435
THAP3	0.000489538	-0.114379
RASA4CP	-0.0783276	-0.114372
LUC7L3	-0.124824	-0.114302
FAM86C2P	-0.217668	-0.11428
BICDL1	-0.304973	-0.114229
SIKE1	-0.173122	-0.114202
ANKRD61	-0.0512528	-0.114112
TIAM1	-0.330773	-0.11411
C12ORF43	-0.0483304	-0.113981
OACYLP	-0.00874976	-0.113911
DHRS13	-0.36579	-0.113834
AC004967.7	0.0872466	-0.113814
TYW1B	-0.0127951	-0.113793
FOLH1	-0.00955528	-0.11374
KIZ	-0.00242705	-0.113692
AC004985.12	-0.063452	-0.113637
GATA3	-0.00770484	-0.113635
CCNB1IP1	-0.371721	-0.113618
RPS28	0.000245616	-0.113575
PEX10	-0.000942021	-0.113546
PKN3	-0.20425	-0.113505
C1QL3	-0.0501271	-0.113369
PTGFRN	0.0104164	-0.113355
PIK3AP1	-0.00235791	-0.113349
POLR2J2	-0.00896071	-0.113282
MMS22L	-0.112205	-0.113267
RNF2P1	-0.187437	-0.113242
ZDHHC19	-0.165404	-0.113136
MDM4	-0.139374	-0.113101
TMEM110	0.0404064	-0.113049
FAM184A	-0.18714	-0.112999
EWSR1	-0.184787	-0.112983
MED28P7	-0.0254648	-0.112953
CCDC74A	-0.012582	-0.112877
CTB-50L17.14	-0.0267978	-0.112806
CRB3	-0.140698	-0.112802
ATP1B2	-0.117564	-0.112785
LRWD1	-0.0196886	-0.112728
RP11-746P2.3	-0.123444	-0.112726
POT1	-0.173557	-0.112657
CASKIN1	-0.130132	-0.112644
TRAM1L1	-0.0486368	-0.112643
C4ORF33	-0.0207491	-0.112612
RNF220	-0.213237	-0.112585
CNNM1	-0.0027229	-0.112497
POLR2H	-0.0455573	-0.112474
B3GALNT2	-0.000897117	-0.112473
SLC6A15	-0.00349368	-0.112447
ARHGEF33	-0.0469158	-0.112432
WNT10B	-0.0343726	-0.112402
RPL7P8	-0.0119336	-0.112391
CTA-253N17.1	-0.00937924	-0.112382
ZNF626	-0.0819003	-0.112377
CBY1	-0.000127143	-0.112335
PIGV	0.174304	-0.11233
TMEM256	-0.0282085	-0.112317
CSPG4P12	-0.0365875	-0.112316
AR	0.00397165	-0.112283
UCK2	-0.000380535	-0.112223
TTC4	-0.00033146	-0.112171
THNSL1	-0.22453	-0.112164
CDKN2C	0.101359	-0.112074
EXD1	-0.0419892	-0.111936
RP11-488L18.3	-0.0167234	-0.111922
WHRN	-0.075882	-0.11192
FAM86JP	-0.0344264	-0.111904
CXORF40B	0.027159	-0.111821
ADCY10P1	-0.105897	-0.111809
OXLD1	-0.0013703	-0.111738
S1PR5	-0.000337765	-0.111735
KLHDC7A	-0.151968	-0.111723
OBSCN	-0.0282194	-0.111692
PRDM9	-0.0628294	-0.111575
CTD-2008P7.6	-0.0230761	-0.111557
C19ORF84	-0.151457	-0.111549
SS18L2	-0.150958	-0.111517
GTF2H3	0.0423013	-0.111455
KDM5D	-0.00143031	-0.111369
PLEKHH3	2.46904e-05	-0.111363
DDX39B	-0.00117687	-0.111333
NIPSNAP3B	-0.00262281	-0.111248
RAB17	-0.112716	-0.111184
ARHGAP8	-0.186083	-0.111055
PER3	0.00330109	-0.11103
SCAI	-0.202619	-0.110878
TCTE3	-0.115986	-0.110875
TAS2R4	-0.0924988	-0.110862
DGUOK	-0.0300868	-0.110861
ARHGEF25	0.00436336	-0.110852
CCDC169	-0.171366	-0.110803
CHIT1	0.00583899	-0.110784
ATP5O	-0.00924944	-0.110744
HDDC3	-0.0246314	-0.11072
ZNF589	-0.37354	-0.110692
KCNH7	-0.0350488	-0.110666
RPS28P7	8.15369e-12	-0.110571
TXLNGY	-0.024218	-0.110541
BRCA1	-0.146129	-0.110498
ZBTB5	-0.294745	-0.11036
TEKT5	-0.0618476	-0.110314
JAM3	0.024844	-0.110284
RTN4IP1	-0.208515	-0.11027
RPS18	-1.00825e-05	-0.11022
KRI1	-0.0655797	-0.110209
TRNAU1AP	-0.0406605	-0.110185
TRBV26OR9-2	-0.107461	-0.11016
FAM217B	-0.25326	-0.110101
B3GAT1	-0.257986	-0.110019
SNRPE	-0.0940554	-0.109894
ZNF471	-0.0336837	-0.109865
RP11-701H24.9	-0.000113469	-0.109839
NEMP2	0.00688235	-0.109753
MRPS26	-0.170906	-0.109555
GABRE	0.105849	-0.109443
ACER2	-0.0838039	-0.109413
DNMT3B	-0.240755	-0.10941
AC006539.3	-0.0260681	-0.109392
TMEM220	0.0948392	-0.109391
GRAMD4	-0.127574	-0.109376
PAAF1	-0.127182	-0.109356
C8ORF59	-0.019493	-0.109352
C7ORF31	-0.0434589	-0.109349
CMC1	-0.0010626	-0.109307
PTPN5	-0.139274	-0.109216
ATP5G3	-0.0139731	-0.1092
SRSF10	-0.29515	-0.10917
GCHFR	-0.105194	-0.109158
LRRC37A2	-0.0439902	-0.109127
USP9Y	-0.0126236	-0.109114
ANGEL2	-0.159666	-0.109114
ZNF431	-0.137335	-0.109057
TMEM69	-0.109269	-0.109051
STX10	0.0906507	-0.109008
NFS1	0.0444311	-0.109
ROPN1B	-0.0717595	-0.108966
FAM3A	0.063026	-0.108918
TMEFF2	-0.0208926	-0.108911
SNX18P12	-0.00904615	-0.108859
COQ2	-0.0126505	-0.108822
RNF32	-0.126793	-0.108759
POLR3GL	0.104645	-0.108655
GOLGA8N	0.0802331	-0.10859
RPS4Y1	0.0105272	-0.108564
VWA9	-0.00615474	-0.108447
ZNF510	-0.162124	-0.108445
CTC-756D1.1	-0.00680203	-0.108444
TTI2	-0.0174042	-0.10844
NMBR	-0.0180335	-0.108417
FAM106A	-0.00115005	-0.108417
ICA1L	-0.114947	-0.108412
NUTM2D	-0.0764763	-0.108399
CFL1P5	-0.00943721	-0.108382
DDX3Y	-0.00139367	-0.108366
EIF3EP1	-0.0189876	-0.108284
LEF1	-0.0512946	-0.108236
RTEL1	-0.000428783	-0.108207
RPS7	-0.0194347	-0.108107
DKC1	-0.0983537	-0.108104
PRKY	0.00149637	-0.107983
NR0B1	-0.00235326	-0.107981
GRK6	-0.0675227	-0.107977
MLST8	-0.0337203	-0.107955
BRAT1	-0.0673573	-0.107936
RP11-758G22.2	-0.0268182	-0.107784
GUF1	-0.173338	-0.107747
CAND2	-0.0870948	-0.107737
SPOP	0.0680322	-0.107694
LRRC56	-0.0131436	-0.10769
ALX3	-0.0129681	-0.107684
HNRNPD	-0.247806	-0.107677
PSRC1	-0.196072	-0.107657
FBXO43	-0.0449436	-0.107625
USH1C	-0.0132576	-0.107611
KIF21A	-0.242017	-0.107569
C3ORF22	-0.0486127	-0.107548
HSD17B10	-0.000229292	-0.107537
C19ORF57	-0.234989	-0.107536
ARL4D	0.00271034	-0.107526
QPRT	-0.201638	-0.107495
ATRIP	-0.0942513	-0.107481
GUCY2D	-0.00986776	-0.107372
MURC	0.00938462	-0.107358
KRT17P8	-0.0131718	-0.107332
ATP2A3	-0.0146925	-0.107327
CXORF40A	0.0251014	-0.107301
FZD9	-0.0583923	-0.10717
PIH1D1	-0.0829082	-0.107158
HFM1	-0.234784	-0.107112
TTN	-4.36027e-05	-0.107095
ERCC3	-0.0176118	-0.107048
RAB29	0.247738	-0.107023
TRRAP	-0.13437	-0.106972
RP5-1000K24.2	-0.0293445	-0.106964
AIF1	-0.0252849	-0.106845
HOXA10	0.148211	-0.106823
ZNF200	-0.137058	-0.106815
UBAC2	0.0288388	-0.106782
GOLGA6L9	-0.226081	-0.106767
ZNF92P3	-0.138423	-0.106726
ZC3H8	-0.189419	-0.106581
PAX1	-0.0020445	-0.10653
HOXD13	-0.000308387	-0.106514
HMGB2	-0.294841	-0.106499
CYP4F23P	-0.0149328	-0.106499
SYNGR1	-0.0961844	-0.106473
SENP2	-0.000759566	-0.106404
SDK1	-0.147494	-0.1064
BP-2171C21.6	0.0310951	-0.106358
SEMA4D	-0.483195	-0.106323
TERF1	-0.164127	-0.106301
CFAP70	-0.0202645	-0.106266
ZHX1-C8ORF76	0.000505435	-0.106234
ZNF540	-0.07554	-0.106216
FAM200A	-0.139579	-0.106203
FAM13A	-0.00776698	-0.106143
NEPNP	-0.0648524	-0.106075
ANGEL1	-0.241869	-0.106017
UPK3BL	0.00327163	-0.106011
RNF141	0.00318506	-0.10601
LRRC37A9P	-0.148287	-0.105995
WBSCR27	-2.09618e-05	-0.105978
RP11-216L13.21	-0.0337491	-0.10594
TAF8	-0.100724	-0.105886
CTSK	0.0766754	-0.105873
FIGN	-0.16872	-0.105858
NUDT12	-0.140224	-0.105838
F11	-0.00474658	-0.105838
EPCAM	-0.183461	-0.105782
DYDC2	-0.079262	-0.105718
OR13E1P	-0.146446	-0.105714
UNC5CL	-0.106026	-0.105683
SPAG6	-0.0135841	-0.105678
RP1-209B5.2	-0.0179185	-0.105581
PLIN5	-0.0462591	-0.105548
LRRC37A12P	-0.085807	-0.105509
LRRC45	-0.0987846	-0.105502
ZNF491	-0.0606769	-0.105497
RHNO1	-0.29273	-0.105486
C2	0.0037425	-0.105473
LLNLF-191C12.1	-0.0827696	-0.105457
TSEN54	-0.266325	-0.105434
AL365181.1	-0.145091	-0.105412
MTBP	-0.176038	-0.105402
TRAV19	-0.0611881	-0.105401
GRM2	-0.0665552	-0.105378
CCDC57	-0.00199978	-0.105364
EBLN2	-0.020803	-0.105338
NRN1	0.0259078	-0.105338
EIF2B5	-0.049711	-0.105307
HAUS1	-0.309153	-0.105252
ZNF285	-0.184773	-0.105219
ANKRD20A2	-0.0165132	-0.105205
AC226119.4	-8.80634e-05	-0.105185
TNK2	0.00020347	-0.105173
MYEF2	-0.483105	-0.105046
CCDC140	-0.0162617	-0.105038
SEPHS1P1	-0.0731736	-0.105032
BEST1	0.00045666	-0.104969
ZNF789	-0.109348	-0.104965
GOLGA8M	0.0168947	-0.104929
BRI3BP	-0.00925084	-0.10489
IMPDH1	0.248142	-0.104821
CCDC121	-0.179186	-0.104801
HYKK	-0.00743923	-0.104799
SPTY2D1-AS1	-0.00102588	-0.104776
CTC-360J11.4	-0.0575844	-0.104768
DBF4	-0.285599	-0.104745
CEP72	-0.438213	-0.104743
ACAD8	-0.277678	-0.104739
PBX2	-0.308361	-0.104725
ARHGEF19	-0.0940459	-0.104696
HK2	-0.00260412	-0.104649
HLA-L	-0.0170713	-0.10464
MTMR4	-0.167015	-0.104639
ARRDC1	-0.00337307	-0.104596
C7	0.00185032	-0.104565
IARS2	0.0428585	-0.104515
USH2A	-0.0120958	-0.1045
VLDLR	-0.054063	-0.104451
TMEM221	-0.220953	-0.104438
RP11-3B12.4	-0.0152836	-0.10443
ZDBF2	-0.108006	-0.104428
SLC28A1	-0.00571707	-0.104396
RAB11FIP1	-0.0627448	-0.104352
STMND1	-0.0319528	-0.104302
MXD3	-0.00585802	-0.10427
PBX4	-0.120621	-0.104216
LRRC47	-0.121293	-0.104214
TIGD4	-0.236096	-0.104187
TRIM60P17	NA	-0.104061
AC005014.5	-0.0398863	-0.104045
C9ORF69	0.120497	-0.10401
RCC2P6	-0.0524416	-0.10401
VDAC2P2	-0.016316	-0.103998
THG1L	-0.00157892	-0.103937
TCAIM	2.24636e-05	-0.103895
TNFRSF13C	-0.00645512	-0.103882
CNTNAP2	-0.20878	-0.103847
CCDC173	-0.0504679	-0.103785
RCHY1	-0.293939	-0.103764
NHLRC3	-0.0706055	-0.103704
TBX3	0.250192	-0.103679
DCLRE1B	-0.0464867	-0.103666
C1ORF106	-0.323637	-0.103663
HYDIN	-0.0602257	-0.103603
FAM221A	-0.289011	-0.103596
INTS4P2	-0.0266781	-0.103585
RSBN1L	-0.207129	-0.10358
DBX2	-0.0161999	-0.103557
FNBP1	0.00099889	-0.103551
PMS2CL	-0.132394	-0.103525
GLS2	-0.22004	-0.103514
TMEM161A	-0.0189349	-0.103505
ERC2	-0.176177	-0.103496
NLGN4Y	-0.013716	-0.103481
ZNF781	-0.083537	-0.103471
NUDT9	0.00565617	-0.103416
ERFE	0.011246	-0.103411
UQCRC1	-0.00199679	-0.103372
TEX15	-0.0839935	-0.103319
TCAF1	0.000111402	-0.103304
ZFY	0.0219708	-0.103276
IDH1	-0.21463	-0.103232
CA14	-0.406791	-0.103192
[truncated: 25,778 more rows]

## Sheet: EWS PHATE_1 Correlation GSEA
Description	Group	setSize	enrichmentScore	NES	pvalue	p.adjust	core_enrichment
GO_AXON_DEVELOPMENT	GO:BP	500	0.579583	1.64849	0.00050226	0.00360641	PICALM/FN1/NRP1/RTN4/ITGB1/TNFRSF12A/SEMA3A/SEMA7A/CTTN/SPTBN1/FAM129B/FEZ2/GPC1/CDH2/GAB2/VCL/SCN1B/NEFL/S100A6/NRCAM/TNC/PRKCA/MAP1B/KLF7/SPTBN5/CTNNA1/MACF1/CASP3/PLXNA4/APOA1/NDEL1/PLXNA2/BDNF/GSK3B/MYPN/NPTN/FYN/ALCAM/KIF13B/VASP/SPP1/MAG/NPTX1/GBX2/DRAXIN/EPHA2/NGF/ROBO4/RAB10/SEMA4B/NTN4/NRXN3/EXT1/SPON2/RAPH1/B3GNT2/GAP43/FOXD1/RAC2/MAP2K1/SH3KBP1/TTL/ISLR2/TUBB3/PAFAH1B1/BMPR2/ATL1/NUMB/…
GO_POSITIVE_REGULATION_OF_MAPK_CASCADE	GO:BP	498	0.658606	1.87317	0.00050226	0.00360641	CD44/NRP1/DUSP6/SPRY2/SEMA3A/SEMA7A/PDGFA/ADRB2/FLT1/CDH2/MAP4K5/CSPG4/DUSP5/PTPRJ/ADAM9/IQGAP1/IRAK2/WNT7B/TLR4/PRKCA/F2RL1/FGF1/PDGFB/RAP1B/ITGA1/HGF/MAP3K5/IGFBP3/EGFR/F2R/ADORA1/RIPK1/LIF/SH3RF1/TRAF6/TLR6/CFLAR/PEA15/NPTN/IL1B/EPGN/PRKCE/ADORA2B/ROCK1/SASH1/TGFB2/KDR/IL11/MAP3K3/PDGFC/KITLG/TLR3/AKAP13/NGF/RAPGEF2/CRK/NRG1/EDN1/GAS6/CCL3/TIMP2/MAPKAPK2/PDGFRA/GADD45B/CCL7/EIF2AK2/NEK10/MAP2K…
GO_REGULATION_OF_CYTOSKELETON_ORGANIZATION	GO:BP	499	0.5826	1.65715	0.00050226	0.00360641	TPM1/CAPN2/RHOC/SIGLEC15/SDC4/NRP1/NES/CDC42EP3/RND3/NF2/CTTN/SPTBN1/DSTN/RGS4/PDGFA/AFAP1/PLK2/NAV3/FMN1/EPS8/WDR1/SMAD3/DLC1/F2RL1/ARF6/MAP1B/PHLDB2/CLIP1/SPTBN5/TMOD3/ABL2/APOA1/MET/GSK3B/RHOQ/RASA1/SWAP70/CDC42EP4/BST1/CYLD/BICD2/BIN1/PRKCE/ROCK1/VASP/AKAP13/CRK/PHLDB1/PAM/ARHGAP18/EDN1/GNAI1/RHOBTB1/SLAIN2/CFL2/PDGFRA/ARPC2/TGFBR1/ACTR3/CDC42EP2/PAFAH1B1/TMSB4X/CHMP3/FER/ARHGDIB/TMOD1/BAIAP2…
GO_CELL_CELL_SIGNALING_BY_WNT	GO:BP	495	0.530607	1.50776	0.000503271	0.00360641	AXL/IGFBP6/ITGA3/NFKB1/AMOTL1/WWTR1/CDH2/PLPP3/FERMT2/LATS2/DKK3/DAB2/GNG2/WNT7B/SMAD3/LRRFIP2/RUNX1/WNT5B/FOXL1/SMURF2/CTHRC1/LGR4/MACF1/RAB5A/EGFR/SHISA2/SOX9/MET/TGFB1I1/CTNND1/GSK3B/SDC1/CYLD/NDP/HHEX/IGFBP1/TNFAIP3/DRAXIN/PSMB8/MBD2/TLR2/CSNK1A1/PSMD5/ARNTL/AP2M1/NLK/YAP1/TLE4/WNT9A/SNX3/RSPO3/ZEB2/PSEN1/PSMB9/RBPJ/RECK/DKK1/RNF146/AMOTL2/COL1A1/BICC1/PRKAA1/TBX18/HECW1/GPC6/PTPRO/CPZ/CLTC/S…
GO_SKELETAL_SYSTEM_DEVELOPMENT	GO:BP	493	0.590441	1.67725	0.000503271	0.00360641	CD44/COL6A2/ANXA2/TGFBR2/SIGLEC15/PIP4K2A/VDR/GPR68/LRRC17/FBN1/PTHLH/FMN1/ITGB8/HIF1A/COL6A1/WNT7B/SMAD3/FAM20C/WNT5B/SIX1/MMP14/RPS6KA3/LOXL2/HEXB/SOX5/PAPSS2/COL6A3/STC1/SOX9/COL5A2/PLS3/LOX/ANKH/ANXA2P2/BMP1/PHEX/CHSY1/COL13A1/TGFB2/MEX3C/FOXC1/CMKLR1/MATN3/PDGFC/ARID5B/TGFBI/EPHA2/AKAP13/CHST11/SCARA3/EDN1/EXT1/COL12A1/MMP16/PDGFRA/WNT9A/TGFBR1/SPARC/FGFR1/NPPC/THBS3/PAFAH1B1/SIX4/BMPR2/RANB…
GO_RESPONSE_TO_TOXIC_SUBSTANCE	GO:BP	489	0.508399	1.44394	0.000503778	0.00360641	CAPN2/ETS1/AXL/NFKB1/RGS4/BIRC2/ADAM9/RGS17/EPS8/SCN1B/NEFL/AHR/AREG/TNC/PDGFB/HGF/MAP3K5/CASP3/CYGB/RIPK1/MET/PON2/KCNMA1/SDC1/CD14/ANXA1/PRKCE/FYN/PTGS2/TNFAIP3/STAT1/KDR/NQO1/ITPR2/BCL2L1/PINK1/FOSL1/TLR2/CRK/EDN1/PPP2CB/CCL3/SOD2/CCL7/EIF2AK2/SPARC/ADIRF/NPPC/RGS10/SETD7/OXTR/SRD5A1/TXNDC2/ICAM1/JUN/ERCC6/SPHK1/TH/CDKN1A/COL1A1/PRKAA1/PLEKHA1/SOD3/MT2A/CRYAB/SLC30A1/MT1A/CCL5/CAT/RBP4/MAPK1/G…
GO_REGULATION_OF_PROTEIN_SERINE_THREONINE_KINASE_ACTIVITY	GO:BP	483	0.607624	1.72527	0.000504032	0.00360641	TRIB2/DUSP4/DUSP6/SPRED1/SPRY2/RGS4/PDGFA/ADRB2/FLT1/MAP4K5/CSPG4/DUSP5/PTPRJ/SPRY4/LATS2/ADAM9/HEG1/IQGAP1/IRAK2/WNT7B/TLR4/PKIG/FGF1/PDGFB/ITGA1/HGF/MAP3K5/CASP3/EGFR/F2R/ADORA1/RIPK1/TRAF6/TLR6/PEA15/IL1B/HHEX/EPGN/ADORA2B/SASH1/TNFAIP3/MAP3K3/PDGFC/KITLG/DUSP18/AKAP13/NGF/RAPGEF2/CRK/HIPK3/NRG1/EDN1/DUSP10/STK38/MAPKAPK2/GADD45B/EIF2AK2/NEK10/MAP2K1/TGFBR1/MAPK8IP1/CEMIP/FGFR1/SERPINB3/BMP4/Z…
GO_ESTABLISHMENT_OF_ORGANELLE_LOCALIZATION	GO:BP	482	0.522687	1.48386	0.000504286	0.00360641	MYH9/PICALM/CD59/STX11/SPRY2/STX1A/MYO5A/IL4R/RAB6A/ANKRD28/CTSZ/GAB2/HIF1A/NEFL/AREG/ARHGAP21/MAP1B/RAP1B/MLPH/IL13RA2/RAB5A/GEM/NDEL1/KIF13A/MCFD2/GSK3B/SEC24D/ACTN4/BICD2/ADORA2B/SEC24A/HOOK3/SYT11/STX2/RAB1A/LAMP1/PINK1/MILR1/S100A13/SEC23A/BACE1/DGKI/ARFGAP3/KIF1C/RAC2/ACTR3/TTL/PAFAH1B1/AP3S1/SYNE3/SEC23IP/FER/UNC13A/PSEN1/SPIRE1/AP3B1/TBC1D23/GBF1/PARD3/ITGA4/CTBP2/COL7A1/CNIH3/CHMP1B/FHOD…
GO_LEUKOCYTE_DIFFERENTIATION	GO:BP	472	0.611029	1.73444	0.000504541	0.00360641	MYH9/ANXA2/TGFBR2/IL7R/SIGLEC15/CDK6/UBASH3B/SOCS5/AXL/ITGB1/IL4R/DOCK10/GPR68/LRRC17/FBN1/NFKBIZ/PTPRJ/CD109/KLF6/GAB2/FAM20C/TLR4/RUNX1/PRKCA/F2RL1/IRF1/NFATC2/MMP14/ZBTB1/BATF2/CLCF1/IL15/RIPK1/LIF/SH3RF1/TRAF6/IL7/ANXA2P2/CYLD/HHEX/ANXA1/RSAD2/TNFSF4/NDFIP1/IL11/KITLG/TNFSF8/EPHA2/TLR3/TLR2/CSF1/SLAMF8/DUSP10/GAS6/CCL3/DOCK2/AIRE/SMAD7/PAFAH1B1/LOXL3/BMP4/SOCS1/IL1RL2/CEACAM1/INHBA/DCSTAMP/PN…
GO_NEGATIVE_REGULATION_OF_INTRACELLULAR_SIGNAL_TRANSDUCTION	GO:BP	467	0.620442	1.76082	0.000504541	0.00360641	CD44/PRNP/DUSP4/DUSP6/SPRED1/SPRY2/ERRFI1/ITGB1/RASA3/ITGA3/NF2/RGS4/OPTN/PLAUR/DUSP5/PTPRJ/SPRY4/CREB3/HEG1/FHL2/HIF1A/SERPINE2/DLC1/TLR4/F2RL1/RNF149/RCAN1/RNF152/PTTG1IP/SH3BP4/ABL2/TNIP3/RIPK1/LIF/MET/GSK3B/RASA1/CYLD/PDE2A/ARHGAP42/IL1B/MYOZ2/TGFB2/PTGS2/BCL2A1/TNFAIP3/RIOK3/STAT1/BCL2L1/PINK1/DUSP18/EPHA2/HIPK3/ARNTL/DUSP10/STK38/PPP2CB/PTPRR/TIMP2/SOD2/MCL1/TNFAIP1/MAPK8IP1/TNIP1/SERPINB3/…
GO_POSITIVE_REGULATION_OF_DEFENSE_RESPONSE	GO:BP	468	0.633342	1.79769	0.000504541	0.00360641	ETS1/RFTN1/RTN4/NFKB1/IL6ST/SERPINE1/OPTN/NFKBIZ/OSMR/BIRC2/TICAM2/IRAK2/PARP9/TLR4/BCL10/F2RL1/IRF1/PLSCR1/CTSL/LGR4/RPS6KA3/NLRC5/EGFR/SUCNR1/PVR/EREG/PRKACB/TNIP3/IL15/RIPK1/IL12A/TRAF6/DDX58/TLR6/DDX60/HLA-E/CYLD/PDE2A/IL1B/CD14/IFIH1/RSAD2/PRKCE/ADORA2B/FYN/PTGS2/ITGA2/TNFAIP3/UNC93B1/MICA/TNFSF4/CTSB/RIOK3/TNIP2/LAMP1/CTSS/C2CD4B/PSMB8/TLR3/TLR2/ULBP3/TNFRSF1A/PSMD5/RAET1E/C2CD4A/CCL3/MAPKA…
GO_PROCESS_UTILIZING_AUTOPHAGIC_MECHANISM	GO:BP	467	0.52447	1.48846	0.000504541	0.00360641	EVA1A/PIP4K2A/CTTN/PLK2/ADRB2/OPTN/FEZ2/PLK3/HIF1A/SH3GLB1/MTCL1/HGF/RNF152/DRAM1/STBD1/NAMPT/RAB5A/CASP3/TM9SF1/ARSB/SH3BP4/ABL2/MET/NPC1/VMP1/SRPX/ROCK1/RAB1A/KDR/SNX14/PINK1/MAPK8/TRIM8/QSOX1/EPG5/SQSTM1/TRIM21/LZTS1/MCL1/ANXA7/ITGB4/VTI1A/CHMP3/CTSA/PSEN1/ATG13/ACBD5/IFI16/RIPK2/ATP6V1D/PAFAH1B2/ATG7/ATG12/HGS/PRKAA1/RAB12/TRIM22/DAPK2/IL10RA/BAG3/MAP1LC3B/BOK/CLTC/ZFYVE1/RAB8A/SEC22B/STAM/SP…
GO_REGULATION_OF_BODY_FLUID_LEVELS	GO:BP	466	0.621134	1.7629	0.000504541	0.00360641	MYH9/PLAU/ANXA2/CD59/UBASH3B/AXL/EHD3/SERPINE1/CD9/DOCK9/PDGFA/VDR/PLAUR/HEG1/VCL/HIF1A/SERPINE2/TFPI/GNG2/RAP2B/TLR4/TFPI2/PRKCA/F2RL1/KCNN4/IRF1/PLSCR1/ITGB3/PLAT/PDGFB/ANXA5/RAB5A/PAPSS2/IRF2/SERPIND1/F2R/ADORA1/PRKACB/MYL12A/MET/ADM/ADCY8/EDNRB/SLC22A4/EHD1/EHD2/THBD/ANXA2P2/PF4V1/PRKCE/FYN/ITGA2/BTC/ITPR2/FERMT3/SERPINB2/DGKI/DOCK1/PAM/EDN1/PROS1/GAS6/VAV3/ADTRP/STAT5A/OAS2/CLDN4/F13A1/PDGFR…
GO_REGULATION_OF_NEURON_PROJECTION_DEVELOPMENT	GO:BP	468	0.590145	1.67508	0.000504541	0.00360641	ENC1/FN1/NRP1/RTN4/PMP22/TNFRSF12A/SEMA3A/SEMA7A/ITGA3/CTTN/SDC2/PLK2/CDH2/HECW2/VIM/ANKRD1/CTSZ/SCN1B/NEFL/IQGAP1/NRCAM/ARF6/MAP1B/MAP4K4/HGF/MACF1/ADAM10/ARSB/PLXNA4/ABL2/NDEL1/PLXNA2/BDNF/GSK3B/CFLAR/NPTN/FYN/KIF13B/PTPN9/DENND5A/YWHAH/SPP1/MAG/ZNF365/DRAXIN/NGF/RAPGEF2/CRK/SEMA4B/LZTS1/SNX3/MAP2K1/FGFR1/TTL/ISLR2/PAFAH1B1/BMPR2/PPP2R5B/ZEB2/UNC13A/RELN/B2M/PSEN1/LGALS1/MAP6/ZNF804A/SPOCK1/DKK…
GO_RESPONSE_TO_PEPTIDE	GO:BP	474	0.552324	1.56786	0.000504541	0.00360641	SOCS3/PRNP/RAB31/ERRFI1/NFKB1/MYO5A/ADRB2/JAG1/FBN1/VIM/NEFL/IQGAP1/AREG/TLR4/KLF5/CASP4/RAP1B/ANXA5/PTPRE/NAMPT/EREG/PRKACB/NDEL1/ADM/ADCY8/TLR6/EDNRB/GSK3B/RHOQ/CFLAR/MAX/IL1B/HHEX/PHEX/ANXA1/FYN/ROCK1/PTGS2/IGFBP1/TNFAIP3/STAT1/BCAR1/PTPRN/BACE1/TLR2/CRK/RAB10/EDN1/GNAI1/GJB2/RAB8B/STAT5A/SPARC/OXTR/AP3S1/PKM/SOCS1/FER/CEACAM1/SRD5A1/SYAP1/BAIAP2/PRKAR1A/TIMP4/RPE65/PSEN1/ICAM1/RIPK2/ATP6V1D/P…
GO_DIVALENT_INORGANIC_CATION_HOMEOSTASIS	GO:BP	471	0.551881	1.56633	0.000504796	0.00360641	ANXA2/CAMK2D/UBASH3B/PRNP/EDNRA/RASA3/MYO5A/VDR/JPH2/SMAD3/ATP2B1/ITGAV/F2RL1/ERO1A/SLC39A13/ANXA5/HEXB/STC1/EGFR/F2R/ABL2/ADORA1/ADM/ADCY8/EDNRB/TMTC2/SWAP70/ANXA2P2/NPTN/PRKCE/FYN/CASQ1/ITPR2/CMKLR1/CALR/FAM155A/NTSR1/KCNK3/CALB2/STIM2/EDN1/CCL3/PDGFRA/RAP1GDS1/CCL7/ANXA7/CEMIP/OXTR/S100A14/MCOLN3/AKAP6/PSEN1/DMD/SLC39A6/MCU/GPR4/PTGER4/ATP13A3/FGF2/ATP2B2/CX3CL1/F2RL2/MT2A/SLC30A1/S1PR3/BDKRB2…
GO_RAS_PROTEIN_SIGNAL_TRANSDUCTION	GO:BP	430	0.634162	1.79941	0.000504796	0.00360641	TRIO/RHOC/ADGRG1/NRP1/CDC42EP3/RND3/RAB31/SPRY2/ITGB1/RASA3/ITGA3/PLK2/ARHGEF28/ARHGAP29/CDH13/RAB6A/SPRY4/RRAS2/HEG1/EPS8/RAP2B/DLC1/F2RL1/DNMBP/RASGRF2/ARF6/PSD4/MAP4K4/RAP1B/RAB5A/F2R/ABL2/APOA1/MET/RHOQ/RASA1/CDC42EP4/RAB3B/ARHGAP42/ROCK1/TGFB2/RAB1A/CYTH3/RAB2A/KITLG/DGKI/AKAP13/NGF/RAPGEF2/CRK/RAB10/NRG1/PSD3/TIAM2/CSF1/SQSTM1/SOS2/PLD1/VAV3/PPP2CB/RAB8B/RAB22A/RHOBTB1/TIMP2/TNFAIP1/RAC2/AR…
GO_REGULATION_OF_ANATOMICAL_STRUCTURE_SIZE	GO:BP	477	0.641745	1.82119	0.000504796	0.00360641	HRH1/PICALM/IL7R/FN1/NRP1/CDC42EP3/EDNRA/RTN4/TNFRSF12A/SEMA3A/SEMA7A/CTTN/SPTBN1/DSTN/ECE1/ADRB2/DOCK4/DOCK5/FMN1/EPS8/NEFL/WDR1/WNT7B/PRR16/NRCAM/F2RL1/KCNN4/ARF6/MAP1B/ITGA1/SPTBN5/TMOD3/MACF1/RAB5A/EGFR/F2R/PLXNA4/ADORA1/NDEL1/ADM/BDNF/EDNRB/GSK3B/KCNMA1/RASA1/SWAP70/CDC42EP4/RAB3B/ARHGAP42/BIN1/HTR7/PRKCE/ADORA2B/ROCK1/PTGS2/VASP/FOXC1/SPP1/MAG/DRAXIN/NGF/HTR1D/SEMA4B/ARHGAP18/EDN1/GCLM/AP2M…
GO_REGULATION_OF_CELL_MORPHOGENESIS	GO:BP	464	0.627318	1.78029	0.000504796	0.00360641	CD44/TPM1/RHOC/MYH9/FN1/NRP1/CDC42EP3/RTN4/RND3/TNFRSF12A/SEMA3A/SEMA7A/CTTN/SDC2/PARVA/DOCK5/CDH2/HECW2/FERMT2/EPS8/NEFL/WDR1/DLC1/NRCAM/MELTF/MAP1B/FMNL3/LIMS1/MACF1/ADAM10/HEXB/PLXNA4/PARVB/APOA1/NDEL1/PLXNA2/BDNF/FMNL2/GSK3B/RHOQ/RASA1/ACTN4/NEDD9/CDC42EP4/ANXA1/FYN/KIF13B/KDR/YWHAH/PALM2/S100A13/SPP1/CALR/MAG/DRAXIN/NGF/RAPGEF2/CRK/SEMA4B/DOCK1/ARHGAP18/CCL3/CORO1C/LZTS1/ARPC2/CCL7/ANXA7/MAP…
GO_PROTEASOMAL_PROTEIN_CATABOLIC_PROCESS	GO:BP	454	0.507252	1.43878	0.000505051	0.00360641	ENC1/TRIB2/SOCS5/PLK2/WWTR1/HECW2/BIRC2/PLK3/DAB2/SMURF2/SPSB1/GSK3B/RNF144B/RNF217/PINK1/ECSCR/RNF19B/ERLEC1/PMAIP1/PSMB8/UBE2J1/CUL2/CSNK1A1/PSMD5/ARNTL/PPP2CB/EDEM1/STYX/SMAD7/TNFAIP1/NFE2L1/UBE2D1/IFI27/RNF14/PSEN1/PSMB9/DNAJC10/FBXL3/AMFR/DDA1/UGGT1/RHBDF1/KCTD5/SGTB/FBXL5/HECW1/DNAJB12/UBE2D3/RAD23B/PML/UBXN4/SOCS4/ATE1/SDF2L1/UBR1/CCDC47/PELI1/OS9/BAG5/RNF103/PSMC1/RNF7/PSMC3/BFAR/STT3B/AR…
GO_REGULATION_OF_GTPASE_ACTIVITY	GO:BP	454	0.594034	1.68493	0.000505051	0.00360641	PICALM/TBC1D2/RGS20/NRP1/RIN2/SPRY2/ERRFI1/ITGB1/RASA3/RGS4/DOCK9/DOCK10/ARHGAP29/DOCK4/TBC1D19/RGS17/ARHGAP24/ARHGAP10/IQGAP1/ARHGAP22/DLC1/ADPRH/RSU1/F2RL1/ITGA6/ARHGAP21/LIMS1/MAP4K4/RIN1/SH3BP4/F2R/PLXNA4/NDEL1/PLXNA2/GSK3B/RASA1/NEDD9/ARHGAP42/SEC23A/EPHA2/DGKI/ARFGAP3/RAPGEF2/CRK/DOCK1/TIAM2/SRGAP1/ARHGAP18/VAV3/CCL3/DOCK2/CORO1C/ARHGAP31/RAP1GDS1/CCL7/CDC42EP2/RGS10/CCL2/PAFAH1B1/RANBP3L/A…
GO_T_CELL_ACTIVATION	GO:BP	431	0.608209	1.7253	0.000505051	0.00360641	PDCD1LG2/CD44/MYH9/TGFBR2/IL7R/CDK6/SDC4/PRNP/SOCS5/CD274/IL6ST/IL4R/NFKBIZ/IL6R/TNFSF18/SMAD3/BCL10/RUNX1/F2RL1/IRF1/NFATC2/TWSG1/CASP3/ZBTB1/LRRC32/IL15/SH3RF1/IL12A/LGALS3/TRAF6/IL7/HLA-E/CYLD/IL1B/SIRPG/ANXA1/RSAD2/FYN/KIF13B/MICA/TNFSF4/NDFIP1/TNFSF8/DUSP10/DOCK2/AIRE/SMAD7/RAC2/MAPK8IP1/CCL2/LOXL3/BMP4/SOCS1/IL1RL2/CEACAM1/PNP/PRKAR1A/B2M/PSEN1/ICAM1/RUNX2/AP3B1/LGALS1/IFNB1/RIPK2/MSN/PAK1/…
GO_MUSCLE_SYSTEM_PROCESS	GO:BP	427	0.580879	1.64775	0.000505306	0.00360641	MYOF/TPM1/CAMK2D/TPM4/EDNRA/SYNM/EHD3/ERRFI1/CTTN/IL6ST/RGS4/ADRB2/DOCK4/DOCK5/VIM/CALD1/VCL/SCN1B/PDE4B/SMAD3/PRKCA/ITGA1/TMOD3/LMNA/STC1/F2R/ADORA1/MYL12A/IL15/EDNRB/KCNMA1/ASPH/CFLAR/ARHGAP42/IL1B/MYOZ2/BIN1/HTR7/ADORA2B/ROCK1/PTGS2/ITGA2/CASQ1/MYLK/ITGB5/AKAP13/HTR1D/TNFRSF1A/UTRN/EDN1/SORBS2/RAP1GDS1/SMAD7/TPM3/OXTR/TLN1/AKAP6/TMOD1/DMD/MYL6/SPHK1/PAK1/ROCK2/SSPN/P2RX6/ACTA2/RCSD1/CRYAB/GATA…
GO_NEGATIVE_REGULATION_OF_IMMUNE_SYSTEM_PROCESS	GO:BP	423	0.667531	1.89377	0.000505306	0.00360641	PDCD1LG2/IL7R/CDK6/CD59/UBASH3B/SDC4/PRNP/SOCS5/AXL/CD274/FCRLB/IL4R/GPR68/LRRC17/FBN1/PTPRJ/TICAM2/TLR4/BCL10/RUNX1/F2RL1/IRF1/PARP14/LGR4/NLRC5/IL13RA2/TWSG1/CASP3/LRRC32/ADORA1/APOA1/NBL1/SOX9/LGALS3/TLR6/HLA-E/CD14/ANXA1/TGFB2/HTRA1/TNFAIP3/MICA/TNFSF4/RIOK3/NDFIP1/MILR1/KITLG/LPXN/TLR3/CRK/SLAMF8/GCSAM/DUSP10/ADTRP/SERPINB4/CCL3/SMAD7/CCL2/LOXL3/BMP4/SOCS1/ABR/FER/CEACAM1/INHBA/OTUD4/PRKAR1A…
GO_POSITIVE_REGULATION_OF_ESTABLISHMENT_OF_PROTEIN_LOCALIZATION	GO:BP	421	0.567749	1.60996	0.000505306	0.00360641	PRNP/CD274/SPTBN1/IL4R/GPR68/VEGFC/ANKRD1/ADAM9/PLK3/HIF1A/SMAD3/TLR4/SH3GLB1/F2RL1/KCNN4/MTCL1/EGFR/F2R/CD58/DDX58/ADCY8/GSK3B/HK1/HLA-E/MYO18A/IL1B/CD14/IFIH1/PRKCE/FYN/TGFB2/PTGS2/SEC24A/TNFSF4/YWHAH/PINK1/IL1A/MAPK8/PMAIP1/TLR2/PPP3CC/ABLIM3/GAS6/PANX1/EDEM1/CCL3/TMEM30B/RAC2/CEMIP/PSEN1/ATG13/AIM2/CD34/RIPK2/MCU/CASP1/PAK1/RGCC/CARD8/PTGER4/STOM/TMEM30A/ADAM8/YWHAQ/PRKAA1/NLRP10/POSTN/CHP1/G…
GO_REGULATION_OF_HEMOPOIESIS	GO:BP	444	0.59611	1.69106	0.000505306	0.00360641	ETS1/TGFBR2/IL7R/SIGLEC15/CDK6/UBASH3B/SOCS5/AXL/JAG1/IL4R/GPR68/LRRC17/FBN1/NFKBIZ/HIF1A/TLR4/RUNX1/PRKCA/IRF1/NFATC2/MMP14/ZBTB1/IL15/RIPK1/LIF/SH3RF1/LGALS3/TRAF6/LOX/IL7/CYLD/ANXA1/TNFSF4/STAT1/NDFIP1/FOXC1/KITLG/PSMB8/TLR3/PSMD5/CSF1/SLAMF8/DUSP10/GAS6/YAP1/CCL3/SMAD7/EIF2AK2/ISG15/LOXL3/BMP4/SOCS1/IL1RL2/CEACAM1/INHBA/DCSTAMP/PNP/B2M/PSMB9/RB1/AP3B1/JUN/IFNB1/RIPK2/IL17D/CSF2/ADAM8/HLX/FSTL…
GO_REGULATION_OF_PEPTIDE_SECRETION	GO:BP	446	0.608171	1.72594	0.000505306	0.00360641	FN1/CD274/STX1A/SPTBN1/IL4R/GPR68/VEGFC/ANKRD1/ADAM9/HIF1A/TLR4/PRKCA/F2RL1/KCNN4/KLF7/MAP4K4/LGR4/RHBDF2/ANXA5/LRRC32/EGFR/F2R/ADORA1/APOA1/CD58/TRAF6/DDX58/ADCY8/TLR6/PAX8/HK1/HLA-E/MYO18A/IL1B/CD14/IFIH1/ANXA1/RSAD2/PRKCE/ARL2BP/TGFB2/TNFAIP3/SEC24A/SYT11/TNFSF4/ITPR2/IL1A/TLR2/ARNTL/PAM/RAB11FIP5/GAS6/ADTRP/PANX1/RAB8B/CCL3/TMSB4X/CARD16/SOCS1/IL36RN/AIM2/CD34/RIPK2/MCU/CASP1/RGCC/CARD8/PTGER…
GO_DEPHOSPHORYLATION	GO:BP	451	0.520619	1.47643	0.000505561	0.00360641	SYNJ2/NT5E/UBASH3B/DUSP4/DUSP6/INPP1/SPRED1/SPOCD1/PLPP3/DUSP5/PTPRJ/PDP1/NUAK1/IQGAP1/SMAD3/DLC1/ITGA1/RCAN1/CTTNBP2NL/PTPRE/IGFBP3/ADORA1/LGALS3/GSK3B/SWAP70/ROCK1/TGFB2/ITGA2/PTPN9/PPP4R1L/PINK1/PTPRN/DUSP18/PPP3CC/RCAN2/PHACTR2/DUSP10/PPP4R1/PPP2CB/PTPRR/PTPN14/STYX/EIF2AK2/ARFGEF3/SGPP1/PTPRT/ACP2/PPP1R36/PPP2R5B/MGAT5/PPP1R1C/HACD2/PTPN1/ROCK2/SYTL2/PPP1R15A/PLPP1/CHP1/PFKFB3/NT5C2/PTPRO/PT…
GO_DIVALENT_INORGANIC_CATION_TRANSPORT	GO:BP	452	0.559715	1.58702	0.000505561	0.00360641	ANXA2/CAMK2D/AHNAK/UBASH3B/PRNP/EHD3/RASA3/CATSPER1/MYO5A/RGS4/VDR/JPH2/PDE4B/ATP2B1/ITGAV/KCNN4/ERO1A/SLC39A13/PDGFB/ANXA5/STC1/F2R/GEM/LGALS3/SLC41A2/ANXA2P2/PDE2A/BIN1/PRKCE/FYN/PTGS2/CASQ1/ITPR2/NALCN/MYLK/RRAD/FAM155A/NTSR1/STIM2/YME1L1/GAS6/PANX1/CCL3/CEMIP/CCL2/MCOLN3/MICU3/AKAP6/PSEN1/NIPAL1/DMD/ICAM1/SLC39A6/MCU/FGF2/ATP2B2/CX3CL1/GNB5/IL1RAPL1/SLC30A1/PML/CCL5/SLC39A14/CALM2/CCL8/REM1/P…
GO_REGULATION_OF_ION_TRANSMEMBRANE_TRANSPORT	GO:BP	447	0.527972	1.49759	0.000505561	0.00360641	CAMK2D/AHNAK/UBASH3B/PRNP/FXYD5/EHD3/CATSPER1/MYO5A/RGS4/ADRB2/HECW2/JPH2/SCN1B/KCNH1/NEFL/PDE4B/WDR1/F2R/GEM/RIPK1/KCNMA1/ACTN4/KCNQ5/BIN1/PRKCE/FYN/CASQ1/YWHAH/CTSS/PINK1/NALCN/RRAD/NTSR1/UTRN/STIM2/CLIC1/CEMIP/SLC31A2/TMSB4X/CD63/AKAP6/RELN/PSEN1/DMD/STK39/STOM/GLRX/YWHAQ/LRRC55/CHP1/CX3CL1/GNB5/CNIH3/HECW1/SLC30A1/CNKSR3/CALM2/KCNK13/REM1/PDE4D/HCN4/CXCL11/KIF5B/P2RY6/FXYD2/CLIC4/PTEN/APP/CAC…
GO_CELL_GROWTH	GO:BP	448	0.576883	1.636	0.000505817	0.00360641	CAMK2D/TGFBR2/HBEGF/FN1/NRP1/RTN4/ITGB1/TNFRSF12A/SEMA3A/SEMA7A/CTTN/RGS4/PTPRJ/VCL/DCUN1D3/SERPINE2/IQGAP1/SMAD3/DCBLD2/NRCAM/MAP1B/MMP14/RPS6KA3/MACF1/ADAM10/IGFBP3/IGFBP7/EGFR/SH3BP4/PLXNA4/SOX9/NDEL1/BDNF/GSK3B/TGFB2/IGFBP1/ALCAM/MEX3C/WT1/BCAR1/SPP1/MAG/DRAXIN/SERTAD2/AKAP13/NGF/SEMA4B/EDN1/RAPH1/SORBS2/TGFBR1/TTL/ISLR2/PAFAH1B1/BMPR2/NRP2/CEACAM1/ZEB2/INHBA/BLZF1/AKAP6/UNC13A/DCSTAMP/RB1/SP…
GO_GLAND_DEVELOPMENT	GO:BP	432	0.518175	1.46894	0.000505817	0.00360641	ETS1/TGFBR2/NKX3-1/NRP1/RTN4/SEMA3A/PDGFA/VDR/DKK3/HIF1A/SERPINE2/WNT7B/AREG/SMAD3/TNC/ARF6/SIX1/HGF/TWSG1/ZBTB1/EGFR/APOA1/SOX9/MET/PAX8/CFLAR/ANXA1/TGFB2/TBX2/ITGA2/TNFAIP3/WT1/FOXC1/ARID5B/EPHA2/NRG1/ALDH1A3/PAM/CSF1/NTN4/GNPNAT1/STAT5A/OAS2/AIRE/PDGFRA/MAP2K1/TGFBR1/FGFR1/OXTR/SIX4/BMP4/PKM/BTBD7/CEACAM1/SRD5A1/PSEN1/RBPJ/JUN/MSN/RARB/HLX/GATA6/FSTL3/PLXNA1/PML/E2F7/SNAI2/ARHGAP35/ARHGAP5/IGF…
GO_NEGATIVE_REGULATION_OF_TRANSPORT	GO:BP	448	0.635136	1.8012	0.000505817	0.00360641	CAMK2D/PICALM/FN1/NFKB1/SP100/RGS4/HECW2/SERPINE2/PKIG/ITGAV/F2RL1/ARF6/MAP1B/ITGB3/MAP4K4/LGR4/RAP1B/RHBDF2/ANXA5/CTTNBP2NL/IL13RA2/LRRC32/STC1/F2R/ADORA1/GEM/APOA1/LIF/LGALS3/TLR6/SNX33/PEA15/IL1B/ANXA1/BIN1/RSAD2/PRKCE/PTGS2/TNFAIP3/SYT11/NDFIP1/IL11/ERLEC1/RRAD/UBE2J1/TLR2/ANKRD13A/TNFRSF1A/NTSR1/NRG1/RAB11FIP5/EDN1/GAS6/ADTRP/SNX3/LRRTM2/OXTR/TMSB4X/CARD16/ABR/CEACAM1/INHBA/IL36RN/ICAM1/STK3…
GO_POSITIVE_REGULATION_OF_CYTOKINE_PRODUCTION	GO:BP	419	0.624721	1.77104	0.000505817	0.00360641	CD274/SEMA7A/NFKB1/SPTBN1/IL6ST/SERPINE1/IL4R/PTPRJ/BIRC2/IL6R/HEG1/HIF1A/PDE4B/IL1R1/SMAD3/TLR4/BCL10/RUNX1/F2RL1/IRF1/HGF/F2R/EREG/CD58/IL15/RIPK1/IL12A/TRAF6/DDX58/TLR6/SERPINB7/IL7/DDX60/HK1/HLA-E/IL1B/CD14/IFIH1/ANXA1/RSAD2/ADORA2B/PTGS2/TNFSF4/RIOK3/STAT1/IL1A/TLR3/TLR2/AFAP1L2/PANX1/SPON2/CCBE1/CCL3/MAPKAPK2/LRRFIP1/EIF2AK2/TMEM173/TNFRSF8/IL1RL2/IL36RN/B2M/AIM2/BIRC3/IL36B/IFI16/TBC1D23/C…
GO_REGULATION_OF_DNA_BINDING_TRANSCRIPTION_FACTOR_ACTIVITY	GO:BP	408	0.565854	1.60302	0.000505817	0.00360641	NKX3-1/PRNP/NFKB1/SP100/BHLHE40/PLPP3/IRAK2/TNFSF18/PIM1/SMAD3/TLR4/BCL10/NLRC5/RIPK1/TRAF6/DDX58/RPS6KA4/ADCY8/TLR6/TRAF1/CFLAR/CYLD/NDP/IL1B/TRIM14/TNFAIP3/TNFSF4/PINK1/CMKLR1/MAPK8/ARID5B/FOSL1/TRIM8/TLR3/TLR2/EDN1/EGLN1/GAS6/TRIM21/LRRFIP1/SMAD7/EIF2AK2/TMEM173/TNFRSF8/TMSB4X/CARD16/FER/FOXS1/PPP2R5B/PRKCH/RELN/HIPK2/RB1/AIM2/ICAM1/JUN/RIPK2/SPHK1/RGCC/CARD8/SGK1/ADAM8/CHP1/CX3CL1/TRIM22/SAV1…
GO_REGULATION_OF_LYMPHOCYTE_ACTIVATION	GO:BP	405	0.622868	1.76367	0.000505817	0.00360641	PDCD1LG2/TGFBR2/IL7R/SDC4/PRNP/SOCS5/AXL/CD274/IL6ST/IL4R/NFKBIZ/IL6R/AHR/TNFSF18/TLR4/BCL10/RUNX1/IRF1/NFATC2/MMP14/TWSG1/CASP3/ZBTB1/LRRC32/CLCF1/IL15/SH3RF1/IL12A/LGALS3/TRAF6/IL7/BST1/HLA-E/CYLD/IL1B/SIRPG/ANXA1/FYN/TNFAIP3/MICA/TNFSF4/TNIP2/NDFIP1/LAMP1/SLAMF8/DUSP10/GAS6/VAV3/SMAD7/RAC2/MAPK8IP1/CCL2/LOXL3/BMP4/SOCS1/TRDC/IL1RL2/CEACAM1/INHBA/PNP/PRKAR1A/AP3B1/LGALS1/IFNB1/RIPK2/PAK1/ICOSLG…
GO_REPRODUCTIVE_SYSTEM_DEVELOPMENT	GO:BP	408	0.592933	1.67973	0.000505817	0.00360641	SOCS3/NKX3-1/ADGRG1/AXL/SEMA3A/PTX3/VDR/BIRC2/ITGB8/HIF1A/SERPINE2/WNT7B/NRIP1/TNC/LGR4/PDGFB/MMP14/CTNNA1/CASP3/STC1/TFAP2C/EGFR/EREG/SOX9/LIF/MMP19/ADM/NCOA4/SDC1/NDP/ANXA1/MAMLD1/TGFB2/PTGS2/HTRA1/ST14/WT1/CTSB/BCL2L1/FOXC1/PTPRN/SPP1/KITLG/ARID5B/FOSL1/DMRTA1/TLR3/EGLN1/GJB2/PDGFRA/MAP2K1/TGFBR1/SIX4/BMPR2/BMP4/ADAM19/BCL2L2/RSPO3/SRD5A1/INHBA/ICAM1/RBPJ/CSF2/PLEKHA1/GATA6/FSTL3/TNFSF10/BOK/B…
GO_ENDOMEMBRANE_SYSTEM_ORGANIZATION	GO:BP	407	0.612365	1.73412	0.000506073	0.00360641	MYOF/SH3TC2/TRAM2/RTN4/EHD3/TMEM43/SPTBN1/OPTN/TICAM2/ATL3/PLK3/SERPINE2/SH3GLB1/REEP3/PRKCA/ARHGAP21/PLSCR1/NDRG1/SPTBN5/LMNA/F2R/NDEL1/EHD2/SNX33/VMP1/MYO18A/BIN1/TGFB2/HOOK3/SYT11/STX2/RAB1A/CASQ1/RAB2A/PTPRN/TMED7/ATP8B2/RAB10/CSNK1A1/SQSTM1/RAB22A/CORO1C/SNX3/MAP2K1/PAFAH1B1/SEC23IP/VTI1A/CHMP3/MICALL1/ATL1/RAB30/FHDC1/BLZF1/BAIAP2/RAB18/MTSS1/GBF1/PACSIN2/HGS/PI4K2A/COL5A1/GOLPH3/PI4K2B/GOL…
GO_EXTRACELLULAR_STRUCTURE_ORGANIZATION	GO:BP	407	0.7672	2.17258	0.000506073	0.00360641	CD44/COL6A2/CAPN2/ETS1/ANXA2/LAMC1/SDC4/FN1/ADAM12/ITGB1/MYO1E/PTX3/ITGA3/SERPINE1/PDGFA/FBN1/ITGB8/COL6A1/SMAD3/THSD4/ITGAV/MELTF/TNC/COL5A3/ITGA6/ERO1A/CTSL/ITGB3/PHLDB2/PDGFB/ITGA1/MMP14/ITGA10/LOXL2/ADAM10/LAMC2/COL6A3/COL4A2/COL8A1/MMP1/APOA1/PRKACB/SOX9/COL5A2/MMP19/SOAT1/LOX/COL17A1/SCUBE3/ANXA2P2/CFLAR/SDC1/LAMB1/BMP1/COL13A1/TGFB2/ITGA2/HTRA1/ADAMTS9/WT1/KDR/B4GALT1/PLOD2/CTSS/FOXC1/MATN…
GO_NEGATIVE_REGULATION_OF_PHOSPHORYLATION	GO:BP	407	0.604417	1.71161	0.000506073	0.00360641	SOCS3/MVP/UBASH3B/TRIB2/PRNP/DUSP4/SOCS5/DUSP6/SPRED1/SPRY2/ERRFI1/NF2/RGS4/WWTR1/PLPP3/DUSP5/PTPRJ/CD109/SPRY4/LATS2/HEG1/TLR4/PKIG/F2RL1/PARP14/RNF149/GPRC5A/HGF/SH3BP5/IGFBP3/CASP3/LIF/PMEPA1/CYLD/IL1B/HHEX/TNFAIP3/PINK1/DUSP18/HIPK3/DUSP10/STK38/PTPRR/CORO1C/GADD45B/SMAD7/MAPK8IP1/TNIP1/PTPRT/SERPINB3/PAFAH1B1/BMP4/SOCS1/CEACAM1/WARS/INHBA/TAOK3/PRKAR1A/PSEN1/RB1/DMD/JUN/GMFG/GADD45A/DNAJC3/D…
GO_RESPONSE_TO_OXIDATIVE_STRESS	GO:BP	418	0.547639	1.55208	0.000506073	0.00360641	TPM1/CAPN2/ETS1/PRNP/MSRB3/AXL/ADAM9/PLK3/HIF1A/AREG/TLR4/ERO1A/MMP14/HGF/MAP3K5/CASP3/EGFR/CYGB/RIPK1/MET/PON2/TLR6/CFLAR/SDC1/ANXA1/FYN/PTGS2/TNFAIP3/STX2/STAT1/NQO1/PINK1/PTPRN/MAPK8/FOSL1/CRK/ARNTL/SCARA3/EDN1/EGLN1/GCLM/GJB2/PPP2CB/SOD2/PDGFRA/MCL1/PDLIM1/P4HB/ALDH3B1/SLC25A24/FER/NFE2L1/PSEN1/JUN/ERCC6/SPHK1/ATG7/COL1A1/PRKAA1/PLEKHA1/MMP2/SOD3/NCF2/CRYAB/PML/CAT/ANKRD2/NCOA7/VRK2/MAPK1/GLR…
GO_ADAPTIVE_IMMUNE_RESPONSE	GO:BP	409	0.555716	1.57371	0.000506329	0.00360641	IL7R/RFTN1/SOCS5/CD274/IL6ST/JAG1/IL4R/NFKBIZ/IL6R/IL1R1/TNFSF18/TLR4/BCL10/IRF1/CTSL/IL13RA2/ZBTB1/PVR/CLCF1/IL12A/TRAF6/SWAP70/HLA-E/TAP1/ERAP1/HLA-H/IL1B/ANXA1/RSAD2/FYN/TNFAIP3/ALCAM/UNC93B1/MICA/TNFSF4/NDFIP1/CTSS/RNF19B/TAP2/ULBP3/RAET1E/DUSP10/AIRE/SMAD7/HLA-C/HLA-B/LOXL3/C1S/TRDC/CEACAM1/B2M/POU2F2/IL31RA/ICAM1/IFNB1/RIPK2/ICOSLG/SKAP1/STX7/NLRP10/HLX/TNFRSF21/RELB/HLA-A/TNFRSF14/RAG1/IGK…
GO_LEUKOCYTE_MIGRATION	GO:BP	400	0.712348	2.01483	0.000506329	0.00360641	CD44/HRH1/MYH9/SDC4/FN1/ITGB1/ITGA3/SERPINE1/SDC2/GPC1/FLT1/IL6R/VEGFC/CREB3/EPS8/PDE4B/IL1R1/WDR1/TNFSF18/ITGAV/F2RL1/ITGA6/CXCL8/ITGB3/TNFRSF10A/PDGFB/ITGA1/MMP14/HSD3B7/ADAM10/ANGPT2/MMP1/ADORA1/NBL1/CD58/IL12A/LGALS3/EDNRB/SWAP70/THBD/BST1/SDC1/PF4V1/IL1B/SIRPG/PGF/ANXA1/FYN/ROCK1/TGFB2/ITGA2/B4GALT1/CMKLR1/STK10/CALR/KITLG/MAG/CXCL1/CRK/CSF1/CH25H/EDN1/SLAMF8/ITGA9/GCSAM/ITGA5/PROS1/GAS6/VAV…
GO_MYELOID_CELL_DIFFERENTIATION	GO:BP	392	0.575531	1.62612	0.000506329	0.00360641	ETS1/MYH9/ANXA2/TGFBR2/SIGLEC15/CDK6/UBASH3B/PIP4K2A/JAG1/GPR68/ACTN1/LRRC17/FBN1/CD109/GAB2/HIF1A/WDR1/FAM20C/TLR4/RUNX1/PRKCA/F2RL1/TMOD3/CASP3/BATF2/RIPK1/LIF/LGALS3/TRAF6/LOX/ANXA2P2/STAT1/NDFIP1/IL11/KITLG/EPHA2/TLR3/TLR2/CSF1/CCL3/ISG15/PAFAH1B1/BMP4/NFE2L1/CEACAM1/INHBA/DCSTAMP/HIPK2/B2M/PSEN1/RB1/IL31RA/RBPJ/JUN/IFI16/OSTM1/CSF2/BATF3/ADD1/RELB/FSTL3/SBNO2/NFKBIA/PML/KLF10/ZBTB16/NOTCH2/K…
GO_NEGATIVE_REGULATION_OF_HYDROLASE_ACTIVITY	GO:BP	410	0.619045	1.7532	0.000506329	0.00360641	CRIM1/CD44/PICALM/CNN3/SPRED1/SPRY2/PTX3/SERPINE1/SPOCD1/PLAUR/CD109/BIRC2/SERPINE2/TFPI/IQGAP1/SERPINB6/TFPI2/CAST/HGF/LXN/RPS6KA3/APLP2/COL6A3/SERPIND1/SH3BP4/APOA1/SH3RF1/LGALS3/SERPINB7/GSK3B/CFLAR/SERPINA9/ANXA1/BIN1/ROCK1/TGFB2/PTGS2/SERPINB8/SERPINB2/IFIT1/TNFAIP8/IFI6/DGKI/NGF/PHACTR2/EGLN1/PROS1/GAS6/SERPINB4/TIMP2/WNT9A/ARFGEF3/SERPINB3/CARD16/PPP1R36/SERPINA6/TIMP4/BIRC3/MGAT5/IFI16/PP…
GO_REGULATION_OF_INTRACELLULAR_TRANSPORT	GO:BP	417	0.518067	1.46755	0.000506329	0.00360641	ANXA2/SH3TC2/PRNP/STX1A/SP100/IL4R/PLK3/GAB2/DAB2/SMAD3/SH3GLB1/PKIG/MTCL1/MAP1B/ITGB3/RAP1B/IL13RA2/RAB5A/NDEL1/GSK3B/EHD1/EHD2/ANXA2P2/IL1B/ADORA2B/FYN/PTGS2/LAMP1/PINK1/ERLEC1/BACE1/DGKI/UBE2J1/ABLIM3/GAS6/PTPN14/EDEM1/TMEM30B/SNX3/RAC2/MAP2K1/CEMIP/BMP4/CHMP3/FER/NUMB/IFI27/PSEN1/ATG13/CRYAA/MSN/PTPN1/PAK1/STOM/TMEM30A/PRKAA1/CHP1/ARHGAP1/CRYAB/LEPROT/BAG3/UBE2D3/DNAJC13/NDRG4/RDX/ANGPT1/WNT7…
GO_REGULATION_OF_PEPTIDASE_ACTIVITY	GO:BP	396	0.632529	1.78778	0.000506329	0.00360641	CRIM1/CD44/PICALM/FN1/NKX3-1/SERPINE1/PLAUR/CD109/BIRC2/SERPINE2/TFPI/SERPINB6/SMAD3/DLC1/BCL10/TFPI2/CAST/CASP4/TNFRSF10A/HGF/LXN/RPS6KA3/TNFSF15/MAP3K5/APLP2/COL6A3/SERPIND1/F2R/BLID/RIPK1/SH3RF1/SERPINB7/ASPH/CFLAR/SERPINA9/BIN1/FYN/PTGS2/SERPINB8/PINK1/SERPINB2/TNFAIP8/PMAIP1/IFI6/PSMB8/NGF/PROS1/GAS6/SERPINB4/TIMP2/WNT9A/F3/SERPINB3/CARD16/BCL2L10/SERPINA6/TIMP4/PSMB9/AIM2/BIRC3/IFI16/RIPK2/…
GO_SECOND_MESSENGER_MEDIATED_SIGNALING	GO:BP	411	0.580385	1.64363	0.000506329	0.00360641	HRH1/CAMK2D/DDAH1/ADGRG1/PRNP/MYO5A/ADRB2/CDH13/PTPRJ/PTHLH/JPH2/FHL2/GNG2/AHR/PRKCA/CXCL8/NFATC2/LGR4/GUCY1A2/RCAN1/EGFR/SOX9/ADM/ADCY8/EDNRB/GSK3B/BST1/PDE2A/MYOZ2/ADORA2B/UCN2/CASQ1/KDR/ITPR2/CMKLR1/AKAP13/RAPGEF2/PPP3CC/RCAN2/NRG1/EDN1/GNAI1/CCL3/RASD1/NPPC/GPR161/MRAP2/PDE3A/AKAP6/PRKAR1A/DMD/MCU/SPHK1/ADGRE5/CCL20/PTGER4/PRKAA1/DDAH2/CHP1/GBP1/ADRA2B/CALM2/PDE4D/PPP3CA/CXCL11/PTGER2/P2RY6/C…
GO_POSITIVE_REGULATION_OF_SECRETION	GO:BP	393	0.59247	1.67384	0.000506586	0.00360641	SDC4/NKX3-1/CD274/STX1A/SPTBN1/IL4R/GPR68/VEGFC/ANKRD1/ADAM9/GAB2/HIF1A/TLR4/F2RL1/KCNN4/RAB5A/EGFR/F2R/ADORA1/CD58/DDX58/ADCY8/EDNRB/HK1/HLA-E/SDC1/MYO18A/IL1B/CD14/IFIH1/PRKCE/ADORA2B/TGFB2/SEC24A/TNFSF4/LAMP1/PINK1/IL1A/SPP1/TLR2/NTSR1/EDN1/PANX1/RAB8B/CCL3/FGFR1/OXTR/INHBA/UNC13A/AIM2/RAB15/CD34/RIPK2/MCU/CASP1/RGCC/CARD8/PTGER4/HGS/SYTL2/ADAM8/NLRP10/POSTN/GOLPH3/TLR1/TNFRSF14/C1QTNF1/TRIM16…
GO_IMMUNE_RESPONSE_REGULATING_CELL_SURFACE_RECEPTOR_SIGNALING_PATHWAY	GO:BP	397	0.54237	1.53245	0.000506842	0.00360641	PRNP/RFTN1/NFKB1/NFKBIZ/PTPRJ/GAB2/PDE4B/BCL10/RUNX1/KCNN4/PLSCR1/NFATC2/PRKACB/LGALS3/TRAF6/CYLD/PRKCE/FYN/BCAR1/CMKLR1/MAPK8/LPXN/PSMB8/CRK/PSMD5/DOCK1/GCSAM/VAV3/ARPC2/ACTR3/BTN2A1/FER/TRDC/CEACAM1/PRKCH/BAIAP2/PSEN1/PSMB9/JUN/RIPK2/HLA-DRA/PAK1/ICOSLG/SKAP1/PLEKHA1/HLA-DRB5/TNFRSF21/RELB/GBP1/MAP3K1/ARPC1B/CYFIP1/RAPGEF1/MAPK1/CD276/SHC1/PDE4D/HLA-DRB4/CDC42/PSMC1/PPP3CA/UBASH3A/PSMC3/IKBKB/N…
GO_REGULATION_OF_INNATE_IMMUNE_RESPONSE	GO:BP	416	0.63103	1.78709	0.000506842	0.00360641	SOCS3/RFTN1/RTN4/NFKB1/BIRC2/TICAM2/IRAK2/PARP9/TLR4/BCL10/F2RL1/IRF1/PLSCR1/PARP14/CTSL/LGR4/RPS6KA3/NLRC5/PVR/EREG/PRKACB/TNIP3/RIPK1/IL12A/TRAF6/DDX58/TLR6/DDX60/HLA-E/ERAP1/CYLD/CD14/IFIH1/RSAD2/PRKCE/FYN/TNFAIP3/UNC93B1/MICA/CTSB/RIOK3/STAT1/TNIP2/LAMP1/CTSS/PSMB8/TLR3/TLR2/CRK/ULBP3/PSMD5/RAET1E/SLAMF8/DUSP10/SERPINB4/MAPKAPK2/TMEM173/TNIP1/SOCS1/S100A14/UBE2D1/CEACAM1/OTUD4/PSMB9/AIM2/BIRC…
GO_REGULATION_OF_PROTEIN_COMPLEX_ASSEMBLY	GO:BP	412	0.526313	1.49	0.000506842	0.00360641	RHOC/CDC42EP3/STX1A/CTTN/SPTBN1/NAV3/BIRC2/FMN1/EPS8/TLR4/SH3GLB1/ARF6/CLIP1/SPTBN5/TMOD3/MMP1/MET/PMEPA1/TLR6/GSK3B/RASA1/CDC42EP4/BIN1/PRKCE/RIOK3/VASP/PINK1/PMAIP1/ARHGAP18/RHOBTB1/SLAIN2/ARPC2/EIF2AK2/ACTR3/CDC42EP2/TMSB4X/FER/FBLIM1/PPP2R5B/WARS/TMOD1/BAIAP2/RB1/SPIRE1/AIM2/ICAM1/GMFG/MSN/DKK1/TMSB10/PAK1/PTGER4/SKAP1/CSF2/ADD1/ADD3/PRKAA1/CRYAB/FNIP2/SNX9/RDX/ARPC1B/CYFIP1/CAPG/NCK2/PATL2/G…
GO_ACTIN_FILAMENT_ORGANIZATION	GO:BP	376	0.636125	1.79915	0.000507099	0.00360641	TPM1/RHOC/TPM4/SDC4/NRP1/CDC42EP3/RND3/MICAL2/NF2/CTTN/SPTBN1/DSTN/RGS4/ACTN1/MYO1B/FMN1/EPS8/WDR1/SMAD3/DLC1/SHROOM1/F2RL1/FAT1/ARF6/PHLDB2/SPTBN5/TMOD3/CTNNA1/APOA1/MET/PLS3/RHOQ/RASA1/ACTN4/NEDD9/SWAP70/CDC42EP4/CAP1/BIN1/PRKCE/ROCK1/XIRP1/VASP/BCAR1/ITGB5/ARHGAP18/MARCKS/RHOBTB1/CFL2/SORBS2/ARPC2/TNFAIP1/RAC2/TGFBR1/ACTR3/CDC42EP2/TTC17/TPM3/TMSB4X/FER/FHDC1/TMOD1/BAIAP2/SPIRE1/ICAM1/GMFG/S10…
GO_POSITIVE_REGULATION_OF_CATABOLIC_PROCESS	GO:BP	402	0.570418	1.6131	0.000507099	0.00360641	TRIB2/SOCS5/PIP4K2A/PLK2/ADRB2/OPTN/HECW2/DTX3L/ADAM9/PLK3/ZC3HAV1/DAB2/HIF1A/SH3GLB1/SMURF2/RNF152/PTTG1IP/SH3BP4/ADORA1/SOX9/GSK3B/RNF144B/SNX33/IL1B/PRKCE/ROCK1/RNF217/TNFAIP3/KDR/NDFIP1/AADAC/PINK1/ECSCR/RNF19B/TRIM8/CSNK1A1/TRIM21/EDEM1/SMAD7/ABHD5/RNF14/PSEN1/RIPK2/LDLR/MSN/PAFAH1B2/PTPN1/ATG7/ROCK2/ADAM8/PRKAA1/RAB12/PFKFB3/TRIM22/FBXL5/BAG3/HECW1/SOCS4/SNX9/RDX/SEC22B/SPTLC2/RILP/AMBRA1/Z…
GO_POSITIVE_REGULATION_OF_GTPASE_ACTIVITY	GO:BP	383	0.619998	1.75218	0.000507099	0.00360641	PICALM/TBC1D2/RGS20/NRP1/RIN2/ERRFI1/ITGB1/RASA3/RGS4/DOCK9/DOCK10/ARHGAP29/DOCK4/TBC1D19/RGS17/ARHGAP24/ARHGAP10/IQGAP1/ARHGAP22/DLC1/ADPRH/RSU1/F2RL1/ITGA6/ARHGAP21/LIMS1/MAP4K4/RIN1/F2R/NDEL1/GSK3B/RASA1/NEDD9/ARHGAP42/SEC23A/EPHA2/ARFGAP3/RAPGEF2/CRK/DOCK1/TIAM2/SRGAP1/ARHGAP18/VAV3/CCL3/DOCK2/CORO1C/ARHGAP31/RAP1GDS1/CCL7/CDC42EP2/RGS10/CCL2/RANBP3L/ABR/ARHGDIB/ICAM1/JUN/S100A10/SIPA1L2/RP2/…
GO_DEFENSE_RESPONSE_TO_OTHER_ORGANISM	GO:BP	415	0.63764	1.80473	0.000507357	0.00360641	GBP3/SERPINE1/IL4R/OPTN/BIRC2/IL6R/DTX3L/COTL1/ZC3HAV1/IRF9/PARP9/TLR4/F2RL1/IRF1/PLSCR1/NLRC5/TRIM44/IRF2/BATF2/IFIT3/IL15/ISG20/IL12A/DDX58/TLR6/DDX60/HLA-E/IFIT2/IL1B/IFIT5/OASL/IFIH1/RSAD2/HTRA1/TNFAIP3/SYT11/UNC93B1/MICA/RAB1A/TNFSF4/RIOK3/STAT1/IFIT1/TNFSF8/PMAIP1/IFI6/EPHA2/TLR3/TLR2/TNFRSF1A/SLAMF8/MX1/SPON2/OAS2/RTP4/EIF2AK2/TMEM173/ISG15/APOBEC3B/IFI44L/S100A14/TRDC/IFI27/IL36RN/TRAF3IP…
GO_EMBRYONIC_ORGAN_DEVELOPMENT	GO:BP	415	0.551532	1.56102	0.000507357	0.00360641	SOCS3/TGFBR2/NES/SPRY2/MICAL2/PDGFA/FBN1/HIF1A/WNT7B/SMAD3/CXCL8/CTHRC1/SIX1/PDGFB/MMP14/EGFR/SOX9/LIF/COL5A2/ADM/PAX8/TGFB2/TBX2/ST14/KDR/FOXC1/PDGFC/KITLG/GBX2/EPHA2/MBD2/CHST11/ALDH1A3/EDN1/EGLN1/ARL13B/YAP1/MMP16/PDGFRA/WNT9A/MAP2K1/TGFBR1/FGFR1/SIX4/BMP4/ABR/RSPO3/HIPK2/PSEN1/RUNX2/RBPJ/TBC1D23/MYO3A/RARB/TH/SH2B3/SATB2/CSF2/PRRX1/HLX/RAD23B/BMP5/E2F7/NDRG4/RBP4/PLCD3/MAPK1/ACVR1/PHLDA2/ENG/…
GO_REGULATION_OF_APOPTOTIC_SIGNALING_PATHWAY	GO:BP	379	0.60044	1.69725	0.000507357	0.00360641	CD44/NKX3-1/NRP1/TNFRSF12A/SP100/CTTN/SERPINE1/PLAUR/CREB3/HIF1A/SMAD3/BCL10/ITGAV/ITGA6/TNFRSF10A/HGF/CTNNA1/PTTG1IP/LMNA/RIPK1/SH3RF1/LGALS3/GSK3B/TRAF1/IL7/TMBIM1/CFLAR/CYLD/PEA15/IL1B/SRPX/FYN/PTGS2/BCL2A1/TNFAIP3/SGMS1/YWHAH/BCL2L1/PINK1/IL1A/MAPK8/PMAIP1/IFI6/PPP3CC/GCLM/YAP1/SOD2/MCL1/TGFBR1/MAPK8IP1/FGFR1/P4HB/BMP4/BCL2L2/INHBA/PDIA3/G0S2/PSEN1/ICAM1/IFNB1/PTPN1/SCG2/CSF2/CREB3L1/YWHAQ/CX…
GO_RESPONSE_TO_PEPTIDE_HORMONE	GO:BP	403	0.527211	1.49068	0.000507357	0.00360641	SOCS3/RAB31/ERRFI1/NFKB1/MYO5A/FBN1/NEFL/IQGAP1/AREG/RAP1B/ANXA5/PTPRE/EREG/PRKACB/NDEL1/ADM/ADCY8/EDNRB/RHOQ/CFLAR/MAX/IL1B/HHEX/PHEX/ANXA1/FYN/ROCK1/PTGS2/IGFBP1/STAT1/BCAR1/PTPRN/TLR2/CRK/RAB10/EDN1/GNAI1/GJB2/RAB8B/STAT5A/SPARC/OXTR/AP3S1/PKM/SOCS1/FER/CEACAM1/SRD5A1/SYAP1/BAIAP2/PRKAR1A/TIMP4/RPE65/ICAM1/ATP6V1D/PTPN1/PAK1/ROCK2/TH/COL1A1/PRKAA1/LEPROT/TNFSF10/PTPRA/TRIM16/CAT/RAB8A/CYFIP1/S…
GO_RESPONSE_TO_STEROID_HORMONE	GO:BP	378	0.578306	1.63481	0.000507357	0.00360641	TGFBR2/NKX3-1/ERRFI1/CATSPER1/VDR/ADAM9/FHL2/DAB2/NEFL/TFPI/WNT7B/AREG/ATP2B1/NRIP1/RUNX1/IGFBP7/CASP3/NR3C2/STC1/EGFR/TGFB1I1/ADM/PMEPA1/LOX/NPC1/NCOA4/ABHD2/CFLAR/NR3C1/SDC1/ANXA1/TGFB2/PTGS2/YWHAH/SPP1/CALR/FOSL1/AKAP13/TLR2/ARNTL/PAM/EDN1/GJB2/ADTRP/CLDN4/YAP1/SPARC/OXTR/BMP4/SRD5A1/RNF14/RB1/ICAM1/PAK1/RARB/TH/CDKN1A/COL1A1/PLPP1/IL1RN/NR1D2/NCOA3/DNAJA1/ABCA3/ENG/ZFP36L2/GLB1/IL6/PTGER2/UFM…
GO_AMEBOIDAL_TYPE_CELL_MIGRATION	GO:BP	374	0.701874	1.98392	0.000507614	0.00360641	ETS1/MYH9/TGFBR2/HBEGF/SDC4/FN1/NRP1/RTN4/SPRED1/S100A2/ITGB1/SEMA3A/SEMA7A/ITGA3/SP100/PLK2/AMOTL1/CDH13/DOCK5/PLPP3/VEGFC/ADAM9/HIF1A/CARD10/PRKCA/SMURF2/ARF6/FGF1/ITGB3/MAP4K4/PDGFB/MACF1/LOXL2/ARSB/STC1/ANGPT2/CYGB/APOA1/SOX9/MET/EDNRB/CAP1/ANXA1/PRKCE/SASH1/TGFB2/PTGS2/ITGA2/ADAMTS9/KDR/BCAR1/MAP3K3/CALR/KITLG/ARID5B/GBX2/EPHA2/FGF16/SEMA4B/DOCK1/EDN1/DUSP10/FGFBP1/ADTRP/PTPRR/STAT5A/CORO1C/…
GO_LIPID_LOCALIZATION	GO:BP	373	0.556596	1.57359	0.000507614	0.00360641	ANXA2/ATP9A/NKX3-1/APOL2/NFKB1/PITPNC1/SLC51A/NRIP1/ITGAV/KCNN4/OSBPL10/PLSCR1/ITGB3/APOLD1/HEXB/ABCA4/APOL6/APOA1/APOL1/SOAT1/NPC1/EHD1/ANXA2P2/GULP1/OSBPL5/IL1B/ANXA1/ESYT2/LRP10/ATP8B2/SPP1/LIPG/APOL3/NTSR1/SLCO2A1/EDN1/PLIN2/TMEM30B/SLC10A4/ABHD5/CEACAM1/INHBA/LDLR/TMEM30A/ABCC3/CIDEA/ATP10D/ACSL4/NFKBIA/BDKRB2/C1QTNF1/HDLBP/PITPNM2/RBP4/PITPNM1/ABCA3/SYT7/LIMA1/SCARB2/ACSL3/PLA2R1/OSBPL9/ABC…
GO_POSITIVE_REGULATION_OF_CELL_ADHESION	GO:BP	384	0.709746	2.00532	0.000507614	0.00360641	PDCD1LG2/CD44/TPM1/ETS1/TGFBR2/IL7R/CDK6/SDC4/FN1/ADGRG1/NRP1/SOCS5/CD274/ITGA3/PODXL/IL6ST/IL4R/CDH13/DOCK5/PLPP3/NFKBIZ/PTPRJ/IL6R/FMN1/EMILIN2/ADAM9/IQGAP1/TNFSF18/SMAD3/BCL10/ITGAV/RUNX1/RSU1/PRKCA/ITGA6/LIMS1/MAP4K4/ZBTB1/COL8A1/APOA1/IL15/IL12A/TRAF6/GSK3B/IL7/NEDD9/HLA-E/CYLD/IL1B/SIRPG/ANXA1/PRKCE/FYN/ROCK1/TGFB2/ITGA2/TNFSF4/KDR/CYTH3/CALR/CRK/DOCK1/CSF1/UTRN/DUSP10/ITGA5/VAV3/ARPC2/SMAD…
GO_REGULATION_OF_CELL_CELL_ADHESION	GO:BP	373	0.659933	1.86574	0.000507614	0.00360641	PDCD1LG2/CD44/ETS1/TGFBR2/IL7R/UBASH3B/SDC4/PRNP/SOCS5/FXYD5/CD274/PODXL/NF2/IL6ST/CD9/JAG1/IL4R/PLPP3/NFKBIZ/IL6R/SERPINE2/BCL10/RUNX1/PRKCA/ITGA6/IRF1/TWSG1/CASP3/ZBTB1/LRRC32/APOA1/IL15/IL12A/LGALS3/TRAF6/IL7/SWAP70/HLA-E/CYLD/IL1B/SIRPG/ANXA1/FYN/TNFSF4/NDFIP1/FERMT3/DUSP10/ADTRP/SMAD7/CCL2/LOXL3/BMP4/SOCS1/ADAM19/IL1RL2/CEACAM1/HAS2/PNP/PRKAR1A/CDSN/ICAM1/AP3B1/LGALS1/IFNB1/RIPK2/PAK1/ICOSLG…
GO_REGULATION_OF_IMMUNE_EFFECTOR_PROCESS	GO:BP	368	0.642453	1.81513	0.000507614	0.00360641	IL7R/CD59/SOCS5/SEMA7A/IL4R/NFKBIZ/PTPRJ/BIRC2/DTX3L/GAB2/IL1R1/PARP9/TLR4/BCL10/F2RL1/TRIM44/IL13RA2/ZBTB1/PVR/APOA1/CLCF1/IL15/IL12A/LGALS3/TRAF6/DDX58/DDX60/HK1/HLA-E/MYO18A/HLA-H/IL1B/ANXA1/RSAD2/ADORA2B/TGFB2/HTRA1/TNFAIP3/MICA/TNFSF4/RIOK3/STAT1/NDFIP1/LAMP1/IFIT1/TLR3/CRK/ULBP3/RAET1E/SLAMF8/DUSP10/PROS1/SERPINB4/SPON2/SMAD7/RAC2/TMEM173/HLA-C/HLA-B/LOXL3/ABR/FER/C1S/CEACAM1/B2M/CFB/TRAF3I…
GO_REGULATION_OF_MULTI_ORGANISM_PROCESS	GO:BP	371	0.628531	1.77636	0.000507614	0.00360641	ANXA2/FUCA2/PTX3/OPTN/BIRC2/DTX3L/ZC3HAV1/PARP9/ITGAV/PRKCA/F2RL1/SMURF2/CXCL8/PLSCR1/TRIM44/IL15/ISG20/TRAF6/DDX58/EDNRB/DDX60/ANXA2P2/IL1B/IFIT5/OASL/RSAD2/SASH1/HTRA1/TRIM14/TNFAIP3/SYT11/RIOK3/STAT1/B4GALT1/CALR/IFIT1/TRIM8/MX1/SQSTM1/TRIM21/CCL3/SNX3/EIF2AK2/TMEM173/ISG15/NPPC/P4HB/TNIP1/OXTR/CARD16/CHMP3/LHFPL2/IFI27/PDE3A/INHBA/ARHGDIB/TRAF3IP2/AIM2/BIRC3/LGALS1/JUN/IFI16/IFNB1/ERCC6/RIPK2…
GO_REGULATION_OF_PROTEIN_CATABOLIC_PROCESS	GO:BP	364	0.553572	1.56377	0.000507614	0.00360641	ANXA2/TRIB2/SOCS5/PLK2/HECW2/ADAM9/PLK3/DAB2/SERPINE2/SMAD3/SMURF2/PTTG1IP/EGFR/SOX9/GSK3B/RNF144B/ANXA2P2/SNX33/IL1B/FYN/ROCK1/RNF217/TNFAIP3/NDFIP1/PINK1/ECSCR/RNF19B/ERLEC1/UBE2J1/CSNK1A1/NRG1/ARNTL/EGLN1/EDEM1/TIMP2/STYX/SMAD7/SNX3/NFE2L1/HIPK2/RNF14/TIMP4/PSEN1/LDLR/MSN/ATG7/HGS/DDA1/ADAM8/RHBDF1/FBXL5/HECW1/RAD23B/PML/SOCS4/SNX9/RDX/SEC22B/OS9/BAG5/RILP/PSMC1/PSMC3/FURIN/PTEN/PSMC6/IL33/STX…
GO_RESPONSE_TO_OXYGEN_LEVELS	GO:BP	371	0.608979	1.7211	0.000507614	0.00360641	CAPN2/ETS1/PLAU/TGFBR2/DDAH1/NKX3-1/EDNRA/BIRC2/VEGFC/ANKRD1/PLK3/HIF1A/SMAD3/ERO1A/PLAT/NDRG1/APOLD1/MMP14/LOXL2/NAMPT/LMNA/CASP3/STC1/ANGPT2/ADORA1/CYGB/ADM/KCNMA1/ACTN4/CFLAR/PGF/PRKCE/TGFB2/PTGS2/ITGA2/ITPR2/BACH1/PLOD2/PINK1/PMAIP1/PSMB8/TLR2/CUL2/PSMD5/PAM/KCNK3/EDN1/EGLN1/PDLIM1/NPPC/P4HB/OXTR/CARD16/PKM/HIPK2/PSMB9/ICAM1/RBPJ/CD34/PAK1/ATG7/RGCC/ROCK2/TH/CDKN1A/COL1A1/ADAM8/PRKAA1/POSTN/M…
GO_MUSCLE_TISSUE_DEVELOPMENT	GO:BP	370	0.583139	1.64779	0.000507872	0.00360641	TPM1/TGFBR2/ITGB1/RGS4/FAM129B/GPC1/JPH2/ANKRD1/HEG1/FHL2/PIM1/SMAD3/KLF5/SIX1/LMNA/MEGF10/SOX9/RIPK1/LOX/CFLAR/MYOZ2/TGFB2/TBX2/ADAMTS9/WT1/CASQ1/FOXC1/MYLK/CALR/POPDC2/AKAP13/NRG1/ARNTL/EDN1/EGLN1/YAP1/CFL2/PDGFRA/SORBS2/SMAD7/TGFBR1/FGFR1/SIX4/BMP4/SVIL/AKAP6/PRKAR1A/RB1/RBPJ/MYL6/DKK1/PAK1/RARB/PRKAA1/FGF2/NR1D2/HLX/GATA6/SAV1/PDLIM5/BMP5/ANKRD2/NDRG4/RBP4/ZFAND5/S1PR1/MAPK1/DLL4/MEF2A/ACVR1/…
GO_FOREBRAIN_DEVELOPMENT	GO:BP	369	0.535548	1.51244	0.000508388	0.00360641	ETS1/CDK6/ADGRG1/NRP1/RTN4/AXL/GNG12/SEMA3A/SEMA7A/NF2/CDH2/HIF1A/NEFL/WNT7B/DLC1/TWSG1/CASP3/EGFR/PLXNA4/TACC1/DNAH5/NDEL1/GSK3B/LAMB1/FYN/BCL2A1/HOOK3/GBX2/DRAXIN/RAPGEF2/CRK/NRG1/ALDH1A3/EXT1/ARL13B/TACC2/FGFR1/DCLK2/PAFAH1B1/OXTR/BMP4/SLC38A2/NUMB/NRP2/SRD5A1/ZEB2/INHBA/RELN/PSEN1/RBPJ/DKK1/RARB/TH/SATB2/ARHGAP35/WNT7A/DIXDC1/DOCK7/ZDHHC16/ROBO1/KIF5B/FRS2/PTEN/NDST1/APP/NR4A2/CHD7/RTN4RL1/CS…
GO_MUSCLE_ORGAN_DEVELOPMENT	GO:BP	369	0.576395	1.6278	0.000508388	0.00360641	TPM1/TGFBR2/TAGLN/HBEGF/RGS4/FAM129B/GPC1/JPH2/ANKRD1/HEG1/SGCE/PIM1/SMAD3/KLF5/SIX1/COL6A3/MEGF10/RIPK1/LIF/LOX/CFLAR/MYOZ2/TGFB2/TBX2/WT1/CASQ1/FOXC1/MYLK/ARID5B/POPDC2/NRG1/ARNTL/UTRN/EDN1/EGLN1/YAP1/CFL2/SMAD7/TGFBR1/FGFR1/SIX4/BMP4/SVIL/AKAP6/RB1/DMD/RBPJ/MYL6/DKK1/PAK1/ITGA11/PRKAA1/FGF2/NR1D2/HLX/CRYAB/GATA6/SAV1/ETV1/EVC/ANKRD2/RBP4/S1PR1/MAPK1/DLL4/CHODL/MEF2A/POPDC3/SMTN/ENG/PPP3CA/BVES…
GO_REGULATION_OF_METAL_ION_TRANSPORT	GO:BP	358	0.594509	1.67898	0.000508388	0.00360641	ANXA2/CAMK2D/AHNAK/UBASH3B/PRNP/FXYD5/EHD3/MYO5A/RGS4/ADRB2/HECW2/JPH2/SCN1B/SERPINE2/PDE4B/PDGFB/STC1/F2R/ADORA1/GEM/LGALS3/ACTN4/ANXA2P2/BIN1/PRKCE/FYN/PTGS2/CASQ1/YWHAH/MYLK/RRAD/NTSR1/UTRN/STIM2/CCL3/CEMIP/SLC31A2/CCL2/CD63/AKAP6/B2M/DMD/ICAM1/STK39/STOM/GLRX/LRRC55/CHP1/CX3CL1/GNB5/HECW1/SLC30A1/CNKSR3/PML/CCL5/CALM2/REM1/PDE4D/CXCL11/KIF5B/P2RY6/FXYD2/PTEN/CACNA2D1/CHD7/GALR2/CXCL9/AKT1/CAL…
GO_OSSIFICATION	GO:BP	361	0.636486	1.79752	0.000508647	0.00360641	CDK6/TPM4/SEMA7A/IL6ST/ADRB2/JAG1/WWTR1/PTHLH/IL6R/RRAS2/FHL2/HIF1A/RRBP1/COL6A1/WNT7B/AREG/SMAD3/FAM20C/TNC/CTHRC1/LGR4/MMP14/EXT2/HGF/IGFBP3/TWSG1/STC1/EGFR/SOX9/COL5A2/TRAF6/LOX/ANKH/BMP1/PHEX/CHSY1/COL13A1/TGFB2/PTGS2/BCAP29/FOXC1/NOCT/SPP1/EPHA2/CSF1/EXT1/ZHX3/CCL3/MMP16/CLIC1/SPARC/ISG15/NPPC/THBS3/BMPR2/RANBP3L/BMP4/RUNX2/RBPJ/DKK1/ITGA11/PTGER4/SBDS/SATB2/CREB3L1/COL1A1/MMP2/ECM1/FSTL3/SB…
GO_POSITIVE_REGULATION_OF_CELL_PROJECTION_ORGANIZATION	GO:BP	356	0.59554	1.6815	0.000508647	0.00360641	ENC1/FN1/NRP1/CDC42EP3/TNFRSF12A/SEMA7A/ITGA3/NAV3/ANKRD1/EPS8/SCN1B/NEFL/IQGAP1/F2RL1/MAP1B/HGF/PLEK2/MACF1/ARSB/PLXNA4/ABL2/NDEL1/PLXNA2/BDNF/RHOQ/CDC42EP4/CFLAR/NPTN/FYN/ITGA2/NGF/RAPGEF2/RAB8B/CORO1C/ARPC2/SNX3/RAC2/MAP2K1/TGFBR1/FGFR1/CDC42EP2/ISLR2/PAFAH1B1/BMPR2/PPP2R5B/ZEB2/UNC13A/RELN/PSEN1/SEPT7/MAP6/ZNF804A/SEPT9/PAK1/RP1/FAM98A/TMEM30A/CX3CL1/IL1RAPL1/FRMD7/CCDC88A/PLXNA1/CREB3L2/BMP5…
GO_REGULATION_OF_ACTIN_FILAMENT_BASED_PROCESS	GO:BP	361	0.628331	1.77449	0.000508647	0.00360641	TPM1/RHOC/MYH9/CAMK2D/SIGLEC15/SDC4/NRP1/CDC42EP3/RND3/NF2/CTTN/FRMD6/SPTBN1/DSTN/RGS4/PDGFA/FMN1/EPS8/PDE4B/WDR1/SMAD3/DLC1/F2RL1/ARF6/PHLDB2/SPTBN5/TMOD3/STC1/ABL2/ADORA1/APOA1/MET/RHOQ/RASA1/SWAP70/CDC42EP4/BST1/BIN1/PRKCE/ROCK1/VASP/AKAP13/CRK/PAM/ARHGAP18/EDN1/RHOBTB1/CFL2/PDGFRA/ARPC2/TGFBR1/ACTR3/CDC42EP2/TMSB4X/FER/ARHGDIB/TMOD1/BAIAP2/SPIRE1/ICAM1/GMFG/S100A10/TMSB10/PAK1/RGCC/ROCK2/PTGE…
GO_CELLULAR_RESPONSE_TO_PEPTIDE	GO:BP	355	0.536535	1.51421	0.000508906	0.00360641	SOCS3/PRNP/RAB31/ERRFI1/NFKB1/MYO5A/ADRB2/FBN1/VIM/TLR4/KLF5/CASP4/RAP1B/ANXA5/PTPRE/NAMPT/PRKACB/NDEL1/ADCY8/TLR6/GSK3B/RHOQ/CFLAR/MAX/IL1B/FYN/ROCK1/IGFBP1/STAT1/BCAR1/BACE1/CRK/RAB10/EDN1/GJB2/RAB8B/STAT5A/AP3S1/PKM/SOCS1/FER/CEACAM1/SRD5A1/SYAP1/BAIAP2/PRKAR1A/RPE65/PSEN1/ICAM1/RIPK2/ATP6V1D/PTPN1/PAK1/ROCK2/ITGA4/PRKAA1/LGMN/LEPROT/PTPRA/KLF10/RAB8A/CYFIP1/SHC1/SERPINA12/SNX6/FOXC2/PTEN/LPIN…
GO_EPITHELIAL_CELL_PROLIFERATION	GO:BP	355	0.617021	1.74136	0.000508906	0.00360641	LAMC1/CDK6/NKX3-1/NRP1/RTN4/ERRFI1/VDR/CDH13/FLT1/CD109/VEGFC/HIF1A/AREG/SMAD3/PRKCA/FGF1/ITGB3/SIX1/LGR4/PDGFB/MMP14/HGF/LOXL2/IGFBP3/EGFR/COL8A1/EREG/APOA1/SOX9/EDNRB/CFLAR/LAMB1/PGF/EPGN/TGFB2/HTRA1/TNFAIP3/STAT1/KDR/B4GALT1/PTPRN/EPHA2/DUSP10/FGFBP1/STAT5A/YAP1/MAP2K1/TGFBR1/SPARC/FGFR1/F3/CCL2/SIX4/BMPR2/BMP4/BCL2L2/NRP2/CEACAM1/HAS2/MTSS1/PSEN1/RB1/JUN/CD34/MYDGF/SCG2/RGCC/EHF/ITGA4/FGF2/EC…
GO_GOLGI_VESICLE_TRANSPORT	GO:BP	355	0.639278	1.80417	0.000508906	0.00360641	CD59/ATP9A/RAB31/EHD3/MYO5A/SPTBN1/OPTN/RAB6A/MYO1B/ANKRD28/TICAM2/CTSZ/KDELR3/AREG/SPTBN5/MACF1/ANK1/KIF13A/MCFD2/SEC24D/OSBPL5/MYO18A/BICD2/NRBP1/COPZ2/SEC24A/RAB1A/CYTH3/LAMP1/ARCN1/BCAP29/DYNC1LI2/TMED7/SEC23A/ARFGAP3/RAB10/PROS1/GAS6/ACTR10/RAB8B/KIF1C/GOLGA3/KLC1/SEC23IP/VTI1A/RAB30/BLZF1/GBF1/RP2/TAPBP/SCYL1/RAB12/COL7A1/GOLPH3/HYOU1/CNIH3/CREB3L2/RAB8A/IGF2R/ACTR1A/SEC22B/EXOC5/GOLGA5/TFG…
GO_POST_TRANSLATIONAL_PROTEIN_MODIFICATION	GO:BP	352	0.61768	1.74328	0.000509165	0.00360641	EVA1A/SOCS3/LAMC1/FN1/TGOLN2/FUCA2/SOCS5/PRSS23/SDC2/CDH2/FBN1/LMO7/DCUN1D3/HIF1A/FSTL1/FAM20C/MELTF/TNC/FEM1C/CALU/KLHL5/ADAM10/IGFBP3/APLP2/IGFBP7/RAB5A/SPSB1/SERPIND1/APOA1/APOL1/LAMB1/IGFBP1/RAB1A/RAB2A/MATN3/SPP1/RCN1/PSMB8/CUL2/PSMD5/CSF1/QSOX1/GAS6/PDIA6/TTL/P4HB/BMP4/KTN1/PSMB9/LGALS1/CKAP4/DNAJC3/SCG2/ATG7/CHM/ATG12/FBXL3/DDA1/KLHL2/FBXL5/FSTL3/FBXO30/RAB8A/ZBTB16/PTP4A2/GOLM1/PSMC1/RNF7…
GO_RESPONSE_TO_METAL_ION	GO:BP	352	0.558562	1.57643	0.000509165	0.00360641	CAMK2D/PRNP/S100A16/ADAM9/HIF1A/KCNH1/IQGAP1/SLC39A13/NDRG1/ANXA5/LOXL2/CASP3/EGFR/SUCNR1/ADCY8/NPC1/KCNMA1/SDC1/CD14/PTGS2/SYT11/NQO1/IL1A/S100A13/CALR/MAPK8/ACO1/BACE1/PAM/KCNK3/EDN1/PPP2CB/ARL13B/ANXA7/SPARC/ANXA11/SLC25A24/NFE2L1/B2M/ICAM1/JUN/TH/KRT14/ADD1/PRKAA1/CYBRD1/SOD3/LGMN/MT2A/PTGES/FSTL3/SLC30A1/UBE2D3/ALG2/MT1A/CAT/SLC25A13/CALM2/MAPK1/MEF2A/SYT7/PPP3CA/CLIC4/PTEN/FIBIN/APP/VCAM1/A…
GO_SENSORY_SYSTEM_DEVELOPMENT	GO:BP	352	0.524166	1.47936	0.000509165	0.00360641	TGFBR2/NRP1/NES/SEMA3A/NF2/JAG1/FBN1/VIM/HIF1A/WNT7B/SMAD3/ATP2B1/WNT5B/FAT1/FJX1/TWSG1/EGFR/COL8A1/SOX9/COL5A2/MAX/NDP/ROM1/BCAR3/TGFB2/TBX2/WT1/FOXC1/EPHA2/ALDH1A3/SDK2/PDGFRA/WNT9A/TGFBR1/BMPR2/BMP4/ZEB2/INHBA/TMOD1/HIPK2/RAB18/RPE65/PSEN1/JUN/COL4A1/TDRD7/RP1/RARB/TH/COL5A1/NECTIN3/CRYAB/RBP4/ARHGAP35/SHROOM2/WNT7A/DLL4/CYP1B1/ZDHHC16/FRS2/CLIC4/CHD7/TENM3/AQP5/PDGFRB/NECTIN1/ACVRL1/LAMB2/DLX…
GO_REGULATION_OF_BINDING	GO:BP	357	0.58549	1.65248	0.000509424	0.00360641	ANXA2/UBASH3B/NKX3-1/NRP1/NES/SP100/PLK2/ADRB2/FAM129B/PLAUR/DTX3L/CTSZ/DAB2/PARP9/SMAD3/CTHRC1/PDGFB/LIF/MET/LGALS3/TRAF6/BDNF/LOX/GSK3B/ANXA2P2/IFIT2/CYLD/ROCK1/ITGA2/XIRP1/FOXC1/MAPK8/IFIT1/MBD2/NGF/RAPGEF2/CRK/CSNK1A1/NRG1/PPP2CB/STYX/TGFBR1/TMEM173/CCPG1/TMSB4X/CARD16/BMP4/SYAP1/HIPK2/B2M/PSEN1/RB1/JUN/IFI16/S100A10/RIPK2/DKK1/AMFR/ADD1/ITGA4/HMGA2/CTBP2/FRMD7/NFKBIA/CALM2/ANGPT1/DPH3/CAPRIN…
GO_REGULATION_OF_CELLULAR_COMPONENT_SIZE	GO:BP	357	0.625235	1.76466	0.000509424	0.00360641	PICALM/IL7R/FN1/NRP1/CDC42EP3/RTN4/TNFRSF12A/SEMA3A/SEMA7A/CTTN/SPTBN1/DSTN/FMN1/EPS8/NEFL/WDR1/WNT7B/PRR16/NRCAM/F2RL1/KCNN4/ARF6/MAP1B/SPTBN5/TMOD3/MACF1/RAB5A/PLXNA4/NDEL1/BDNF/GSK3B/KCNMA1/RASA1/SWAP70/CDC42EP4/RAB3B/BIN1/PRKCE/VASP/SPP1/MAG/DRAXIN/NGF/SEMA4B/ARHGAP18/EDN1/AP2M1/VAV3/RAB22A/RHOBTB1/CFL2/ARPC2/LRRC8C/ANXA7/ACTR3/TTL/CDC42EP2/SLC12A8/ISLR2/PAFAH1B1/TMSB4X/BMPR2/FER/TMOD1/BAIAP2…
GO_CELLULAR_RESPONSE_TO_DRUG	GO:BP	342	0.540531	1.52365	0.000509684	0.00360641	ETS1/NKX3-1/PRNP/AXL/ERRFI1/NFKB1/VIM/ANKRD1/PDE4B/AHR/RNF149/PDGFB/RAP1B/HGF/CTNNA1/MAP3K5/EGFR/SOX9/RIPK1/MET/ADCY8/CFLAR/NR3C1/PDE2A/IL1B/ANXA1/PRKCE/FYN/PTGS2/TNFAIP3/KDR/NQO1/ITPR2/PINK1/CD69/TLR3/CRK/EDN1/SLAMF8/GNAI1/GCLM/GJB2/GAS6/CCL7/ADIRF/RGS10/SRD5A1/AIM2/ICAM1/RIPK2/SPHK1/ATG7/ROCK2/TH/HMGA2/PRKAA1/PLEKHA1/MT2A/MAPK1/PPM1F/PPP3CA/CYP1B1/LYPD1/IL6/PTEN/HSP90B1/PDE8A/AQP1/RELA/HSPA5/RE…
GO_EPIDERMIS_DEVELOPMENT	GO:BP	342	0.5318	1.49903	0.000509684	0.00360641	EMP1/ERRFI1/UGCG/MYO5A/PDGFA/VDR/JAG1/CD109/FOSL2/PTHLH/ADAM9/RUNX1/KLF7/CTSL/LGR4/LAMC2/CASP3/SLC4A7/EGFR/EREG/SOX9/KRT80/COL17A1/ANXA1/ROCK1/PPL/TGFB2/ST14/FOXC1/EPHA2/YAP1/MAP2K1/FGFR1/PAFAH1B1/BMP4/KRT7/MCOLN3/KRT34/INHBA/PRKCH/CDSN/RBPJ/FST/DKK1/KRT86/ROCK2/KRT14/COL7A1/PLOD3/KRT79/SAV1/PRR9/TGM5/TRIM16/NCOA3/KRTAP2-3/CAPNS1/PALLD/FURIN/CLIC4/PLOD1/PKP3/SEC24B/ZFP36/CELSR1/KRT78/POU2F3/LAMB3…
GO_POSITIVE_REGULATION_OF_NEURON_DIFFERENTIATION	GO:BP	346	0.551462	1.55499	0.000509684	0.00360641	ENC1/FN1/NRP1/TNFRSF12A/SEMA7A/ITGA3/ANKRD1/SCN1B/NEFL/IQGAP1/NRCAM/MAP1B/HGF/MACF1/ARSB/PLXNA4/ABL2/NBL1/NDEL1/PLXNA2/BDNF/CFLAR/NPTN/FYN/NGF/RAPGEF2/TIMP2/SNX3/MAP2K1/FGFR1/ISLR2/BEND6/PAFAH1B1/BMPR2/BMP4/PPP2R5B/ZEB2/UNC13A/RELN/PSEN1/MAP6/ZNF804A/DKK1/PAK1/RARB/TMEM30A/SPAG9/CX3CL1/IL1RAPL1/PLXNA1/CREB3L2/BMP5/NDRG4/ADRA2B/ARHGAP35/CYFIP1/RAPGEF1/CAPRIN2/CHODL/SCARB2/ROBO1/P3H1/PTEN/GOLGA4/TE…
GO_PEPTIDYL_TYROSINE_MODIFICATION	GO:BP	344	0.669344	1.88693	0.000509944	0.00360641	CD44/SOCS3/MVP/HBEGF/NRP1/PRNP/SOCS5/AXL/ERRFI1/NF2/IL6ST/PDGFA/FLT1/CSPG4/PTPRJ/IL6R/IQGAP1/TNFSF18/AREG/PARP9/RAP2B/PARP14/ITGB3/GPRC5A/PDGFB/HGF/SH3BP5/EGFR/ABL2/ADORA1/EREG/CLCF1/IL15/LIF/MET/IL12A/BDNF/IL7/NEDD9/TIE1/BST1/EPGN/PRKCE/FYN/ARL2BP/KDR/TPST1/IL11/PDGFC/KITLG/EPHA2/TNFRSF1A/NRG1/ITGA5/GAS6/AFAP1L2/PDGFRA/EIF2AK2/MAP2K1/EHD4/FGFR1/TTL/IL24/SOCS1/FER/PPP2R5B/RELN/PSEN1/IL31RA/ICAM1/…
GO_REGULATION_OF_WNT_SIGNALING_PATHWAY	GO:BP	341	0.537732	1.51556	0.000509944	0.00360641	IGFBP6/ITGA3/NFKB1/WWTR1/CDH2/PLPP3/LATS2/DKK3/DAB2/SMAD3/RUNX1/WNT5B/FOXL1/SMURF2/CTHRC1/LGR4/MACF1/EGFR/SHISA2/SOX9/CTNND1/GSK3B/CYLD/HHEX/IGFBP1/TNFAIP3/DRAXIN/PSMB8/MBD2/TLR2/CSNK1A1/PSMD5/ARNTL/NLK/YAP1/TLE4/SNX3/RSPO3/ZEB2/PSEN1/PSMB9/RBPJ/RECK/DKK1/RNF146/COL1A1/BICC1/TBX18/HECW1/PTPRO/SNAI2/RAPGEF1/CAPRIN2/DIXDC1/PSMC1/PSMC3/NPHP3/CMAHP/GREM1/APP/PSMC6/RSPO2/DACT1/APC/TAX1BP3/PSME2/ILK/CS…
GO_IN_UTERO_EMBRYONIC_DEVELOPMENT	GO:BP	339	0.547831	1.5429	0.000510725	0.00360641	TPM1/CAPN2/SOCS3/MYH9/TGFBR2/EDNRA/RTN4/ITGB1/MYO1E/HEG1/TM4SF1/HIF1A/WNT7B/SMAD3/PDGFB/ADAM10/EGFR/MBNL1/LIF/NDEL1/ADM/SEC24D/TIE1/ST14/BCL2L1/FOXC1/PELO/FOSL1/EDN1/EGLN1/PTPRR/PDGFRA/MAP2K1/TGFBR1/FGFR1/RSPO3/RBPJ/SBDS/CSF2/ADD1/PLOD3/CUBN/GATA6/SLC30A1/BMP5/E2F7/PLCD3/ANGPT1/ZFAND5/ELL/MAPK1/ACVR1/PHLDA2/PSMC3/SMIM14/CHD7/GJB3/AKT1/ACVRL1/PKD2/CMTM3/ZMIZ1/GNA13/BMPR1A/JUNB/ALS2/SNAI1/PSMC4/PPP…
GO_MUSCLE_CONTRACTION	GO:BP	339	0.578748	1.62997	0.000510725	0.00360641	MYOF/TPM1/CAMK2D/TPM4/EDNRA/SYNM/EHD3/CTTN/ADRB2/DOCK4/DOCK5/VIM/CALD1/VCL/SCN1B/PDE4B/ITGA1/TMOD3/STC1/F2R/ADORA1/MYL12A/EDNRB/KCNMA1/ASPH/ARHGAP42/BIN1/HTR7/ADORA2B/ROCK1/PTGS2/ITGA2/CASQ1/MYLK/ITGB5/HTR1D/UTRN/EDN1/RAP1GDS1/SMAD7/TPM3/OXTR/TLN1/TMOD1/DMD/MYL6/SPHK1/ROCK2/SSPN/P2RX6/ACTA2/RCSD1/CRYAB/BDKRB2/ANKRD2/ADRA2B/CALM2/PDE4D/SMTN/HCN4/CACNA2D1/GALR2/CALM1/SORBS1/CD38/MYBPH/TMOD2/PIK3CA/…
GO_UROGENITAL_SYSTEM_DEVELOPMENT	GO:BP	326	0.615423	1.73241	0.000510725	0.00360641	SDC4/NKX3-1/NRP1/MYO1E/ITGA3/PODXL/PDGFA/JAG1/WWTR1/FBN1/IL6R/FMN1/IQGAP1/WNT7B/SMAD3/TNC/ITGA6/FGF1/SIX1/LGR4/PDGFB/ANGPT2/SOX9/LIF/SERPINB7/PAX8/CFLAR/SDC1/PGF/ANXA1/TGFB2/WT1/STAT1/FOXC1/ARID5B/YAP1/FOXD1/PDGFRA/SMAD7/TGFBR1/ITGB4/FGFR1/SIX4/BMP4/SRD5A1/HAS2/MTSS1/COL4A1/CD34/GZF1/GPR4/RARB/ACTA2/TBX18/FGF2/CEP55/FSTL3/PTPRO/CAT/RBP4/ANGPT1/ZBTB16/NPHP3/SPRY1/PECAM1/ITGA8/FRS2/GREM1/PTEN/GCNT4…
GO_ACTIVATION_OF_PROTEIN_KINASE_ACTIVITY	GO:BP	321	0.684402	1.92648	0.000510986	0.00360641	TGFBR2/PRNP/DUSP6/ADRB2/MAP4K5/CSPG4/DUSP5/IL6R/ADAM9/IRAK2/CARD10/WNT7B/TLR4/FGF1/ITGB3/MAP4K4/TNFRSF10A/GPRC5A/PDGFB/ITGA1/HGF/TNFSF15/MAP3K5/EGFR/F2R/ADORA1/PRKACB/RIPK1/TRAF6/ADCY8/TLR6/PEA15/IL1B/EPGN/ADORA2B/TGFB2/PINK1/STK10/MAP3K3/PDGFC/TLR3/NGF/CRK/NRG1/GAS6/MAPKAPK2/GADD45B/EIF2AK2/MAP2K1/TGFBR1/BMP4/SOCS1/ZFP91/TAOK3/PRKAR1A/PSEN1/ATG13/STK39/GADD45A/ERCC6/RIPK2/MLKL/PTPN1/PAK1/RGCC/SL…
GO_CANONICAL_WNT_SIGNALING_PATHWAY	GO:BP	314	0.533262	1.49957	0.000510986	0.00360641	IGFBP6/NFKB1/WWTR1/CDH2/PLPP3/LATS2/DKK3/DAB2/WNT7B/SMAD3/WNT5B/SMURF2/CTHRC1/LGR4/RAB5A/EGFR/SOX9/CTNND1/GSK3B/SDC1/CYLD/NDP/IGFBP1/DRAXIN/PSMB8/CSNK1A1/PSMD5/ARNTL/YAP1/TLE4/WNT9A/RSPO3/PSEN1/PSMB9/RBPJ/RECK/DKK1/RNF146/COL1A1/BICC1/TBX18/HECW1/PTPRO/SNAI2/WNT7A/RAPGEF1/CAPRIN2/DIXDC1/PSMC1/PSMC3/NPHP3/GREM1/PTEN/PSMC6/NR4A2/RSPO2/DACT1/APC/PSME2/ILK/CSNK1G1/ROR2/DAPK3/KLF4/TNKS2/BCL9L/PSMD8/CS…
GO_CELL_SUBSTRATE_ADHESION	GO:BP	327	0.739469	2.08103	0.000510986	0.00360641	CD44/PLAU/LAMC1/CDK6/SDC4/FN1/NRP1/AXL/ITGB1/TNFRSF12A/ITGA3/NF2/CTTN/SERPINE1/PARVA/JAG1/ACTN1/CDH13/DOCK5/PTPRJ/FERMT2/FMN1/EMILIN2/ADAM9/VCL/SGCE/IQGAP1/SMAD3/DLC1/ITGAV/RSU1/MELTF/COL5A3/ITGA6/ITGB3/LIMS1/MAP4K4/PHLDB2/ITGA1/ITGBL1/MMP14/ITGA10/MACF1/ANGPT2/COL8A1/PARVB/APOA1/GSK3B/RASA1/ACTN4/NEDD9/COL17A1/BST1/LAMB1/COL13A1/PRKCE/ROCK1/ITGA2/ADAMTS9/RAB1A/KDR/FERMT3/CALR/ITGB5/CRK/DOCK1/CSF…
GO_COAGULATION	GO:BP	320	0.668991	1.88274	0.000510986	0.00360641	MYH9/PLAU/ANXA2/CD59/UBASH3B/AXL/EHD3/SERPINE1/CD9/DOCK9/PDGFA/PLAUR/VCL/SERPINE2/TFPI/GNG2/RAP2B/TLR4/TFPI2/PRKCA/F2RL1/IRF1/PLSCR1/ITGB3/PLAT/PDGFB/ANXA5/RAB5A/PAPSS2/IRF2/SERPIND1/F2R/PRKACB/MYL12A/EHD1/EHD2/THBD/ANXA2P2/PF4V1/PRKCE/FYN/ITGA2/ITPR2/FERMT3/SERPINB2/DGKI/DOCK1/EDN1/PROS1/GAS6/VAV3/ADTRP/F13A1/PDGFRA/CLIC1/F3/TLN1/CEACAM1/PRKCH/PRKAR1A/PSEN1/AP3B1/IFNB1/CD34/SH2B3/P2RX6/COL1A1/DG…
GO_LEUKOCYTE_CELL_CELL_ADHESION	GO:BP	313	0.680534	1.91361	0.000510986	0.00360641	PDCD1LG2/CD44/ETS1/TGFBR2/NT5E/IL7R/SDC4/PRNP/SOCS5/CD274/ITGB1/IL6ST/IL4R/NFKBIZ/IL6R/BCL10/RUNX1/IRF1/TWSG1/CASP3/ZBTB1/LRRC32/IL15/IL12A/LGALS3/TRAF6/IL7/HLA-E/CYLD/IL1B/SIRPG/ANXA1/FYN/ROCK1/TNFSF4/NDFIP1/STK10/FERMT3/DUSP10/ITGA5/ADTRP/SMAD7/RAC2/TNIP1/CCL2/LOXL3/BMP4/SOCS1/IL1RL2/CEACAM1/HAS2/PNP/PRKAR1A/ICAM1/AP3B1/LGALS1/IFNB1/RIPK2/MSN/PAK1/ICOSLG/SKAP1/ITGA4/ADAM8/SIRPB1/GOLPH3/HLX/TNFR…
GO_MUSCLE_CELL_DIFFERENTIATION	GO:BP	327	0.640272	1.80187	0.000510986	0.00360641	MYOF/TPM1/CAPN2/MYH9/ADAM12/ITGB1/RGS4/IL4R/FAM129B/CDH2/ANKRD1/FHL2/KCNH1/WDR1/NFATC2/SIX1/PDGFB/MMP14/TMOD3/CTNNA1/LMNA/CASP3/MEGF10/EREG/SOX9/ADM/TANC1/BDNF/LOX/EDNRB/EHD1/EHD2/MYPN/CFLAR/SDC1/MYOZ2/BIN1/TBX2/WT1/CASQ1/CALR/POPDC2/AKAP13/NRG1/EDN1/CFL2/SOD2/PDGFRA/SORBS2/SIX4/BMP4/AKAP6/TMOD1/PRKAR1A/RB1/DMD/RBPJ/TRIM54/DKK1/PAK1/RARB/SPAG9/GATA6/PDLIM5/ANKRD2/MEF2A/ACVR1/POPDC3/ENG/CDC42/PPP3…
GO_NEGATIVE_REGULATION_OF_CELL_DEVELOPMENT	GO:BP	313	0.57857	1.6269	0.000510986	0.00360641	ADGRG1/NRP1/RTN4/PMP22/SEMA3A/SEMA7A/RGS4/PLK2/JAG1/FBN1/VIM/PTHLH/CTSZ/MELTF/ARF6/MAP4K4/CTNNA1/SOX9/EDNRB/GSK3B/ACTN4/IL1B/HOOK3/PTPN9/DENND5A/YWHAH/SPP1/CALR/MAG/ZNF365/DRAXIN/RAPGEF2/SEMA4B/NRG1/DUSP10/CORO1C/NPPC/PAFAH1B1/B2M/PSEN1/LGALS1/LDLR/SPOCK1/DKK1/PAK1/POSTN/CX3CL1/GBP1/PTPRO/S1PR3/WNT7A/DIXDC1/BAG5/PPP3CA/IL6/PTEN/APP/RTN4RL1/DDX6/FBXW7/TRAK2/NR2F1/PTPRG/CD38/SORL1/DLX1/ITGB1BP1/RES…
GO_NEGATIVE_REGULATION_OF_PROTEOLYSIS	GO:BP	313	0.626023	1.76033	0.000510986	0.00360641	CRIM1/CD44/PICALM/PRNP/SERPINE1/PLAUR/CD109/BIRC2/CTSZ/SERPINE2/TFPI/SERPINB6/TFPI2/CAST/PLAT/HGF/LXN/RPS6KA3/APLP2/COL6A3/SERPIND1/SH3RF1/SERPINB7/CFLAR/SERPINA9/BIN1/ROCK1/PTGS2/SERPINB8/SERPINB2/ERLEC1/TNFAIP8/IFI6/UBE2J1/NGF/PROS1/GAS6/SERPINB4/TRIM21/TIMP2/WNT9A/STYX/SERPINB3/CARD16/HIPK2/SERPINA6/TIMP4/PSEN1/BIRC3/IFI16/SPOCK1/RECK/CARD8/COL7A1/ECM1/CRYAB/WFDC10B/PML/CST1/SERPINH1/RAG1/OS9/…
GO_POSITIVE_REGULATION_OF_PROTEIN_SERINE_THREONINE_KINASE_ACTIVITY	GO:BP	320	0.638185	1.79604	0.000510986	0.00360641	DUSP6/SPRY2/PDGFA/ADRB2/FLT1/MAP4K5/CSPG4/DUSP5/ADAM9/IQGAP1/IRAK2/WNT7B/TLR4/FGF1/PDGFB/ITGA1/HGF/MAP3K5/EGFR/F2R/ADORA1/RIPK1/TRAF6/TLR6/PEA15/IL1B/EPGN/ADORA2B/SASH1/MAP3K3/PDGFC/KITLG/AKAP13/NGF/RAPGEF2/CRK/NRG1/EDN1/MAPKAPK2/GADD45B/EIF2AK2/NEK10/MAP2K1/TGFBR1/CEMIP/FGFR1/BMP4/ZEB2/TAOK3/SYAP1/PSEN1/STK39/GADD45A/ERCC6/RIPK2/MLKL/DKK1/PTPN1/PAK1/RGCC/HMGA2/ADAM8/PRKAA1/SPAG9/FGF2/MAP4K3/PIK3…
GO_REGULATION_OF_SMALL_GTPASE_MEDIATED_SIGNAL_TRANSDUCTION	GO:BP	329	0.633414	1.7834	0.000510986	0.00360641	TRIO/RHOC/ADGRG1/NRP1/SPRY2/ITGB1/RASA3/ITGA3/ARHGEF28/ARHGAP29/SPRY4/HEG1/EPS8/ARHGAP24/ARHGAP10/ARHGAP22/DLC1/F2RL1/DNMBP/ARHGAP21/RASGRF2/ARF6/PSD4/MAP4K4/F2R/ABL2/APOA1/MET/RHOQ/RASA1/ARHGAP42/TGFB2/CYTH3/KITLG/DEPDC7/DGKI/AKAP13/NGF/CRK/NRG1/PSD3/TIAM2/SRGAP1/CSF1/ARHGAP18/SQSTM1/SOS2/VAV3/PPP2CB/RHOBTB1/TIMP2/ARHGAP31/TNFAIP1/RAC2/ARFGEF3/ABR/ARHGDIB/RELN/GBF1/SIPA1L2/GPR4/F2RL2/IQSEC3/ARHG…
GO_RESPONSE_TO_ACID_CHEMICAL	GO:BP	329	0.531803	1.49731	0.000510986	0.00360641	CAPN2/CD9/COL6A1/GNG2/WNT7B/WNT5B/TNC/SIX1/PDGFB/IGFBP7/CASP3/EGFR/SH3BP4/ABL2/SOX9/COL5A2/TIE1/PRKCE/FYN/PTGS2/ITGA2/TNFSF4/KDR/NQO1/BCL2L1/PINK1/PDGFC/TLR2/EDN1/GCLM/GJB2/YAP1/PDGFRA/WNT9A/SPARC/SOCS1/ICAM1/COL4A1/LDLR/DKK1/ATG7/RARB/TH/PTGER4/COL1A1/PRKAA1/MMP2/PTGES/TRIM16/CAT/RBP4/IGF2R/UBR1/PTGER2/P2RY6/LRP11/GJB3/AKT1/COL1A2/CD38/PDGFRB/XBP1/AQP1/TRIML2/ATM/RELA/SLC1A2/ATP2B4/PKD2/KLF4/ZC3…
GO_CELLULAR_RESPONSE_TO_EXTERNAL_STIMULUS	GO:BP	324	0.608594	1.71323	0.000511247	0.00360641	AXL/NFKB1/VDR/ANKRD1/PIM1/ATP2B1/TLR4/BCL10/SH3GLB1/TNC/ITGA6/IRF1/TNFRSF10A/RNF152/MAP3K5/NAMPT/EGFR/SOX9/IL15/MAX/PDE2A/IL1B/PHEX/ADORA2B/FYN/PTGS2/UCN2/ITGA2/MAG/MAPK8/FOSL1/PMAIP1/TLR3/NUAK2/TNFRSF1A/GAS6/EIF2AK2/TNFRSF8/BMPR2/SLC38A2/UPP1/SRD5A1/ICAM1/JUN/IFI16/GADD45A/CD68/CASP1/ATG7/PTGER4/CDKN1A/COL1A1/ITGA4/PRKAA1/POSTN/BAG3/MAP1LC3B/KLF10/MAP3K1/ZFYVE1/SNAI2/ARHGAP35/MAPK1/GLRX2/ENG/TNF…
GO_GLYCOPROTEIN_BIOSYNTHETIC_PROCESS	GO:BP	333	0.542598	1.52749	0.000511247	0.00360641	CHST3/HBEGF/PHLDA1/ITM2B/UGDH/CSPG4/MGAT2/FOXL1/DSE/FUT11/EXT2/GFPT2/IL15/SOAT1/MCFD2/NPC1/TMTC2/TMTC1/ST6GALNAC2/CHSY1/CHST7/GALNT1/B4GALT1/CSGALNACT2/UBE2J1/CHST11/EXT1/DHDDS/B3GNT2/CHPF/CHPF2/ST3GAL5/TNIP1/GALNT4/BMPR2/GALNT9/PSEN1/EOGT/MGAT5/STT3A/FKRP/UGGT1/CHP1/GOLPH3/SLC35D1/PLOD3/ALG1L2/ALG2/PMM2/SERP2/ST3GAL2/TRIP11/GALNT5/GALNT16/MAGT1/POGLUT1/STT3B/RPN1/NDST1/GCNT4/MGAT5B/TRAK2/BGN/B3G…
GO_LYMPHOCYTE_DIFFERENTIATION	GO:BP	322	0.579694	1.63189	0.000511247	0.00360641	TGFBR2/IL7R/CDK6/SOCS5/AXL/ITGB1/IL4R/DOCK10/NFKBIZ/PTPRJ/KLF6/RUNX1/IRF1/NFATC2/MMP14/ZBTB1/CLCF1/IL15/SH3RF1/IL7/CYLD/HHEX/ANXA1/RSAD2/TNFSF4/NDFIP1/IL11/TNFSF8/SLAMF8/DUSP10/GAS6/DOCK2/AIRE/SMAD7/LOXL3/BMP4/SOCS1/IL1RL2/INHBA/PNP/B2M/POU2F2/RUNX2/RBPJ/AP3B1/LGALS1/IFNB1/RIPK2/LRRC8A/PTGER4/ITGA4/ADAM8/HLX/RELB/RAG1/ZBTB16/IFNL1/NOTCH2/DLL4/CD74/ZFP36L2/IL6/CMTM7/CHD7/VCAM1/RORA/FNIP1/IL18/TNFS…
GO_NEURON_DEATH	GO:BP	332	0.61393	1.72763	0.000511247	0.00360641	CAPN2/PICALM/NRP1/NES/PRNP/AXL/RRAS2/CTSZ/HIF1A/NEFL/USP53/TLR4/SIX1/ITGA1/MAP3K5/NAMPT/CASP3/F2R/ADORA1/CLCF1/BDNF/TLR6/GSK3B/RASA1/MAX/FYN/ROCK1/TGFB2/NQO1/BCL2L1/PINK1/MAG/DRAXIN/BACE1/NGF/CSF1/EGLN1/GCLM/CCL3/SOD2/MCL1/CCL2/SIX4/HIPK2/PSEN1/RB1/JUN/CD34/DKK1/ATG7/ADAM8/CHP1/CX3CL1/LGMN/TNFRSF21/HYOU1/BOK/CCL5/NCOA7/ANGPT1/BAG5/SNX6/AMBRA1/PSMC1/ARRB1/APP/NR4A2/AKT1/RAPSN/FBXW7/ILK/SORL1/FOXQ1…
GO_POSITIVE_REGULATION_OF_PROTEOLYSIS	GO:BP	332	0.595933	1.67698	0.000511247	0.00360641	MYH9/PICALM/TRIB2/FN1/NKX3-1/SOCS5/PLK2/ADAM9/PLK3/DAB2/SMAD3/DLC1/BCL10/MELTF/CASP4/TNFRSF10A/MMP14/TNFSF15/MAP3K5/F2R/BLID/RIPK1/GSK3B/RNF144B/ASPH/SNX33/CFLAR/IL1B/FYN/RNF217/PINK1/ECSCR/RNF19B/PMAIP1/NGF/CSNK1A1/CCBE1/EDEM1/SMAD7/F3/TNIP1/SERPINB3/BCL2L10/RNF14/PSEN1/AIM2/IFI16/RIPK2/CASP1/ROCK2/CARD8/ADAM8/LGMN/TNFSF10/PML/SOCS4/SNX9/BOK/CIDEB/TNFRSF10B/PPM1F/PSMC1/ROBO1/PSMC3/FURIN/ARRB1/PT…
GO_REGULATION_OF_CYTOSOLIC_CALCIUM_ION_CONCENTRATION	GO:BP	333	0.572356	1.61126	0.000511247	0.00360641	ANXA2/CAMK2D/UBASH3B/PRNP/EDNRA/RASA3/MYO5A/JPH2/SMAD3/ATP2B1/ITGAV/F2RL1/ERO1A/F2R/ABL2/ADORA1/ADM/ADCY8/EDNRB/SWAP70/ANXA2P2/NPTN/PRKCE/FYN/CASQ1/ITPR2/CMKLR1/FAM155A/NTSR1/KCNK3/CALB2/EDN1/CCL3/PDGFRA/CEMIP/OXTR/MCOLN3/AKAP6/DMD/GPR4/PTGER4/FGF2/ATP2B2/CX3CL1/F2RL2/S1PR3/BDKRB2/PML/C1QTNF1/BOK/CALM2/S1PR1/GPR55/PDE4D/CXCL11/PTGER2/P2RY6/SYNPO/CACNA2D1/CHD7/GALR2/CXCL9/CALM1/CCRL2/CXCL10/CD38/P…
GO_REGULATION_OF_DEVELOPMENTAL_GROWTH	GO:BP	317	0.597039	1.67956	0.000511247	0.00360641	TGFBR2/FN1/NRP1/RTN4/DUSP6/TNFRSF12A/SEMA3A/SEMA7A/CTTN/RGS4/ADRB2/LATS2/PIM1/NRCAM/MAP1B/SIX1/MACF1/PLXNA4/RIPK1/NDEL1/BDNF/GSK3B/IL7/TBX2/WT1/FOXC1/SPP1/MAG/DRAXIN/NGF/SEMA4B/CSF1/EDN1/DUSP10/STAT5A/YAP1/TGFBR1/FGFR1/TTL/ISLR2/NPPC/PAFAH1B1/SIX4/BMPR2/BMP4/FOXS1/AKAP6/UNC13A/RBPJ/PPIB/PAK1/CDKN1A/FGF2/HLX/LGMN/GATA6/SAV1/RBP4/CYFIP1/MAPK1/PHLDA2/PTEN/APP/CHD7/WWC2/AKT1/GOLGA4/ILK/L1CAM/ITSN2/PI…
GO_MAINTENANCE_OF_LOCATION	GO:BP	312	0.576869	1.62173	0.000511509	0.00360641	CAMK2D/UBASH3B/RASA3/NFKB1/SP100/MYO5A/FBN1/JPH2/KDELR3/NRIP1/ITGAV/ERO1A/ARHGAP21/ITGB3/ANXA5/HEXB/F2R/APOA1/NBL1/SOAT1/EHD1/HK1/IL1B/PRKCE/ARL2BP/CASQ1/ITPR2/PINK1/CALR/NTSR1/PLIN2/CCL3/CEMIP/PAFAH1B1/TMSB4X/SYNE3/ABHD5/TLN1/MCOLN3/AKAP6/DMD/TMSB10/CIDEA/FGF2/CX3CL1/GOLPH3/NFKBIA/PML/CALM2/OS9/PDE4D/CXCL11/IL6/P2RY6/VPS13C/CHD7/HSP90B1/CXCL9/AKT1/CALM1/FBXW7/CXCL10/CRY1/SORL1/NR1H2/HSPA5/GPER1/…
GO_REGULATION_OF_MAP_KINASE_ACTIVITY	GO:BP	323	0.670875	1.88783	0.000511509	0.00360641	TRIB2/DUSP4/DUSP6/SPRED1/SPRY2/RGS4/PDGFA/FLT1/MAP4K5/CSPG4/DUSP5/PTPRJ/SPRY4/ADAM9/IQGAP1/IRAK2/WNT7B/TLR4/FGF1/PDGFB/ITGA1/HGF/MAP3K5/EGFR/F2R/ADORA1/RIPK1/TRAF6/TLR6/PEA15/IL1B/EPGN/ADORA2B/SASH1/MAP3K3/PDGFC/KITLG/DUSP18/AKAP13/NGF/CRK/HIPK3/NRG1/EDN1/DUSP10/STK38/MAPKAPK2/GADD45B/EIF2AK2/NEK10/MAP2K1/TGFBR1/MAPK8IP1/FGFR1/SERPINB3/BMP4/ZEB2/TAOK3/PSEN1/STK39/GADD45A/ERCC6/RIPK2/MLKL/DKK1/PTP…
GO_REGULATION_OF_SUPRAMOLECULAR_FIBER_ORGANIZATION	GO:BP	325	0.606173	1.7059	0.000511509	0.00360641	TPM1/RHOC/SDC4/NRP1/CDC42EP3/NF2/CTTN/SPTBN1/DSTN/RGS4/NAV3/FMN1/EPS8/WDR1/SMAD3/DLC1/F2RL1/ARF6/MAP1B/PHLDB2/CLIP1/SPTBN5/TMOD3/APOA1/MET/RASA1/SWAP70/CDC42EP4/BIN1/PRKCE/ROCK1/VASP/AKAP13/ARHGAP18/EDN1/RHOBTB1/SLAIN2/CFL2/ARPC2/TGFBR1/ACTR3/CDC42EP2/TMSB4X/FER/TMOD1/BAIAP2/PSEN1/RB1/SPIRE1/ICAM1/GMFG/S100A10/LDLR/TRIM54/TMSB10/PAK1/RGCC/ROCK2/PTGER4/ADD1/ADD3/CX3CL1/CRYAB/ARHGEF10/FRMD7/SNX9/FH…
GO_CELLULAR_RESPONSE_TO_ABIOTIC_STIMULUS	GO:BP	311	0.559407	1.5717	0.000511771	0.00360641	ERRFI1/NFKB1/GPR68/ANKRD1/SERPINB6/TLR4/BCL10/IRF1/TNFRSF10A/NMT2/NAMPT/CASP3/ZBTB1/EGFR/SOX9/PDE2A/IL1B/PTGS2/ITGA2/BCL2L1/MYLK/MAG/MAPK8/TSPYL5/TLR3/TNFRSF1A/TNKS1BP1/RAB11FIP5/YAP1/LRRC8C/ADIRF/TNFRSF8/CARD16/SLC38A2/RPE65/IFI16/STK39/GADD45A/CASP1/RP1/PTGER4/CDKN1A/COL1A1/HMGA2/RCSD1/CHP1/CRYAB/RELB/BAG3/BDKRB2/POLK/MAP3K1/SNAI2/ENG/TNFRSF10B/PTEN/PPEF1/CRY2/AKT1/CALM1/CRY1/ADSS/NOX4/AQP1/CAB…
GO_REGULATION_OF_CATION_TRANSMEMBRANE_TRANSPORT	GO:BP	310	0.591608	1.66242	0.000511771	0.00360641	CAMK2D/AHNAK/UBASH3B/PRNP/FXYD5/EHD3/MYO5A/RGS4/ADRB2/HECW2/JPH2/SCN1B/NEFL/PDE4B/F2R/GEM/ACTN4/BIN1/PRKCE/FYN/CASQ1/YWHAH/CTSS/PINK1/RRAD/NTSR1/UTRN/STIM2/CEMIP/SLC31A2/TMSB4X/CD63/AKAP6/RELN/DMD/STK39/STOM/GLRX/LRRC55/CHP1/CX3CL1/GNB5/CNIH3/HECW1/SLC30A1/CNKSR3/CALM2/REM1/PDE4D/CXCL11/KIF5B/P2RY6/FXYD2/PTEN/APP/CACNA2D1/CHD7/GALR2/CXCL9/CALM1/CXCL10/MMP9/CAB39/GPER1/ATP2B4/PKD2/CAPN1/TRDN/FXYD7…
GO_TRANSMEMBRANE_RECEPTOR_PROTEIN_SERINE_THREONINE_KINASE_SIGNALING_PATHWAY	GO:BP	319	0.602952	1.69559	0.000511771	0.00360641	TGFBR2/ITGA3/SPTBN1/BTBD11/WWTR1/FBN1/CD109/FERMT2/VIM/RGMB/DKK3/ADAM9/DAB2/FSTL1/SMAD3/SMURF2/VEPH1/TWSG1/LRRC32/NBL1/TGFB1I1/PMEPA1/LOX/TGFB2/HTRA1/PELO/ITGB5/CHST11/NLK/FOXD1/SMAD7/TGFBR1/LNPEP/BMPR2/BMP4/UBE2D1/INHBA/HIPK2/RUNX2/RBPJ/JUN/LTBP2/FST/DKK1/RNF111/PARD3/CIDEA/FSTL3/UBE2D3/PML/BMP5/KLF10/VASN/ZYX/ACVR1/PBLD/IRAK1/SNX6/ENG/FAM83G/FURIN/ITGA8/GREM1/EMILIN1/AFP/COL1A2/SNX25/ILK/ACVRL1…
GO_VESICLE_ORGANIZATION	GO:BP	310	0.633217	1.77934	0.000511771	0.00360641	ANXA2/PICALM/CD59/SDC4/STX11/STX1A/ANKRD28/CTSZ/SERPINE2/AREG/SAMD9L/F2R/SAMD9/KIF13A/MCFD2/SEC24D/ANXA2P2/SNX33/TAP1/SDC1/MYO18A/ANXA1/SRPX/SEC24A/HOOK3/STX2/RAB1A/PTPRN/CALR/SEC23A/ARFGAP3/TAP2/SQSTM1/AP2M1/VAV3/RAB8B/RAB22A/CORO1C/SNX3/PAFAH1B1/SEC23IP/VTI1A/CHMP3/ZEB2/UNC13A/AP3B1/CD34/GBF1/S100A10/TAPBP/HGS/STX7/PI4K2A/COL7A1/GOLPH3/PI4K2B/CNIH3/CHMP1B/DNAJC13/RAB8A/SHROOM2/SEC22B/STAM/RAB32…
GO_VIRAL_LIFE_CYCLE	GO:BP	311	0.605663	1.70166	0.000511771	0.00360641	ANXA2/AXL/ITGB1/PTX3/ZC3HAV1/ANPEP/ITGAV/CXCL8/PLSCR1/ITGB3/NMT2/RAB5A/EGFR/PVR/ISG20/NPC1/ANXA2P2/LRRC15/IFIT5/OASL/RSAD2/ITGA2/RAB1A/CTSB/LAMP1/IFIT1/EPHA2/ITGB5/TRIM8/MX1/ITGA5/GAS6/TRIM21/SNX3/EIF2AK2/ISG15/P4HB/TNIP1/CCL2/SERPINB3/CHMP3/IFI27/ICAM1/LGALS1/IFI16/IFNB1/LDLR/PPIB/ROCK2/STOM/HMGA2/CTBP2/CHMP1B/PML/TNFRSF14/CCL5/OAS3/CCL8/CD74/PDCD6IP/CDC42/APOBEC3G/SCARB2/FURIN/NECTIN2/PARP10/DD…
GO_POSITIVE_REGULATION_OF_CELL_ACTIVATION	GO:BP	318	0.626153	1.76042	0.000512033	0.00360641	PDCD1LG2/TGFBR2/IL7R/SOCS5/AXL/CD274/IL6ST/IL4R/NFKBIZ/IL6R/GAB2/TLR4/BCL10/RUNX1/F2RL1/NFATC2/MMP14/ZBTB1/CLCF1/IL15/IL12A/TRAF6/TLR6/IL7/BST1/HLA-E/CYLD/IL1B/SIRPG/ANXA1/ADORA2B/FYN/TNFSF4/TNIP2/LAMP1/DUSP10/GAS6/VAV3/CCL3/CCL2/SOCS1/TRDC/IL1RL2/PNP/AP3B1/LGALS1/RIPK2/PAK1/ICOSLG/ADAM8/SIRPB1/HLX/TNFRSF14/CCL5/RAG1/ZBTB16/PELI1/CD276/NCK2/CD74/EBI3/IL1RL1/CDC42/EXOSC6/IL6/NECTIN2/APP/IL33/VCAM1…
GO_RESPONSE_TO_MOLECULE_OF_BACTERIAL_ORIGIN	GO:BP	318	0.725754	2.04045	0.000512033	0.00360641	PDCD1LG2/CAPN2/AXL/GNG12/CD274/NFKB1/SERPINE1/VIM/ANKRD1/ADAM9/TICAM2/PDE4B/TFPI/IRAK2/TLR4/BCL10/PRKCA/CXCL8/RPS6KA3/CASP3/F2R/TNIP3/IL12A/TRAF6/ADM/TLR6/EDNRB/THBD/PF4V1/IL1B/CD14/CMPK2/PRKCE/SASH1/PTGS2/TNFAIP3/TNFSF4/SGMS1/TNIP2/NOCT/MAPK8/CXCL1/TLR2/EDN1/DUSP10/GJB2/SPON2/CCL3/MAPKAPK2/SPARC/CCL2/LOXL1/CARD16/IL24/CXCL2/ABR/FER/S100A14/IL36RN/B2M/TIMP4/ICAM1/IL36B/JUN/RIPK2/CD68/CASP1/CARD8/…
GO_EPITHELIAL_TUBE_MORPHOGENESIS	GO:BP	309	0.610355	1.71476	0.000512295	0.00360641	TGFBR2/SDC4/NKX3-1/NRP1/EDNRA/SPRY2/MICAL2/PODXL/VDR/FMN1/CTSZ/HIF1A/AREG/SMAD3/DLC1/BCL10/TNC/FGF1/CTHRC1/SIX1/LGR4/MMP14/LUZP1/PRKACB/SOX9/MET/TRAF6/ADM/PAX8/PGF/TGFB2/TBX2/ST14/WT1/VASP/GBX2/EPHA2/CSF1/EDN1/ARL13B/YAP1/FOXD1/SIX4/BMP4/ZEB2/MTSS1/PSEN1/RBPJ/COL4A1/GZF1/PAK1/FGF2/PML/BMP5/NDRG4/ARHGAP35/DLL4/ACVR1/ENG/NPHP3/SPRY1/CLIC4/GREM1/RSPO2/CSF1R/CXCL10/ILK/SEC24B/CELSR1/ACVRL1/DLG5/PKD2/…
GO_NEGATIVE_REGULATION_OF_LOCOMOTION	GO:BP	307	0.661143	1.85561	0.000512821	0.00360641	TPM1/ADGRG1/NRP1/SPRED1/SEMA3A/SEMA7A/SP100/NF2/SERPINE1/JAG1/NAV3/PTPRJ/VCL/CARD10/RAP2B/DLC1/PHLDB2/CTNNA1/IGFBP3/STC1/ANGPT2/ADORA1/CYGB/NBL1/TIE1/ABHD2/ADAMTS9/CALR/TRIM8/CRK/SEMA4B/NRG1/SRGAP1/SLAMF8/GCSAM/DUSP10/ADTRP/PTPRR/TRIM21/CORO1C/SMAD7/CCL2/PTPRT/IL24/CHMP3/ABR/ARHGDIB/SEPT7/RECK/RGCC/PTGER4/FGF2/CX3CL1/PTPRO/PML/BMP5/NDRG4/DLL4/PBLD/ENG/CYP1B1/BCR/ROBO1/CLIC4/GREM1/PTEN/EMILIN1/IL3…
GO_POSITIVE_REGULATION_OF_CELLULAR_PROTEIN_LOCALIZATION	GO:BP	308	0.554828	1.55757	0.000512821	0.00360641	PRNP/RTN4/ITGB1/ITGA3/SPTBN1/DTX3L/PLK3/IQGAP1/CARD10/PARP9/SMAD3/SH3GLB1/MTCL1/ARF6/EGFR/LIF/LGALS3/GSK3B/SNX33/CYLD/NPTN/IL1B/PRKCE/FYN/PTGS2/SYT11/PTPN9/YWHAH/PINK1/MAPK8/PMAIP1/EPHA2/TRIM8/PPP3CC/ABLIM3/GNAI1/SQSTM1/GAS6/EDEM1/TMEM30B/RAC2/CEMIP/PRKCH/PSEN1/ATG13/MSN/PAK1/ROCK2/STOM/TMEM30A/YWHAQ/PRKAA1/CHP1/LEPROT/CCDC88A/BAG3/UBE2D3/RDX/RHOU/MAPK1/ACSL3/STX3/KIF5B/CNST/APC/AKT1/FBXW7/SORBS1…
GO_RESPONSE_TO_ANTIBIOTIC	GO:BP	307	0.548652	1.53988	0.000512821	0.00360641	CAPN2/ETS1/AXL/RGS4/BIRC2/ADAM9/EPS8/NEFL/AHR/AREG/TNC/PDGFB/HGF/MAP3K5/CASP3/RIPK1/MET/ADCY8/SDC1/CD14/ANXA1/PRKCE/FYN/TNFAIP3/STAT1/NQO1/ITPR2/BCL2L1/PINK1/FOSL1/CRK/EDN1/GNAI1/GJB2/PPP2CB/CCL7/SPARC/NPPC/SETD7/SRD5A1/ICAM1/JUN/SPHK1/TH/COL1A1/PRKAA1/PLEKHA1/CRYAB/CAT/RBP4/GLRX2/KPNA4/CYP1B1/SDF4/IL6/PTEN/VCAM1/PDE8A/TRH/PDGFRB/AQP1/RELA/HSPA5/CYP1A1
GO_RESPONSE_TO_VIRUS	GO:BP	294	0.670769	1.88001	0.000513347	0.00360641	CDK6/GBP3/BIRC2/DTX3L/ZC3HAV1/IRF9/PARP9/F2RL1/IRF1/PLSCR1/NLRC5/TRIM44/IRF2/IFIT3/IL15/ISG20/IL12A/DDX58/DDX60/IFIT2/IL1B/IFIT5/OASL/IFIH1/RSAD2/HTRA1/TNFAIP3/UNC93B1/MICA/TNFSF4/RIOK3/STAT1/BCL2L1/IFIT1/FOSL1/PMAIP1/IFI6/TLR3/MX1/SPON2/OAS2/RTP4/EIF2AK2/TMEM173/ISG15/APOBEC3B/IFI44L/IFI27/TRAF3IP2/AIM2/BIRC3/IFI16/IFNB1/SAMHD1/IFNGR2/ERCC6/GBF1/IFI44/DNAJC3/ATG7/BATF3/HMGA2/ACTA2/TRIM22/STAT2/I…
GO_STRESS_ACTIVATED_PROTEIN_KINASE_SIGNALING_CASCADE	GO:BP	295	0.620468	1.73873	0.000513347	0.00360641	SEMA3A/NFKB1/MAP4K5/IRAK2/WNT7B/TLR4/F2RL1/MAP4K4/HGF/MAP3K5/EGFR/RIPK1/SH3RF1/TRAF6/TLR6/CYLD/IL1B/ADORA2B/SASH1/TGFB2/TNIP2/PINK1/STK10/MAP3K3/MAPK8/TLR3/HIPK3/EDN1/DUSP10/MAPKAPK2/GADD45B/EIF2AK2/MAP2K1/MAPK8IP1/RELL1/SERPINB3/PAFAH1B1/ZEB2/TAOK3/IL36RN/HIPK2/IL36B/STK39/GADD45A/ERCC6/RIPK2/MLKL/DKK1/PTPN1/PAK1/PTGER4/SLK/SPAG9/IL1RN/CRYAB/MAP4K3/MAP3K1/SH3RF3/WNT7A/RAPGEF1/IL36G/MAPK1/TNIK/DN…
GO_AGING	GO:BP	297	0.587216	1.64598	0.000513611	0.00360641	TGFBR2/PICALM/CDK6/PRNP/SERPINE1/PLK2/NUAK1/ATP2B1/ERO1A/DNMBP/LIMS1/CTNNA1/LOXL2/NAMPT/LMNA/COL4A2/IL15/ADM/EDNRB/PTGS2/IGFBP1/BCL2A1/TBX2/NQO1/MAP3K3/CALR/MBD2/ARNTL/EDN1/GCLM/GJB2/TIMP2/SOD2/MAP2K1/PSEN1/ICAM1/JUN/CD68/DKK1/ATG7/TH/KRT14/AMFR/CDKN1A/HMGA2/CX3CL1/CRYAB/PML/KYNU/CAT/MAPK1/GLRX2/MARCH5/PDE4D/NFKB2/IRAK1/ENG/PPP3CA/PLA2R1/PTEN/APP/VCAM1/AKT1/ILK/PDGFRB/NOX4/TNFRSF1B/ATM/RELA/CYP1A…
GO_CAMERA_TYPE_EYE_DEVELOPMENT	GO:BP	297	0.542542	1.52075	0.000513611	0.00360641	TGFBR2/NRP1/NES/NF2/JAG1/FBN1/VIM/HIF1A/WNT7B/SMAD3/ATP2B1/WNT5B/FAT1/FJX1/TWSG1/EGFR/COL8A1/SOX9/MAX/NDP/ROM1/BCAR3/TGFB2/TBX2/WT1/FOXC1/EPHA2/ALDH1A3/SDK2/PDGFRA/WNT9A/TGFBR1/BMPR2/BMP4/ZEB2/INHBA/TMOD1/HIPK2/RPE65/PSEN1/JUN/COL4A1/TDRD7/RP1/TH/NECTIN3/CRYAB/RBP4/ARHGAP35/SHROOM2/WNT7A/DLL4/CYP1B1/FRS2/CLIC4/CHD7/TENM3/AQP5/PDGFRB/NECTIN1/ACVRL1/LAMB2/DLX1/CYP1A1/DLX2/ATP2B4/KLF4/CRYBB2/CC2D2A/…
GO_NEGATIVE_REGULATION_OF_RESPONSE_TO_EXTERNAL_STIMULUS	GO:BP	306	0.669613	1.87838	0.000513611	0.00360641	SOCS3/ETS1/PLAU/ANXA2/NT5E/UBASH3B/NRP1/SOCS5/SEMA3A/SEMA7A/NFKB1/SERPINE1/CD9/PDGFA/PLAUR/CD109/SERPINE2/TFPI/SMAD3/PHLDB2/PLAT/PDGFB/HGF/ANXA5/ANGPT2/ADORA1/APOA1/NBL1/THBD/ANXA2P2/HTRA1/TNFAIP3/RIOK3/NDFIP1/SPP1/SERPINB2/BACE1/CRK/TNFRSF1A/SEMA4B/EDN1/SLAMF8/DUSP10/PROS1/ADTRP/PDGFRA/CCL2/CARD16/ABR/CEACAM1/RB1/CD34/LDLR/CARD8/PTGER4/CDKN1A/FGF2/CX3CL1/PTPRO/C1QTNF1/SNAI2/SEC14L1/FAP/BCR/ACP5/…
GO_PROTEIN_DEPHOSPHORYLATION	GO:BP	305	0.593731	1.665	0.000513611	0.00360641	UBASH3B/DUSP4/DUSP6/PLPP3/DUSP5/PTPRJ/PDP1/NUAK1/DLC1/ITGA1/RCAN1/CTTNBP2NL/PTPRE/IGFBP3/ADORA1/LGALS3/GSK3B/SWAP70/ROCK1/PTPN9/PPP4R1L/PINK1/PTPRN/DUSP18/PPP3CC/RCAN2/PHACTR2/DUSP10/PPP4R1/PPP2CB/PTPRR/PTPN14/STYX/EIF2AK2/PTPRT/PPP1R36/PPP2R5B/MGAT5/PPP1R1C/HACD2/PTPN1/ROCK2/PPP1R15A/PLPP1/PTPRO/PTPRA/PPP1CB/DUSP27/CALM2/PTP4A2/PTPMT1/PPP1R3C/PPP2R5E/PPM1F/PPP1R14B/PPP3CA/SHOC2/IKBKB/MTMR2/PTEN/…
GO_PROTEIN_LOCALIZATION_TO_CELL_PERIPHERY	GO:BP	303	0.614742	1.72382	0.000513611	0.00360641	ANXA2/PICALM/PRNP/RAB31/EHD3/ITGB1/ITGA3/MYO5A/SPTBN1/OPTN/CDH2/TSPAN5/DAB2/ARF6/CLIP1/MMP14/MACF1/ADAM10/ANK1/EGFR/LGALS3/KIF13A/RHOQ/EHD2/ANXA2P2/TMBIM1/LRRC15/RAB3B/PRKCE/ROCK1/EFR3A/PTPN9/BCL2L1/SEC23A/EPHA2/RAPGEF2/TNFRSF1A/RAB10/GNAI1/SQSTM1/GAS6/AP2M1/RAB8B/ARL13B/NUMB/MRAP2/FAM126A/PRKCH/BLZF1/RAB15/S100A10/ROCK2/SYTL2/SKAP1/TTC7A/STX7/GOLPH3/NECTIN3/NUBP1/GBP1/GPC6/CLTC/RDX/RAB8A/RTKN/TN…
GO_REGULATION_OF_AUTOPHAGY	GO:BP	306	0.560759	1.57303	0.000513611	0.00360641	PIP4K2A/CTTN/PLK2/ADRB2/OPTN/FEZ2/PLK3/HIF1A/SH3GLB1/MTCL1/HGF/RNF152/DRAM1/NAMPT/RAB5A/CASP3/SH3BP4/ABL2/MET/NPC1/ROCK1/KDR/PINK1/MAPK8/TRIM8/QSOX1/TRIM21/LZTS1/MCL1/CTSA/ATG13/IFI16/RIPK2/ATP6V1D/PAFAH1B2/ATG7/PRKAA1/RAB12/TRIM22/DAPK2/IL10RA/BAG3/BOK/RAB8A/SEC22B/SPTLC2/SNX6/AMBRA1/CAPNS1/VPS13C/SUPT5H/ATP6V1E1/AKT1/ATP6V0D2/FBXW7/PRKAG3/XBP1/WDR41/ATM/PIK3CA/DAPK3/SCOC/ATP6V1C2/SOGA3/CAPN1/DH…
GO_REGULATION_OF_INFLAMMATORY_RESPONSE	GO:BP	305	0.666823	1.86997	0.000513611	0.00360641	SOCS3/ETS1/NT5E/SOCS5/SEMA7A/NFKB1/MGLL/IL6ST/SERPINE1/NFKBIZ/OSMR/BIRC2/IL1R1/SMAD3/TLR4/HGF/EGFR/SUCNR1/ADORA1/APOA1/IL15/TLR6/EDNRB/BST1/HLA-E/CYLD/PDE2A/IL1B/ANXA1/ADORA2B/PTGS2/ITGA2/TNFAIP3/TNFSF4/NDFIP1/C2CD4B/TLR3/TLR2/TNFRSF1A/SLAMF8/DUSP10/C2CD4A/CCL3/TMEM173/TNIP1/TMSB4X/ABR/IL1RL2/NFE2L1/RB1/BIRC3/TBC1D23/STK39/LDLR/IL17D/PTGER4/ADAM8/NLRP10/CX3CL1/NR1D2/SBNO2/NFKBIA/CCL5/GGT1/ZYX/IL1…
GO_REGULATION_OF_T_CELL_ACTIVATION	GO:BP	297	0.65406	1.83334	0.000513611	0.00360641	PDCD1LG2/TGFBR2/IL7R/SDC4/PRNP/SOCS5/CD274/IL6ST/IL4R/NFKBIZ/IL6R/TNFSF18/BCL10/RUNX1/IRF1/NFATC2/TWSG1/CASP3/ZBTB1/LRRC32/IL15/SH3RF1/IL12A/LGALS3/TRAF6/IL7/HLA-E/CYLD/IL1B/SIRPG/ANXA1/FYN/TNFSF4/NDFIP1/DUSP10/SMAD7/RAC2/MAPK8IP1/CCL2/LOXL3/BMP4/SOCS1/IL1RL2/CEACAM1/PNP/PRKAR1A/AP3B1/LGALS1/IFNB1/RIPK2/PAK1/ICOSLG/ADAM8/SIRPB1/HLX/TNFRSF21/TNFRSF14/CCL5/RAG1/ZBTB16/IFNL1/PELI1/CD276/NCK2/CD74/EB…
GO_CALCIUM_ION_TRANSMEMBRANE_TRANSPORT	GO:BP	299	0.575934	1.61372	0.000513875	0.00360641	ANXA2/CAMK2D/AHNAK/UBASH3B/PRNP/EHD3/RASA3/CATSPER1/MYO5A/JPH2/PDE4B/ATP2B1/ITGAV/ERO1A/ANXA5/F2R/GEM/ANXA2P2/PDE2A/BIN1/PRKCE/FYN/CASQ1/ITPR2/NALCN/RRAD/FAM155A/NTSR1/STIM2/YME1L1/GAS6/PANX1/CCL3/CEMIP/MCOLN3/MICU3/AKAP6/PSEN1/DMD/MCU/FGF2/ATP2B2/CX3CL1/GNB5/IL1RAPL1/CALM2/REM1/PDE4D/CXCL11/P2RY6/CACNA2D1/CHD7/SEC61A1/CXCL9/CALM1/CXCL10/GPER1/ATP2B4/PLCB3/PKD2/ANXA6/TRDN/ANK2/VDAC1/CHRNA9/APLNR/…
GO_SKIN_DEVELOPMENT	GO:BP	299	0.57712	1.61704	0.000513875	0.00360641	ERRFI1/ITGA3/MYO5A/PDGFA/VDR/JAG1/CD109/FOSL2/ADAM9/RUNX1/COL5A3/ITGA6/CTSL/LGR4/CASP3/EGFR/EREG/SOX9/KRT80/COL5A2/MET/ANXA1/ROCK1/PPL/TGFB2/ITGA2/ST14/FOXC1/EPHA2/CLDN4/YAP1/MAP2K1/ITGB4/KRT7/KRT34/INHBA/PRKCH/CDSN/PSEN1/RBPJ/FST/DKK1/KRT86/ROCK2/KRT14/COL1A1/COL5A1/KRT79/SAV1/PRR9/TGM5/TRIM16/NCOA3/KRTAP2-3/CAPNS1/PALLD/FURIN/CLIC4/PKP3/GJB3/COL1A2/ZFP36/CELSR1/KRT78/FOXQ1/RELA/KRT18/ADAMTS2/CA…
GO_PEPTIDYL_SERINE_MODIFICATION	GO:BP	292	0.597176	1.67358	0.000514139	0.00360641	CD44/CAMK2D/TGFBR2/SPRY2/PLK2/LATS2/PRKCA/PDGFB/HGF/RPS6KA3/EGFR/DCLK3/RIPK1/LIF/RPS6KA4/GSK3B/PRKCE/BCAR3/ROCK1/PTGS2/GALNT1/IL11/PINK1/MAST4/MAPK8/CSNK1A1/TNKS1BP1/HIPK3/STK38/GAS6/NLK/MAPKAPK2/SMAD7/TGFBR1/DCLK2/STK32B/GALNT4/IL24/PRKCH/HIPK2/DMD/IFNB1/STK39/ERCC6/RIPK2/DKK1/PAK1/ROCK2/SGK1/HMGA2/PRKAA1/CNKSR3/BDKRB2/FNIP2/ANGPT1/VRK2/MAPK1/CAPRIN2/NCK2/PDE4D/CREBL2/PPM1F/GALNT16/DOCK7/IKBKB/P…
GO_REGULATION_OF_VASCULATURE_DEVELOPMENT	GO:BP	304	0.680768	1.90854	0.000514139	0.00360641	ETS1/TGFBR2/DDAH1/NRP1/ADAM12/SPRED1/SPRY2/ITGB1/TNFRSF12A/SP100/SERPINE1/PLK2/FAM129B/FLT1/IL6R/VEGFC/ITGB8/HIF1A/CARD10/RUNX1/PRKCA/CXCL8/NFATC2/FGF1/PDGFB/HGF/ANGPT2/COL4A2/ADM/SERPINB7/ISM1/TIE1/CFLAR/ERAP1/IL1B/HHEX/PGF/ANXA1/ROCK1/SASH1/TGFB2/PTGS2/ADAMTS9/TNFAIP3/WT1/STAT1/KDR/FOXC1/IL1A/MAP3K3/ECSCR/EPHA2/TLR3/RAPGEF2/THBS2/EGLN1/FGFBP1/ITGA5/SOD2/SPARC/F3/EPN2/BMP4/PKM/CEACAM1/WARS/HIPK2…
GO_RECEPTOR_MEDIATED_ENDOCYTOSIS	GO:BP	293	0.63572	1.78113	0.000514403	0.00360641	ANXA2/TGFBR2/PICALM/RAB31/ITGB1/CTTN/SERPINE1/CD9/ADRB2/AAK1/DAB2/CXCL8/ARF6/HHIPL1/ITGB3/LOXL2/RAB5A/MEGF10/APOA1/APOL1/ADM/ANXA2P2/LDLRAD3/CAP1/TINAGL1/CD14/SYT11/LRP10/CALR/ANKRD13A/CD163L1/SCARA3/AP2M1/LOXL4/SPARC/LRRTM2/TINAG/CLTB/LOXL3/MICALL1/CD63/NUMB/CEACAM1/B2M/LDLR/DKK1/ITGA4/CUBN/HYOU1/SNX9/DNAJC13/CLTC/ANGPT1/IGF2R/COLEC12/SCARB2/SSC5D/PLA2R1/MTMR2/ARRB1/GREM1/HSP90B1/PDLIM7/SORL1/SD…
GO_ACTIVATION_OF_INNATE_IMMUNE_RESPONSE	GO:BP	300	0.614955	1.72246	0.000514668	0.00360641	RFTN1/RTN4/NFKB1/BIRC2/TICAM2/IRAK2/TLR4/BCL10/F2RL1/IRF1/CTSL/LGR4/RPS6KA3/PRKACB/TNIP3/RIPK1/TRAF6/DDX58/TLR6/DDX60/CYLD/CD14/IFIH1/RSAD2/PRKCE/FYN/TNFAIP3/UNC93B1/CTSB/RIOK3/TNIP2/CTSS/PSMB8/TLR3/TLR2/PSMD5/MAPKAPK2/TMEM173/TNIP1/S100A14/UBE2D1/OTUD4/PSMB9/AIM2/BIRC3/IFI16/RIPK2/PAK1/LGMN/RELB/TLR1/UBE2D3/NFKBIA/MAP3K1/SEC14L1/PELI1/IRAK1/COLEC12/PSMC1/PSMC3/IKBKB/PSMC6/UBE2D2/HSP90B1/ERBIN/PS…
GO_NEGATIVE_REGULATION_OF_NERVOUS_SYSTEM_DEVELOPMENT	GO:BP	291	0.550352	1.54074	0.000515198	0.00360641	ADGRG1/NRP1/RTN4/PMP22/SEMA3A/SEMA7A/PLK2/JAG1/VIM/CTSZ/ARF6/MAP4K4/CTNNA1/PRKACB/SOX9/EDNRB/GSK3B/IL1B/HOOK3/PTPN9/DENND5A/YWHAH/SPP1/CALR/MAG/ZNF365/DRAXIN/RAPGEF2/TLR2/SEMA4B/NRG1/DUSP10/PAFAH1B1/GPR161/B2M/PSEN1/LGALS1/LDLR/SPOCK1/DKK1/CX3CL1/TNFRSF21/PTPRO/WNT7A/DIXDC1/BAG5/PPP3CA/IL6/MTMR2/PTEN/APP/RTN4RL1/DDX6/TRAK2/NR2F1/PTPRG/CD38/SORL1/DLX1/REST/DLX2/RNF6/BMPR1A/KCTD11/SEMA3C
GO_POSITIVE_REGULATION_OF_RESPONSE_TO_EXTERNAL_STIMULUS	GO:BP	287	0.700141	1.96036	0.000515198	0.00360641	ETS1/NRP1/IL6ST/SERPINE1/OPTN/CDH13/NFKBIZ/OSMR/IL6R/VEGFC/CREB3/SMAD3/TLR4/PRKCA/F2RL1/CXCL8/PDGFB/ADAM10/EGFR/SUCNR1/IL15/MET/IL12A/NDEL1/TRAF6/TLR6/SWAP70/THBD/DDX60/HLA-E/PDE2A/IL1B/PGF/ADORA2B/SASH1/PTGS2/ITGA2/TNFSF4/KDR/C2CD4B/CMKLR1/CALR/FGF16/TLR3/TLR2/TNFRSF1A/CSF1/EDN1/GAS6/C2CD4A/CCL3/CCL7/RAC2/FGFR1/F3/TNIP1/TMSB4X/BMPR2/S100A14/STK39/RIPK2/LDLR/IL17D/SCG2/PTGER4/ADAM8/NLRP10/FGF2/CX…
GO_RENAL_SYSTEM_DEVELOPMENT	GO:BP	289	0.636428	1.782	0.000515198	0.00360641	SDC4/NKX3-1/NRP1/MYO1E/ITGA3/PODXL/PDGFA/JAG1/WWTR1/FBN1/IL6R/FMN1/IQGAP1/WNT7B/SMAD3/ITGA6/FGF1/SIX1/LGR4/PDGFB/ANGPT2/SOX9/LIF/SERPINB7/PAX8/CFLAR/SDC1/PGF/TGFB2/WT1/STAT1/FOXC1/ARID5B/YAP1/FOXD1/PDGFRA/SMAD7/TGFBR1/ITGB4/FGFR1/SIX4/BMP4/HAS2/MTSS1/COL4A1/CD34/GZF1/GPR4/RARB/ACTA2/TBX18/FGF2/CEP55/FSTL3/PTPRO/CAT/RBP4/ANGPT1/ZBTB16/NPHP3/SPRY1/PECAM1/ITGA8/GREM1/GCNT4/SEC61A1/KANK2/ILK/PDGFRB/L…
GO_RESPONSE_TO_TUMOR_NECROSIS_FACTOR	GO:BP	289	0.658772	1.84456	0.000515198	0.00360641	NKX3-1/GBP3/TNFRSF12A/NFKB1/BIRC2/ANKRD1/ADAM9/TNFSF18/F2RL1/CXCL8/CASP4/LIMS1/TNFSF15/MAP3K5/ADAM10/CASP3/CD70/APOA1/CD58/RIPK1/TRAF1/ACTN4/CYLD/CD14/PTGS2/TNFAIP3/TNFSF4/SGMS1/STAT1/TNFSF8/PSMB8/TNFRSF1A/PSMD5/EDN1/GAS6/CCL3/CCL7/GBP2/CCL2/TNFRSF8/TMSB4X/CARD16/HAS2/DCSTAMP/PSMB9/AIM2/BIRC3/ICAM1/SPHK1/CASP1/CCL20/CARD8/COL1A1/SPPL2A/POSTN/CX3CL1/TNFRSF9/TNFRSF21/GBP1/NFKBIA/TNFRSF14/MAP4K3/CCL…
GO_REGULATION_OF_CELL_MORPHOGENESIS_INVOLVED_IN_DIFFERENTIATION	GO:BP	290	0.634348	1.77595	0.000515464	0.00360641	FN1/NRP1/RTN4/TNFRSF12A/SEMA3A/SEMA7A/CTTN/SDC2/DOCK5/CDH2/HECW2/NEFL/NRCAM/MELTF/MAP1B/LIMS1/MACF1/ADAM10/PLXNA4/APOA1/NDEL1/PLXNA2/BDNF/GSK3B/ACTN4/NEDD9/KIF13B/YWHAH/SPP1/CALR/MAG/DRAXIN/NGF/RAPGEF2/CRK/SEMA4B/DOCK1/CORO1C/LZTS1/ARPC2/MAP2K1/TTL/ISLR2/PAFAH1B1/BMPR2/ZEB2/HAS2/RELN/PSEN1/S100A10/MAP6/PAK1/POSTN/IL1RAPL1/PLXNA1/HECW1/GBP1/PTPRO/PDLIM5/ARHGAP35/WNT7A/CYFIP1/CAPRIN2/TNIK/CHODL/ARH…
GO_NEGATIVE_REGULATION_OF_CELL_ADHESION	GO:BP	253	0.707463	1.97383	0.000517331	0.00360641	PDCD1LG2/UBASH3B/SDC4/PRNP/SOCS5/FXYD5/CD274/PODXL/NF2/SERPINE1/CD9/JAG1/IL4R/CDH13/SERPINE2/DLC1/RUNX1/MELTF/TNC/IRF1/MAP4K4/PHLDB2/MMP14/ADAM10/TWSG1/CASP3/LRRC32/ANGPT2/PLXNA4/APOA1/PLXNA2/LGALS3/RASA1/ACTN4/SWAP70/ANXA1/TNFSF4/NDFIP1/TGFBI/LPXN/ADTRP/CORO1C/SMAD7/LOXL3/BMP4/SOCS1/CEACAM1/ARHGDIB/PRKAR1A/CDSN/LGALS1/IFNB1/SPOCK1/RGCC/COL1A1/POSTN/IL1RN/CX3CL1/HLX/TNFRSF21/PLXNA1/GBP1/PTPRO/TNF…
GO_REGULATION_OF_TRANSPORTER_ACTIVITY	GO:BP	253	0.597353	1.66662	0.000517331	0.00360641	CAMK2D/AHNAK/PRNP/FXYD5/EHD3/MYO5A/ADRB2/HECW2/JPH2/SCN1B/NEFL/PDE4B/CTTNBP2NL/GEM/RIPK1/ACTN4/PRKCE/CASQ1/NDFIP1/YWHAH/CTSS/PINK1/RRAD/NTSR1/UTRN/STIM2/TMSB4X/AKAP6/RELN/DMD/STK39/STOM/SGK1/GLRX/LRRC55/CHP1/GNB5/CNIH3/HECW1/CNKSR3/CALM2/REM1/PDE4D/KIF5B/P2RY6/FXYD2/PTEN/APP/CACNA2D1/GALR2/CALM1/MMP9/CAB39/PKD2/CAPN1/TRDN/FXYD7/ATP1B3/OXSR1/ANK2/NEDD4/DLG1/DYSF/PPARG/RASGRF1/SLC9A1/KCNE4
GO_CELL_JUNCTION_ORGANIZATION	GO:BP	281	0.732136	2.04556	0.000517598	0.00360641	RHOC/PLEC/LAMC1/SDC4/FN1/NRP1/DST/NF2/CTTN/CD9/ACTN1/CDH13/CDH2/PTPRJ/FERMT2/FMN1/HEG1/VCL/IQGAP1/WDR1/SMAD3/DLC1/RUNX1/PRKCA/F2RL1/ITGA6/ARF6/RASSF8/LIMS1/MAP4K4/PHLDB2/RAP1B/MMP14/CTNNA1/MACF1/LAMC2/F2R/PVR/CTNND1/TJP1/ACTN4/COL17A1/VMP1/ROCK1/TGFB2/ITGA2/KDR/VASP/EPHA2/RAPGEF2/SDK2/ITGA5/GJB2/RAB8B/CORO1C/SMAD7/TGFBR1/ITGB4/NUMB/FBLIM1/TLN1/PRKCH/S100A10/ROCK2/SLK/KRT14/PARD3/ADD1/NECTIN3/PTPR…
GO_ERK1_AND_ERK2_CASCADE	GO:BP	280	0.665867	1.85989	0.000517598	0.00360641	CD44/FN1/NRP1/DUSP4/DUSP6/SPRED1/SPRY2/ERRFI1/SEMA7A/PDGFA/FLT1/SPRY4/TLR4/ITGAV/PRKCA/F2RL1/PDGFB/RAP1B/EGFR/F2R/SOX9/LIF/CFLAR/NPTN/IL1B/KDR/PDGFC/EPHA2/RAPGEF2/DUSP10/GAS6/PTPRR/CCL3/PDGFRA/CCL7/STYX/NEK10/MAP2K1/TNIP1/CCL2/OXTR/BMP4/APIP/CEACAM1/ICAM1/JUN/RIPK2/PTPN1/CCL20/PTGER4/FGF2/CX3CL1/GBP1/CNKSR3/CCL5/NDRG4/ANGPT1/NOTCH2/CCL8/RAPGEF1/MAPK1/SHC1/CD74/GPR55/ZFP36L2/SPRY1/ARRB1/P2RY6/FRS2…
GO_STRIATED_MUSCLE_CELL_DIFFERENTIATION	GO:BP	254	0.661395	1.8458	0.000517598	0.00360641	MYOF/TPM1/CAPN2/MYH9/ADAM12/ITGB1/RGS4/IL4R/FAM129B/CDH2/ANKRD1/FHL2/KCNH1/WDR1/NFATC2/SIX1/MMP14/TMOD3/LMNA/CASP3/TANC1/BDNF/LOX/EHD1/EHD2/MYPN/CFLAR/SDC1/MYOZ2/WT1/CASQ1/CALR/POPDC2/AKAP13/NRG1/EDN1/CFL2/PDGFRA/SORBS2/SIX4/BMP4/AKAP6/TMOD1/PRKAR1A/RB1/DMD/RBPJ/DKK1/PAK1/RARB/SPAG9/GATA6/PDLIM5/ANKRD2/MEF2A/ACVR1/POPDC3/PPP3CA/BVES/NLN/FRS2/GREM1/CXCL9/AKT1/CXCL10/PDGFRB/TMOD2/NOX4/XBP1
GO_MESENCHYME_DEVELOPMENT	GO:BP	259	0.653338	1.82217	0.000518135	0.00360641	TGFBR2/FN1/NRP1/EDNRA/RTN4/SEMA3A/SEMA7A/JAG1/WWTR1/DAB2/HIF1A/SMAD3/PHLDB2/SIX1/HGF/LOXL2/SOX9/TGFB1I1/EDNRB/GSK3B/IL1B/TGFB2/TBX2/WT1/STAT1/FOXC1/KITLG/GBX2/SEMA4B/PHLDB1/NRG1/EDN1/YAP1/CORO1C/FOXD1/SMAD7/TGFBR1/FGFR1/SERPINB3/SIX4/LOXL3/BMPR2/RANBP3L/BMP4/NRP2/ZEB2/HAS2/RBPJ/RGCC/S100A4/COL1A1/HMGA2/ACTA2/BMP5/SNAI2/VASN/MAPK1/ACVR1/PBLD/ENG/ROBO1/SPRY1/POGLUT1/IL6/GREM1/PTEN/PDGFRB/ACVRL1/DLG…
GO_PHAGOCYTOSIS	GO:BP	259	0.64816	1.80773	0.000518135	0.00360641	MYH9/AXL/RAB31/ITGB1/PTX3/PTPRJ/ITGAV/IL15RA/F2RL1/ITGB3/RAB5A/MEGF10/ADORA1/APOA1/IL15/MET/GULP1/MYO18A/IL1B/SIRPG/CD14/ANXA1/SRPX/PRKCE/FYN/ITGA2/SYT11/CALR/TLR2/CRK/CD93/DOCK1/GAS6/VAV3/SPON2/RHOBTB1/DOCK2/CORO1C/ARPC2/SNX3/ACTR3/CCL2/TXNDC5/ANXA11/ABR/TRDC/BAIAP2/LDLR/PAK1/SIRPB1/NCF2/PEAR1/ARPC1B/CYFIP1/RAPGEF1/MAPK1/SYT7/CDC42/COLEC12/ARHGAP12/BCR/PECAM1/P2RY6/PTEN/ABI1/PIK3CA/MFGE8/ACTG1/T…
GO_ANTIGEN_RECEPTOR_MEDIATED_SIGNALING_PATHWAY	GO:BP	249	0.558149	1.55597	0.000518403	0.00360641	PRNP/RFTN1/NFKB1/NFKBIZ/PTPRJ/PDE4B/BCL10/RUNX1/KCNN4/NFATC2/LGALS3/TRAF6/CYLD/FYN/BCAR1/LPXN/PSMB8/PSMD5/GCSAM/VAV3/BTN2A1/TRDC/CEACAM1/PRKCH/PSEN1/PSMB9/RIPK2/HLA-DRA/PAK1/ICOSLG/SKAP1/PLEKHA1/HLA-DRB5/TNFRSF21/GBP1/MAPK1/CD276/PDE4D/HLA-DRB4/PSMC1/UBASH3A/PSMC3/IKBKB/NECTIN2/PSMC6/CD22/ELF1/PSME2/CD38/HLA-DRB1/PIK3CA/RELA/PIK3CD/CMTM3/MALT1/LCP2/ZC3H12A/PSMD8/IGHV1-3/PSMD1/PSMC4/PIK3R1/EIF2B2/…
GO_GLIOGENESIS	GO:BP	270	0.589983	1.64646	0.000518403	0.00360641	CDK6/SH3TC2/ADGRG1/RTN4/NF2/IL6ST/CD9/GPC1/CDH2/CSPG4/VIM/SERPINE2/WDR1/AREG/TLR4/NDRG1/MMP14/HEXB/EGFR/CLCF1/SOX9/LIF/LAMB1/IL1B/ANXA1/BIN1/TGFB2/MAG/ZNF365/TLR2/NRG1/CSF1/DUSP10/CCL3/GAP43/MAP2K1/CCL2/PAFAH1B1/NFE2L1/PRKCH/RELN/PSEN1/LDLR/PARD3/CX3CL1/TNFRSF21/ARHGEF10/BOK/MAPK1/IL6/PTEN/APP/IL33/CSF1R/MMP24/AKT1/ILK/LAMB2/ROR2/HDAC11/DLX1/RELA/DLX2/TENM4/GPR183/ETV5/NRROS/EIF2B2/PAX6/PPARG/PTN
GO_NEURON_PROJECTION_GUIDANCE	GO:BP	270	0.5658	1.57897	0.000518403	0.00360641	NRP1/SEMA3A/SEMA7A/SPTBN1/FAM129B/FEZ2/GPC1/GAB2/SCN1B/NRCAM/PRKCA/KLF7/SPTBN5/PLXNA4/PLXNA2/BDNF/MYPN/NPTN/FYN/ALCAM/VASP/GBX2/DRAXIN/EPHA2/ROBO4/SEMA4B/NTN4/NRXN3/EXT1/SPON2/B3GNT2/GAP43/FOXD1/RAC2/SH3KBP1/TUBB3/BMPR2/NRP2/RELN/NEXN/PLXNA1/ETV1/PTPRO/PTPRA/DRGX/ARHGAP35/CYFIP1/MAPK1/SHC1/ROBO1/PALLD/ENAH/FRS2/APP/CSF1R/ZSWIM8/UNC5C/NECTIN1/PDLIM7/LAMB2/L1CAM/PIK3CA/PIK3CD/SEMA3C/EFNA2/SEMA6D/PI…
GO_POSITIVE_REGULATION_OF_MAP_KINASE_ACTIVITY	GO:BP	249	0.680831	1.89797	0.000518403	0.00360641	DUSP6/PDGFA/FLT1/MAP4K5/CSPG4/DUSP5/ADAM9/IQGAP1/IRAK2/WNT7B/TLR4/FGF1/PDGFB/ITGA1/HGF/MAP3K5/EGFR/F2R/ADORA1/RIPK1/TRAF6/TLR6/PEA15/IL1B/EPGN/ADORA2B/SASH1/MAP3K3/PDGFC/KITLG/AKAP13/NGF/CRK/NRG1/EDN1/MAPKAPK2/GADD45B/EIF2AK2/NEK10/MAP2K1/TGFBR1/FGFR1/BMP4/ZEB2/TAOK3/PSEN1/STK39/GADD45A/ERCC6/RIPK2/MLKL/DKK1/PTPN1/PAK1/ADAM8/PRKAA1/SPAG9/FGF2/MAP4K3/PIK3R5/MAP3K1/ADRA2B/RAPGEF1/MAPK1/TNIK/SHC1/CD…
GO_POSITIVE_REGULATION_OF_PEPTIDE_SECRETION	GO:BP	258	0.616516	1.71927	0.000518403	0.00360641	CD274/SPTBN1/IL4R/GPR68/VEGFC/ANKRD1/ADAM9/HIF1A/TLR4/F2RL1/KCNN4/EGFR/F2R/ADORA1/CD58/DDX58/ADCY8/HK1/HLA-E/MYO18A/IL1B/CD14/IFIH1/PRKCE/TGFB2/SEC24A/TNFSF4/IL1A/TLR2/PANX1/RAB8B/CCL3/AIM2/CD34/RIPK2/MCU/CASP1/RGCC/CARD8/PTGER4/ADAM8/NLRP10/POSTN/GOLPH3/TLR1/TNFRSF14/TRIM16/RBP4/IL1RL1/IL6/KIF5B/ARRB1/OSM/CRTAM/IL33/CSF1R/TRH/CD38/XBP1/NR1H2/GPER1/MMP8/MMP12
GO_REGULATION_OF_CELLULAR_RESPONSE_TO_GROWTH_FACTOR_STIMULUS	GO:BP	255	0.696202	1.94236	0.000518403	0.00360641	MYOF/TGFBR2/SPRY2/ITGA3/FAM129B/GPC1/FLT1/FBN1/CD109/SPRY4/VEGFC/DKK3/DAB2/HIF1A/SMAD3/FAM20C/SMURF2/FGF1/ITGB3/VEPH1/TWSG1/SHISA2/NBL1/TGFB1I1/PMEPA1/LOX/CFLAR/NPTN/IL1B/HHEX/HTRA1/PELO/FGF16/CHST11/FGFBP1/ITGA5/CCBE1/FOXD1/SMAD7/TGFBR1/FGFR1/EPN2/BMPR2/BMP4/CD63/PPP2R5B/HIPK2/RUNX2/RBPJ/ADAMTS3/DKK1/PTPN1/HGS/RNF111/CREB3L1/CIDEA/FGF2/FSTL3/VASN/CYFIP1/PBLD/SNX6/ENG/ROBO1/SPRY1/ITGA8/GREM1/EMIL…
GO_REGULATION_OF_LEUKOCYTE_DIFFERENTIATION	GO:BP	249	0.662155	1.84591	0.000518403	0.00360641	TGFBR2/IL7R/SIGLEC15/CDK6/UBASH3B/SOCS5/AXL/IL4R/GPR68/LRRC17/FBN1/NFKBIZ/TLR4/RUNX1/PRKCA/IRF1/NFATC2/MMP14/ZBTB1/IL15/RIPK1/LIF/SH3RF1/TRAF6/IL7/CYLD/ANXA1/TNFSF4/NDFIP1/KITLG/TLR3/CSF1/SLAMF8/DUSP10/GAS6/CCL3/SMAD7/LOXL3/BMP4/SOCS1/IL1RL2/CEACAM1/INHBA/DCSTAMP/PNP/RB1/AP3B1/JUN/IFNB1/RIPK2/ADAM8/HLX/FSTL3/KLF10/RAG1/ZBTB16/IFNL1/NOTCH2/CD74/GPR55/ZFP36L2/ZBTB46/FBXW7/IL18/TNFSF9/XBP1/EVI2B/ROR…
GO_RHYTHMIC_PROCESS	GO:BP	270	0.524596	1.46398	0.000518403	0.00360641	ETS1/AXL/NPAS2/PTX3/SERPINE1/BHLHE40/AHR/NRIP1/GPR176/ENOX1/LGR4/ARNTL2/NAMPT/CASP3/EGFR/ADORA1/EREG/MMP19/GSK3B/HTR7/TGFB2/NOCT/PTPRN/MAPK8/ARNTL/PAM/CLDN4/PDGFRA/OXTR/SRD5A1/INHBA/HAS2/TIMP4/RPE65/JUN/ATG7/ROCK2/TH/FBXL3/CSF2/PRKAA1/PLEKHA1/NR1D2/RELB/PML/PPP1CB/KLF10/NFKB2/ARRB1/PTEN/NFIL3/AFP/RORA/CRY2/CRY1/USP9X/ZFHX3/HSPA5
GO_CELL_CHEMOTAXIS	GO:BP	269	0.705892	1.96879	0.000518672	0.00360641	HRH1/HBEGF/NRP1/SERPINE1/PARVA/DOCK4/FLT1/IL6R/VEGFC/CREB3/PDE4B/F2RL1/CXCL8/FGF1/PDGFB/ITGA1/HGF/HSD3B7/ADAM10/NBL1/MET/IL12A/LGALS3/LOX/EDNRB/SWAP70/BST1/PF4V1/IL1B/PGF/ANXA1/TGFB2/KDR/BCAR1/CMKLR1/CALR/CXCL1/EPHA2/FGF16/CRK/CSF1/CH25H/EDN1/SLAMF8/ITGA9/GAS6/VAV3/CCL3/PDGFRA/CCL7/RAC2/FGFR1/CCL2/TMSB4X/CXCL2/S100A14/IL36RN/IL36B/STK39/GBF1/CCL20/SCG2/SBDS/ADAM8/IL1RN/CXCL3/FGF2/CX3CL1/LGMN/DAPK…
GO_TISSUE_MIGRATION	GO:BP	275	0.744287	2.07793	0.000518672	0.00360641	ETS1/MYH9/TGFBR2/HBEGF/NRP1/RTN4/SPRED1/S100A2/ITGB1/SEMA3A/ITGA3/SP100/PLK2/AMOTL1/CDH13/DOCK5/PLPP3/VEGFC/ADAM9/HIF1A/CARD10/PRKCA/ARF6/FGF1/ITGB3/MAP4K4/PDGFB/MACF1/LOXL2/ARSB/STC1/ANGPT2/APOA1/SOX9/MET/ANXA1/PRKCE/SASH1/TGFB2/PTGS2/ITGA2/ADAMTS9/KDR/BCAR1/MAP3K3/CALR/EPHA2/FGF16/DOCK1/EDN1/DUSP10/FGFBP1/ADTRP/PTPRR/STAT5A/CORO1C/PRSS3/TGFBR1/SPARC/FGFR1/TMSB4X/BMPR2/BMP4/EPB41L4B/NRP2/CEACAM1…
GO_ADAPTIVE_IMMUNE_RESPONSE_BASED_ON_SOMATIC_RECOMBINATION_OF_IMMUNE_RECEPTORS_BUILT_FROM_IMMUNOGLOBULIN_SUPERFAMILY_DOMAINS	GO:BP	252	0.599685	1.67105	0.000518941	0.00360641	IL7R/RFTN1/SOCS5/CD274/JAG1/IL4R/NFKBIZ/IL6R/IL1R1/TLR4/BCL10/IL13RA2/ZBTB1/PVR/CLCF1/IL12A/TRAF6/SWAP70/HLA-E/HLA-H/IL1B/ANXA1/RSAD2/TNFAIP3/MICA/TNFSF4/NDFIP1/ULBP3/RAET1E/AIRE/SMAD7/HLA-C/HLA-B/LOXL3/C1S/TRDC/CEACAM1/B2M/POU2F2/IL31RA/ICAM1/IFNB1/RIPK2/STX7/NLRP10/HLX/RELB/HLA-A/RAET1G/CD74/NFKB2/EBI3/IL1RL1/EXOSC6/IL6/NECTIN2/IL33/RORA/IL18/TNFRSF1B/ADAM17/C1R/MALT1/ZC3H12A/ERCC1/CD55/IGHV1-3…
GO_CELLULAR_RESPONSE_TO_OXIDATIVE_STRESS	GO:BP	276	0.549591	1.53373	0.000518941	0.00360641	TPM1/ETS1/MSRB3/AXL/HIF1A/TLR4/ERO1A/HGF/MAP3K5/EGFR/RIPK1/MET/TLR6/CFLAR/ANXA1/FYN/TNFAIP3/NQO1/PINK1/MAPK8/CRK/ARNTL/GJB2/SOD2/PDGFRA/MCL1/P4HB/ALDH3B1/SLC25A24/FER/NFE2L1/JUN/SPHK1/ATG7/PRKAA1/PLEKHA1/MMP2/SOD3/NCF2/PML/CAT/ANKRD2/NCOA7/VRK2/MAPK1/GLRX2/BAG5/GPX8/CYP1B1/PLA2R1/IL6/NR4A2/PDE8A/AKT1/FBXW7/NOX4/AQP1/MMP9/ZNF622/RELA/PKD2/SRXN1/CPEB2/KLF4/EIF2S1/TXNRD1/ZC3H12A/CD36
GO_CONNECTIVE_TISSUE_DEVELOPMENT	GO:BP	252	0.65253	1.81831	0.000518941	0.00360641	CD44/COL6A2/ANXA2/TGFBR2/PTHLH/IL6R/ITGB8/HIF1A/COL6A1/WNT7B/SMAD3/WNT5B/SLC39A13/KLF7/PDGFB/LOXL2/SOX5/COL6A3/STC1/SOX9/LOX/SERPINB7/ANXA2P2/CFLAR/BMP1/CHSY1/MEX3C/WT1/MATN3/ARID5B/TGFBI/CHST11/CSF1/SCARA3/EDN1/COL12A1/FOXD1/WNT9A/TGFBR1/FGFR1/NPPC/THBS3/BMPR2/BMP4/RUNX2/CD34/GPR4/RARB/SATB2/PRRX1/COL1A1/HMGA2/ACTA2/COL5A1/COL7A1/FGF2/ECM1/CREB3L2/BMP5/EVC/SERPINH1/SNAI2/ZBTB16/WNT7A/SPTLC2/TRIP…
GO_I_KAPPAB_KINASE_NF_KAPPAB_SIGNALING	GO:BP	252	0.687163	1.91481	0.000518941	0.00360641	RHOC/PLK2/OPTN/SLC20A1/LURAP1L/BIRC2/TICAM2/IRAK2/TLR4/BCL10/F2RL1/F2R/TNIP3/RIPK1/TRAF6/CXXC5/TLR6/CFLAR/IL1B/CD14/IFIT5/PRKCE/FYN/ROCK1/TNFAIP3/RIOK3/STAT1/TNIP2/NDFIP1/PINK1/MAP3K3/S100A13/TMEM9B/TRIM8/TLR3/AKAP13/TLR2/APOL3/TNFRSF1A/SQSTM1/TNIP1/CARD16/IL36RN/TRAF3IP2/BIRC3/IL36B/LGALS1/RIPK2/CASP1/ROCK2/CARD8/S100A4/IL1RN/CX3CL1/ECM1/TRIM22/RELB/NFKBIA/TNFSF10/ANGPT1/PELI1/IL36G/CD74/IRAK1/T…
GO_REGULATION_OF_BLOOD_CIRCULATION	GO:BP	276	0.572747	1.59836	0.000518941	0.00360641	TPM1/HRH1/CAMK2D/HBEGF/EHD3/SEMA3A/RGS4/ECE1/DOCK4/DOCK5/SCN1B/PDE4B/ATP2B1/F2RL1/STC1/EGFR/F2R/ADORA1/ADM/ASPH/ARHGAP42/BIN1/TGFB2/PTGS2/TBX2/SLC1A1/CASQ1/ITPR2/POPDC2/KCNK3/EDN1/SMAD7/RNLS/NPPC/OXTR/BMPR2/DMD/ICAM1/TH/ATP2B2/BDKRB2/ADRA2B/CALM2/MEF2A/PDE4D/BVES/HCN4/PTGER2/FXYD2/CACNA2D1/AKT1/CALM1/CD38/SMTNL1/ATP2B4/KCNMB2/ZC3H12A/TRDN/FXYD7/ATP1B3
GO_CELL_CELL_ADHESION_VIA_PLASMA_MEMBRANE_ADHESION_MOLECULES	GO:BP	267	0.599016	1.67039	0.000519211	0.00360641	TGFBR2/FXYD5/ITGB1/CDH13/CDH2/FAT1/PCDH1/PVR/PCDHB2/APOA1/AMIGO2/MYPN/PCDHB9/NPTN/TGFB2/PCDHB16/ALCAM/PCDHGA7/MAG/ROBO4/PCDHA10/SDK2/ITGA5/CLDN4/PCDHGB5/PTPRT/PCDHB7/CEACAM1/PCDHGA6/NEXN/ICAM1/FAT3/PCDHB6/PCDHA6/PCDHA11/PCDHB14/MDGA1/IL1RN/CX3CL1/NECTIN3/IL1RAPL1/CLDN14/PCDHGC5/PCDHB10/PCDHB5/PCDH7/CDH6/PCDHGC3/PCDHGA1/PCDHB8/PCDHA12/ACVR1/PCDHGA11/PCDHGB1/MPZ/ROBO1/PALLD/PECAM1/NECTIN2/CDH15/VCA…
GO_CELLULAR_RESPONSE_TO_EXTRACELLULAR_STIMULUS	GO:BP	256	0.548815	1.53068	0.000519211	0.00360641	AXL/VDR/PIM1/ATP2B1/SH3GLB1/TNC/ITGA6/RNF152/MAP3K5/NAMPT/IL15/MAX/PHEX/ADORA2B/FYN/PTGS2/UCN2/MAPK8/FOSL1/PMAIP1/NUAK2/GAS6/EIF2AK2/BMPR2/SLC38A2/UPP1/SRD5A1/ICAM1/JUN/IFI16/CD68/ATG7/CDKN1A/COL1A1/ITGA4/PRKAA1/POSTN/MAP1LC3B/KLF10/ZFYVE1/SNAI2/ARHGAP35/MAPK1/GLRX2/AMBRA1/WIPI1/ATF3/NR4A2/HSP90B1/VCAM1/KANK2/FNIP1/ATG14/XBP1/HSPA5/SLC1A2/SIK2/EIF2S1/ZC3H12A/P2RY2/LAMP2/GSDMD/PPARG/PTN/DAP/INHBB/…
GO_CELLULAR_RESPONSE_TO_STEROID_HORMONE_STIMULUS	GO:BP	243	0.562929	1.56879	0.000519211	0.00360641	NKX3-1/ERRFI1/VDR/FHL2/DAB2/TFPI/ATP2B1/NRIP1/RUNX1/NR3C2/STC1/EGFR/TGFB1I1/PMEPA1/NPC1/NCOA4/ABHD2/CFLAR/NR3C1/ANXA1/YWHAH/CALR/AKAP13/ARNTL/EDN1/GJB2/ADTRP/YAP1/BMP4/SRD5A1/RNF14/RB1/ICAM1/PAK1/RARB/PLPP1/NR1D2/NCOA3/DNAJA1/ZFP36L2/UFM1/NR4A2/RORA/KANK2/CRY2/CDK7/NR2F1/CRY1/ZFP36/AQP1/NR1H2/REST/GPER1
GO_INTRACELLULAR_RECEPTOR_SIGNALING_PATHWAY	GO:BP	266	0.561106	1.56494	0.000519211	0.00360641	NKX3-1/VDR/BIRC2/FHL2/DAB2/IRAK2/AHR/PIM1/DCBLD2/TLR4/NRIP1/RUNX1/TGFB1I1/TRAF6/DDX58/PMEPA1/ACTN4/NCOA4/DDX60/NR3C1/CYLD/IFIH1/TNFAIP3/RIOK3/YWHAH/CALR/ARNTL/YAP1/TMEM173/RNF14/RB1/BIRC3/RIPK2/PAK1/RARB/CTBP2/PLPP1/NR1D2/NFKBIA/PML/TRIM16/SNAI2/NCOA3/SEC14L1/DNAJA1/IRAK1/UFM1/NR4A2/RORA/KANK2/CRY2/ERBIN/CDK7/NR2F1/CRY1/NR1H2/RELA/GPER1/RNF6/NEDD4/ALOXE3/STARD10/OTULIN/PPARG/CBFB/FOXP1/DHX58/SNW1…
GO_LEUKOCYTE_PROLIFERATION	GO:BP	267	0.634199	1.76849	0.000519211	0.00360641	PDCD1LG2/TGFBR2/IL7R/SDC4/PRNP/CD274/IL6ST/IL6R/AHR/TNFSF18/TLR4/F2RL1/IRF1/NFATC2/TWSG1/CASP3/LRRC32/CLCF1/IL15/SH3RF1/IL12A/LGALS3/TRAF6/IL7/BST1/HLA-E/IL1B/HHEX/ANXA1/FYN/TNFAIP3/TNFSF4/NDFIP1/KITLG/CSF1/VAV3/DOCK2/RAC2/MAPK8IP1/BMP4/PNP/PRKAR1A/IFNB1/RIPK2/MSN/ICOSLG/CX3CL1/TNFRSF21/TNFRSF14/CCL5/CCL8/PELI1/CD276/NCK2/PURA/CD74/EBI3/IL6/GREM1/CD22/IL33/VCAM1/CSF1R/IL18/CD38/TNFSF9/TNFRSF1B/DL…
GO_LYMPHOCYTE_MEDIATED_IMMUNITY	GO:BP	243	0.561769	1.56555	0.000519211	0.00360641	IL7R/RFTN1/JAG1/IL4R/IL1R1/BCL10/IL13RA2/ZBTB1/PVR/CLCF1/IL12A/TRAF6/SWAP70/HLA-E/HLA-H/IL1B/RSAD2/MICA/TNFSF4/NDFIP1/LAMP1/CRK/ULBP3/RAET1E/SERPINB4/AIRE/SMAD7/HLA-C/HLA-B/C1S/TRDC/CEACAM1/B2M/POU2F2/IL31RA/ICAM1/IFNB1/STX7/HLA-A/RAET1G/CD74/SH2D1B/EXOSC6/IL6/NECTIN2/CRTAM/SERPINB9/IL18/LYST/TNFRSF1B/C1R/MALT1/ERCC1/CD55/IGHV1-3/LGALS9/RAET1L/AP1G1/DLG1/BTN3A2/C4B/CD28/C4A/C3/TBX21/MLH1/IRF7/TRE…
GO_NEGATIVE_REGULATION_OF_CELL_MOTILITY	GO:BP	261	0.669839	1.86676	0.000519211	0.00360641	TPM1/ADGRG1/SPRED1/SEMA3A/SP100/NF2/SERPINE1/JAG1/NAV3/PTPRJ/VCL/CARD10/RAP2B/DLC1/PHLDB2/CTNNA1/IGFBP3/STC1/ANGPT2/ADORA1/CYGB/NBL1/TIE1/ABHD2/ADAMTS9/CALR/CRK/NRG1/SRGAP1/SLAMF8/GCSAM/DUSP10/ADTRP/PTPRR/CORO1C/SMAD7/CCL2/PTPRT/IL24/ABR/ARHGDIB/SEPT7/RECK/RGCC/PTGER4/FGF2/CX3CL1/BMP5/NDRG4/DLL4/PBLD/ENG/CYP1B1/BCR/ROBO1/CLIC4/GREM1/PTEN/EMILIN1/IL33/AKT1/PTPRG/ILK/ACVRL1/DLG5/ITGB1BP1/IFITM1/THB…
GO_POSITIVE_REGULATION_OF_DNA_BINDING_TRANSCRIPTION_FACTOR_ACTIVITY	GO:BP	256	0.615667	1.71713	0.000519211	0.00360641	NKX3-1/NFKB1/PLPP3/IRAK2/TNFSF18/SMAD3/TLR4/BCL10/RIPK1/TRAF6/DDX58/RPS6KA4/ADCY8/TLR6/TRAF1/CFLAR/NDP/IL1B/TRIM14/PINK1/ARID5B/FOSL1/TRIM8/TLR3/TLR2/EDN1/TRIM21/LRRFIP1/EIF2AK2/TMEM173/TNFRSF8/CARD16/FER/PPP2R5B/PRKCH/RELN/HIPK2/AIM2/ICAM1/RIPK2/SPHK1/RGCC/ADAM8/CX3CL1/TRIM22/SAV1/CAT/NFKB2/IRAK1/PPP3CA/IKBKB/IL6/GREM1/PTEN/APP/AKT1/IL18/RELA/MALT1/FANK1/CD36/LGALS9/CAMK1D
GO_POSITIVE_REGULATION_OF_LYMPHOCYTE_ACTIVATION	GO:BP	267	0.633217	1.76576	0.000519211	0.00360641	PDCD1LG2/TGFBR2/IL7R/SOCS5/AXL/CD274/IL6ST/IL4R/NFKBIZ/IL6R/TLR4/BCL10/RUNX1/NFATC2/MMP14/ZBTB1/CLCF1/IL15/IL12A/TRAF6/IL7/BST1/HLA-E/CYLD/IL1B/SIRPG/ANXA1/FYN/TNFSF4/TNIP2/LAMP1/DUSP10/GAS6/VAV3/CCL2/SOCS1/TRDC/IL1RL2/PNP/AP3B1/LGALS1/RIPK2/PAK1/ICOSLG/ADAM8/SIRPB1/HLX/TNFRSF14/CCL5/RAG1/ZBTB16/PELI1/CD276/NCK2/CD74/EBI3/CDC42/EXOSC6/IL6/VCAM1/AKT1/IL18/CD38/TNFSF9/XBP1/PPP2R3C/PIK3CA/MALT1/ZMIZ…
GO_POSITIVE_REGULATION_OF_NEURON_PROJECTION_DEVELOPMENT	GO:BP	261	0.605747	1.68814	0.000519211	0.00360641	ENC1/FN1/NRP1/TNFRSF12A/SEMA7A/ITGA3/ANKRD1/SCN1B/NEFL/IQGAP1/MAP1B/HGF/MACF1/ARSB/PLXNA4/ABL2/NDEL1/PLXNA2/BDNF/CFLAR/NPTN/FYN/NGF/RAPGEF2/SNX3/MAP2K1/FGFR1/ISLR2/PAFAH1B1/BMPR2/PPP2R5B/ZEB2/UNC13A/RELN/PSEN1/MAP6/ZNF804A/PAK1/TMEM30A/CX3CL1/IL1RAPL1/PLXNA1/CREB3L2/BMP5/NDRG4/ARHGAP35/CYFIP1/RAPGEF1/CAPRIN2/CHODL/SCARB2/ROBO1/P3H1/GOLGA4/TENM3/ILK/L1CAM/DLG5/ITSN2/HSPA5
GO_PROTEIN_MATURATION	GO:BP	266	0.57135	1.59351	0.000519211	0.00360641	CAPN2/MYH9/PLAU/ANXA2/PRNP/PITRM1/ECE1/SERPINE1/TSPAN5/BIRC2/CTSZ/SERPINE2/MELTF/CAST/ERO1A/PCSK7/PLAT/MMP14/ADAM10/CASP3/PRKACB/ASPH/ANXA2P2/LDLRAD3/CTSS/CALR/PCSK1/CPD/NGF/SEC11A/YME1L1/CCBE1/MMP16/SCG5/PRSS3/F3/CARD16/PSEN1/BIRC3/IFI16/RIPK2/ADAMTS3/CASP1/FKRP/CARD8/ADAM8/LGMN/CPZ/CIDEB/SERPINH1/GGT1/DNAJB11/FURIN/PRDX4/CGA/TNP1
GO_REGULATION_OF_ANIMAL_ORGAN_MORPHOGENESIS	GO:BP	248	0.607404	1.69285	0.000519211	0.00360641	TGFBR2/PDGFA/VDR/JAG1/DAB2/PIM1/SMURF2/FGF1/CTHRC1/SIX1/LGR4/HGF/SOX9/LIF/PAX8/CFLAR/TGFB2/TBX2/TNFAIP3/WT1/STAT1/FOXC1/PSMB8/PSMD5/CSF1/NTN4/EDN1/AP2M1/TGFBR1/FGFR1/SIX4/BMPR2/BMP4/BTBD7/RSPO3/CEACAM1/PSMB9/RUNX2/RBPJ/CD34/DKK1/GPC6/CLTC/SNAI2/WNT7A/ACVR1/ENG/CDC42/PSMC1/ROBO1/PSMC3/NPHP3/SPRY1/FRS2/GREM1/PSMC6/RSPO2/DACT1/TNFRSF11B/SP6/PSME2/FBXW7/SEC24B/CELSR1/XBP1/ROR2/BMPR1A/PSMD8/SEMA3C/PSM…
GO_RESPONSE_TO_ENDOPLASMIC_RETICULUM_STRESS	GO:BP	266	0.572184	1.59584	0.000519211	0.00360641	CREB3/KDELR3/ERO1A/CXCL8/RASGRF2/CASP4/MAP3K5/LMNA/GSK3B/SRPX/IGFBP1/BCL2L1/CALR/ERLEC1/PMAIP1/UBE2J1/PPP2CB/EDEM1/PDIA6/EIF2AK2/P4HB/CCL2/NFE2L1/TLN1/PPP2R5B/PDIA3/JUN/MYDGF/DNAJC3/PTPN1/DNAJC10/AMFR/ERP44/CREB3L1/ADD1/UGGT1/PPP1R15A/SGTB/PDIA4/HYOU1/CREB3L2/DNAJB12/PML/UBXN4/BOK/SERP2/SDF2L1/CCDC47/OS9/NCK2/SHC1/DNAJB11/TNFRSF10B/RNF103/WIPI1/BFAR/STT3B/UFM1/ATF3/DNAJC18/PSMC6/HSP90B1/SRPRB/NRB…
GO_NEGATIVE_REGULATION_OF_CYTOKINE_PRODUCTION	GO:BP	246	0.682074	1.90148	0.000519481	0.00360641	PDCD1LG2/TRIB2/FN1/PRNP/SOCS5/AXL/CD274/ERRFI1/NFKB1/NAV3/TLR4/F2RL1/LGR4/HGF/NLRC5/TWSG1/LRRC32/APOA1/IL12A/DDX58/RPS6KA4/TLR6/CYLD/IFIH1/ANXA1/TGFB2/TNFAIP3/SYT11/TNFSF4/NDFIP1/CMKLR1/EPHA2/GAS6/UBE2L6/SMAD7/FGFR1/ISG15/TMSB4X/CARD16/CEACAM1/INHBA/IL36RN/IFNB1/CD34/RGCC/CARD8/PTGER4/CIDEA/CX3CL1/TNFRSF21/GATA6/RELB/GBP1/PML/ANGPT1/IFNL1/IL1RL1/OTUD7B/SSC5D/ACP5/FURIN/IL6/ARRB1/IL33/ERBIN/ANXA4/…
GO_NEGATIVE_REGULATION_OF_TRANSFERASE_ACTIVITY	GO:BP	257	0.579497	1.61593	0.000519481	0.00360641	SOCS3/MVP/UBASH3B/TRIB2/DUSP4/SOCS5/DUSP6/SPRED1/SPRY2/ERRFI1/NF2/RGS4/WWTR1/DUSP5/PTPRJ/SPRY4/LATS2/DTX3L/HEG1/PKIG/GPRC5A/SH3BP5/CASP3/GSK3B/IL1B/HHEX/TNFAIP3/DUSP18/HIPK3/DUSP10/STK38/CORO1C/GADD45B/SMAD7/MAPK8IP1/PTPRT/SERPINB3/BMP4/SOCS1/CEACAM1/WARS/TAOK3/PRKAR1A/PSEN1/RB1/GMFG/GADD45A/DNAJC3/PTPN1/RGS3/CDKN1A/CHP1/SOCS4/DNAJA1/BAG5/SNX6/PPM1F/SPRY1/PTEN/CAMK2N1/APC/AKT1/PKIA/ILK/ZFP36/SORL…
GO_INTRINSIC_APOPTOTIC_SIGNALING_PATHWAY	GO:BP	274	0.547442	1.52704	0.000519751	0.00360641	CD44/NKX3-1/PLAUR/CREB3/HIF1A/ERO1A/CASP4/MAP3K5/PTTG1IP/CASP3/CYLD/PTGS2/BCL2A1/SGMS1/BCL2L1/PINK1/PMAIP1/IFI6/EPHA2/TNFRSF1A/CUL2/SOD2/MCL1/MAPK8IP1/SGPP1/P4HB/BCL2L2/BCL2L10/HIPK2/IFI16/ERCC6/PTPN1/DNAJC10/CDKN1A/CREB3L1/PPP1R15A/MLLT11/DAPK2/HYOU1/BDKRB2/PML/FNIP2/BOK/ANKRD2/CIDEB/SNAI2/PTPMT1/NCK2/DNAJA1/CD74/BAG5/TNFRSF10B/PPM1F/CYP1B1/AKT1/FBXW7/SEPT4/XBP1/TNFRSF1B/VDAC2/MMP9/ZNF622/ATM/SE…
GO_NEGATIVE_REGULATION_OF_GROWTH	GO:BP	245	0.584001	1.62739	0.000519751	0.00360641	TGFBR2/NRP1/RTN4/SEMA3A/SEMA7A/RGS4/ADRB2/PTPRJ/DCUN1D3/HIF1A/SERPINE2/SMAD3/DCBLD2/SH3BP4/RIPK1/TGFB2/WT1/SPP1/MAG/DRAXIN/SERTAD2/SEMA4B/DUSP10/SQSTM1/BMPR2/BMP4/INHBA/DCSTAMP/PAK1/CDKN1A/LGMN/MT2A/CRYAB/SAV1/PML/MT1A/RBP4/PRDM11/CDA/NOTCH2/CAPRIN2/BTG1/GREM1/PTEN/WWC2/ACVRL1/RNF6/CD36/OSGIN1/DDX3X/SEMA3C/SEMA6D/PPP2CA/IGFBP5/PPARG/BDKRB1/SEMA3D/IRF8/WWC1/ST7L/RERG/MT1E/PTK2/SIPA1/CCDC85B/GDF15/…
GO_POSITIVE_REGULATION_OF_CELL_CELL_ADHESION	GO:BP	242	0.657265	1.83008	0.000519751	0.00360641	PDCD1LG2/CD44/ETS1/TGFBR2/IL7R/SOCS5/CD274/PODXL/IL6ST/IL4R/PLPP3/NFKBIZ/IL6R/BCL10/RUNX1/ITGA6/ZBTB1/IL15/IL12A/TRAF6/IL7/HLA-E/CYLD/IL1B/SIRPG/ANXA1/FYN/TNFSF4/DUSP10/SMAD7/CCL2/SOCS1/ADAM19/IL1RL2/HAS2/PNP/ICAM1/AP3B1/LGALS1/RIPK2/PAK1/ICOSLG/SKAP1/ITGA4/ADAM8/SIRPB1/CX3CL1/HLX/FSTL3/TNFRSF14/CCL5/RAG1/ZBTB16/CD276/NCK2/CD74/EBI3/IRAK1/CDC42/IL6/VCAM1/AKT1/IL18/TNFSF9/XBP1/PIK3CA/RELA/NFAT5/MA…
GO_REGULATION_OF_MYELOID_CELL_DIFFERENTIATION	GO:BP	238	0.561666	1.56181	0.000519751	0.00360641	ETS1/SIGLEC15/CDK6/UBASH3B/JAG1/GPR68/LRRC17/FBN1/HIF1A/TLR4/RUNX1/PRKCA/RIPK1/LIF/LGALS3/TRAF6/LOX/STAT1/NDFIP1/KITLG/TLR3/CSF1/CCL3/ISG15/CEACAM1/INHBA/DCSTAMP/B2M/RB1/JUN/CSF2/FSTL3/NFKBIA/KLF10/ZBTB16/NOTCH2/KLF13/CD74/GPR55/ZBTB46/FBXW7/ZFP36/EVI2B/P4HTM/ROR2/PAF1/THBS1/HOXB8/TRIB1/PIK3R1/RAB7B/TCTA/SLC9B2/CSF3/CBFB/IL20/FOXP1/CUL4A/TNRC6C
GO_STEM_CELL_DIFFERENTIATION	GO:BP	245	0.571278	1.59193	0.000519751	0.00360641	CDK6/FN1/NRP1/EDNRA/SEMA3A/SEMA7A/JAG1/HIF1A/RUNX1/SOX5/SOX9/LIF/EDNRB/TGFB2/TBX2/FOXC1/KITLG/GBX2/PSMB8/PSMD5/SEMA4B/NRG1/EDN1/YAP1/CORO1C/PDGFRA/EIF2AK2/MSI2/BMP4/NRP2/ZEB2/PSMB9/RUNX2/RBPJ/HMGA2/GATA6/SNAI2/WNT7A/MAPK1/ACVR1/ZFP36L2/PSMC1/DNMT3L/PSMC3/GREM1/PSMC6/PSME2/LMO2/REST/ANXA6/BMPR1A/PSMD8/TCF12/SEMA3C/PSMD1/PSMC4/SEMA6D/OCIAD1/PSME1/CBFB/SEMA3D/HES1/PSMB10/NFE2L2
GO_TELENCEPHALON_DEVELOPMENT	GO:BP	245	0.553825	1.5433	0.000519751	0.00360641	CDK6/ADGRG1/NRP1/RTN4/GNG12/SEMA3A/SEMA7A/NF2/CDH2/HIF1A/NEFL/CASP3/EGFR/PLXNA4/TACC1/DNAH5/NDEL1/GSK3B/LAMB1/BCL2A1/CRK/NRG1/ALDH1A3/EXT1/ARL13B/TACC2/DCLK2/PAFAH1B1/OXTR/BMP4/SLC38A2/NUMB/NRP2/SRD5A1/ZEB2/INHBA/RELN/PSEN1/RARB/TH/DIXDC1/ZDHHC16/ROBO1/KIF5B/PTEN/CHD7/RTN4RL1/CSF1R/AQP1/DLX1/SLC1A2/DLX2/ATP2B4
GO_HEART_MORPHOGENESIS	GO:BP	244	0.604812	1.68465	0.000520291	0.00360641	TPM1/TGFBR2/NRP1/RTN4/MICAL2/PARVA/JAG1/ANKRD1/HEG1/FHL2/HIF1A/PIM1/SMAD3/DLC1/SIX1/SOX9/TGFB2/TBX2/FOXC1/NRG1/EGLN1/ARL13B/YAP1/SMAD7/TGFBR1/BMPR2/BMP4/NRP2/HAS2/PSEN1/RBPJ/JUN/DKK1/RARB/TH/COL5A1/GATA6/SAV1/BMP5/NDRG4/RBP4/SNAI2/S1PR1/NOTCH2/DLL4/ACVR1/ENG/ROBO1/NPHP3/XIRP2/SPRY1/CHD7/ILK/SEC24B/ACVRL1/PKD2/COL11A1/CCDC103/ZMIZ1/BMPR1A/SEMA3C/NEDD4/SNAI1
GO_PROTEIN_LOCALIZATION_TO_PLASMA_MEMBRANE	GO:BP	244	0.659083	1.83582	0.000520291	0.00360641	ANXA2/PICALM/PRNP/RAB31/EHD3/ITGB1/ITGA3/MYO5A/SPTBN1/OPTN/CDH2/TSPAN5/DAB2/ARF6/MMP14/MACF1/ANK1/EGFR/LGALS3/KIF13A/RHOQ/EHD2/ANXA2P2/TMBIM1/LRRC15/RAB3B/PRKCE/ROCK1/EFR3A/PTPN9/BCL2L1/SEC23A/EPHA2/RAPGEF2/TNFRSF1A/RAB10/SQSTM1/GAS6/AP2M1/RAB8B/NUMB/MRAP2/FAM126A/PRKCH/BLZF1/RAB15/S100A10/ROCK2/SYTL2/SKAP1/TTC7A/STX7/GOLPH3/NECTIN3/GBP1/CLTC/RDX/RAB8A/TNIK/EXOC5/ARHGAP44/ACSL3/LYPD1/IKBKB/STX3/K…
GO_REGULATION_OF_ACTIN_FILAMENT_ORGANIZATION	GO:BP	244	0.654102	1.82195	0.000520291	0.00360641	TPM1/RHOC/SDC4/NRP1/CDC42EP3/NF2/CTTN/SPTBN1/DSTN/RGS4/FMN1/EPS8/WDR1/SMAD3/DLC1/F2RL1/ARF6/PHLDB2/SPTBN5/TMOD3/APOA1/MET/RASA1/SWAP70/CDC42EP4/BIN1/PRKCE/ROCK1/VASP/ARHGAP18/RHOBTB1/CFL2/ARPC2/TGFBR1/ACTR3/CDC42EP2/TMSB4X/FER/TMOD1/BAIAP2/SPIRE1/ICAM1/GMFG/S100A10/TMSB10/PAK1/RGCC/ROCK2/PTGER4/ADD1/ADD3/CX3CL1/ARHGEF10/FRMD7/SNX9/FHOD1/RDX/ARHGAP35/ARPC1B/S1PR1/CYFIP1/CAPG/NCK2/ARHGEF10L/LIMA1/P…
GO_RESPONSE_TO_TRANSFORMING_GROWTH_FACTOR_BETA	GO:BP	237	0.65376	1.81703	0.000520562	0.00360641	TGFBR2/ITGA3/FBN1/CD109/FERMT2/ANKRD1/DKK3/ADAM9/DAB2/SMAD3/SMURF2/LIMS1/VEPH1/TWSG1/SOX5/LRRC32/COL4A2/SOX9/TGFB1I1/PMEPA1/LOX/CFLAR/NR3C1/PDE2A/FYN/ROCK1/TGFB2/HTRA1/ITGB5/CRK/CHST11/EDN1/NLK/SMAD7/TGFBR1/BMPR2/PDE3A/HIPK2/JUN/LTBP2/ROCK2/RNF111/PARD3/COL1A1/CIDEA/POSTN/PML/KLF10/WNT7A/VASN/ZYX/ACVR1/PBLD/SNX6/ENG/ZFP36L2/FURIN/ITGA8/EMILIN1/COL1A2/SNX25/NOX4/ACVRL1/USP9X/ZFHX3/DLX1/SDCBP/HSPA5…
GO_CELL_JUNCTION_ASSEMBLY	GO:BP	236	0.733246	2.03713	0.000521105	0.00360641	RHOC/PLEC/LAMC1/SDC4/FN1/NRP1/DST/CTTN/CD9/ACTN1/CDH13/CDH2/PTPRJ/FERMT2/FMN1/HEG1/VCL/IQGAP1/WDR1/SMAD3/DLC1/RUNX1/PRKCA/ITGA6/LIMS1/MAP4K4/PHLDB2/RAP1B/MMP14/CTNNA1/MACF1/LAMC2/CTNND1/TJP1/ACTN4/COL17A1/VMP1/ROCK1/ITGA2/KDR/VASP/EPHA2/RAPGEF2/ITGA5/GJB2/CORO1C/SMAD7/ITGB4/FBLIM1/TLN1/PRKCH/S100A10/ROCK2/SLK/KRT14/PARD3/PTPRO/CDH6/SNAI2/RAPGEF1/PDCD6IP/TAOK2/PPM1F/CDC42/IKBKB/WHAMM/GREM1/PTEN/PE…
GO_PROTEIN_KINASE_B_SIGNALING	GO:BP	236	0.672236	1.86762	0.000521105	0.00360641	HBEGF/NKX3-1/RTN4/AXL/SPRY2/ITGB1/PDGFA/PTPRJ/PLK3/AREG/FGF1/PDGFB/HGF/NRG2/EGFR/EREG/SOX9/MET/LOX/IL1B/EPGN/FYN/BTC/KDR/PINK1/KITLG/TSPYL5/EPHA2/FGF16/NRG1/GAS6/ADTRP/CCL3/PDGFRA/RAC2/TGFBR1/FGFR1/F3/CCL2/PPP2R5B/MYDGF/ADAM8/FGF2/PLEKHA1/CX3CL1/PEAR1/C1QTNF1/CCL5/PIK3R5/ANGPT1/RAPGEF1/ENG/FRS2/OSM/PTEN/TGFA/AKT1/MEIS3/IL18/ILK/PDGFRB/NOX4/PIK3CA/ITGB1BP1/GPER1/PIK3CD/THBS1/KLF4/RICTOR
GO_REGULATION_OF_MUSCLE_SYSTEM_PROCESS	GO:BP	222	0.601053	1.66797	0.000521105	0.00360641	TPM1/CAMK2D/EHD3/ERRFI1/CTTN/IL6ST/RGS4/ADRB2/DOCK4/DOCK5/PDE4B/SMAD3/PRKCA/LMNA/STC1/F2R/ADORA1/KCNMA1/ARHGAP42/BIN1/ADORA2B/ROCK1/PTGS2/ITGA2/CASQ1/TNFRSF1A/UTRN/EDN1/SMAD7/OXTR/AKAP6/DMD/SPHK1/PAK1/ROCK2/MLIP/ADRA2B/CALM2/MEF2A/PDE4D/PPP3CA/HCN4/CALM1/MYBPH/PRKAG3/TNFRSF1B/DAPK3/GPER1/GTF2IRD2B/ATP2B4/KLF4/ANXA6/ZC3H12A/ANK2/DLG1/TNNC2/IGFBP5/TACR2
GO_REGULATION_OF_STRESS_ACTIVATED_PROTEIN_KINASE_SIGNALING_CASCADE	GO:BP	220	0.637641	1.76771	0.000521105	0.00360641	SEMA3A/MAP4K5/WNT7B/TLR4/F2RL1/MAP4K4/HGF/MAP3K5/EGFR/RIPK1/SH3RF1/TRAF6/TLR6/CYLD/IL1B/SASH1/TGFB2/PINK1/MAP3K3/TLR3/HIPK3/EDN1/DUSP10/GADD45B/EIF2AK2/MAP2K1/MAPK8IP1/RELL1/SERPINB3/PAFAH1B1/ZEB2/TAOK3/IL36RN/HIPK2/IL36B/GADD45A/ERCC6/RIPK2/MLKL/DKK1/PTPN1/PAK1/SPAG9/IL1RN/SH3RF3/WNT7A/RAPGEF1/IL36G/MAPK1/TNIK/DNAJA1/TAOK2/IL37/ZMYND11/APP/TAOK1/DACT1/AKT1/ROR2/ZNF622/SDCBP/MMP8/MDFIC/PJA2/ZC3H1…
GO_NEGATIVE_REGULATION_OF_PEPTIDASE_ACTIVITY	GO:BP	224	0.686972	1.90707	0.000521648	0.00360641	CRIM1/CD44/PICALM/SERPINE1/PLAUR/CD109/BIRC2/SERPINE2/TFPI/SERPINB6/TFPI2/CAST/HGF/LXN/RPS6KA3/APLP2/COL6A3/SERPIND1/SH3RF1/SERPINB7/CFLAR/SERPINA9/BIN1/PTGS2/SERPINB8/SERPINB2/TNFAIP8/IFI6/NGF/PROS1/GAS6/SERPINB4/TIMP2/WNT9A/SERPINB3/CARD16/SERPINA6/TIMP4/BIRC3/IFI16/SPOCK1/RECK/CARD8/COL7A1/ECM1/CRYAB/WFDC10B/CST1/SERPINH1/RAG1/SERPINA12/FURIN/ARRB1/SERPINA1/APP/WFDC3/AKT1/SERPINB9/SERPINA3/FNI…
GO_T_CELL_DIFFERENTIATION	GO:BP	224	0.578071	1.60475	0.000521648	0.00360641	TGFBR2/IL7R/CDK6/SOCS5/IL4R/NFKBIZ/RUNX1/IRF1/NFATC2/ZBTB1/IL15/SH3RF1/IL7/CYLD/ANXA1/RSAD2/TNFSF4/TNFSF8/DUSP10/DOCK2/AIRE/SMAD7/LOXL3/BMP4/SOCS1/IL1RL2/PNP/B2M/RUNX2/AP3B1/IFNB1/RIPK2/PTGER4/ADAM8/HLX/RELB/RAG1/ZBTB16/IFNL1/DLL4/CD74/ZFP36L2/IL6/CHD7/RORA/IL18/TNFSF9/XBP1/LFNG/ADAM17/PIK3CD/MALT1/ZMIZ1/ZC3H12A/LGALS9/GPR183/TNFRSF18/TCF7/AP3D1/CBFB/FOXP1/CD28
GO_REGULATION_OF_PEPTIDYL_TYROSINE_PHOSPHORYLATION	GO:BP	234	0.719411	1.99756	0.000521921	0.00360641	CD44/SOCS3/MVP/HBEGF/NRP1/PRNP/SOCS5/ERRFI1/NF2/IL6ST/PDGFA/CSPG4/PTPRJ/IL6R/IQGAP1/TNFSF18/AREG/PARP9/RAP2B/PARP14/ITGB3/GPRC5A/PDGFB/HGF/SH3BP5/EGFR/ADORA1/EREG/CLCF1/IL15/LIF/IL12A/BDNF/IL7/NEDD9/BST1/EPGN/PRKCE/FYN/ARL2BP/IL11/PDGFC/KITLG/TNFRSF1A/NRG1/ITGA5/GAS6/AFAP1L2/EHD4/IL24/SOCS1/PPP2R5B/RELN/PSEN1/IL31RA/ICAM1/ERCC6/RIPK2/PTPN1/CSF2/TNFRSF14/SOCS4/CCL5/ANGPT1/IFNL1/NCK2/SHC1/CD74/SNX6…
GO_DEVELOPMENTAL_GROWTH_INVOLVED_IN_MORPHOGENESIS	GO:BP	225	0.664733	1.8444	0.000522193	0.00360641	TGFBR2/FN1/NRP1/RTN4/SPRY2/ITGB1/TNFRSF12A/SEMA3A/SEMA7A/CTTN/FMN1/VCL/IQGAP1/WNT7B/AREG/NRCAM/TNC/MAP1B/FGF1/SIX1/MACF1/PLXNA4/SOX9/NDEL1/BDNF/GSK3B/TBX2/ALCAM/SPP1/MAG/DRAXIN/NGF/SEMA4B/CSF1/YAP1/RAPH1/TTL/ISLR2/PAFAH1B1/SIX4/BMPR2/BMP4/NRP2/ZEB2/UNC13A/PAK1/ITGA4/POSTN/PLXNA1/S1PR1/CYFIP1/SPRY1/APP/GOLGA4/ILK/USP9X/LAMB2/L1CAM/ITSN2
GO_G_PROTEIN_COUPLED_RECEPTOR_SIGNALING_PATHWAY_COUPLED_TO_CYCLIC_NUCLEOTIDE_SECOND_MESSENGER	GO:BP	230	0.575108	1.59719	0.000522193	0.00360641	HRH1/ADGRG1/EDNRA/ADRB2/PTHLH/GNG2/PRKCA/GPR176/AKAP12/LGR4/ADORA1/PRKACB/ADM/ADCY8/PDE2A/ANXA1/HTR7/ADORA2B/UCN2/AKAP13/RAPGEF2/HTR1D/EDN1/GNAI1/CCL2/GPR161/MRAP2/ADGRE5/PTGER4/S1PR3/ADRA2B/S1PR1/PDE4D/CXCL11/PTGER2/GALR2/GPR3/CXCL9/CXCL10/PTGIR/PTGER1/GPER1/ATP2B4/GNAI2/GNA13/CHRM4/CHRM1/PTGFR/ADGRD1
GO_NEURON_APOPTOTIC_PROCESS	GO:BP	230	0.620326	1.72276	0.000522193	0.00360641	NRP1/NES/PRNP/AXL/CTSZ/HIF1A/NEFL/USP53/SIX1/ITGA1/CASP3/F2R/CLCF1/BDNF/RASA1/MAX/FYN/ROCK1/TGFB2/NQO1/BCL2L1/PINK1/MAG/DRAXIN/BACE1/NGF/GCLM/CCL3/SOD2/MCL1/CCL2/SIX4/HIPK2/PSEN1/RB1/JUN/ADAM8/CX3CL1/LGMN/TNFRSF21/HYOU1/BOK/ANGPT1/SNX6/AMBRA1/ARRB1/APP/NR4A2/RAPSN/FBXW7/ILK/FOXQ1/DLX1/ATM/PIK3CA/HSPA5
GO_REGULATION_OF_CALCIUM_ION_TRANSPORT	GO:BP	230	0.611569	1.69845	0.000522193	0.00360641	ANXA2/CAMK2D/AHNAK/UBASH3B/PRNP/EHD3/MYO5A/RGS4/JPH2/PDE4B/PDGFB/STC1/F2R/GEM/LGALS3/ANXA2P2/BIN1/PRKCE/FYN/PTGS2/CASQ1/MYLK/RRAD/NTSR1/STIM2/CCL3/CEMIP/CCL2/AKAP6/DMD/ICAM1/CX3CL1/GNB5/SLC30A1/PML/CCL5/CALM2/REM1/PDE4D/CXCL11/P2RY6/CACNA2D1/CHD7/CXCL9/CALM1/CXCL10/PDGFRB/GPER1/GNAI2/PKD2/TRDN/IL16/ANK2/APLNR/DYSF
GO_REGULATION_OF_RAS_PROTEIN_SIGNAL_TRANSDUCTION	GO:BP	230	0.670227	1.86135	0.000522193	0.00360641	TRIO/ADGRG1/NRP1/SPRY2/ITGB1/RASA3/ITGA3/ARHGEF28/SPRY4/HEG1/EPS8/DLC1/F2RL1/DNMBP/RASGRF2/ARF6/PSD4/MAP4K4/F2R/ABL2/APOA1/MET/RASA1/ARHGAP42/TGFB2/CYTH3/KITLG/DGKI/AKAP13/NGF/CRK/NRG1/PSD3/TIAM2/CSF1/SQSTM1/SOS2/VAV3/PPP2CB/TIMP2/TNFAIP1/ARFGEF3/ABR/ARHGDIB/GBF1/GPR4/F2RL2/IQSEC3/ARHGEF10/ARHGEF12/RDX/ARHGAP35/NOTCH2/RAPGEF1/MYO9B/SHC1/ARHGEF40/GPR55/ARHGEF10L/ARHGAP44/SHOC2/BCR/ROBO1/SPRY1/ARRB…
GO_SKELETAL_SYSTEM_MORPHOGENESIS	GO:BP	230	0.587094	1.63047	0.000522193	0.00360641	COL6A2/ANXA2/TGFBR2/FMN1/COL6A1/SMAD3/SIX1/MMP14/COL6A3/STC1/SOX9/ANXA2P2/BMP1/CHSY1/COL13A1/FOXC1/MATN3/ARID5B/CHST11/SCARA3/COL12A1/MMP16/PDGFRA/WNT9A/TGFBR1/FGFR1/NPPC/THBS3/SIX4/BMPR2/BMP4/HAS2/PSEN1/RUNX2/RARB/SATB2/PRRX1/COL1A1/COL7A1/PLEKHA1/MMP2/SERPINH1/ZFAND5/WNT7A/TRIP11/ACP5/HOXC9/GREM1/NDST1/RAB23/HOXB2/CSRNP1/ROR2/TIPARP/DLX2/HOXB3/MMP13/COL11A1/ANXA6/HOXB8/SH3PXD2B/DLG1/RAB33B/BMPR…
GO_POSITIVE_REGULATION_OF_CYTOSKELETON_ORGANIZATION	GO:BP	216	0.624903	1.73048	0.000523286	0.00360641	TPM1/RHOC/SDC4/NRP1/NES/CDC42EP3/NF2/CTTN/DSTN/NAV3/FMN1/WDR1/SMAD3/F2RL1/ARF6/CLIP1/APOA1/MET/SWAP70/CDC42EP4/BIN1/PRKCE/VASP/EDN1/RHOBTB1/SLAIN2/CFL2/ARPC2/TGFBR1/ACTR3/CDC42EP2/FER/BAIAP2/SPIRE1/ICAM1/GMFG/S100A10/PAK1/RGCC/ROCK2/CX3CL1/ARHGEF10/SNX9/FHOD1/ARPC1B/CYFIP1/NCK2/ARHGEF10L/PPM1F/CDC42/ACTR3C/WHAMM/SYNPO/DYNC1H1/DCTN1/NOX4
GO_NEGATIVE_REGULATION_OF_KINASE_ACTIVITY	GO:BP	229	0.614935	1.70588	0.00052356	0.00360641	SOCS3/MVP/UBASH3B/TRIB2/DUSP4/SOCS5/DUSP6/SPRED1/SPRY2/ERRFI1/NF2/RGS4/WWTR1/DUSP5/PTPRJ/SPRY4/LATS2/HEG1/PKIG/GPRC5A/SH3BP5/CASP3/IL1B/HHEX/TNFAIP3/DUSP18/HIPK3/DUSP10/STK38/CORO1C/GADD45B/MAPK8IP1/PTPRT/SERPINB3/BMP4/SOCS1/CEACAM1/WARS/TAOK3/PRKAR1A/PSEN1/RB1/GMFG/GADD45A/DNAJC3/PTPN1/RGS3/CDKN1A/CHP1/SOCS4/DNAJA1/SNX6/PPM1F/SPRY1/PTEN/CAMK2N1/APC/AKT1/PKIA/ILK/SORL1/PKIB/SPRED2/ITGB1BP1
GO_PROTEIN_AUTOPHOSPHORYLATION	GO:BP	229	0.602149	1.67041	0.00052356	0.00360641	MVP/CAMK2D/ERRFI1/PDGFA/FLT1/VEGFC/AAK1/IQGAP1/STK17B/PIM1/RAP2B/PDGFB/EGFR/ABL2/RIPK1/GSK3B/FYN/KDR/PINK1/STK10/MAP3K3/PDGFC/TNKS1BP1/NLK/MAPKAPK2/PDGFRA/EIF2AK2/NEK10/FGFR1/FER/PPP2R5B/TAOK3/JUN/STK39/MYO3A/PAK1/SLK/CHP1/DAPK2/CALM2/VRK2/TNIK/PPP2R5E/TAOK2/IRAK1/ENG/BCR/GREM1/PEAK1/TAOK1/CSF1R/AKT1/CALM1/PDGFRB/ATM/DAPK3/SIK2/EIF2S1/NEK6
GO_REGULATION_OF_TRANSMEMBRANE_RECEPTOR_PROTEIN_SERINE_THREONINE_KINASE_SIGNALING_PATHWAY	GO:BP	217	0.604536	1.67264	0.000523834	0.00360641	TGFBR2/ITGA3/SPTBN1/WWTR1/FBN1/CD109/DKK3/DAB2/SMAD3/SMURF2/VEPH1/TWSG1/NBL1/TGFB1I1/PMEPA1/LOX/TGFB2/HTRA1/PELO/CHST11/FOXD1/SMAD7/TGFBR1/BMPR2/BMP4/INHBA/HIPK2/RBPJ/FST/DKK1/RNF111/CIDEA/FSTL3/BMP5/VASN/ACVR1/PBLD/SNX6/ENG/ITGA8/GREM1/EMILIN1/SNX25/ILK/ACVRL1/DLX1/SDCBP/HSPA5/PEG10/ADAM17/THBS1/BCL9L/BMPR1A
GO_ANTIGEN_PROCESSING_AND_PRESENTATION	GO:BP	218	0.653462	1.80785	0.000524109	0.00360641	RFTN1/RAB6A/ITGAV/CTSL/AP1S2/TRAF6/SEC24D/HLA-E/TAP1/ERAP1/RAB3B/HLA-H/SEC24A/CTSS/DYNC1LI2/CALR/SEC23A/ITGB5/PSMB8/TAP2/RAB10/PSMD5/AP2M1/ACTR10/RAB8B/HLA-C/LNPEP/KLC1/HLA-B/PDIA3/B2M/PSMB9/ICAM1/AP3B1/HLA-DRA/CD68/TAPBPL/TAPBP/HLA-DRB5/NCF2/LGMN/RELB/HLA-A/CLTC/ACTR1A/HLA-DOB/SEC22B/RAB32/CD74/AP1M2/HLA-DRB4/RILP/PSMC1/KIF3B/PSMC3/IKBKB/RAB35/PSMC6/DYNC1LI1/DYNC1H1/PSME2/IFI30/DCTN6/SEC24B/DCTN…
GO_REGULATION_OF_CYSTEINE_TYPE_ENDOPEPTIDASE_ACTIVITY	GO:BP	218	0.606043	1.67666	0.000524109	0.00360641	CD44/NKX3-1/PLAUR/BIRC2/SMAD3/DLC1/BCL10/CAST/CASP4/TNFRSF10A/HGF/RPS6KA3/TNFSF15/MAP3K5/F2R/BLID/RIPK1/SH3RF1/ASPH/CFLAR/FYN/PTGS2/TNFAIP8/PMAIP1/IFI6/NGF/GAS6/WNT9A/F3/CARD16/BCL2L10/PSMB9/AIM2/BIRC3/IFI16/RIPK2/CASP1/CARD8/LGMN/CRYAB/TNFSF10/PML/BOK/CIDEB/RAG1/TNFRSF10B/PPM1F/ROBO1/ARRB1/AKT1/SERPINB9/FNIP1/AQP1/MMP9/REST/HERPUD1/GPER1/MTCH1/THBS1/KLF4/APAF1/DDX3X/LGALS9/TNFSF14/RFFL/BCL2L13/B…
GO_CELL_MATRIX_ADHESION	GO:BP	214	0.74044	2.04918	0.000524659	0.00360641	CD44/PLAU/CDK6/SDC4/FN1/NRP1/ITGB1/ITGA3/NF2/CTTN/SERPINE1/JAG1/ACTN1/CDH13/PTPRJ/FERMT2/FMN1/ADAM9/VCL/SGCE/IQGAP1/SMAD3/DLC1/ITGAV/COL5A3/ITGA6/ITGB3/LIMS1/MAP4K4/PHLDB2/ITGA1/ITGBL1/MMP14/ITGA10/MACF1/GSK3B/RASA1/COL17A1/BST1/COL13A1/ROCK1/ITGA2/ADAMTS9/KDR/ITGB5/CSF1/UTRN/SNED1/CORO1C/ITGB4/THBS3/CD63/CD34/S100A10/NID2/ROCK2/ITGA11/SLK/SKAP1/ITGA4/POSTN/CX3CL1/ZYX/TAOK2/PPM1F/PECAM1/WHAMM/ITG…
GO_EXTRINSIC_APOPTOTIC_SIGNALING_PATHWAY	GO:BP	215	0.732333	2.02699	0.000524659	0.00360641	NRP1/TNFRSF12A/SP100/CTTN/SERPINE1/IL6R/SMAD3/BCL10/ITGAV/ITGA6/TNFRSF10A/HGF/CTNNA1/LMNA/CASP3/CD70/RIPK1/SH3RF1/IL12A/LGALS3/GSK3B/TRAF1/IL7/TMBIM1/CFLAR/CYLD/PEA15/IL1B/SRPX/FYN/TGFB2/BCL2A1/TNFAIP3/BCL2L1/IL1A/KITLG/PMAIP1/IFI6/TLR3/NGF/TNFRSF1A/GCLM/YAP1/MCL1/TGFBR1/FGFR1/SGPP1/BMP4/BCL2L2/BCL2L10/IFI27/INHBA/PDIA3/G0S2/ICAM1/SCG2/CSF2/CX3CL1/MLLT11/BAG3/TNFSF10/PML/BOK/BMP5/SNAI2/ACVR1/TNFR…
GO_MULTI_MULTICELLULAR_ORGANISM_PROCESS	GO:BP	214	0.617833	1.70986	0.000524659	0.00360641	CAPN2/ETS1/TGFBR2/APOL2/ITGA3/VDR/PTHLH/SERPINE2/SMURF2/HEXB/NAMPT/IGFBP7/STC1/ANGPT2/LIF/PLA2G4C/ADM/THBD/VMP1/IL1B/PGF/PTGS2/ITGA2/CTSB/B4GALT1/SPP1/CALR/FOSL1/ARNTL/PAM/EDN1/ITGA5/GJB2/CLDN4/LNPEP/OXTR/BMPR2/DDO/SLC38A2/ARHGDIB/RECK/PSG4/ACSL4/MMP2/ADRA2B/MAPK1/GGN/PSG1/AKT1/CD38/PSG7/MMP9/PSG9/CYP1A1/FOSB/KPNA6/JUNB/LGALS9/TEAD3/PTGFR/SH3PXD2B/TIMP1/IGFBP5
GO_NEGATIVE_REGULATION_OF_APOPTOTIC_SIGNALING_PATHWAY	GO:BP	214	0.649259	1.79683	0.000524659	0.00360641	CD44/NRP1/CTTN/SERPINE1/PLAUR/CREB3/HIF1A/ITGAV/ITGA6/TNFRSF10A/HGF/CTNNA1/PTTG1IP/LMNA/RIPK1/SH3RF1/LGALS3/IL7/TMBIM1/CFLAR/PEA15/IL1B/FYN/PTGS2/BCL2A1/TNFAIP3/BCL2L1/PINK1/IL1A/IFI6/GCLM/YAP1/SOD2/MCL1/TGFBR1/MAPK8IP1/BMP4/BCL2L2/PSEN1/ICAM1/PTPN1/SCG2/CSF2/CREB3L1/CX3CL1/SLC35F6/HYOU1/TNFSF10/BDKRB2/BOK/BMP5/SNAI2/DNAJA1/CD74/ACVR1/BAG5/TNFRSF10B/ZMYND11/NR4A2/AKT1/MEIS3/XBP1/VDAC2/MMP9/RELA/H…
GO_RESPONSE_TO_REACTIVE_OXYGEN_SPECIES	GO:BP	215	0.595953	1.64951	0.000524659	0.00360641	TPM1/CAPN2/ETS1/AXL/ADAM9/PLK3/AREG/HGF/MAP3K5/CASP3/EGFR/RIPK1/MET/CFLAR/SDC1/ANXA1/FYN/TNFAIP3/STAT1/NQO1/PINK1/PTPRN/MAPK8/FOSL1/CRK/EDN1/EGLN1/PPP2CB/SOD2/PDGFRA/FER/JUN/ERCC6/SPHK1/COL1A1/PRKAA1/PLEKHA1/MMP2/SOD3/CRYAB/CAT/MAPK1/GLRX2/KPNA4/CYP1B1/IL6/PDE8A/AKT1/PDGFRB/AQP1/MMP9/RELA/PKD2/KLF4
GO_DEVELOPMENTAL_CELL_GROWTH	GO:BP	213	0.642793	1.7772	0.000525486	0.00360641	TGFBR2/FN1/NRP1/RTN4/ITGB1/TNFRSF12A/SEMA3A/SEMA7A/CTTN/RGS4/VCL/IQGAP1/NRCAM/MAP1B/MACF1/PLXNA4/SOX9/NDEL1/BDNF/GSK3B/ALCAM/MEX3C/SPP1/MAG/DRAXIN/AKAP13/NGF/SEMA4B/EDN1/RAPH1/SORBS2/TTL/ISLR2/PAFAH1B1/BMPR2/NRP2/ZEB2/AKAP6/UNC13A/PAK1/ITGA4/POSTN/PLXNA1/PDLIM5/CYFIP1/APP/GOLGA4/ILK/USP9X/LAMB2/L1CAM/ITSN2
GO_REGULATION_OF_SYMBIOSIS_ENCOMPASSING_MUTUALISM_THROUGH_PARASITISM	GO:BP	213	0.601199	1.6622	0.000525486	0.00360641	ANXA2/FUCA2/PTX3/ZC3HAV1/ITGAV/F2RL1/CXCL8/PLSCR1/ISG20/ANXA2P2/IFIT5/OASL/RSAD2/TRIM14/STAT1/IFIT1/TRIM8/MX1/SQSTM1/TRIM21/CCL3/SNX3/EIF2AK2/ISG15/P4HB/TNIP1/CHMP3/IFI27/LGALS1/JUN/IFI16/IFNB1/PPIB/STOM/HMGA2/PML/CCL5/CXCL6/OAS3/CCL8/CD74/APOBEC3G/PSMC3/RSF1/SUPT5H/NECTIN2/PARP10/CHD1/ZFP36/POU2F3/IFITM1/REST/MDFIC/ZC3H12A/CD36/DDX3X/LGALS9
GO_CELLULAR_RESPONSE_TO_BIOTIC_STIMULUS	GO:BP	212	0.723909	2.00074	0.000526039	0.00360641	PDCD1LG2/CAPN2/AXL/CD274/NFKB1/SERPINE1/VIM/ANKRD1/ADAM9/TICAM2/PDE4B/TFPI/IRAK2/TLR4/BCL10/PRKCA/CXCL8/TNIP3/TRAF6/TLR6/EDNRB/GSK3B/PF4V1/IL1B/CD14/CMPK2/PRKCE/SASH1/TNFAIP3/TNFSF4/SGMS1/TNIP2/MAPK8/CXCL1/TLR2/SPON2/CCL3/CCL2/CARD16/IL24/CXCL2/IL36RN/ICAM1/IL36B/RIPK2/CD68/CASP1/CARD8/CSF2/IL1RN/CXCL3/CX3CL1/TLR1/SBNO2/NFKBIA/CCL5/CXCL6/CCDC47/IL36G/MAPK1/PDE4D/IRAK1/BCR/CXCL11/IL6/IL37/CXCL9/AK…
GO_DEFENSE_RESPONSE_TO_VIRUS	GO:BP	212	0.699372	1.93292	0.000526039	0.00360641	GBP3/BIRC2/DTX3L/ZC3HAV1/IRF9/PARP9/F2RL1/IRF1/PLSCR1/NLRC5/TRIM44/IRF2/IFIT3/IL15/ISG20/DDX58/DDX60/IFIT2/IL1B/IFIT5/OASL/IFIH1/RSAD2/HTRA1/TNFAIP3/UNC93B1/MICA/RIOK3/STAT1/IFIT1/PMAIP1/IFI6/TLR3/MX1/SPON2/OAS2/RTP4/EIF2AK2/TMEM173/ISG15/APOBEC3B/IFI44L/IFI27/TRAF3IP2/AIM2/BIRC3/IFI16/IFNB1/SAMHD1/ERCC6/DNAJC3/ATG7/TRIM22/STAT2/GBP1/PML/OAS3/SEC14L1/IFNL1/APOBEC3G/IL6/ZNF175/ZMYND11/IL33/CXCL9/C…
GO_REGULATION_OF_PROTEIN_BINDING	GO:BP	209	0.638622	1.76491	0.000526316	0.00360641	ANXA2/UBASH3B/NKX3-1/NRP1/NES/PLK2/ADRB2/DTX3L/CTSZ/DAB2/CTHRC1/PDGFB/MET/LGALS3/BDNF/LOX/GSK3B/ANXA2P2/IFIT2/CYLD/ROCK1/XIRP1/MAPK8/IFIT1/RAPGEF2/CRK/NRG1/PPP2CB/STYX/TGFBR1/TMEM173/CCPG1/CARD16/BMP4/SYAP1/HIPK2/B2M/PSEN1/RIPK2/DKK1/AMFR/ADD1/ITGA4/FRMD7/ANGPT1/CAPRIN2/PHLDA2/BTBD1/ARRB1/APP/DACT1/AKT1/SPON1/SORL1/MMP9/HSPA5/ITGB1BP1/HERPUD1/LFNG/EIF2S1/CD36
GO_NEGATIVE_REGULATION_OF_SECRETION	GO:BP	208	0.641931	1.77323	0.000526593	0.00360641	FN1/F2RL1/MAP4K4/LGR4/RAP1B/RHBDF2/ANXA5/IL13RA2/LRRC32/F2R/ADORA1/APOA1/LIF/TLR6/IL1B/ANXA1/RSAD2/TNFAIP3/SYT11/IL11/TNFRSF1A/NRG1/RAB11FIP5/EDN1/GAS6/ADTRP/OXTR/TMSB4X/CARD16/ABR/CEACAM1/INHBA/IL36RN/STK39/CD34/RGCC/CARD8/PTGER4/CIDEA/RHBDF1/CX3CL1/TNFRSF21/IL1RAPL1/GBP1/SLC30A1/PML/ADRA2B/ANGPT1/DPH3/CD74/PPP3CA/SSC5D/PLA2R1/BCR/OSM/CD22/IL33/ANXA4/TRH/CRY1/TNFRSF1B/REST/GNAI2/STXBP3/ZC3H12A/L…
GO_REGULATION_OF_EPITHELIAL_CELL_MIGRATION	GO:BP	208	0.768247	2.12216	0.000526593	0.00360641	ETS1/TGFBR2/HBEGF/NRP1/RTN4/SPRED1/SEMA3A/ITGA3/SP100/PLK2/AMOTL1/DOCK5/PLPP3/VEGFC/ADAM9/HIF1A/CARD10/PRKCA/ARF6/FGF1/ITGB3/MAP4K4/PDGFB/MACF1/ARSB/STC1/ANGPT2/SOX9/MET/ANXA1/PRKCE/SASH1/TGFB2/PTGS2/ITGA2/ADAMTS9/KDR/BCAR1/MAP3K3/CALR/EPHA2/FGF16/DOCK1/EDN1/DUSP10/FGFBP1/PTPRR/STAT5A/CORO1C/SPARC/FGFR1/TMSB4X/BMPR2/BMP4/EPB41L4B/NRP2/CEACAM1/HAS2/JUN/RGCC/ROCK2/FGF2/SRPX2/LGMN/ANGPT1/WNT7A/DLL4/…
GO_CARDIAC_MUSCLE_TISSUE_DEVELOPMENT	GO:BP	203	0.639714	1.76523	0.000527426	0.00360641	TPM1/TGFBR2/ITGB1/RGS4/JPH2/ANKRD1/HEG1/FHL2/PIM1/LMNA/RIPK1/TGFB2/TBX2/ADAMTS9/WT1/FOXC1/CALR/AKAP13/NRG1/EDN1/EGLN1/YAP1/PDGFRA/SORBS2/SMAD7/TGFBR1/FGFR1/BMP4/AKAP6/PRKAR1A/RBPJ/DKK1/PAK1/RARB/FGF2/GATA6/SAV1/PDLIM5/BMP5/NDRG4/RBP4/S1PR1/MAPK1/DLL4/MEF2A/ACVR1/ENG/BVES/XIRP2/FRS2/GREM1/PTEN/CHD7/PDGFRB/NOX4/COL11A1/TENM4/BMPR1A
GO_ESTABLISHMENT_OR_MAINTENANCE_OF_CELL_POLARITY	GO:BP	203	0.616868	1.70219	0.000527426	0.00360641	RHOC/MYH9/RND3/SPRY2/DST/PARVA/AMOTL1/WDR1/WNT7B/MTCL1/FAT1/ARF6/MAP1B/RAP1B/CTNNA1/FRMD4A/ANK1/LMNA/PARVB/NDEL1/GSK3B/RHOQ/MYO18A/CAP1/ROCK1/CYTH3/CRK/RAB10/DOCK2/ACTR3/PAFAH1B1/GBF1/MSN/PAK1/ROCK2/PARD3/AMOTL2/GOLPH3/ARHGAP35/WNT7A/RHOU/PDCD6IP/CDC42/DOCK7/LIN7C/SPRY1/CLIC4/ZW10/ERBIN/ILK/DCTN1/AQP1/DLG5/SPDL1/MAP7/CDC42BPB/RICTOR/CKAP5/ACTR2/DLG1/PAX6/FSCN1/SLC9A1/SIPA1L3/HES1/CAP2/WWC1/BCAS3/…
GO_REGULATION_OF_CHEMOTAXIS	GO:BP	203	0.705591	1.94701	0.000527426	0.00360641	NRP1/SEMA3A/SEMA7A/SERPINE1/CDH13/IL6R/VEGFC/CREB3/SMAD3/F2RL1/CXCL8/FGF1/PDGFB/ADAM10/ANGPT2/SUCNR1/PLXNA4/NBL1/MET/IL12A/SWAP70/BST1/PGF/ITGA2/KDR/CMKLR1/CALR/FGF16/SEMA4B/CSF1/EDN1/SLAMF8/GAS6/CCL3/PDGFRA/CCL7/RAC2/FGFR1/F3/CCL2/TMSB4X/BMPR2/S100A14/STK39/SCG2/FGF2/LGMN/DAPK2/PTPRO/CCL5/S1PR1/CD74/PPM1F/ROBO1/STX3/IL6/GREM1/CXCL10/ZSWIM8/PDGFRB/ADAM17/THBS1/OXSR1/SEMA3C/IL16/LGALS9/TNFSF14/CAM…
GO_CYTOKINE_SECRETION	GO:BP	204	0.705231	1.94553	0.000527983	0.00360641	FN1/CD274/SPTBN1/IL4R/TLR4/ITGAV/F2RL1/LGR4/LRRC32/F2R/APOA1/CD58/DDX58/TLR6/HK1/IL1B/CD14/IFIH1/ANXA1/TNFAIP3/SYT11/RAB1A/IL1A/S100A13/TLR2/GAS6/PANX1/CCL3/TMSB4X/CARD16/SOCS1/IL36RN/PNP/AIM2/RBPJ/CD34/RIPK2/CASP1/RGCC/CARD8/PTGER4/CIDEA/NLRP10/POSTN/CX3CL1/TNFRSF21/TLR1/GBP1/PML/TNFRSF14/TRIM16/ANGPT1/IL1RL1/GBP5/SSC5D/OSM/CRTAM/IL33/CSF1R/ANXA4/XBP1/TNFRSF1B/ITGB6/MMP8/MMP12/LCP2/ZC3H12A/CD36/…
GO_CALCIUM_MEDIATED_SIGNALING	GO:BP	206	0.586016	1.61716	0.000528262	0.00360641	CAMK2D/PRNP/MYO5A/CDH13/PTPRJ/JPH2/FHL2/CXCL8/NFATC2/RCAN1/EGFR/EDNRB/GSK3B/BST1/MYOZ2/CASQ1/KDR/CMKLR1/PPP3CC/RCAN2/NRG1/EDN1/CCL3/AKAP6/DMD/MCU/SPHK1/CCL20/PRKAA1/CHP1/GBP1/CALM2/PDE4D/PPP3CA/P2RY6/CD22/MCTP2/VCAM1/CALM1/CCRL2/GPR143/NFAT5/ATP2B4/PKD2/TRDN/PTGFR/ANK2
GO_ENDOPLASMIC_RETICULUM_TO_GOLGI_VESICLE_MEDIATED_TRANSPORT	GO:BP	207	0.644465	1.77871	0.000528262	0.00360641	CD59/SPTBN1/ANKRD28/TICAM2/CTSZ/KDELR3/AREG/SPTBN5/ANK1/MCFD2/SEC24D/NRBP1/COPZ2/SEC24A/RAB1A/ARCN1/BCAP29/DYNC1LI2/TMED7/SEC23A/ARFGAP3/PROS1/GAS6/ACTR10/SEC23IP/VTI1A/RAB30/GBF1/RAB12/COL7A1/HYOU1/CNIH3/CREB3L2/ACTR1A/SEC22B/TFG/WHAMM/YIPF5/SERPINA1/TGFA/COPB2/NAPA/DYNC1LI1/ZW10/TMED9/STX5/VTI1B/DYNC1H1/DCTN6/SEC24B/DCTN1/PITPNM3/SORL1/KDELR2/PROC/TMED10/GOLGB1/CD55/SEC13/COPA/SEC31A/ARFGAP2/GO…
GO_ENDOSOMAL_TRANSPORT	GO:BP	205	0.596233	1.64425	0.000528262	0.00360641	PICALM/EHD3/RAB6A/ARF6/EHD1/EHD2/SNX33/TINAGL1/ANKRD50/DENND5A/RAB10/SQSTM1/TMEM87B/CMTM6/CORO1C/EHD4/VPS53/ARL4C/VTI1A/CHMP3/MICALL1/HEATR5A/AP3B1/TBC1D23/GBF1/HGS/SPAG9/ARHGAP1/LEPROT/CHMP1B/SNX9/CLTC/NDRG4/RAB8A/STAM/TMEM50A/ARHGAP44/SNX6/RILP/BVES/RAB35/STX5/VTI1B/DCTN1/LYST/SORL1/MICALL2/STAM2/ANXA8/EEA1/GOSR1/MYO5B/ALS2/RAB9A/VAMP3/VPS37A/RAB7B/VPS35/AP3D1/BLOC1S2/DCLK1/ERC1/TOM1/SNX18/ABCA…
GO_GLIAL_CELL_DIFFERENTIATION	GO:BP	202	0.58397	1.60983	0.000528262	0.00360641	CDK6/SH3TC2/IL6ST/CD9/GPC1/CDH2/VIM/SERPINE2/WDR1/TLR4/NDRG1/EGFR/CLCF1/SOX9/LIF/IL1B/BIN1/MAG/ZNF365/TLR2/NRG1/DUSP10/GAP43/MAP2K1/NFE2L1/RELN/PSEN1/LDLR/PARD3/TNFRSF21/ARHGEF10/BOK/MAPK1/IL6/PTEN/APP/MMP24/AKT1/ILK/LAMB2/ROR2/HDAC11/DLX1/RELA/DLX2/TENM4
GO_JNK_CASCADE	GO:BP	205	0.63773	1.75869	0.000528262	0.00360641	SEMA3A/MAP4K5/IRAK2/WNT7B/TLR4/F2RL1/MAP4K4/MAP3K5/EGFR/RIPK1/SH3RF1/TRAF6/TLR6/CYLD/IL1B/ADORA2B/SASH1/PINK1/MAPK8/TLR3/HIPK3/EDN1/DUSP10/GADD45B/MAPK8IP1/SERPINB3/PAFAH1B1/ZEB2/TAOK3/IL36RN/HIPK2/IL36B/GADD45A/ERCC6/RIPK2/MLKL/DKK1/PTPN1/PAK1/PTGER4/SPAG9/IL1RN/MAP4K3/SH3RF3/WNT7A/RAPGEF1/IL36G/TNIK/DNAJA1/TAOK2/IRAK1/IL37/ZMYND11/APP/TAOK1/DACT1/AKT1/ROR2/ZNF622/SDCBP/MMP8/MDFIC/PJA2/SLAMF1/TR…
GO_MESENCHYMAL_CELL_DIFFERENTIATION	GO:BP	206	0.67276	1.85653	0.000528262	0.00360641	TGFBR2/FN1/NRP1/EDNRA/RTN4/SEMA3A/SEMA7A/JAG1/WWTR1/DAB2/HIF1A/SMAD3/PHLDB2/HGF/LOXL2/SOX9/TGFB1I1/EDNRB/GSK3B/IL1B/TGFB2/STAT1/FOXC1/KITLG/GBX2/SEMA4B/PHLDB1/NRG1/EDN1/CORO1C/SMAD7/TGFBR1/FGFR1/SERPINB3/LOXL3/RANBP3L/BMP4/NRP2/ZEB2/HAS2/RBPJ/RGCC/S100A4/COL1A1/HMGA2/BMP5/SNAI2/VASN/MAPK1/ACVR1/PBLD/ENG/SPRY1/IL6/GREM1/PTEN/DLG5/SDCBP/ANXA6/BCL9L/BMPR1A/SEMA3C/SNAI1/SEMA6D/GLIPR2/PPP2CA
GO_POSITIVE_REGULATION_OF_LEUKOCYTE_CELL_CELL_ADHESION	GO:BP	207	0.678977	1.87396	0.000528262	0.00360641	PDCD1LG2/CD44/ETS1/TGFBR2/IL7R/SOCS5/CD274/IL6ST/IL4R/NFKBIZ/IL6R/BCL10/RUNX1/ZBTB1/IL15/IL12A/TRAF6/IL7/HLA-E/CYLD/IL1B/SIRPG/ANXA1/FYN/TNFSF4/DUSP10/CCL2/SOCS1/IL1RL2/HAS2/PNP/ICAM1/AP3B1/LGALS1/RIPK2/PAK1/ICOSLG/SKAP1/ITGA4/ADAM8/SIRPB1/HLX/TNFRSF14/CCL5/RAG1/ZBTB16/CD276/NCK2/CD74/EBI3/IRAK1/CDC42/IL6/VCAM1/AKT1/IL18/TNFSF9/XBP1/PIK3CA/RELA/NFAT5/MALT1/ZMIZ1/CD55/LGALS9/TNFSF14/PIK3R1/MAP3K8/…
GO_POSITIVE_REGULATION_OF_PROTEIN_CATABOLIC_PROCESS	GO:BP	207	0.586785	1.61951	0.000528262	0.00360641	TRIB2/SOCS5/PLK2/HECW2/ADAM9/PLK3/DAB2/SMURF2/PTTG1IP/SOX9/GSK3B/RNF144B/SNX33/IL1B/RNF217/TNFAIP3/NDFIP1/ECSCR/RNF19B/CSNK1A1/EDEM1/SMAD7/RNF14/PSEN1/LDLR/MSN/ATG7/ADAM8/FBXL5/HECW1/SOCS4/SNX9/RDX/SEC22B/RILP/PSMC1/PSMC3/FURIN/PTEN/PSMC6/IL33/STX5/DACT1/SH3D19/APC/AKT1/FBXW7/TNFRSF1B/SORL1/TIPARP/HERPUD1/TRIB1/NEDD4/PSMC4/VPS35/EZR/CBFA2T3/SH3RF2/NUPR1/BBS7/NFE2L2/IDE/CHFR/PTK2/ANKIB1/KEAP1/AREL…
GO_REGULATION_OF_LEUKOCYTE_PROLIFERATION	GO:BP	207	0.678313	1.87213	0.000528262	0.00360641	PDCD1LG2/TGFBR2/SDC4/PRNP/CD274/IL6ST/IL6R/AHR/TNFSF18/TLR4/IRF1/NFATC2/TWSG1/CASP3/LRRC32/CLCF1/IL15/SH3RF1/IL12A/LGALS3/TRAF6/IL7/BST1/HLA-E/IL1B/HHEX/ANXA1/TNFAIP3/TNFSF4/NDFIP1/KITLG/CSF1/VAV3/RAC2/MAPK8IP1/BMP4/PNP/PRKAR1A/RIPK2/ICOSLG/TNFRSF21/TNFRSF14/CCL5/CCL8/PELI1/CD276/NCK2/CD74/EBI3/IL6/GREM1/CD22/VCAM1/IL18/CD38/TNFSF9/TNFRSF1B/DLG5/ATM
GO_CELLULAR_RESPONSE_TO_ACID_CHEMICAL	GO:BP	199	0.571062	1.57405	0.000529101	0.00360641	CAPN2/COL6A1/GNG2/WNT7B/WNT5B/TNC/SIX1/PDGFB/EGFR/SH3BP4/ABL2/SOX9/COL5A2/PRKCE/FYN/TNFSF4/KDR/BCL2L1/PINK1/PDGFC/EDN1/GCLM/YAP1/PDGFRA/WNT9A/SOCS1/COL4A1/LDLR/RARB/PTGER4/COL1A1/PRKAA1/MMP2/UBR1/PTGER2/P2RY6/GJB3/AKT1/COL1A2/XBP1/AQP1/ATM/PKD2/KLF4/ZC3H12A
GO_INTERACTION_WITH_HOST	GO:BP	199	0.661875	1.82437	0.000529101	0.00360641	FUCA2/AXL/ITGB1/PTX3/ANPEP/SMAD3/ITGAV/CXCL8/ITGB3/EGFR/PVR/MET/CTNND1/NPC1/ITGA2/CTSB/LAMP1/BCL2L1/IFIT1/EPHA2/ITGB5/TRIM8/ITGA5/GAS6/TRIM21/SNX3/EIF2AK2/P4HB/TNIP1/SERPINB3/CHMP3/HIPK2/ICAM1/LGALS1/LDLR/ATG7/PML/TNFRSF14/CCL8/KPNA4/CD74/SCARB2/NECTIN2/SERPINB9/SELPLG/SLC20A2/NECTIN1/IFITM1/ITGB6/VPS18/ZC3H12A/CD55/SLAMF1/UVRAG/LGALS9/NEDD4
GO_NEGATIVE_REGULATION_OF_NEURON_DEATH	GO:BP	199	0.618153	1.70385	0.000529101	0.00360641	NRP1/NES/AXL/HIF1A/NEFL/SIX1/F2R/CLCF1/BDNF/GSK3B/RASA1/FYN/ROCK1/BCL2L1/PINK1/MAG/DRAXIN/NGF/CSF1/GCLM/SOD2/CCL2/SIX4/HIPK2/PSEN1/JUN/CD34/ATG7/ADAM8/CX3CL1/LGMN/HYOU1/BOK/NCOA7/ANGPT1/SNX6/AMBRA1/PSMC1/ARRB1/NR4A2/AKT1/ILK/SORL1/FOXQ1/DLX1/PIK3CA/BTBD10
GO_POSITIVE_REGULATION_OF_IMMUNE_EFFECTOR_PROCESS	GO:BP	199	0.648024	1.78619	0.000529101	0.00360641	SOCS5/SEMA7A/IL4R/NFKBIZ/PTPRJ/GAB2/IL1R1/TLR4/BCL10/F2RL1/IL13RA2/ZBTB1/PVR/CLCF1/IL12A/TRAF6/DDX58/DDX60/HK1/HLA-E/MYO18A/HLA-H/IL1B/ANXA1/RSAD2/ADORA2B/MICA/TNFSF4/LAMP1/ULBP3/RAET1E/SPON2/RAC2/HLA-C/HLA-B/FER/B2M/RIPK2/STX7/HLX/HLA-A/TNFRSF14/RBP4/RAET1G/RAPGEF1/CD74/SH2D1B/EXOSC6/IL6/NECTIN2/CRTAM/IL33/CD177/IL18/XBP1
GO_POSITIVE_REGULATION_OF_INTRACELLULAR_TRANSPORT	GO:BP	201	0.555155	1.52992	0.000529101	0.00360641	ANXA2/PRNP/IL4R/PLK3/GAB2/DAB2/SMAD3/SH3GLB1/MTCL1/GSK3B/EHD1/EHD2/ANXA2P2/IL1B/ADORA2B/FYN/PTGS2/PINK1/ABLIM3/GAS6/EDEM1/TMEM30B/RAC2/CEMIP/PSEN1/ATG13/MSN/PAK1/STOM/TMEM30A/PRKAA1/CHP1/LEPROT/BAG3/UBE2D3/RDX/RHOU/MAPK1/SYT7/KIF5B/MTMR2/DYNC1H1/FBXW7/SORL1/MICALL2/ITGB1BP1/ZC3H12A/RAB21/CHRM1/NEDD4/SAR1A/ICE1/PIK3R1
GO_PROTEIN_PROCESSING	GO:BP	201	0.636422	1.75388	0.000529101	0.00360641	CAPN2/MYH9/PLAU/ANXA2/PRNP/PITRM1/ECE1/SERPINE1/BIRC2/CTSZ/SERPINE2/MELTF/CAST/PCSK7/PLAT/MMP14/ADAM10/CASP3/PRKACB/ASPH/ANXA2P2/LDLRAD3/CTSS/PCSK1/CPD/NGF/SEC11A/YME1L1/CCBE1/MMP16/SCG5/PRSS3/F3/CARD16/PSEN1/BIRC3/IFI16/RIPK2/ADAMTS3/CASP1/FKRP/CARD8/ADAM8/LGMN/CPZ/CIDEB/GGT1/FURIN/CGA/TNP1
GO_RESPONSE_TO_MECHANICAL_STIMULUS	GO:BP	201	0.645545	1.77902	0.000529101	0.00360641	ETS1/TGFBR2/NFKB1/ANKRD1/SERPINE2/USP53/TLR4/BCL10/TNC/IRF1/TNFRSF10A/MMP14/ANGPT2/EGFR/SOX9/PDE2A/IL1B/FYN/PPL/PTGS2/ITGA2/STAT1/MAG/MAPK8/FOSL1/BACE1/TLR3/MBD2/TNFRSF1A/EDN1/TNFRSF8/SLC38A2/ABHD12/DMD/JUN/GADD45A/CASP1/PTGER4/COL1A1/POSTN/BAG3/ETV1/NFKBIA/MAP3K1/ENG/TNFRSF10B/LRP11/AKT1/CXCL10/AQP1/RELA/XPC/FOSB/ACTG1/PKD2/THBS1/COL11A1/PIEZO1/JUNB/TNFSF14/NRXN2/CHRNA9/COL3A1/PPARG/ACTA1/CHEK1/…
GO_BONE_DEVELOPMENT	GO:BP	200	0.655513	1.80607	0.000529381	0.00360641	COL6A2/ANXA2/TGFBR2/SIGLEC15/PIP4K2A/GPR68/LRRC17/FBN1/COL6A1/FAM20C/MMP14/PAPSS2/COL6A3/STC1/SOX9/PLS3/LOX/ANXA2P2/PHEX/CHSY1/COL13A1/FOXC1/MATN3/PDGFC/AKAP13/SCARA3/COL12A1/MMP16/SPARC/NPPC/THBS3/PAFAH1B1/BMPR2/RANBP3L/BMP4/SRD5A1/HAS2/RUNX2/PPIB/RARB/PTGER4/SBDS/COL1A1/COL7A1/SERPINH1/NOTCH2/TRIP11/ENG/ACP5/P3H1/GREM1/ABI1/RAB23/FBXW7/TTC9/MMP13/ANXA6/SH3PXD2B/ANO6/BMPR1B/SLC9B2/FOXP1/IMPAD1/M…
GO_CARTILAGE_DEVELOPMENT	GO:BP	194	0.673406	1.85471	0.000529381	0.00360641	CD44/COL6A2/ANXA2/TGFBR2/PTHLH/ITGB8/HIF1A/COL6A1/WNT7B/SMAD3/WNT5B/LOXL2/SOX5/COL6A3/STC1/SOX9/ANXA2P2/BMP1/CHSY1/MEX3C/MATN3/TGFBI/CHST11/SCARA3/EDN1/COL12A1/WNT9A/TGFBR1/FGFR1/NPPC/THBS3/BMPR2/BMP4/RUNX2/RARB/SATB2/PRRX1/COL1A1/HMGA2/COL7A1/FGF2/ECM1/CREB3L2/BMP5/EVC/SERPINH1/SNAI2/ZBTB16/WNT7A/TRIP11/ADAMTS7/GREM1/RSPO2/ACVRL1/TRPS1/ROR2/RELA/DLX2/HOXB3/MMP13/COL11A1/SNX19/ANXA6/BMPR1A/CHRDL2…
GO_MORPHOGENESIS_OF_A_BRANCHING_STRUCTURE	GO:BP	194	0.701686	1.9326	0.000529381	0.00360641	SOCS3/TGFBR2/NKX3-1/NRP1/EDNRA/RTN4/SPRY2/SEMA3A/PDGFA/VDR/CTSZ/AREG/TNC/FGF1/SIX1/LGR4/MMP14/HGF/SOX9/MET/ADM/PAX8/PGF/COL13A1/ST14/WT1/GBX2/EPHA2/CSF1/NTN4/EDN1/YAP1/FOXD1/FGFR1/SIX4/BMP4/BTBD7/RSPO3/COL4A1/GZF1/PAK1/FGF2/PLXNA1/PML/SNAI2/DLL4/ACVR1/ENG/SPRY1/FRS2/CLIC4/GREM1/RSPO2/ILK/CELSR1/DLG5/DLX2/PKD2/GNA13/SEMA3C/ETV5/DLG1/ERMN/ADAMTS16
GO_REGULATION_OF_CELL_SUBSTRATE_ADHESION	GO:BP	200	0.767136	2.11362	0.000529381	0.00360641	PLAU/CDK6/SDC4/FN1/NRP1/ITGA3/NF2/SERPINE1/JAG1/CDH13/DOCK5/PTPRJ/FMN1/EMILIN2/IQGAP1/SMAD3/DLC1/RSU1/MELTF/ITGA6/LIMS1/MAP4K4/PHLDB2/MMP14/MACF1/ANGPT2/COL8A1/APOA1/GSK3B/RASA1/ACTN4/NEDD9/BST1/PRKCE/ROCK1/KDR/CALR/CRK/DOCK1/CSF1/UTRN/ITGA5/CORO1C/ARPC2/RAC2/HSD17B12/HAS2/LGALS1/S100A10/SPOCK1/ROCK2/SLK/SKAP1/COL1A1/POSTN/CX3CL1/GBP1/PTPRO/CCDC80/PPM1F/CDC42/GREM1/PTEN/EMILIN1/PEAK1/ABI3BP/ILK/A…
GO_RESPONSE_TO_KETONE	GO:BP	194	0.59388	1.63567	0.000529381	0.00360641	NKX3-1/ERRFI1/CATSPER1/NEFL/GNG2/AHR/ATP2B1/TNC/IGFBP7/EGFR/ADCY8/ABHD2/CFLAR/NR3C1/PRKCE/TGFB2/TNFSF4/BCL2L1/SPP1/CALR/FOSL1/TLR2/EDN1/GNAI1/GJB2/CLDN4/YAP1/OXTR/SRD5A1/ICAM1/MSN/ROCK2/TH/PTGER4/CDKN1A/PRKAA1/GLB1/PTGER2/P2RY6/FIBIN/AKT1/CALM1/TRH/CD38/AQP1/RELA/FOSB/THBS1/KLF4
GO_T_CELL_RECEPTOR_SIGNALING_PATHWAY	GO:BP	194	0.565521	1.55757	0.000529381	0.00360641	PRNP/RFTN1/NFKB1/NFKBIZ/PTPRJ/PDE4B/BCL10/KCNN4/LGALS3/TRAF6/CYLD/FYN/BCAR1/PSMB8/PSMD5/BTN2A1/CEACAM1/PSEN1/PSMB9/RIPK2/HLA-DRA/PAK1/ICOSLG/SKAP1/HLA-DRB5/TNFRSF21/GBP1/MAPK1/CD276/PDE4D/HLA-DRB4/PSMC1/UBASH3A/PSMC3/IKBKB/NECTIN2/PSMC6/ELF1/PSME2/HLA-DRB1/PIK3CA/RELA/PIK3CD/MALT1/LCP2/ZC3H12A/PSMD8/PSMD1/PSMC4/PIK3R1/EIF2B2/BTN3A2/EZR/TXK/PSME1/PAG1/CD28/DUSP3/NCK1/PSMB10/PSMD12/PSMA6/RC3H1/BTRC…
GO_POSITIVE_REGULATION_OF_SUPRAMOLECULAR_FIBER_ORGANIZATION	GO:BP	195	0.66544	1.83183	0.000529661	0.00360641	TPM1/RHOC/SDC4/NRP1/CDC42EP3/NF2/CTTN/DSTN/NAV3/FMN1/WDR1/SMAD3/F2RL1/ARF6/CLIP1/APOA1/MET/SWAP70/CDC42EP4/BIN1/PRKCE/VASP/EDN1/RHOBTB1/SLAIN2/CFL2/ARPC2/TGFBR1/ACTR3/CDC42EP2/FER/BAIAP2/PSEN1/RB1/SPIRE1/ICAM1/GMFG/S100A10/PAK1/RGCC/ROCK2/CX3CL1/ARHGEF10/SNX9/FHOD1/ARPC1B/CYFIP1/NCK2/ARHGEF10L/PPM1F/CDC42/ACTR3C/WHAMM/SYNPO/APP/DCTN1/NOX4
GO_REGULATION_OF_DEPHOSPHORYLATION	GO:BP	195	0.601935	1.65702	0.000529661	0.00360641	SPRED1/SPOCD1/NUAK1/IQGAP1/SMAD3/DLC1/ITGA1/RCAN1/IGFBP3/ADORA1/LGALS3/GSK3B/SWAP70/ROCK1/TGFB2/ITGA2/PPP4R1L/PINK1/RCAN2/PHACTR2/PPP4R1/EIF2AK2/ARFGEF3/PPP1R36/PPP2R5B/MGAT5/PPP1R1C/ROCK2/SYTL2/PPP1R15A/CHP1/ZFYVE1/CALM2/ELL/PPP1R3C/PPP2R5E/PPP1R14B/SHOC2/IKBKB/MTMR2/CNST/HSP90B1/CRY2/CALM1/PDGFRB/PPP1R3B/PPP2R3C/PPP1R14C/GNAI2/ANKLE2/CNEP1R1/PPP2R1B/MASTL/PPP4R4/PTN/ARPP19/SH3RF2/PPP2R2D/PPP2R5…
GO_REGULATION_OF_ENDOCYTOSIS	GO:BP	195	0.663318	1.82599	0.000529661	0.00360641	ANXA2/PICALM/AXL/RAB31/SERPINE1/CDH13/AAK1/DAB2/F2RL1/ARF6/ITGB3/RAB5A/ABL2/LGALS3/ACTN4/ANXA2P2/SNX33/CD14/BIN1/ROCK1/ITGA2/SYT11/ANKRD13A/PPP3CC/RUFY2/EHD4/LRRTM2/CD63/NUMB/B2M/PACSIN2/DKK1/PTPN1/TSPAN1/ANGPT1/SYT7/PPP3CA/MTMR2/ARRB1/GREM1/CD22/CALM1/CD177/NR1H2/SDCBP/CD151/CD36/CD2AP/RAB21/LRPAP1/TOR1A/ANO6/PPARG
GO_RESPIRATORY_SYSTEM_DEVELOPMENT	GO:BP	193	0.606574	1.66945	0.000529661	0.00360641	TGFBR2/SPRY2/ERRFI1/ITGA3/PDGFA/ATXN1/HEG1/CTSZ/WNT7B/TNC/FGF1/SIX1/MMP14/EGFR/SOX9/LIF/LOX/PHEX/WT1/ALDH1A3/YAP1/PDGFRA/MAP2K1/SPARC/FGFR1/SIX4/LOXL3/BMPR2/BMP4/RBPJ/PLOD3/GATA6/SAV1/FSTL3/CRISPLD2/RBP4/MAPK1/NPHP3/SPRY1/CHD7/RSPO2/FBXW7/SEC24B/PDGFRB/CELSR1/DLG5/LIPA/ADAMTS2/BMPR1A
GO_RHO_PROTEIN_SIGNAL_TRANSDUCTION	GO:BP	195	0.650597	1.79097	0.000529661	0.00360641	TRIO/RHOC/ADGRG1/NRP1/CDC42EP3/RND3/ITGB1/ITGA3/ARHGEF28/ARHGAP29/CDH13/HEG1/EPS8/DLC1/F2RL1/DNMBP/RASGRF2/F2R/ABL2/APOA1/MET/RHOQ/CDC42EP4/ARHGAP42/ROCK1/AKAP13/TIAM2/SOS2/VAV3/RHOBTB1/TNFAIP1/RAC2/CDC42EP2/ABR/ARHGDIB/GPR4/ROCK2/F2RL2/ARHGAP1/ARHGEF10/ARHGEF12/ARHGAP35/ARHGAP5/RHOU/RTKN/MYO9B/ARHGEF40/GPR55/ARHGEF10L/CDC42/BCR/ROBO1/PECAM1/ARRB1/KANK2/COL1A2/TAX1BP3/PDGFRB/CELSR1/ITSN2/CTNNAL1/…
GO_ACTIN_POLYMERIZATION_OR_DEPOLYMERIZATION	GO:BP	196	0.596617	1.6421	0.000530223	0.00360641	CDC42EP3/MICAL2/CTTN/SPTBN1/DSTN/FMN1/EPS8/WDR1/F2RL1/ARF6/SPTBN5/TMOD3/RASA1/SWAP70/CDC42EP4/CAP1/BIN1/PRKCE/VASP/ARHGAP18/RHOBTB1/CFL2/ARPC2/ACTR3/CDC42EP2/TTC17/TMSB4X/FER/TMOD1/BAIAP2/SPIRE1/ICAM1/GMFG/TMSB10/ADD1/ADD3/SNX9/RDX/ARHGAP35/ARPC1B/CYFIP1/CAPG/NCK2/LIMA1/ACTR3C/WHAMM/ABI1/TMOD2/MICALL2/RICTOR/ARHGAP6/ACTR2/DLG1/SPTAN1/MYADM/CSF3/BRK1/CAPZA2/NCK1/BAIAP2L2/CAP2/DIAPH1/TWF1/COBL/HCLS…
GO_EPITHELIAL_CELL_DEVELOPMENT	GO:BP	197	0.689584	1.89829	0.000530223	0.00360641	CDK6/MYO1E/TJP2/PODXL/FRMD6/JAG1/FOSL2/VIM/HEG1/HIF1A/IQGAP1/WNT7B/WNT5B/KLF5/F2RL1/FAT1/PDGFB/RAP1B/STC1/SLC4A7/SOX9/MET/GSK3B/TJP1/SDC1/PDE2A/IL1B/ROCK1/ST14/B4GALT1/EPHA2/RAPGEF2/TNFRSF1A/ARNTL/FGFR1/PAFAH1B1/BMP4/TMOD1/CDSN/ICAM1/MSN/GPR4/ROCK2/RARB/CDKN1A/ADD1/ACTA2/PLOD3/S1PR3/BMP5/RDX/VEZF1/WNT7A/RAPGEF1/PDE4D/ENG/PALLD/IKBKB/PECAM1/FRS2/CLIC4/SEC24B/XBP1/LAMB2
GO_LEUKOCYTE_CHEMOTAXIS	GO:BP	198	0.713812	1.96548	0.000530223	0.00360641	HRH1/SERPINE1/FLT1/IL6R/VEGFC/CREB3/PDE4B/F2RL1/CXCL8/PDGFB/ITGA1/HSD3B7/ADAM10/NBL1/IL12A/LGALS3/EDNRB/SWAP70/BST1/PF4V1/IL1B/PGF/ANXA1/TGFB2/CMKLR1/CALR/CXCL1/CSF1/CH25H/EDN1/SLAMF8/ITGA9/GAS6/VAV3/CCL3/CCL7/RAC2/CCL2/CXCL2/S100A14/IL36RN/IL36B/STK39/GBF1/CCL20/SCG2/SBDS/ADAM8/IL1RN/CXCL3/CX3CL1/LGMN/DAPK2/PTPRO/CCL5/CXCL6/S1PR1/CCL8/IL36G/CD74/PDE4D/CXCL11/IL6/IL37/GREM1/CXCL9/CXCL10/LYST/ADAM…
GO_OSTEOBLAST_DIFFERENTIATION	GO:BP	196	0.654759	1.80213	0.000530223	0.00360641	CDK6/TPM4/SEMA7A/IL6ST/JAG1/WWTR1/PTHLH/IL6R/RRAS2/FHL2/RRBP1/COL6A1/WNT7B/AREG/SMAD3/FAM20C/TNC/CTHRC1/LGR4/HGF/IGFBP3/TWSG1/LOX/BCAP29/NOCT/SPP1/EPHA2/ZHX3/CCL3/CLIC1/NPPC/BMPR2/RANBP3L/BMP4/RUNX2/ITGA11/SATB2/CREB3L1/COL1A1/DNAJC13/CLTC/CAT/SNAI2/CCDC47/ACVR1/IL6/GREM1/RSPO2/AKT1/ILK/PDLIM7/IFITM1/REST/CEBPD/BMPR1A/JUNB/TP53INP2/SNAI1/SH3PXD2B/HDAC7/SUCO/IGFBP5/BMPR1B/CBFB/HSD17B4/MEF2D
GO_ENDOTHELIAL_CELL_MIGRATION	GO:BP	191	0.747486	2.05448	0.000532198	0.00360641	ETS1/MYH9/NRP1/SPRED1/S100A2/ITGB1/SP100/PLK2/AMOTL1/CDH13/PLPP3/VEGFC/HIF1A/CARD10/PRKCA/FGF1/ITGB3/PDGFB/LOXL2/STC1/ANGPT2/APOA1/MET/ANXA1/SASH1/PTGS2/ADAMTS9/KDR/BCAR1/MAP3K3/CALR/EPHA2/FGF16/EDN1/FGFBP1/ADTRP/STAT5A/PRSS3/TGFBR1/SPARC/FGFR1/TMSB4X/BMPR2/BMP4/NRP2/CEACAM1/SCG2/RGCC/ROCK2/FGF2/SRPX2/LGMN/ANGPT1/WNT7A/FAP/DLL4/FOXC2/CYP1B1/ROBO1/PECAM1/GREM1/PTEN/AKT1/FBXW7/ACVRL1/PIK3CA/ITGB1BP…
GO_PRODUCTION_OF_MOLECULAR_MEDIATOR_OF_IMMUNE_RESPONSE	GO:BP	191	0.575916	1.58292	0.000532198	0.00360641	IL7R/SEMA7A/IL4R/IL1R1/TLR4/BCL10/F2RL1/IL13RA2/APOA1/CLCF1/TRAF6/DDX58/SWAP70/HK1/HLA-E/IL1B/RSAD2/TGFB2/TNFSF4/NDFIP1/TLR3/TLR2/GAS6/SPON2/SMAD7/B2M/POU2F2/TRAF3IP2/IL31RA/IFNB1/SAMHD1/TNFRSF14/RBP4/ANGPT1/IGKV1D-17/RAET1G/CD74/EXOSC6/IL6/CD22/IL33/IL18/XBP1/TNFRSF1B/MALT1/ERCC1/CD55/CD36/TRIL/GALNT2/DLG1
[truncated: 3,035 more rows]

## Sheet: NonEWS PHATE_1 Correlation GSEA
Description	Group	setSize	enrichmentScore	NES	pvalue	p.adjust	core_enrichment
[truncated: 2,103 more rows]
