# Supplementary material for: Reconstruction of Ewing Sarcoma Developmental Context from Mass-Scale Transcriptomics Reveals Characteristics of EWSR1-FLI1 Permissibility
Source: Cancers (Basel). 2020 Apr 11;12(4):948. doi: 10.3390/cancers12040948 (PMC7226175; doi:10.3390/cancers12040948)
Supplement: Supplementary file 1 [file cancers-12-00948-s001.zip › Supplemental materials/Table_S3.xlsx]

## Sheet: Cell Info Integrated scRNA-Seq
Study	Sample	nCount_RNA	nFeature_RNA	percent.mt	Phase	Cluster	PHATE_1_SCORE	UMAP_1	UMAP_2
BISHOP	CHLA9	43374	7015	7.84341	G2M	Cluster_4	-0.00452409	-5.39398	2.51646
BISHOP	CHLA9	42419	6878	8.44433	S	Cluster_4	-0.00453476	-3.01681	2.64129
BISHOP	CHLA9	41700	7001	6.94245	S	Cluster_4	-0.00593315	-3.44325	3.44629
BISHOP	CHLA9	63975	8048	9.31145	G2M	Cluster_4	-0.00468942	-4.22696	3.37804
BISHOP	CHLA9	41541	6818	10.6256	G2M	Cluster_4	-0.00519759	-4.852	2.31254
BISHOP	CHLA9	53133	7404	4.69012	G2M	Cluster_4	-0.00497235	-6.30954	-0.833689
BISHOP	CHLA9	35177	6248	8.49987	S	Cluster_4	-0.00563217	-3.06874	2.86738
BISHOP	CHLA9	38390	6785	5.5353	G2M	Cluster_4	-0.00441288	-4.63226	1.48756
BISHOP	CHLA9	42379	6866	7.29135	S	Cluster_4	-0.00639382	-2.63331	4.30007
BISHOP	CHLA9	44184	7424	7.16323	S	Cluster_4	-0.00500161	-2.55838	3.98232
BISHOP	CHLA9	39312	6655	7.98993	S	Cluster_4	-0.00502263	-4.0635	2.30307
BISHOP	CHLA9	44057	7143	5.33854	S	Cluster_4	-0.0055406	-3.40825	3.8219
BISHOP	CHLA9	38891	7035	7.5673	S	Cluster_4	-0.00520011	-3.4065	3.56639
BISHOP	CHLA9	47259	7619	7.03358	G2M	Cluster_4	-0.00508625	-5.34174	2.82185
BISHOP	CHLA9	40466	6897	7.96718	S	Cluster_4	-0.00532476	-3.19569	2.81898
BISHOP	CHLA9	39790	6850	7.01433	S	Cluster_4	-0.00565009	-3.42044	2.73435
BISHOP	CHLA9	40118	6939	8.2706	G2M	Cluster_4	-0.00497923	-5.64401	2.11046
BISHOP	CHLA9	31876	6579	7.26879	S	Cluster_4	-0.00522593	-3.48662	3.18557
BISHOP	CHLA9	34973	6548	8.1663	S	Cluster_4	-0.00500614	-3.02089	3.15464
BISHOP	CHLA9	33445	6585	8.76663	S	Cluster_4	-0.00598002	-3.19587	3.45563
BISHOP	CHLA9	40923	6834	7.54344	G2M	Cluster_4	-0.00545313	-4.81994	2.57221
BISHOP	CHLA9	40496	6751	11.495	S	Cluster_4	-0.00517189	-4.07051	2.6892
BISHOP	CHLA9	28324	5882	9.05239	S	Cluster_4	-0.00587821	-4.00539	2.29223
BISHOP	CHLA9	54097	7833	7.75274	S	Cluster_4	-0.00482612	-4.27205	3.47336
BISHOP	CHLA9	34275	6264	5.49672	G2M	Cluster_4	-0.00577984	-5.53347	0.705484
BISHOP	CHLA9	46672	7158	7.18632	S	Cluster_4	-0.0048898	-3.91714	2.98178
BISHOP	CHLA9	38307	6999	7.22844	S	Cluster_4	-0.0064904	-2.48698	3.8872
BISHOP	CHLA9	36224	6664	9.82498	S	Cluster_4	-0.00554582	-3.16541	2.63897
BISHOP	CHLA9	38574	6942	6.93991	S	Cluster_4	-0.00520491	-2.64532	3.75725
BISHOP	CHLA9	44508	7316	8.48162	S	Cluster_4	-0.0051978	-3.18786	4.07067
BISHOP	CHLA9	39587	7005	7.5934	S	Cluster_4	-0.00547958	-3.18006	3.31333
BISHOP	CHLA9	44631	7178	7.77262	S	Cluster_4	-0.00450187	-2.66875	4.17044
BISHOP	CHLA9	44086	7184	6.99542	S	Cluster_4	-0.00540492	-3.47513	3.62671
BISHOP	CHLA9	42139	6824	8.0543	S	Cluster_4	-0.00510573	-3.16481	2.81592
BISHOP	CHLA9	47078	7126	7.9655	G2M	Cluster_4	-0.00527369	-4.69763	3.02267
BISHOP	CHLA9	41578	7021	6.30141	S	Cluster_4	-0.0057438	-3.94294	3.5666
BISHOP	CHLA9	51946	7602	6.22762	G2M	Cluster_4	-0.00520624	-3.70272	2.0086
BISHOP	CHLA9	55688	7568	11.1694	S	Cluster_4	-0.00508397	-3.50354	2.72906
BISHOP	CHLA9	44813	7125	5.02979	S	Cluster_4	-0.00477895	-3.29435	2.69572
BISHOP	CHLA9	33851	6307	7.62754	G2M	Cluster_4	-0.00576618	-3.87271	2.19127
BISHOP	CHLA9	38781	6845	7.20456	G2M	Cluster_4	-0.00499957	-5.36041	2.6491
BISHOP	CHLA9	35504	6716	6.73445	S	Cluster_4	-0.00489229	-2.5371	3.96729
BISHOP	CHLA9	34763	6638	6.50692	G2M	Cluster_4	-0.00670393	-5.36734	2.0456
BISHOP	CHLA9	52938	7571	4.56761	G2M	Cluster_4	-0.00487422	-4.35617	3.66254
BISHOP	CHLA9	39542	6816	7.43766	S	Cluster_4	-0.00544844	-3.30392	3.53056
BISHOP	CHLA9	40381	6965	6.1737	S	Cluster_4	-0.00523612	-4.62942	3.28411
BISHOP	CHLA9	41225	7027	9.0285	S	Cluster_4	-0.00508997	-4.69834	2.85601
BISHOP	CHLA9	31401	6137	7.17812	S	Cluster_4	-0.00486279	-3.71641	2.48803
BISHOP	CHLA9	28677	5792	8.19821	S	Cluster_4	-0.00577585	-3.80695	2.17373
BISHOP	CHLA9	39934	7084	6.15015	S	Cluster_4	-0.00524724	-3.77647	3.87517
BISHOP	CHLA9	27334	5975	6.72788	S	Cluster_4	-0.00659592	-3.50257	2.71705
BISHOP	CHLA9	38268	6747	9.08592	G2M	Cluster_4	-0.0046086	-5.20823	2.16953
BISHOP	CHLA9	39263	6873	7.52108	S	Cluster_4	-0.0048932	-3.76163	3.68296
BISHOP	CHLA9	36575	6219	9.18387	S	Cluster_4	-0.0053444	-4.24856	2.38231
BISHOP	CHLA9	37644	7108	7.93221	G2M	Cluster_4	-0.00603298	-4.60876	3.39939
BISHOP	CHLA9	42302	7203	5.86497	S	Cluster_4	-0.00634013	-4.16107	3.57547
BISHOP	CHLA9	40253	7015	6.8939	G2M	Cluster_4	-0.00529119	-5.19591	2.23646
BISHOP	CHLA9	40324	6928	7.17687	S	Cluster_4	-0.00461555	-3.62307	3.03545
BISHOP	CHLA9	63786	7762	9.4284	G2M	Cluster_4	-0.00393404	-4.06171	2.86529
BISHOP	CHLA9	32683	6426	5.39118	S	Cluster_4	-0.00654369	-1.79392	3.87744
BISHOP	CHLA9	48969	7746	7.44144	G2M	Cluster_4	-0.00598022	-4.54236	3.68177
BISHOP	CHLA9	37595	6647	8.84692	G2M	Cluster_4	-0.00507566	-5.0308	2.20617
BISHOP	CHLA9	41417	6942	6.69532	S	Cluster_4	-0.00500976	-3.03537	3.93363
BISHOP	CHLA9	45849	7530	8.98602	S	Cluster_4	-0.00599624	-4.45379	3.49476
BISHOP	CHLA9	53234	7677	5.76136	G2M	Cluster_4	-0.00535835	-4.71112	3.32925
BISHOP	CHLA9	39030	6757	4.66052	G2M	Cluster_4	-0.00486055	-5.23365	1.73091
BISHOP	CHLA9	30302	6186	11.1181	S	Cluster_4	-0.0054626	-4.37822	2.33624
BISHOP	CHLA9	36406	6682	6.7379	S	Cluster_4	-0.00590761	-4.05797	3.82953
BISHOP	CHLA9	42751	7550	6.7016	S	Cluster_4	-0.00546103	-2.03342	4.10383
BISHOP	CHLA9	47189	7863	7.73062	S	Cluster_4	-0.00603131	-2.60774	3.51089
BISHOP	CHLA9	43229	7216	9.26693	G2M	Cluster_4	-0.00442489	-4.6996	2.26573
BISHOP	CHLA9	35356	6643	7.4358	G2M	Cluster_4	-0.00581176	-4.42106	2.84783
BISHOP	CHLA9	49959	7449	9.03941	G2M	Cluster_4	-0.00476224	-4.94154	2.39402
BISHOP	CHLA9	43670	7016	6.70712	G2M	Cluster_4	-0.0050399	-4.60658	2.40076
BISHOP	CHLA9	37364	6768	9.68312	S	Cluster_4	-0.00540796	-4.60995	3.5013
BISHOP	CHLA9	41792	7022	8.32217	S	Cluster_4	-0.00500361	-3.60011	3.61141
BISHOP	CHLA9	38145	6514	7.73889	G2M	Cluster_4	-0.00466684	-5.45933	1.82757
BISHOP	CHLA9	43577	7142	7.18039	G2M	Cluster_4	-0.00543929	-5.0273	2.89873
BISHOP	CHLA9	49032	7270	6.66096	G2M	Cluster_4	-0.00470744	-4.85499	2.19893
BISHOP	CHLA9	37430	6780	8.52525	G2M	Cluster_4	-0.00634153	-5.07038	2.87179
BISHOP	CHLA9	16456	4792	7.39548	S	Cluster_4	-0.00770283	-4.02889	3.11247
BISHOP	CHLA9	29098	6097	10.4887	S	Cluster_4	-0.00510618	-2.41561	4.17824
BISHOP	CHLA9	36654	6630	6.83145	S	Cluster_4	-0.00513561	-3.43265	3.47066
BISHOP	CHLA9	44356	7128	5.64298	S	Cluster_4	-0.00513568	-3.46976	3.18118
BISHOP	CHLA9	46956	7396	10.5311	S	Cluster_4	-0.00532093	-4.74667	3.57241
BISHOP	CHLA9	36084	6397	8.22525	S	Cluster_4	-0.00503354	-3.16166	2.814
BISHOP	CHLA9	47473	7427	8.08038	S	Cluster_4	-0.00516184	-4.34456	3.18656
BISHOP	CHLA9	39440	7023	6.8712	S	Cluster_4	-0.0047944	-4.48477	2.69786
BISHOP	CHLA9	41921	6749	6.47647	S	Cluster_4	-0.00553896	-2.79094	2.96207
BISHOP	CHLA9	40022	6910	7.64579	S	Cluster_4	-0.00536061	-3.81688	2.80678
BISHOP	CHLA9	49981	7462	7.29877	G2M	Cluster_4	-0.00434814	-5.15201	2.15247
BISHOP	CHLA9	38824	6790	8.66474	G2M	Cluster_4	-0.00571213	-4.36092	2.68518
BISHOP	CHLA9	40560	7091	7.78107	S	Cluster_4	-0.00524507	-4.96353	2.87161
BISHOP	CHLA9	44419	7273	4.51609	S	Cluster_4	-0.00620481	-4.58257	3.22992
BISHOP	CHLA9	44042	7272	5.37442	S	Cluster_4	-0.00491304	-4.06875	3.75532
BISHOP	CHLA9	63369	8228	8.19801	S	Cluster_4	-0.00560689	-4.75258	3.56587
BISHOP	CHLA9	37232	6508	9.22862	S	Cluster_4	-0.00540134	-3.15104	3.43798
BISHOP	CHLA9	36198	6476	6.03625	S	Cluster_4	-0.00485937	-3.45209	2.38216
BISHOP	CHLA9	40976	7043	7.41166	S	Cluster_4	-0.00448607	-3.15278	3.11873
BISHOP	CHLA9	45554	7150	7.55806	G2M	Cluster_4	-0.00442148	-5.20239	0.305627
BISHOP	CHLA9	38568	7039	9.79569	S	Cluster_4	-0.00582214	-3.87581	2.91901
BISHOP	CHLA9	45373	7341	6.44216	S	Cluster_4	-0.005677	-3.49018	4.00687
BISHOP	CHLA9	41211	7195	7.92507	S	Cluster_4	-0.00564422	-2.3643	3.86854
BISHOP	CHLA9	45449	7156	6.29277	S	Cluster_4	-0.00503407	-3.65156	3.25152
BISHOP	CHLA9	63357	8092	9.10712	S	Cluster_4	-0.00515048	-2.84663	3.00272
BISHOP	CHLA9	32439	6214	8.16301	S	Cluster_4	-0.00573115	-4.01324	2.6951
BISHOP	CHLA9	24050	5642	4.77755	G2M	Cluster_4	-0.00511738	-4.85663	2.74828
BISHOP	CHLA9	41714	7059	7.16786	G2M	Cluster_4	-0.00573981	-4.63412	3.27871
BISHOP	CHLA9	40902	7115	8.72329	S	Cluster_4	-0.00469053	-3.68817	2.31364
BISHOP	CHLA9	38647	6733	6.95009	G2M	Cluster_4	-0.00514865	-4.50194	2.25099
BISHOP	CHLA9	37289	6752	6.22704	G2M	Cluster_4	-0.00578231	-4.84293	2.88386
BISHOP	CHLA9	63238	7933	5.41605	S	Cluster_4	-0.0046448	-3.84332	1.88837
BISHOP	CHLA9	38010	6822	8.25046	G2M	Cluster_4	-0.00580986	-4.50228	3.33787
BISHOP	CHLA9	33817	6123	8.77665	S	Cluster_4	-0.00550705	-3.69327	2.41688
BISHOP	CHLA9	32850	6212	9.379	S	Cluster_4	-0.00661534	-3.02642	3.21415
BISHOP	CHLA9	34512	6501	6.64407	S	Cluster_4	-0.00583231	-3.30722	2.69898
BISHOP	CHLA9	62543	7879	7.36134	S	Cluster_4	-0.00462688	-3.58229	2.58081
BISHOP	CHLA9	39046	6953	8.85878	S	Cluster_4	-0.00533096	-4.63387	2.75126
BISHOP	CHLA9	36943	6750	9.06261	S	Cluster_4	-0.00450218	-3.18684	3.14187
BISHOP	CHLA9	40622	7090	6.74511	S	Cluster_4	-0.00494608	-2.91211	3.86925
BISHOP	CHLA9	64354	8213	7.43077	S	Cluster_4	-0.00457698	-4.28624	3.64894
BISHOP	CHLA9	42701	7139	5.46826	G2M	Cluster_4	-0.00497483	-5.01462	1.48847
BISHOP	CHLA9	41182	6975	7.50085	G2M	Cluster_4	-0.00541724	-4.45585	2.64636
BISHOP	CHLA9	58434	7796	6.00164	G2M	Cluster_4	-0.00505773	-5.38991	1.43833
BISHOP	CHLA9	36392	6705	9.72466	G2M	Cluster_4	-0.00559642	-5.32747	2.61821
BISHOP	CHLA9	35691	6749	8.38307	G2M	Cluster_4	-0.00512537	-5.27501	2.28346
BISHOP	CHLA9	39977	7004	8.61746	S	Cluster_4	-0.0061288	-2.96093	4.27785
BISHOP	CHLA9	44984	7226	6.49342	S	Cluster_4	-0.0060784	-3.71974	3.76012
BISHOP	CHLA9	34431	6902	8.77697	G2M	Cluster_4	-0.00528382	-5.28084	2.29863
BISHOP	CHLA9	40019	6760	7.44896	S	Cluster_4	-0.00534489	-3.26047	2.77071
BISHOP	CHLA9	43175	7217	4.93109	G2M	Cluster_4	-0.004353	-5.25165	1.76171
BISHOP	CHLA9	42642	7119	6.40448	G2M	Cluster_4	-0.00591242	-5.25334	2.92636
BISHOP	CHLA9	33214	6209	8.67706	S	Cluster_4	-0.00567449	-4.48679	3.0481
BISHOP	CHLA9	55005	7725	7.77202	G2M	Cluster_4	-0.00469025	-5.1417	3.09418
BISHOP	CHLA9	41591	7204	7.43911	S	Cluster_4	-0.00576367	-4.59356	3.49915
BISHOP	CHLA9	43344	7308	6.91214	S	Cluster_4	-0.00462295	-3.08027	2.99202
BISHOP	CHLA9	51629	7524	6.62031	G2M	Cluster_4	-0.00432552	-5.21301	2.97955
BISHOP	CHLA9	62268	7896	6.7354	S	Cluster_4	-0.0047724	-3.4071	1.86866
BISHOP	CHLA9	31179	6126	8.55063	G2M	Cluster_4	-0.00437677	-5.63329	1.09496
BISHOP	CHLA9	50950	7378	5.7213	G2M	Cluster_4	-0.0039349	-3.76962	2.48359
BISHOP	CHLA9	39367	7096	6.06599	S	Cluster_4	-0.0055278	-2.74034	3.92797
BISHOP	CHLA9	38566	6663	7.89556	S	Cluster_4	-0.0047466	-4.19026	2.58941
BISHOP	CHLA9	44753	7109	9.60606	G2M	Cluster_4	-0.00515358	-4.74277	2.38536
BISHOP	CHLA9	29429	6254	7.98192	G2M	Cluster_4	-0.0064825	-4.52542	3.10892
BISHOP	CHLA9	39617	6771	9.4934	G2M	Cluster_4	-0.00532605	-4.928	2.28008
BISHOP	CHLA9	35554	6643	8.54194	S	Cluster_4	-0.00608526	-2.63377	3.5209
BISHOP	CHLA9	39615	6878	5.78569	G2M	Cluster_4	-0.0049311	-3.51778	2.7494
BISHOP	CHLA9	44301	7424	7.05853	S	Cluster_4	-0.00555749	-3.02839	3.40753
BISHOP	CHLA9	40060	7170	7.29406	S	Cluster_4	-0.00589582	-4.6478	3.47589
BISHOP	CHLA9	44750	7338	9.41676	S	Cluster_4	-0.00496358	-2.53632	4.01441
BISHOP	CHLA9	42180	7093	7.33049	S	Cluster_4	-0.00573489	-4.93908	3.31672
BISHOP	CHLA9	40812	7100	8.56366	S	Cluster_4	-0.00556225	-3.58456	4.05467
BISHOP	CHLA9	29609	6430	8.1124	S	Cluster_4	-0.00502547	-3.15394	2.62585
BISHOP	CHLA9	58118	7608	9.90055	S	Cluster_4	-0.00398517	-3.33821	2.28737
BISHOP	CHLA9	49541	7585	5.69831	S	Cluster_4	-0.00620062	-4.2133	3.69896
BISHOP	CHLA9	48419	7610	7.23476	G2M	Cluster_4	-0.0049003	-5.22554	2.49781
BISHOP	CHLA9	34304	6481	5.69904	G2M	Cluster_4	-0.00458345	-5.79864	-0.273499
BISHOP	CHLA9	36260	6375	7.84887	G2M	Cluster_4	-0.00447837	-4.75156	1.88497
BISHOP	CHLA9	39272	7031	6.9617	S	Cluster_4	-0.00510181	-3.68406	3.73518
BISHOP	CHLA9	41660	7077	8.1181	G2M	Cluster_4	-0.00520806	-4.55777	3.43369
BISHOP	CHLA9	57897	8066	6.66356	S	Cluster_4	-0.00464896	-4.51021	3.5169
BISHOP	CHLA9	46984	7305	8.05806	S	Cluster_4	-0.00501527	-4.80718	3.2259
BISHOP	CHLA9	42993	7304	7.59426	S	Cluster_4	-0.00592262	-2.19693	4.06394
BISHOP	CHLA9	38915	6531	7.50353	S	Cluster_4	-0.00505863	-4.07154	2.93652
BISHOP	CHLA9	37111	6616	5.67217	S	Cluster_4	-0.00504402	-3.40761	2.61209
BISHOP	CHLA9	32833	6242	9.17674	S	Cluster_4	-0.00492703	-3.70864	2.4101
BISHOP	CHLA9	42812	6828	9.02784	S	Cluster_4	-0.00622221	-3.06876	3.1675
BISHOP	CHLA9	37445	6502	10.6717	G2M	Cluster_4	-0.00520649	-4.49057	2.29244
BISHOP	CHLA9	39867	6929	6.39627	G2M	Cluster_4	-0.00458095	-4.885	2.36552
BISHOP	CHLA9	51721	7524	6.52733	G2M	Cluster_4	-0.00503381	-5.07689	3.09527
BISHOP	CHLA9	46173	6822	8.27323	S	Cluster_4	-0.00519052	-3.17359	2.71272
BISHOP	CHLA9	36328	6551	9.22154	S	Cluster_4	-0.00496246	-2.85011	3.24105
BISHOP	CHLA9	40672	6812	7.14496	G2M	Cluster_4	-0.00534627	-4.33333	2.68517
BISHOP	CHLA9	48640	7525	7.24918	G2M	Cluster_4	-0.0053871	-5.18896	2.77013
BISHOP	CHLA9	34645	6331	10.8674	S	Cluster_4	-0.00573357	-3.0839	2.86905
BISHOP	CHLA9	30200	6288	7.21854	S	Cluster_4	-0.00677852	-3.57689	4.03966
BISHOP	CHLA9	33843	6425	8.78764	S	Cluster_4	-0.00493685	-3.65936	2.8307
BISHOP	CHLA9	34498	6580	8.81211	S	Cluster_4	-0.00551816	-4.16436	3.5169
BISHOP	CHLA9	42823	7224	5.73991	S	Cluster_4	-0.00547773	-3.91567	3.82018
BISHOP	CHLA9	48257	7348	6.20428	G2M	Cluster_4	-0.00467676	-5.0046	3.07221
BISHOP	CHLA9	33875	6352	8.85018	G2M	Cluster_4	-0.00509979	-3.6631	2.38206
BISHOP	CHLA9	58468	7966	7.32537	S	Cluster_4	-0.0049443	-4.65328	3.2994
BISHOP	CHLA9	33202	6455	7.07186	S	Cluster_4	-0.00556384	-3.13439	2.66742
BISHOP	CHLA9	40778	7050	4.72559	S	Cluster_4	-0.00558261	-3.90874	3.54338
BISHOP	CHLA9	58345	8009	7.12829	S	Cluster_4	-0.00583783	-2.45051	4.2686
BISHOP	CHLA9	49073	7274	6.71856	S	Cluster_4	-0.00527396	-4.56095	3.45869
BISHOP	CHLA9	40924	6988	5.18278	S	Cluster_4	-0.00508851	-3.4652	2.97392
BISHOP	CHLA9	40262	6917	7.35185	G2M	Cluster_4	-0.00519885	-4.27198	2.91528
BISHOP	CHLA9	46782	7472	5.20286	S	Cluster_4	-0.00510332	-2.945	4.235
BISHOP	CHLA9	35161	6470	9.35696	S	Cluster_4	-0.00623056	-2.73685	3.55502
BISHOP	CHLA9	38122	6648	8.17113	S	Cluster_4	-0.00500623	-3.16774	2.97878
BISHOP	CHLA9	39249	6962	8.89704	S	Cluster_4	-0.00601397	-3.98284	3.26916
BISHOP	CHLA9	49235	7438	4.61867	S	Cluster_4	-0.00486696	-3.22424	3.34285
BISHOP	CHLA9	39997	6977	7.16554	S	Cluster_4	-0.00497125	-3.42602	3.44252
BISHOP	CHLA9	37112	6247	8.95667	G2M	Cluster_4	-0.00437773	-3.36792	1.67468
BISHOP	CHLA9	36949	6645	6.44402	G2M	Cluster_4	-0.00556304	-4.20905	2.57001
BISHOP	CHLA9	41997	7005	7.27433	G2M	Cluster_4	-0.00559353	-4.67908	2.8442
BISHOP	CHLA9	39511	6707	7.69659	S	Cluster_4	-0.00501337	-3.25014	2.25459
BISHOP	CHLA9	52880	7732	4.75794	G2M	Cluster_4	-0.0060305	-4.82531	3.44288
BISHOP	CHLA9	46199	7219	8.74261	G2M	Cluster_4	-0.00548463	-5.0688	2.01875
BISHOP	CHLA9	52604	7317	9.03734	G2M	Cluster_4	-0.00384928	-4.38557	0.644915
BISHOP	CHLA9	38247	7151	8.34052	S	Cluster_4	-0.00583398	-3.88393	3.78266
BISHOP	CHLA9	34518	6598	9.11988	S	Cluster_4	-0.00531749	-3.53855	3.15184
BISHOP	CHLA9	54944	7788	9.62616	S	Cluster_4	-0.00461426	-4.39269	3.3385
BISHOP	CHLA9	35783	6632	4.69776	S	Cluster_4	-0.0054578	-4.21216	3.55969
BISHOP	CHLA9	41180	7085	6.41816	S	Cluster_4	-0.00564282	-4.15532	3.27414
BISHOP	CHLA9	37919	6679	9.55721	S	Cluster_4	-0.00535436	-4.19669	2.77639
BISHOP	CHLA9	32089	6335	5.24479	S	Cluster_4	-0.00481818	-3.47419	2.21665
BISHOP	CHLA9	46119	7544	6.43769	G2M	Cluster_4	-0.00505884	-5.04504	3.03591
BISHOP	CHLA9	37853	6462	8.74699	S	Cluster_4	-0.00472861	-3.46544	2.75123
BISHOP	CHLA9	40194	6828	7.0508	S	Cluster_4	-0.00535908	-4.43152	3.2631
BISHOP	CHLA9	31818	6412	6.09718	S	Cluster_4	-0.00538794	-4.74749	3.06198
BISHOP	CHLA9	40330	7230	8.44533	S	Cluster_4	-0.00521206	-2.81207	3.47862
BISHOP	CHLA9	41051	7175	6.47	S	Cluster_4	-0.00539645	-3.51282	3.74079
BISHOP	CHLA9	46707	7219	7.38219	G2M	Cluster_4	-0.00455314	-5.35304	0.727865
BISHOP	CHLA9	29195	6270	10.0257	G2M	Cluster_4	-0.00588143	-5.08097	3.08929
BISHOP	CHLA9	35662	6802	7.7898	S	Cluster_4	-0.00612117	-3.47061	3.64761
BISHOP	CHLA9	46143	7359	5.69317	S	Cluster_4	-0.00520749	-4.75143	3.32182
BISHOP	CHLA9	35561	6862	4.83957	S	Cluster_4	-0.0059328	-2.92603	3.97537
BISHOP	CHLA9	45557	7312	8.18974	G2M	Cluster_4	-0.00532894	-5.28301	2.65943
BISHOP	CHLA9	46300	7416	4.87689	S	Cluster_4	-0.0057272	-2.7789	4.06238
BISHOP	CHLA9	43084	7109	6.86102	S	Cluster_4	-0.00467013	-4.71725	2.59319
BISHOP	CHLA9	42719	7135	6.36485	S	Cluster_4	-0.0056354	-4.32827	3.64805
BISHOP	CHLA9	41712	6956	8.9183	S	Cluster_4	-0.00517916	-4.39206	3.77135
BISHOP	CHLA9	38891	6812	5.57713	S	Cluster_4	-0.00649069	-2.76005	4.13099
BISHOP	CHLA9	34618	6534	9.04443	S	Cluster_4	-0.0047931	-3.80547	2.96158
BISHOP	CHLA9	33654	6371	8.78945	S	Cluster_4	-0.00459932	-3.06203	2.33796
BISHOP	CHLA9	37896	6705	6.39118	S	Cluster_4	-0.00476691	-3.57325	2.80744
BISHOP	CHLA9	43560	7455	7.55739	S	Cluster_4	-0.00494661	-3.93465	3.68727
BISHOP	CHLA9	45301	7336	6.16101	G2M	Cluster_4	-0.00482458	-5.07797	3.04383
BISHOP	CHLA9	33947	6751	7.94768	S	Cluster_4	-0.00638697	-3.59989	3.95911
BISHOP	CHLA9	54880	7909	7.6895	S	Cluster_4	-0.00544954	-4.25182	3.75023
BISHOP	CHLA9	42746	6895	6.96439	S	Cluster_4	-0.0050895	-4.0589	3.71841
BISHOP	CHLA9	33904	6458	7.1614	S	Cluster_4	-0.00540063	-4.04264	2.69105
BISHOP	CHLA9	62472	8246	7.23364	S	Cluster_4	-0.00485586	-3.79231	3.45365
BISHOP	CHLA9	31331	6240	9.07089	S	Cluster_4	-0.00624468	-2.8907	2.75341
BISHOP	CHLA9	42736	7166	5.68841	S	Cluster_4	-0.00542621	-4.03275	2.93414
BISHOP	CHLA9	48669	7301	8.65232	S	Cluster_4	-0.00481999	-4.09025	3.09023
BISHOP	CHLA9	45511	7571	9.2593	G2M	Cluster_4	-0.00604182	-5.07623	3.00322
BISHOP	CHLA9	59388	7843	7.68842	S	Cluster_4	-0.00441784	-3.52884	2.05212
BISHOP	CHLA9	52133	7736	6.63687	G2M	Cluster_4	-0.00525754	-4.95958	3.2202
BISHOP	CHLA9	26985	5887	6.39985	S	Cluster_4	-0.0063187	-4.61963	3.60117
BISHOP	CHLA9	29803	6068	10.8076	S	Cluster_4	-0.00525432	-3.55009	2.98345
BISHOP	CHLA9	20238	5429	3.8739	S	Cluster_4	-0.0076841	-2.8864	3.95772
BISHOP	CHLA9	33515	6281	5.37371	S	Cluster_4	-0.005711	-3.40999	2.41216
BISHOP	CHLA9	45482	7550	8.92001	G2M	Cluster_4	-0.00488422	-4.91099	3.09965
BISHOP	CHLA9	39216	6736	8.49398	G2M	Cluster_4	-0.00533236	-5.44267	2.80532
BISHOP	CHLA9	40411	6745	7.38413	S	Cluster_4	-0.00586647	-4.62363	3.50437
BISHOP	CHLA9	38765	6882	8.27035	S	Cluster_4	-0.00513287	-3.82673	3.24398
BISHOP	CHLA9	33138	6177	7.26658	S	Cluster_4	-0.00709187	-3.60837	3.63249
BISHOP	CHLA9	40193	7005	7.78494	G2M	Cluster_4	-0.00541906	-5.08787	2.8983
BISHOP	CHLA9	42494	7053	5.66668	S	Cluster_4	-0.00566566	-3.13197	3.30153
BISHOP	CHLA9	32018	6156	9.13549	S	Cluster_4	-0.0061112	-2.99129	3.17432
BISHOP	CHLA9	36341	6673	7.03338	G2M	Cluster_4	-0.00477096	-4.67693	1.43078
BISHOP	CHLA9	43135	7024	8.12102	S	Cluster_4	-0.00450597	-3.06683	2.94306
BISHOP	CHLA9	37689	6653	6.80835	G2M	Cluster_4	-0.0043904	-3.94714	1.81351
BISHOP	CHLA9	31317	6257	8.22556	G2M	Cluster_4	-0.00508441	-4.88699	2.40613
BISHOP	CHLA9	38293	6789	6.65918	S	Cluster_4	-0.00531671	-4.15838	3.36975
BISHOP	CHLA9	39550	6855	7.57016	G2M	Cluster_4	-0.00578284	-5.27871	2.68059
BISHOP	CHLA9	36657	6736	5.56238	S	Cluster_4	-0.00612301	-4.02004	3.65111
BISHOP	CHLA9	43311	7067	6.22244	S	Cluster_4	-0.00590988	-2.46746	3.94945
BISHOP	CHLA9	36399	6477	10.1019	G2M	Cluster_4	-0.00545785	-4.96595	1.84891
BISHOP	CHLA9	34137	6561	8.10557	S	Cluster_4	-0.00506269	-3.27712	3.00422
BISHOP	CHLA9	39109	6970	6.42563	S	Cluster_4	-0.00587612	-3.79944	2.81832
BISHOP	CHLA9	32496	6418	8.96726	S	Cluster_4	-0.00637631	-4.87322	2.94522
BISHOP	CHLA9	35729	6736	8.09427	S	Cluster_4	-0.00568408	-3.8672	2.79492
BISHOP	CHLA9	35670	6728	7.14886	S	Cluster_4	-0.00552387	-3.782	2.44358
BISHOP	CHLA9	39187	6806	9.71496	S	Cluster_4	-0.0042663	-4.03505	3.19474
BISHOP	CHLA9	36555	6625	8.07003	S	Cluster_4	-0.00556822	-2.87517	2.9644
BISHOP	CHLA9	34217	6402	9.23518	S	Cluster_4	-0.00549284	-3.07382	2.58463
BISHOP	CHLA9	34808	6519	7.13629	G2M	Cluster_4	-0.00591711	-4.46799	2.14847
BISHOP	CHLA9	33848	6596	4.94268	S	Cluster_4	-0.00568939	-2.62812	3.82772
BISHOP	CHLA9	51389	7333	7.59306	S	Cluster_4	-0.00425728	-3.34777	2.32338
BISHOP	CHLA9	35442	6518	6.51769	S	Cluster_4	-0.00627856	-2.84081	3.84803
BISHOP	CHLA9	34726	6585	6.95444	S	Cluster_4	-0.00646766	-2.84852	3.74851
BISHOP	CHLA9	40082	6839	6.26715	S	Cluster_4	-0.0051746	-3.99409	3.29656
BISHOP	CHLA9	34416	6426	7.79289	S	Cluster_4	-0.00582004	-3.56377	2.50565
BISHOP	CHLA9	29921	6112	9.13405	G2M	Cluster_4	-0.00476327	-3.75131	2.82367
BISHOP	CHLA9	34881	6491	5.18334	S	Cluster_4	-0.00543966	-4.35822	3.1477
BISHOP	CHLA9	30189	6128	7.26755	S	Cluster_4	-0.00473416	-2.96045	2.90801
BISHOP	CHLA9	35040	6433	8.67009	G2M	Cluster_4	-0.00494468	-3.99741	2.56271
BISHOP	CHLA9	29497	6281	5.19714	S	Cluster_4	-0.00731466	-2.72751	3.67193
BISHOP	CHLA9	25907	5671	8.83545	G2M	Cluster_4	-0.00490287	-4.53693	1.86233
BISHOP	CHLA9	29428	6091	7.96181	S	Cluster_4	-0.00591829	-3.91582	3.34705
BISHOP	CHLA9	28313	5951	10.1402	S	Cluster_4	-0.0063732	-2.78339	3.45575
BISHOP	CHLA9	33233	6259	7.87771	G2M	Cluster_4	-0.00507082	-4.72289	2.22564
BISHOP	CHLA9	55680	7862	7.03664	G2M	Cluster_4	-0.00497407	-4.91636	3.14375
BISHOP	CHLA9	40729	7006	7.80525	S	Cluster_4	-0.00588533	-4.62684	2.54212
BISHOP	CHLA9	43960	7303	5.0364	S	Cluster_4	-0.00547251	-2.81123	4.11095
BISHOP	CHLA9	32492	6321	6.13997	S	Cluster_4	-0.0064086	-2.36907	4.04309
BISHOP	CHLA9	41134	7155	5.69359	S	Cluster_4	-0.00620631	-2.45884	4.21546
BISHOP	CHLA9	42744	7248	5.07908	S	Cluster_4	-0.00563017	-2.66215	4.01364
BISHOP	CHLA9	46914	7266	9.87125	G2M	Cluster_4	-0.00481514	-5.1294	2.6438
BISHOP	CHLA9	42789	6868	7.58372	S	Cluster_4	-0.00548132	-2.54219	3.55758
BISHOP	CHLA9	33119	6124	9.04919	S	Cluster_4	-0.00571537	-3.4652	2.66283
BISHOP	CHLA9	34549	6372	6.56748	S	Cluster_4	-0.00573017	-3.3986	2.68924
BISHOP	CHLA9	38036	6974	6.12052	S	Cluster_4	-0.00669172	-2.53985	4.03424
BISHOP	CHLA9	38100	6796	5.69291	S	Cluster_4	-0.0051141	-3.10796	3.64271
BISHOP	CHLA9	45070	7454	5.16086	S	Cluster_4	-0.00611937	-4.03047	3.67299
BISHOP	CHLA9	36424	6852	5.3591	S	Cluster_4	-0.00602585	-3.85887	3.71007
BISHOP	CHLA9	36279	6790	9.45726	S	Cluster_4	-0.00505074	-3.98552	2.88806
BISHOP	CHLA9	45067	6951	7.91932	G2M	Cluster_4	-0.00460688	-6.16371	1.01986
BISHOP	CHLA9	30342	6066	6.58493	S	Cluster_4	-0.00566121	-3.62311	3.62647
BISHOP	CHLA9	64707	8212	6.15698	S	Cluster_4	-0.00525604	-4.55991	3.31907
BISHOP	CHLA9	39059	7014	7.12256	S	Cluster_4	-0.00610799	-2.13553	4.11654
BISHOP	CHLA9	33968	6448	7.61599	S	Cluster_4	-0.00508044	-4.28336	3.19574
BISHOP	CHLA9	45701	7198	6.57097	G2M	Cluster_4	-0.00584673	-4.47544	3.36438
BISHOP	CHLA9	44246	7203	8.07983	S	Cluster_4	-0.00600468	-4.04228	3.90435
BISHOP	CHLA9	36850	6751	9.35685	S	Cluster_4	-0.00536069	-3.15911	2.84071
BISHOP	CHLA9	44955	7426	6.41753	S	Cluster_4	-0.00498028	-2.09971	4.03628
BISHOP	CHLA9	58187	8197	7.20436	S	Cluster_4	-0.00571939	-3.64861	4.07305
BISHOP	CHLA9	56943	8007	6.65227	S	Cluster_4	-0.00454343	-4.31366	3.10768
BISHOP	CHLA9	31931	6364	6.32927	S	Cluster_4	-0.00563635	-3.53719	3.06125
BISHOP	CHLA9	62975	8255	9.4339	G2M	Cluster_4	-0.00508768	-4.52681	3.30591
BISHOP	CHLA9	44490	6963	6.6352	S	Cluster_4	-0.00608805	-3.11374	4.05687
BISHOP	CHLA9	39555	6916	6.84869	S	Cluster_4	-0.00583084	-3.48935	3.27023
BISHOP	CHLA9	31638	6441	7.31715	G2M	Cluster_4	-0.00540898	-5.52761	1.69802
BISHOP	CHLA9	36909	6877	7.11209	S	Cluster_4	-0.00565509	-2.23433	3.83076
BISHOP	CHLA9	38176	6750	9.32261	G2M	Cluster_4	-0.00531967	-5.48233	0.281771
BISHOP	CHLA9	49813	7582	7.66266	G2M	Cluster_4	-0.00519618	-5.00675	2.86165
BISHOP	CHLA9	60210	8196	7.51536	S	Cluster_4	-0.00510393	-4.32373	2.95543
BISHOP	CHLA9	35330	6653	8.56779	S	Cluster_4	-0.00634996	-4.20325	3.74912
BISHOP	CHLA9	37167	6687	8.0932	S	Cluster_4	-0.00605838	-4.20598	3.25937
BISHOP	CHLA9	62617	8077	7.14343	S	Cluster_4	-0.00466457	-3.62041	3.01701
BISHOP	CHLA9	46091	7484	6.4633	S	Cluster_4	-0.00582316	-3.08882	4.2054
BISHOP	CHLA9	43651	7055	9.30105	S	Cluster_4	-0.00554932	-4.21011	3.41423
BISHOP	CHLA9	36183	6640	7.38745	G2M	Cluster_4	-0.00556018	-3.38568	3.80532
BISHOP	CHLA9	39170	6975	5.57314	S	Cluster_4	-0.00660185	-3.39889	3.85783
BISHOP	CHLA9	31930	6324	5.16755	S	Cluster_4	-0.00593648	-3.41708	2.86432
BISHOP	CHLA9	36825	6716	7.60896	G2M	Cluster_4	-0.00572753	-4.93919	2.35236
BISHOP	CHLA9	44164	7221	8.30088	S	Cluster_4	-0.00525669	-3.88011	2.6501
BISHOP	CHLA9	32156	6431	5.65369	S	Cluster_4	-0.00584189	-3.3222	3.86337
BISHOP	CHLA9	52475	7335	9.20438	S	Cluster_4	-0.0049934	-4.61715	3.34367
BISHOP	CHLA9	36626	6911	4.8654	S	Cluster_4	-0.00657686	-2.72803	4.24304
BISHOP	CHLA9	40898	7132	4.99291	S	Cluster_4	-0.00575596	-3.56169	3.90656
BISHOP	CHLA9	57152	7595	7.5168	G2M	Cluster_4	-0.00444783	-5.10416	0.274715
BISHOP	CHLA9	45698	7245	6.65675	S	Cluster_4	-0.00580392	-4.28956	3.68397
BISHOP	CHLA9	45702	7540	7.38917	G2M	Cluster_4	-0.00520129	-5.48212	2.33136
BISHOP	CHLA9	42642	7424	5.67516	S	Cluster_4	-0.00649534	-2.81477	4.13193
BISHOP	CHLA9	38041	6762	8.98767	G2M	Cluster_4	-0.00517325	-4.64807	2.46226
BISHOP	CHLA9	43419	7118	5.59893	G2M	Cluster_4	-0.00528072	-5.22962	2.57358
BISHOP	CHLA9	61697	7990	6.86257	G2M	Cluster_4	-0.00389821	-3.85083	2.49315
BISHOP	CHLA9	35066	6283	8.1589	G2M	Cluster_4	-0.00455817	-5.61091	1.1447
BISHOP	CHLA9	32162	6179	9.37442	S	Cluster_4	-0.0059933	-2.78734	2.87769
BISHOP	CHLA9	34790	6716	6.31503	S	Cluster_4	-0.00535104	-3.70864	2.69897
BISHOP	CHLA9	40351	6942	3.90325	S	Cluster_4	-0.00451919	-3.01979	1.8949
BISHOP	CHLA9	52565	7906	6.81062	G2M	Cluster_4	-0.0048925	-5.07016	2.89075
BISHOP	CHLA9	42038	6983	7.64546	G2M	Cluster_4	-0.00523051	-5.31254	1.8912
BISHOP	CHLA9	39707	6908	8.7642	S	Cluster_4	-0.00580316	-2.70187	3.97348
BISHOP	CHLA9	41505	6939	8.51223	G2M	Cluster_4	-0.00548365	-5.22026	2.75226
BISHOP	CHLA9	23410	5665	6.68945	S	Cluster_4	-0.00588115	-4.47856	3.2508
BISHOP	CHLA9	44302	7249	7.52336	S	Cluster_4	-0.00521609	-3.64526	3.58467
BISHOP	CHLA9	42219	7021	5.38146	S	Cluster_4	-0.00485667	-3.68005	3.1858
BISHOP	CHLA9	37420	6575	8.46339	G2M	Cluster_4	-0.00472381	-4.73886	2.3611
BISHOP	CHLA9	33706	6511	8.93609	G2M	Cluster_4	-0.00597902	-4.65426	2.26565
BISHOP	CHLA9	51424	7354	10.3823	G2M	Cluster_4	-0.00460257	-4.82953	2.42072
BISHOP	CHLA9	38317	6632	8.77939	S	Cluster_4	-0.00551215	-4.4699	2.6898
BISHOP	CHLA9	45831	7350	6.85562	G2M	Cluster_4	-0.00561236	-5.64454	1.50599
BISHOP	CHLA9	31174	6295	5.19022	S	Cluster_4	-0.00586441	-2.86635	2.41981
BISHOP	CHLA9	38135	6644	8.2916	S	Cluster_4	-0.0049214	-2.69361	2.12649
BISHOP	CHLA9	43497	7144	6.47861	S	Cluster_4	-0.00481926	-3.952	2.79885
BISHOP	CHLA9	60603	8194	8.78009	G2M	Cluster_4	-0.00445596	-5.32625	2.65759
BISHOP	CHLA9	35188	6398	8.16756	S	Cluster_4	-0.0050746	-3.77007	3.20031
BISHOP	CHLA9	40843	6930	6.97059	S	Cluster_4	-0.00493925	-2.98116	2.28696
BISHOP	CHLA9	37571	6673	9.15067	G2M	Cluster_4	-0.00588071	-5.15043	2.73032
BISHOP	CHLA9	38369	6913	6.6512	S	Cluster_4	-0.0057744	-3.88951	2.69855
BISHOP	CHLA9	58595	7742	7.98874	S	Cluster_4	-0.00374527	-4.06389	3.24105
BISHOP	CHLA9	42681	6980	6.96563	S	Cluster_4	-0.00600392	-4.30567	2.80138
BISHOP	CHLA9	39443	6533	8.36143	S	Cluster_4	-0.00469125	-3.3803	3.01476
BISHOP	CHLA9	52611	7778	7.27414	G2M	Cluster_4	-0.00514892	-5.25565	2.78369
BISHOP	CHLA9	41385	6797	7.35049	G2M	Cluster_4	-0.00410523	-4.66493	1.65158
BISHOP	CHLA9	61815	8242	6.59549	G2M	Cluster_4	-0.00512785	-5.1048	2.84847
BISHOP	CHLA9	35427	6526	7.57614	S	Cluster_4	-0.00564465	-3.32149	2.96731
BISHOP	CHLA9	32663	6234	9.9654	S	Cluster_4	-0.00667896	-3.14731	2.55545
BISHOP	CHLA9	42289	7057	7.99499	S	Cluster_4	-0.00514209	-3.03965	3.27332
BISHOP	CHLA9	38368	6618	7.60008	G2M	Cluster_4	-0.00457399	-4.8879	1.98659
BISHOP	CHLA9	39819	7025	8.06148	S	Cluster_4	-0.00507082	-4.46666	2.98824
BISHOP	CHLA9	36654	6566	6.90511	S	Cluster_4	-0.00564431	-3.6182	3.16121
BISHOP	CHLA9	34662	6555	7.4058	S	Cluster_4	-0.0059006	-3.20512	3.23295
BISHOP	CHLA9	38328	6771	7.00271	S	Cluster_4	-0.005045	-3.81162	3.59841
BISHOP	CHLA9	43355	7091	9.52139	S	Cluster_4	-0.0058418	-3.12461	3.87159
BISHOP	CHLA9	39246	6909	7.49631	G2M	Cluster_4	-0.00557402	-4.99291	2.64366
BISHOP	CHLA9	40167	6913	9.98332	G2M	Cluster_4	-0.00482338	-4.39463	2.27887
BISHOP	CHLA9	32495	6199	10.9555	S	Cluster_4	-0.00651185	-4.40293	2.5673
BISHOP	CHLA9	43485	7074	7.22548	G2M	Cluster_4	-0.00515804	-4.88175	3.29054
BISHOP	CHLA9	40307	7019	6.12797	G2M	Cluster_4	-0.00555106	-4.48861	3.32703
BISHOP	CHLA9	46466	7334	6.95347	S	Cluster_4	-0.00550728	-4.31974	3.83751
BISHOP	CHLA9	43619	7152	6.17392	G2M	Cluster_4	-0.00553033	-4.52131	2.95543
BISHOP	CHLA9	44464	6962	8.0582	G2M	Cluster_4	-0.00498074	-4.4119	2.06219
BISHOP	CHLA9	33115	6431	5.32991	S	Cluster_4	-0.00638257	-3.44774	2.69702
BISHOP	CHLA9	33103	6309	7.71833	S	Cluster_4	-0.00509002	-3.38975	3.08017
BISHOP	CHLA9	44925	7283	6.33945	S	Cluster_4	-0.0050366	-4.48327	3.32171
BISHOP	CHLA9	49558	7279	5.32911	S	Cluster_4	-0.0046623	-3.01977	2.2548
BISHOP	CHLA9	44448	7432	8.1826	S	Cluster_4	-0.00556771	-4.54517	3.46476
BISHOP	CHLA9	46021	7186	10.5908	G2M	Cluster_4	-0.00418498	-4.75167	2.4882
BISHOP	CHLA9	44891	6915	8.21323	S	Cluster_4	-0.00615479	-4.65991	2.62594
BISHOP	CHLA9	39276	6866	8.3868	S	Cluster_4	-0.00544566	-3.11702	3.72148
BISHOP	CHLA9	64737	7995	5.13462	G2M	Cluster_4	-0.00452063	-4.82138	2.07303
BISHOP	CHLA9	25915	5495	6.66024	G2M	Cluster_4	-0.00572081	-4.07876	1.95546
BISHOP	CHLA9	30692	6242	8.81011	S	Cluster_4	-0.00558116	-2.7271	2.60303
BISHOP	CHLA9	34424	6712	9.11864	S	Cluster_4	-0.00487722	-2.89556	3.18661
BISHOP	CHLA9	40801	6828	5.11507	G2M	Cluster_4	-0.00537309	-4.27886	2.78466
BISHOP	CHLA9	41857	6690	7.81948	S	Cluster_4	-0.00487143	-3.83818	2.36644
BISHOP	CHLA9	42954	7097	6.17405	S	Cluster_4	-0.00468595	-4.05477	3.61542
BISHOP	CHLA9	35729	6615	8.61765	G2M	Cluster_4	-0.00511066	-4.919	2.77475
BISHOP	CHLA9	35927	6876	8.12759	S	Cluster_4	-0.00486472	-3.5876	2.60348
BISHOP	CHLA9	49484	7425	6.99014	G2M	Cluster_4	-0.00483141	-5.05557	1.99625
BISHOP	CHLA9	26928	5777	10.0787	S	Cluster_4	-0.00608399	-3.0449	2.83481
BISHOP	CHLA9	36777	6634	8.35848	S	Cluster_4	-0.00541441	-3.24684	1.81628
BISHOP	CHLA9	35307	6586	7.61322	G2M	Cluster_4	-0.00552965	-4.17107	2.9156
BISHOP	CHLA9	19169	5195	10.0683	S	Cluster_4	-0.00596592	-2.90322	2.76158
BISHOP	CHLA9	39584	6727	7.5384	S	Cluster_4	-0.00524273	-4.09705	2.3351
BISHOP	CHLA9	41135	6810	6.61967	G2M	Cluster_4	-0.00515214	-4.1574	2.75949
BISHOP	CHLA9	43381	6995	9.78078	G2M	Cluster_4	-0.00508521	-4.86117	1.93715
BISHOP	CHLA9	38515	6824	5.69129	G2M	Cluster_4	-0.00570342	-4.85351	3.02218
BISHOP	CHLA9	42361	7015	5.1486	S	Cluster_4	-0.00631824	-3.72825	3.76182
BISHOP	CHLA9	36456	6637	6.42693	S	Cluster_4	-0.00642736	-3.85351	3.49211
BISHOP	CHLA9	48026	7232	8.32882	S	Cluster_4	-0.00479791	-3.6203	2.73991
BISHOP	CHLA9	38701	6589	9.09796	S	Cluster_4	-0.00588572	-3.7642	2.899
BISHOP	CHLA9	36316	6781	7.00242	G2M	Cluster_4	-0.0057896	-4.11108	1.9361
BISHOP	CHLA9	39878	6566	10.1284	G2M	Cluster_4	-0.00500449	-4.6852	1.90636
BISHOP	CHLA9	39849	6737	9.81706	S	Cluster_4	-0.00465519	-3.6876	2.68517
BISHOP	CHLA9	41760	6937	10.2347	G2M	Cluster_4	-0.00438195	-4.74917	2.18358
BISHOP	CHLA9	41546	6929	4.20738	G2M	Cluster_4	-0.0042213	-4.21272	1.87284
BISHOP	CHLA9	36371	6791	4.77303	S	Cluster_4	-0.00621312	-3.44433	3.66887
BISHOP	CHLA9	50788	7518	9.92557	G2M	Cluster_4	-0.00490592	-5.26147	1.87764
BISHOP	CHLA9	39332	6916	6.59514	G2M	Cluster_4	-0.00510901	-4.73239	2.3863
BISHOP	CHLA9	40611	6907	8.62328	S	Cluster_4	-0.00594816	-4.87877	2.84598
BISHOP	CHLA9	31560	6175	6.6033	S	Cluster_4	-0.00595159	-2.9237	3.46493
BISHOP	CHLA9	36320	6645	6.84747	S	Cluster_4	-0.00660392	-4.47118	3.08743
BISHOP	CHLA9	34591	6517	7.81417	S	Cluster_4	-0.00681219	-4.15887	2.88682
BISHOP	CHLA9	42782	7071	7.79533	S	Cluster_4	-0.00591435	-4.12679	2.79335
BISHOP	CHLA9	34113	6696	8.19922	S	Cluster_4	-0.00517899	-4.59648	3.24115
BISHOP	CHLA9	39782	6774	9.71796	S	Cluster_4	-0.00435935	-2.88929	2.96759
BISHOP	CHLA9	40549	6875	8.71045	G2M	Cluster_4	-0.00603082	-4.95647	2.67037
BISHOP	CHLA9	32227	6426	8.17637	G2M	Cluster_4	-0.00541704	-5.20024	2.86793
BISHOP	CHLA9	44702	7263	6.68426	G2M	Cluster_4	-0.00453525	-5.03339	2.27982
BISHOP	CHLA9	35181	6508	6.35286	S	Cluster_4	-0.00545349	-3.39812	2.72128
BISHOP	CHLA9	58063	7588	6.85462	G2M	Cluster_4	-0.00390813	-6.64809	-0.565918
BISHOP	CHLA9	34535	6326	11.3479	S	Cluster_4	-0.00512941	-4.38091	2.24395
BISHOP	CHLA9	34709	6563	6.95209	S	Cluster_4	-0.00603188	-3.4631	2.84522
BISHOP	CHLA9	40421	6912	7.10522	G2M	Cluster_4	-0.00541112	-4.96543	2.18712
BISHOP	CHLA9	46149	7042	8.86476	G2M	Cluster_4	-0.00391806	-3.47221	2.32182
BISHOP	CHLA9	48428	7574	8.92872	G2M	Cluster_4	-0.00496741	-5.44774	2.44279
BISHOP	CHLA9	26033	5732	10.0104	G2M	Cluster_4	-0.00549932	-4.93315	1.93036
BISHOP	CHLA9	37328	6643	9.03879	S	Cluster_4	-0.00452583	-4.58478	2.89612
BISHOP	CHLA9	58654	7920	9.33952	G2M	Cluster_4	-0.00516658	-4.88045	2.4195
BISHOP	CHLA9	43178	7130	8.0944	S	Cluster_4	-0.00597983	-3.7159	3.82749
BISHOP	CHLA9	27799	5987	6.92831	S	Cluster_4	-0.00481931	-2.75016	2.50377
BISHOP	CHLA9	42061	7020	8.60893	G2M	Cluster_4	-0.00457943	-5.15896	2.22654
BISHOP	CHLA9	36845	6795	7.20858	G2M	Cluster_4	-0.00553101	-4.96521	2.98627
BISHOP	CHLA9	37599	6657	6.11186	G2M	Cluster_4	-0.00593429	-4.03328	2.61964
BISHOP	CHLA9	37186	6935	7.66149	G2M	Cluster_4	-0.00561652	-4.57694	2.48025
BISHOP	CHLA9	38508	6934	7.14137	S	Cluster_4	-0.0055158	-4.24078	3.57539
BISHOP	CHLA9	42126	6766	6.90785	S	Cluster_4	-0.00492522	-3.02633	2.78797
BISHOP	CHLA9	41781	6995	5.96443	S	Cluster_4	-0.00609558	-2.83178	3.8048
BISHOP	CHLA9	42606	7094	6.26672	S	Cluster_4	-0.00564604	-3.3579	3.54836
BISHOP	CHLA9	40393	6813	9.11297	S	Cluster_4	-0.00536287	-3.39805	2.93226
BISHOP	CHLA9	38079	6828	7.06951	G2M	Cluster_4	-0.00594402	-5.06986	2.95867
BISHOP	CHLA9	39370	6821	6.83261	S	Cluster_4	-0.00529509	-3.69961	3.75382
BISHOP	CHLA9	42304	7102	8.42237	G2M	Cluster_4	-0.00455964	-4.25605	2.44872
BISHOP	CHLA9	45721	7178	8.5125	G2M	Cluster_4	-0.00443052	-4.70419	2.35649
BISHOP	CHLA9	63098	7809	7.89565	G2M	Cluster_4	-0.00414793	-3.7711	1.99426
BISHOP	CHLA9	34495	6270	8.64183	G2M	Cluster_4	-0.00481034	-4.36311	2.52835
BISHOP	CHLA9	30583	6424	11.6993	S	Cluster_4	-0.00629035	-3.07643	3.77168
BISHOP	CHLA9	40639	6925	5.53655	G2M	Cluster_4	-0.00654851	-4.57165	2.40898
BISHOP	CHLA9	50646	7580	5.44169	G2M	Cluster_4	-0.00549922	-4.79248	2.95912
BISHOP	CHLA9	35522	6745	5.37413	S	Cluster_4	-0.00565082	-3.33776	4.17987
BISHOP	CHLA9	33244	6205	7.81194	G2M	Cluster_4	-0.00529905	-4.55722	2.71784
BISHOP	CHLA9	36764	6574	10.1349	G2M	Cluster_4	-0.00603894	-5.02335	2.71012
BISHOP	CHLA9	28502	5714	6.83812	S	Cluster_4	-0.00591184	-3.91837	2.85655
BISHOP	CHLA9	32578	6498	6.90343	G2M	Cluster_4	-0.00506033	-4.65189	3.05359
BISHOP	CHLA9	40708	6972	6.58347	S	Cluster_4	-0.00490007	-3.49604	3.57377
BISHOP	CHLA9	54608	7724	8.70385	S	Cluster_4	-0.00449744	-3.83497	2.50144
BISHOP	CHLA9	40789	6995	9.72566	G2M	Cluster_4	-0.00493102	-5.54077	2.0838
BISHOP	CHLA9	22082	5223	7.75292	S	Cluster_4	-0.00683319	-3.74973	2.88622
BISHOP	CHLA9	18145	4878	7.92505	G2M	Cluster_4	-0.00472259	-4.3795	1.77794
BISHOP	CHLA9	29044	6022	6.94119	S	Cluster_4	-0.00591051	-2.99212	2.01472
BISHOP	CHLA9	39525	6782	7.06894	S	Cluster_4	-0.00626354	-3.47097	2.08478
BISHOP	CHLA9	60789	7597	9.56588	S	Cluster_4	-0.00399043	-3.63501	1.46821
BISHOP	CHLA9	32896	6266	7.04341	S	Cluster_4	-0.00668875	-3.9187	2.7828
BISHOP	CHLA9	32974	6472	8.1822	S	Cluster_4	-0.0058014	-3.30468	3.10692
BISHOP	CHLA9	40213	6986	10.9442	S	Cluster_4	-0.00488593	-3.38771	3.0259
BISHOP	CHLA9	38116	6607	9.10379	S	Cluster_4	-0.00608052	-4.58681	3.00545
BISHOP	CHLA9	36332	6671	6.28647	S	Cluster_4	-0.0060569	-3.6391	2.99469
BISHOP	CHLA9	36011	6459	8.54461	S	Cluster_4	-0.0057871	-4.23377	2.84905
BISHOP	CHLA9	43435	7008	7.39726	G2M	Cluster_4	-0.00435127	-4.42263	1.48923
BISHOP	CHLA9	34572	6538	5.58834	S	Cluster_4	-0.00551643	-2.6887	2.67396
BISHOP	CHLA9	36899	6534	8.75904	S	Cluster_4	-0.00621193	-3.59255	2.48997
BISHOP	CHLA9	39151	6777	8.20924	S	Cluster_4	-0.0051482	-3.40954	2.87836
BISHOP	CHLA9	41181	6949	6.80897	G2M	Cluster_4	-0.00570463	-4.53293	2.77418
BISHOP	CHLA9	39360	6954	9.20732	S	Cluster_4	-0.00530507	-3.38503	3.38486
BISHOP	CHLA9	40201	6809	9.23111	G2M	Cluster_4	-0.0051793	-4.40397	2.05908
BISHOP	CHLA9	38855	6941	9.00785	S	Cluster_4	-0.00538342	-2.62267	3.80579
BISHOP	CHLA9	37120	6554	8.66918	G2M	Cluster_4	-0.00504855	-5.22623	1.78601
BISHOP	CHLA9	34853	6629	8.01653	S	Cluster_4	-0.00558024	-3.61033	3.07578
BISHOP	CHLA9	33553	6518	8.19301	S	Cluster_4	-0.00532456	-3.45224	2.99464
BISHOP	CHLA9	33972	6611	8.06841	S	Cluster_4	-0.00546891	-3.2325	3.12128
BISHOP	CHLA9	36981	6756	8.62876	S	Cluster_4	-0.00661939	-2.91247	3.46406
BISHOP	CHLA9	34878	6505	6.27043	S	Cluster_4	-0.0061635	-3.31877	2.68866
BISHOP	CHLA9	39187	6578	8.92388	G2M	Cluster_4	-0.00462887	-5.2792	1.93445
BISHOP	CHLA9	36035	6603	7.42611	G2M	Cluster_4	-0.00486585	-4.81323	2.79427
BISHOP	CHLA9	37982	6719	8.94108	S	Cluster_4	-0.00491761	-4.56324	2.8364
BISHOP	CHLA9	45139	7341	5.92835	G2M	Cluster_4	-0.00576558	-5.41341	2.49113
BISHOP	CHLA9	42600	7106	8.24648	S	Cluster_4	-0.00590102	-2.94595	3.94896
BISHOP	CHLA9	32280	6490	4.45477	S	Cluster_4	-0.00634281	-2.30285	3.61241
BISHOP	CHLA9	36718	6756	7.03742	S	Cluster_4	-0.00562037	-2.8608	3.82595
BISHOP	CHLA9	45770	6997	6.45619	G2M	Cluster_4	-0.00426775	-4.97124	2.49255
BISHOP	CHLA9	41070	6945	7.00024	S	Cluster_4	-0.00673738	-4.14562	3.48269
BISHOP	CHLA9	38657	6485	8.21067	G2M	Cluster_4	-0.00433654	-5.48571	1.37706
BISHOP	CHLA9	37368	6812	9.81589	S	Cluster_4	-0.00521594	-3.11422	2.9897
BISHOP	CHLA9	47929	7240	6.94152	G2M	Cluster_4	-0.00432213	-4.64261	1.3953
BISHOP	CHLA9	35540	6271	6.82611	S	Cluster_4	-0.00489255	-3.87315	2.87756
BISHOP	CHLA9	45571	7382	7.11856	S	Cluster_4	-0.00527507	-2.52799	4.16156
BISHOP	CHLA9	45577	7289	7.69028	S	Cluster_4	-0.00631879	-2.89454	4.25904
BISHOP	CHLA9	36278	6698	7.37086	S	Cluster_4	-0.00639522	-3.4052	3.52961
BISHOP	CHLA9	40986	7067	7.37325	G2M	Cluster_4	-0.0053818	-3.69042	2.91051
BISHOP	CHLA9	41306	7221	7.37665	S	Cluster_4	-0.00599042	-4.32333	3.79241
BISHOP	CHLA9	47859	7538	5.278	S	Cluster_4	-0.00498181	-4.57988	3.48272
BISHOP	CHLA9	44798	7244	6.10295	S	Cluster_4	-0.00520283	-2.72207	3.80969
BISHOP	CHLA9	46344	7575	7.02141	G2M	Cluster_4	-0.00548878	-4.86609	3.25428
BISHOP	CHLA9	37763	6803	7.26637	S	Cluster_4	-0.00638291	-4.79159	3.44857
BISHOP	CHLA9	31492	6308	8.95466	S	Cluster_4	-0.00544325	-3.23016	2.78863
BISHOP	CHLA9	41642	7040	5.95072	S	Cluster_4	-0.00498373	-3.94967	2.48203
BISHOP	CHLA9	51080	7667	4.79248	S	Cluster_4	-0.00556496	-2.87814	3.84284
BISHOP	CHLA9	37812	6853	4.8556	S	Cluster_4	-0.00532894	-3.43439	2.56463
BISHOP	CHLA9	43378	7210	6.60012	S	Cluster_4	-0.00504455	-3.8191	2.79388
BISHOP	CHLA9	41911	6838	4.10155	G2M	Cluster_4	-0.00512146	-4.48398	2.50778
BISHOP	CHLA9	24868	5793	6.86826	G2M	Cluster_4	-0.00559833	-4.41846	2.92901
BISHOP	CHLA9	35997	6740	8.40348	G2M	Cluster_4	-0.00436706	-4.07099	2.96873
BISHOP	CHLA9	43457	6974	6.9586	S	Cluster_4	-0.00515813	-4.39576	3.12816
BISHOP	CHLA9	42297	7014	7.0336	S	Cluster_4	-0.00535292	-2.74517	4.06865
BISHOP	CHLA9	31655	6277	8.30832	S	Cluster_4	-0.00560352	-4.81841	3.138
BISHOP	CHLA9	46487	7525	7.273	S	Cluster_4	-0.00560241	-4.44193	3.76597
BISHOP	CHLA9	41772	6938	8.56076	S	Cluster_4	-0.00487302	-4.66384	2.42919
BISHOP	CHLA9	48064	7420	11.0894	G2M	Cluster_4	-0.00483003	-4.28691	3.54847
BISHOP	CHLA9	41447	6927	6.1452	S	Cluster_4	-0.00475227	-3.50052	3.55197
BISHOP	CHLA9	40075	6994	8.67374	G2M	Cluster_4	-0.00563885	-5.04564	3.03463
BISHOP	CHLA9	34600	6624	7.01445	S	Cluster_4	-0.00584275	-2.84301	3.8535
BISHOP	CHLA9	31142	6318	6.57954	S	Cluster_4	-0.00625574	-2.51036	3.5506
BISHOP	CHLA9	38615	6797	8.90328	S	Cluster_4	-0.0056052	-3.57788	3.6786
BISHOP	CHLA9	30489	6335	8.41943	S	Cluster_4	-0.00537137	-3.61973	3.68823
BISHOP	CHLA9	39233	6847	8.605	S	Cluster_4	-0.00565566	-2.23747	4.04584
BISHOP	CHLA9	48817	7546	6.22734	S	Cluster_4	-0.00492689	-2.69025	4.16676
BISHOP	CHLA9	52287	7396	7.39381	S	Cluster_4	-0.00438837	-3.78787	3.53597
BISHOP	CHLA9	44793	7375	6.92072	G2M	Cluster_4	-0.00522555	-4.78649	3.00351
BISHOP	CHLA9	33127	6222	9.81677	S	Cluster_4	-0.00460536	-3.68598	2.74737
BISHOP	CHLA9	41619	7259	8.67633	G2M	Cluster_4	-0.00607099	-4.16656	3.78663
BISHOP	CHLA9	40899	6805	7.26668	S	Cluster_4	-0.00489273	-3.96195	2.49181
BISHOP	CHLA9	37188	6551	10.1915	S	Cluster_4	-0.0052371	-3.41606	3.19473
BISHOP	CHLA9	43629	7042	7.27269	G2M	Cluster_4	-0.00520133	-5.17219	2.65301
BISHOP	CHLA9	37704	6631	7.54297	S	Cluster_4	-0.00533643	-3.24761	3.19888
BISHOP	CHLA9	37571	6783	8.802	G2M	Cluster_4	-0.00522454	-4.66073	2.5916
BISHOP	CHLA9	39792	6814	5.94341	S	Cluster_4	-0.00535835	-4.4692	3.37109
BISHOP	CHLA9	35025	6304	11.1292	S	Cluster_4	-0.00559711	-3.44743	2.88999
BISHOP	CHLA9	22559	5717	5.20413	G2M	Cluster_4	-0.00731569	-5.07887	3.04823
BISHOP	CHLA9	34231	6547	5.61479	S	Cluster_4	-0.00562498	-4.47111	2.76225
BISHOP	CHLA9	32916	6748	6.42848	S	Cluster_4	-0.00649373	-2.82072	4.3328
BISHOP	CHLA9	46592	7262	6.90247	G2M	Cluster_4	-0.00493962	-3.95217	3.29967
BISHOP	CHLA9	46329	7428	6.96972	G2M	Cluster_4	-0.0062441	-4.59945	2.3449
BISHOP	CHLA9	44538	7180	6.91544	S	Cluster_4	-0.00561165	-4.15273	3.85718
BISHOP	CHLA9	42434	6953	9.17189	G2M	Cluster_4	-0.00478911	-4.78711	2.32189
BISHOP	CHLA9	56863	7782	8.12127	S	Cluster_4	-0.00498859	-3.07517	3.50003
BISHOP	CHLA9	25317	5720	6.48576	G2M	Cluster_4	-0.00541667	-5.56925	1.86526
BISHOP	CHLA9	38531	6981	6.99956	G2M	Cluster_4	-0.00483081	-4.76948	2.87829
BISHOP	CHLA9	51010	7488	10.1725	G2M	Cluster_4	-0.00423009	-4.82521	2.48631
BISHOP	CHLA9	36046	6448	5.92576	G2M	Cluster_4	-0.00556311	-5.1028	2.26458
BISHOP	CHLA9	53794	8277	4.4057	S	Cluster_4	-0.00544251	-3.34978	2.14326
BISHOP	CHLA9	35700	6560	7.77031	S	Cluster_4	-0.00510762	-4.00216	3.34544
BISHOP	CHLA9	38556	6878	6.3933	S	Cluster_4	-0.00601091	-4.42917	2.82898
BISHOP	CHLA9	42629	7229	7.73183	S	Cluster_4	-0.00496998	-3.45717	4.06792
BISHOP	CHLA9	37944	6839	7.75617	S	Cluster_4	-0.00555566	-3.3583	3.2754
BISHOP	CHLA9	38044	6439	8.04595	G2M	Cluster_4	-0.00433591	-5.18685	1.27428
BISHOP	CHLA9	37245	6863	7.13384	S	Cluster_4	-0.00627716	-3.29812	3.86804
BISHOP	CHLA9	36361	6512	6.68298	S	Cluster_4	-0.00545693	-2.40239	3.18903
BISHOP	CHLA9	34633	6295	7.6892	S	Cluster_4	-0.00471745	-2.97399	2.75272
BISHOP	CHLA9	53934	7649	9.60989	S	Cluster_4	-0.00439847	-4.56131	2.15604
BISHOP	CHLA9	34708	6456	7.6236	S	Cluster_4	-0.00571371	-3.45453	3.11236
BISHOP	CHLA9	33518	6349	10.3705	G2M	Cluster_4	-0.00534545	-5.87591	1.56678
BISHOP	CHLA9	18511	4917	8.74615	G2M	Cluster_4	-0.00540796	-4.94385	2.5319
BISHOP	CHLA9	38284	6653	7.02905	S	Cluster_4	-0.00521004	-3.97651	3.41757
BISHOP	CHLA9	34586	6464	5.16394	S	Cluster_4	-0.00606979	-3.10182	3.17018
BISHOP	CHLA9	32519	6529	7.73394	S	Cluster_4	-0.00602339	-3.99196	3.9423
BISHOP	CHLA9	37363	6736	4.16455	G2M	Cluster_4	-0.00527218	-4.52487	1.33211
BISHOP	CHLA9	55129	7811	8.56174	G2M	Cluster_4	-0.00444828	-5.9048	1.72039
BISHOP	CHLA9	40318	6776	7.57726	G2M	Cluster_4	-0.00503468	-4.55216	2.67003
BISHOP	CHLA9	44054	7010	7.37504	G2M	Cluster_4	-0.00450447	-5.35406	1.8875
BISHOP	CHLA9	37806	6809	10.1465	S	Cluster_4	-0.00530454	-2.84815	3.53845
BISHOP	CHLA9	44443	7159	9.20955	G2M	Cluster_4	-0.00494246	-5.06301	3.04901
BISHOP	CHLA9	51508	7579	7.06492	G2M	Cluster_4	-0.00499821	-4.33169	3.57911
BISHOP	CHLA9	36921	6603	7.54855	S	Cluster_4	-0.00532515	-3.2495	3.67596
BISHOP	CHLA9	50730	7779	4.68362	G2M	Cluster_4	-0.00480683	-3.79367	4.0246
BISHOP	CHLA9	38757	6950	9.33251	S	Cluster_4	-0.00546441	-4.04588	3.45345
BISHOP	CHLA9	32930	6285	6.3802	G2M	Cluster_4	-0.005082	-4.18937	2.31607
BISHOP	CHLA9	40273	6943	8.52184	S	Cluster_4	-0.00514432	-2.70284	4.10998
BISHOP	CHLA9	42256	7126	7.68412	S	Cluster_4	-0.00559202	-2.51333	4.00721
BISHOP	CHLA9	46780	7488	8.37965	S	Cluster_4	-0.00518846	-4.49526	3.28926
BISHOP	CHLA9	40515	7030	8.10317	S	Cluster_4	-0.00467852	-3.41287	2.93666
BISHOP	CHLA9	42425	6997	8.09193	G2M	Cluster_4	-0.00509426	-4.59275	2.28799
BISHOP	CHLA9	30520	6292	8.78113	S	Cluster_4	-0.00518404	-3.10987	2.70974
BISHOP	CHLA9	38727	6877	7.19137	S	Cluster_4	-0.00484126	-3.05017	3.33894
BISHOP	CHLA9	39018	6821	8.11933	S	Cluster_4	-0.00611073	-3.38531	3.30265
BISHOP	CHLA9	53388	7651	7.57848	G2M	Cluster_4	-0.00458256	-6.27651	0.856966
BISHOP	CHLA9	33796	6571	9.37389	S	Cluster_4	-0.00583274	-3.40463	3.2358
BISHOP	CHLA9	38513	6921	6.62893	S	Cluster_4	-0.00548824	-3.92337	3.3729
BISHOP	CHLA9	38082	6730	7.55738	G2M	Cluster_4	-0.00481591	-4.34333	2.1253
BISHOP	CHLA9	36978	6291	9.44616	G2M	Cluster_4	-0.00526749	-5.28115	1.12279
BISHOP	CHLA9	39851	7024	7.64849	S	Cluster_4	-0.00562435	-4.0867	2.96532
BISHOP	CHLA9	41492	6965	4.09236	S	Cluster_4	-0.00639193	-4.10358	3.55468
BISHOP	CHLA9	47825	7206	7.57554	S	Cluster_4	-0.00495662	-3.77369	1.83584
BISHOP	CHLA9	34570	6712	7.83049	S	Cluster_4	-0.00589259	-3.61551	3.78435
BISHOP	CHLA9	33690	6447	9.439	G2M	Cluster_4	-0.00541972	-4.99942	2.09334
BISHOP	CHLA9	46832	7350	6.39093	G2M	Cluster_4	-0.0054848	-5.37852	2.30538
BISHOP	CHLA9	55708	7759	6.72614	G2M	Cluster_4	-0.00409458	-4.28613	2.72333
BISHOP	CHLA9	61888	7889	8.6398	G2M	Cluster_4	-0.00389149	-5.24502	0.0436984
BISHOP	CHLA9	39051	6925	4.763	S	Cluster_4	-0.00527094	-3.79664	2.89097
BISHOP	CHLA9	37611	6592	7.0272	S	Cluster_4	-0.0052248	-3.40998	3.09824
BISHOP	CHLA9	36556	6748	6.24795	S	Cluster_4	-0.00671087	-5.15687	2.42868
BISHOP	CHLA9	33756	6334	7.65494	S	Cluster_4	-0.00532048	-3.2576	3.01623
BISHOP	CHLA9	37881	6594	9.22362	G2M	Cluster_4	-0.00558056	-4.89941	2.30604
BISHOP	CHLA9	38995	6885	8.38825	S	Cluster_4	-0.00518963	-3.68815	2.76218
BISHOP	CHLA9	29136	5994	7.04627	S	Cluster_4	-0.00522118	-3.58687	2.52603
BISHOP	CHLA9	35075	6381	6.04989	S	Cluster_4	-0.00615302	-3.50766	3.06191
BISHOP	CHLA9	33773	6431	7.42013	G2M	Cluster_4	-0.00549623	-4.67113	2.53068
BISHOP	CHLA9	38693	6987	5.20766	S	Cluster_4	-0.00630924	-3.37054	3.70199
BISHOP	CHLA9	43474	7021	4.50614	S	Cluster_4	-0.0053095	-3.82344	3.82667
BISHOP	CHLA9	49835	7549	7.46263	S	Cluster_4	-0.00541062	-4.07093	3.17933
BISHOP	CHLA9	33533	6445	6.40861	S	Cluster_4	-0.00484256	-3.33411	2.99106
BISHOP	CHLA9	41868	7002	8.40021	G2M	Cluster_4	-0.00509813	-3.7345	2.96164
BISHOP	CHLA9	31121	6360	5.38864	S	Cluster_4	-0.00601421	-4.53999	3.50852
BISHOP	CHLA9	27826	5878	8.71846	S	Cluster_4	-0.00625449	-2.86337	2.92437
BISHOP	CHLA9	33182	6353	6.74462	G2M	Cluster_4	-0.00436571	-4.32488	2.00237
BISHOP	CHLA9	39251	6653	8.00744	S	Cluster_4	-0.00484424	-2.83326	2.32179
BISHOP	CHLA9	25450	5898	9.15521	S	Cluster_4	-0.00593447	-4.12079	2.81827
BISHOP	CHLA9	34749	6483	4.75697	G2M	Cluster_4	-0.00573232	-5.2436	1.62523
BISHOP	CHLA9	64403	8318	8.53221	G2M	Cluster_4	-0.00499471	-5.1131	2.53964
BISHOP	CHLA9	35730	6564	6.96054	G2M	Cluster_4	-0.00518841	-5.41921	1.69909
BISHOP	CHLA9	39137	6559	7.17224	G2M	Cluster_4	-0.00454332	-5.57455	1.44385
BISHOP	CHLA9	34050	6405	7.75037	S	Cluster_4	-0.00582672	-3.00329	3.41416
BISHOP	CHLA9	34750	6680	6.84604	S	Cluster_4	-0.00530317	-4.67373	2.63129
BISHOP	CHLA9	37675	6728	6.65428	S	Cluster_4	-0.00493716	-4.13785	2.79205
BISHOP	CHLA9	40398	6897	7.33947	S	Cluster_4	-0.0057037	-4.02176	2.6497
BISHOP	CHLA9	36882	6752	6.20628	S	Cluster_4	-0.00597853	-4.94367	3.36201
BISHOP	CHLA9	40042	6938	6.86529	G2M	Cluster_4	-0.00548566	-4.54584	3.12112
BISHOP	CHLA9	27174	5903	7.83469	S	Cluster_4	-0.00585224	-3.13209	2.93703
BISHOP	CHLA9	50714	7394	7.87948	G2M	Cluster_4	-0.00486521	-4.29355	2.31223
BISHOP	CHLA9	45620	7204	8.26173	S	Cluster_4	-0.00425788	-3.62265	3.16187
BISHOP	CHLA9	41688	7023	7.8056	G2M	Cluster_4	-0.0052643	-5.20826	1.96477
BISHOP	CHLA9	40127	6867	7.14731	G2M	Cluster_4	-0.00488721	-5.13383	2.08607
BISHOP	CHLA9	30814	6142	9.49568	G2M	Cluster_4	-0.00481855	-4.08393	1.53703
BISHOP	CHLA9	50691	7494	6.74479	G2M	Cluster_4	-0.00544394	-5.07663	2.48097
BISHOP	CHLA9	44931	7147	5.8779	G2M	Cluster_4	-0.00479106	-5.13684	2.84226
BISHOP	CHLA9	42677	7416	7.10219	S	Cluster_4	-0.00596735	-2.77978	4.06547
BISHOP	CHLA9	15544	4544	8.47272	G2M	Cluster_4	-0.00618617	-4.67506	2.56355
BISHOP	CHLA9	47351	6967	7.44229	G2M	Cluster_4	-0.00493113	-5.31644	1.76955
BISHOP	CHLA9	40737	6906	7.71534	G2M	Cluster_4	-0.00625115	-5.29883	2.01399
BISHOP	CHLA9	44871	7286	5.91473	G2M	Cluster_4	-0.00555816	-4.67782	2.95207
BISHOP	CHLA9	41439	6908	9.298	S	Cluster_4	-0.00477493	-4.6853	2.49905
BISHOP	CHLA9	41882	7071	7.07464	G2M	Cluster_4	-0.00485567	-4.66865	2.40567
BISHOP	CHLA9	54169	7772	8.14857	S	Cluster_4	-0.00488117	-3.85906	3.62623
BISHOP	CHLA9	25964	5921	9.75582	S	Cluster_4	-0.00542248	-2.43734	3.82655
BISHOP	CHLA9	39983	7028	5.95753	S	Cluster_4	-0.00566747	-4.82105	3.29434
BISHOP	CHLA9	63638	7858	9.64675	G2M	Cluster_4	-0.00437274	-4.84854	1.91558
BISHOP	CHLA9	30978	6138	10.1524	S	Cluster_4	-0.00648197	-3.68066	3.60123
BISHOP	CHLA9	48566	7469	8.37829	G2M	Cluster_4	-0.00600028	-4.95103	3.24692
BISHOP	CHLA9	39516	6837	7.8348	G2M	Cluster_4	-0.0056028	-5.1103	2.91721
BISHOP	CHLA9	45021	7497	7.7586	S	Cluster_4	-0.00528271	-4.57286	3.7501
BISHOP	CHLA9	35563	6450	5.39043	G2M	Cluster_4	-0.00534268	-4.8253	2.15059
BISHOP	CHLA9	51238	7391	7.27585	S	Cluster_4	-0.00538569	-4.34537	3.61542
BISHOP	CHLA9	39889	7196	4.95876	S	Cluster_4	-0.00586135	-3.05557	4.23736
BISHOP	CHLA9	39435	7164	7.06733	S	Cluster_4	-0.00508154	-2.5171	4.12379
BISHOP	CHLA9	39074	6623	6.19594	S	Cluster_4	-0.0061221	-3.98165	3.56816
BISHOP	CHLA9	32378	6342	6.16777	S	Cluster_4	-0.00534977	-3.16891	2.83635
BISHOP	CHLA9	44360	7068	5.63796	S	Cluster_4	-0.00436437	-4.11408	3.61768
BISHOP	CHLA9	45174	7220	5.43897	S	Cluster_4	-0.00573196	-4.49441	3.57319
BISHOP	CHLA9	46803	7403	6.35857	S	Cluster_4	-0.00527453	-3.96458	3.88188
BISHOP	CHLA9	41114	6849	11.0206	S	Cluster_4	-0.00508287	-2.72415	3.20464
BISHOP	CHLA9	34930	6531	9.16977	S	Cluster_4	-0.00525891	-4.20072	2.32024
BISHOP	CHLA9	44325	7141	7.7225	S	Cluster_4	-0.00600431	-2.88714	4.19982
BISHOP	CHLA9	37418	7007	8.03089	S	Cluster_4	-0.0058348	-2.28779	4.16667
BISHOP	CHLA9	45068	7291	6.65661	G2M	Cluster_4	-0.00465067	-5.17031	2.86236
BISHOP	CHLA9	41594	7000	5.34452	S	Cluster_4	-0.00622591	-3.80682	3.8085
BISHOP	CHLA9	39417	7034	8.01938	G2M	Cluster_4	-0.00588598	-5.44342	2.89301
BISHOP	CHLA9	37532	6852	7.1832	S	Cluster_4	-0.00608436	-4.12768	3.57558
BISHOP	CHLA9	36765	7034	5.11628	S	Cluster_4	-0.00686307	-4.31845	3.36237
BISHOP	CHLA9	43341	7085	8.75845	G2M	Cluster_4	-0.0047219	-4.72859	3.22403
BISHOP	CHLA9	36903	6729	4.54977	S	Cluster_4	-0.00592582	-3.37646	3.7126
BISHOP	CHLA9	36286	6740	7.7964	S	Cluster_4	-0.00643535	-3.66343	3.8675
BISHOP	CHLA9	33255	6684	10.0947	G2M	Cluster_4	-0.00542568	-4.98006	2.94098
BISHOP	CHLA9	38015	6783	8.16783	G2M	Cluster_4	-0.00577823	-4.55605	3.56525
BISHOP	CHLA9	44520	7152	8.31986	S	Cluster_4	-0.00572431	-3.16124	4.11856
BISHOP	CHLA9	44829	7511	5.71728	S	Cluster_4	-0.00570652	-3.18813	4.19884
BISHOP	CHLA9	46439	7603	7.175	G2M	Cluster_4	-0.00549374	-4.91983	3.38898
BISHOP	CHLA9	46699	7377	6.90807	G2M	Cluster_4	-0.00528444	-4.95065	2.66973
BISHOP	CHLA9	36663	6730	8.84543	S	Cluster_4	-0.00548539	-2.55528	3.57961
BISHOP	CHLA10	53335	7599	7.78476	S	Cluster_4	-0.00374405	-4.37221	2.98517
BISHOP	CHLA10	43348	7237	8.82855	S	Cluster_4	-0.00437873	-3.37404	3.28477
BISHOP	CHLA10	50991	7656	6.98162	S	Cluster_4	-0.00392615	-4.15428	3.66236
BISHOP	CHLA10	45966	7188	9.01318	S	Cluster_4	-0.00493145	-3.11797	3.63944
BISHOP	CHLA10	36248	6773	10.9578	G2M	Cluster_4	-0.00479472	-4.93658	2.46925
BISHOP	CHLA10	41863	6979	5.16685	S	Cluster_4	-0.00530976	-2.78729	3.39292
BISHOP	CHLA10	43032	7073	8.99796	G2M	Cluster_4	-0.00421373	-4.42882	1.93017
BISHOP	CHLA10	47438	7404	4.86741	S	Cluster_4	-0.0035365	-2.2344	3.72776
BISHOP	CHLA10	46837	7404	7.6051	S	Cluster_4	-0.00395517	-4.56865	1.34382
BISHOP	CHLA10	73009	8205	5.2925	G2M	Cluster_4	-0.0040515	-4.44044	1.38248
BISHOP	CHLA10	48922	7078	10.3696	S	Cluster_4	-0.00365192	-3.47835	2.92859
BISHOP	CHLA10	47679	7427	7.57566	S	Cluster_4	-0.00432989	-2.83847	3.09735
BISHOP	CHLA10	49629	7438	4.18102	G2M	Cluster_4	-0.00348352	-4.14129	1.59578
BISHOP	CHLA10	36930	6615	10.1625	S	Cluster_4	-0.00472084	-3.24612	3.21821
BISHOP	CHLA10	31878	6544	8.2157	G2M	Cluster_4	-0.00531772	-4.97378	1.76723
BISHOP	CHLA10	45834	7432	9.70459	S	Cluster_4	-0.00402617	-4.44894	3.46631
BISHOP	CHLA10	45035	6763	11.0048	S	Cluster_4	-0.00440231	-3.84209	2.48544
BISHOP	CHLA10	43847	7441	7.03811	S	Cluster_4	-0.00438381	-2.77232	3.97034
BISHOP	CHLA10	51923	7684	7.71334	S	Cluster_4	-0.00351834	-4.30177	3.03708
BISHOP	CHLA10	48373	7595	5.60023	S	Cluster_4	-0.00461674	-3.34937	3.65109
BISHOP	CHLA10	57760	7499	8.13539	S	Cluster_4	-0.00317785	-3.20927	2.11471
BISHOP	CHLA10	44598	7108	6.67743	S	Cluster_4	-0.00388022	-2.68269	3.35047
BISHOP	CHLA10	48025	7597	9.07236	S	Cluster_4	-0.00473314	-2.97539	4.24535
BISHOP	CHLA10	42547	7486	7.26021	S	Cluster_4	-0.00515799	-4.3073	3.36355
BISHOP	CHLA10	41185	6864	7.22836	S	Cluster_4	-0.00514698	-3.19589	3.40579
BISHOP	CHLA10	66973	8442	9.9234	G2M	Cluster_4	-0.00494913	-5.1489	2.10365
BISHOP	CHLA10	41087	7119	7.90761	G2M	Cluster_4	-0.00370865	-3.73859	3.14686
BISHOP	CHLA10	42800	7127	7.89486	S	Cluster_4	-0.00543447	-3.12886	3.34861
BISHOP	CHLA10	55284	7697	10.4786	S	Cluster_4	-0.00519664	-1.29348	3.05309
BISHOP	CHLA10	18578	5094	9.94187	G2M	Cluster_4	-0.00472515	-5.32293	1.99731
BISHOP	CHLA10	39715	6855	11.8721	G2M	Cluster_4	-0.00415321	-4.32441	2.98225
BISHOP	CHLA10	47390	7467	7.26103	S	Cluster_4	-0.00484101	-4.38582	3.37309
BISHOP	CHLA10	44835	7063	9.79592	S	Cluster_4	-0.00434947	-2.13505	3.08131
BISHOP	CHLA10	52603	7638	10.4101	S	Cluster_4	-0.0034403	-3.4601	2.33104
BISHOP	CHLA10	43174	6959	9.16292	G2M	Cluster_4	-0.00410283	-5.0876	1.3185
BISHOP	CHLA10	48397	6999	9.50885	G2M	Cluster_4	-0.00350035	-4.97606	1.43598
BISHOP	CHLA10	49017	7606	7.28727	S	Cluster_4	-0.00396128	-3.64482	3.54929
BISHOP	CHLA10	69403	8618	3.56469	G2M	Cluster_4	-0.0038812	-4.61846	1.6254
BISHOP	CHLA10	39163	6862	9.34045	S	Cluster_4	-0.00412522	-4.38645	3.46933
BISHOP	CHLA10	41245	6976	8.14644	G2M	Cluster_4	-0.00545345	-4.38289	2.73776
BISHOP	CHLA10	37678	6763	8.60184	G2M	Cluster_4	-0.00436483	-4.93981	1.62648
BISHOP	CHLA10	39965	6825	8.53997	S	Cluster_4	-0.00480714	-4.35966	1.74032
BISHOP	CHLA10	55386	7411	10.3347	G2M	Cluster_4	-0.00374925	-4.5973	2.08649
BISHOP	CHLA10	52287	7245	8.46099	S	Cluster_4	-0.00386168	-4.98742	2.59301
BISHOP	CHLA10	42118	6929	9.08638	S	Cluster_4	-0.00375167	-3.81332	2.65359
BISHOP	CHLA10	30696	6586	9.41817	S	Cluster_4	-0.0055927	-2.24996	3.30153
BISHOP	CHLA10	51399	7648	7.8912	G2M	Cluster_4	-0.0035013	-4.35073	2.14194
BISHOP	CHLA10	41995	6944	8.37243	S	Cluster_4	-0.00473863	-2.0871	3.2277
BISHOP	CHLA10	42743	7291	5.2687	G2M	Cluster_4	-0.00398387	-5.05055	1.41061
BISHOP	CHLA10	32970	6754	7.10343	G2M	Cluster_4	-0.00396798	-4.66167	3.06947
BISHOP	CHLA10	17165	4683	4.81212	S	Cluster_4	-0.00417203	-3.86355	2.50535
BISHOP	CHLA10	46836	7195	9.4564	S	Cluster_4	-0.00318264	-4.50359	2.82213
BISHOP	CHLA10	43349	7316	8.16859	G2M	Cluster_4	-0.00447212	-4.66349	2.63864
BISHOP	CHLA10	38664	6728	7.93244	G2M	Cluster_4	-0.0048668	-3.92258	2.04685
BISHOP	CHLA10	51448	7605	6.95071	G2M	Cluster_4	-0.00441417	-4.42345	3.15785
BISHOP	CHLA10	40258	6791	7.54136	S	Cluster_4	-0.00459295	-3.70859	3.62618
BISHOP	CHLA10	45453	7636	7.77506	G2M	Cluster_4	-0.00413821	-4.72291	3.18483
BISHOP	CHLA10	50766	7324	6.43541	G2M	Cluster_4	-0.00421421	-5.3112	1.46988
BISHOP	CHLA10	62036	7752	3.73654	S	Cluster_4	-0.00344102	-3.659	2.52705
BISHOP	CHLA10	47235	7527	10.6362	S	Cluster_4	-0.00442815	-3.88323	2.29558
BISHOP	CHLA10	53559	7448	7.82875	S	Cluster_4	-0.00346072	-3.24223	2.47163
BISHOP	CHLA10	19513	5088	8.65577	S	Cluster_4	-0.0046918	-4.20663	2.52078
BISHOP	CHLA10	60431	7652	5.16457	G2M	Cluster_4	-0.00414424	-4.29916	1.56758
BISHOP	CHLA10	35799	6694	6.83818	S	Cluster_4	-0.00493732	-2.40876	3.60586
BISHOP	CHLA10	55372	7795	8.77339	S	Cluster_4	-0.00412105	-3.95967	3.12378
BISHOP	CHLA10	45953	7384	8.0887	S	Cluster_4	-0.00464917	-4.20162	3.59668
BISHOP	CHLA10	46168	7241	9.20334	S	Cluster_4	-0.00506787	-3.19265	3.946
BISHOP	CHLA10	41427	7047	7.70753	S	Cluster_4	-0.00458924	-1.88599	3.65565
BISHOP	CHLA10	43598	6994	9.17932	S	Cluster_4	-0.00527692	-3.77894	3.50702
BISHOP	CHLA10	43598	7295	8.15634	S	Cluster_4	-0.00381409	-3.31326	3.55863
BISHOP	CHLA10	41873	7001	7.43916	S	Cluster_4	-0.00473448	-2.77773	2.46207
BISHOP	CHLA10	64107	8248	5.51734	S	Cluster_4	-0.00444608	-1.22739	3.13196
BISHOP	CHLA10	40753	7232	5.63394	S	Cluster_4	-0.0051816	-3.13547	4.20574
BISHOP	CHLA10	39020	7167	10.6843	G2M	Cluster_4	-0.00444791	-5.33876	2.58389
BISHOP	CHLA10	37767	6757	10.3026	S	Cluster_4	-0.00436425	-1.66174	3.51719
BISHOP	CHLA10	45693	7011	8.42361	G2M	Cluster_4	-0.00297308	-3.95235	1.99442
BISHOP	CHLA10	58766	8107	5.63421	G2M	Cluster_4	-0.0042748	-5.46506	2.40137
BISHOP	CHLA10	36271	6784	10.5649	S	Cluster_4	-0.00485761	-3.21065	3.33668
BISHOP	CHLA10	26984	5979	9.64646	G2M	Cluster_4	-0.00494284	-5.39533	1.60508
BISHOP	CHLA10	46065	7477	8.82666	G2M	Cluster_4	-0.00386901	-5.06422	1.14923
BISHOP	CHLA10	48301	7118	8.16339	S	Cluster_4	-0.00400104	-3.87697	2.40094
BISHOP	CHLA10	44024	7409	9.69017	S	Cluster_4	-0.00497371	-4.09165	3.68814
BISHOP	CHLA10	38462	6841	9.14669	S	Cluster_4	-0.00493729	-2.37169	3.61594
BISHOP	CHLA10	45725	7746	5.68398	G2M	Cluster_4	-0.00516255	-4.84916	3.22876
BISHOP	CHLA10	62231	8111	8.84607	S	Cluster_4	-0.0037606	-2.96953	3.24097
BISHOP	CHLA10	48364	7437	9.82549	S	Cluster_4	-0.00458871	-2.54387	2.82305
BISHOP	CHLA10	74662	8675	6.15708	S	Cluster_4	-0.00416006	-2.41599	3.23066
BISHOP	CHLA10	30246	6452	5.53792	G2M	Cluster_4	-0.00633016	-5.17331	2.97579
BISHOP	CHLA10	63580	7860	9.05002	G2M	Cluster_4	-0.00318646	-5.2947	1.57997
BISHOP	CHLA10	61508	8071	9.22969	G2M	Cluster_4	-0.00363613	-5.10076	1.88235
BISHOP	CHLA10	61069	7804	8.04009	G2M	Cluster_4	-0.00324276	-4.7673	2.4598
BISHOP	CHLA10	39185	6609	5.78538	G2M	Cluster_4	-0.0039218	-4.645	2.26755
BISHOP	CHLA10	51709	7847	5.32596	G2M	Cluster_4	-0.00415084	-5.24045	1.06157
BISHOP	CHLA10	54161	7789	8.4138	G2M	Cluster_4	-0.00381405	-4.69658	2.87767
BISHOP	CHLA10	47911	7196	8.32585	G2M	Cluster_4	-0.00405395	-4.77349	1.00454
BISHOP	CHLA10	36352	6813	10.4038	G2M	Cluster_4	-0.00562752	-4.70412	2.97344
BISHOP	CHLA10	70657	8168	5.59605	S	Cluster_4	-0.00371171	-3.54693	2.40754
BISHOP	CHLA10	37201	6830	5.65576	G2M	Cluster_4	-0.00432532	-5.22351	2.6406
BISHOP	CHLA10	34806	6515	5.07384	S	Cluster_4	-0.00372822	-4.56472	2.9277
BISHOP	CHLA10	50402	7393	7.02948	G2M	Cluster_4	-0.00477417	-5.1104	2.21732
BISHOP	CHLA10	45295	7573	6.06689	S	Cluster_4	-0.00483531	-2.0424	3.86133
BISHOP	CHLA10	50238	7585	8.04172	G2M	Cluster_4	-0.00463528	-4.20834	3.34837
BISHOP	CHLA10	43820	7662	7.6723	G2M	Cluster_4	-0.00441325	-5.32239	0.94713
BISHOP	CHLA10	50233	7815	6.91378	S	Cluster_4	-0.00454772	-4.48744	3.5172
BISHOP	CHLA10	63054	7891	7.61411	S	Cluster_4	-0.00315298	-4.07593	2.57269
BISHOP	CHLA10	52458	7915	4.71234	S	Cluster_4	-0.0040748	-3.71338	3.62066
BISHOP	CHLA10	62325	7825	4.60008	S	Cluster_4	-0.00317256	-4.74028	1.83671
BISHOP	CHLA10	40737	6931	8.07374	G2M	Cluster_4	-0.00450267	-5.0964	1.48556
BISHOP	CHLA10	59348	7487	7.10049	G2M	Cluster_4	-0.0042118	-5.07705	1.85826
BISHOP	CHLA10	32491	6514	9.16254	G2M	Cluster_4	-0.00536937	-5.7558	2.22415
BISHOP	CHLA10	55835	7782	6.51384	S	Cluster_4	-0.00461973	-3.39589	2.33082
BISHOP	CHLA10	53701	7662	6.55295	S	Cluster_4	-0.0040753	-2.29994	4.08777
BISHOP	CHLA10	19605	5332	6.28921	S	Cluster_4	-0.00584788	-4.35305	3.20607
BISHOP	CHLA10	37706	6721	8.77579	S	Cluster_4	-0.00461924	-4.48136	3.27207
BISHOP	CHLA10	45820	7188	7.09079	S	Cluster_4	-0.00516495	-2.78627	2.80711
BISHOP	CHLA10	43515	7010	6.28059	G2M	Cluster_4	-0.00455184	-4.42716	1.56849
BISHOP	CHLA10	58157	7552	6.44806	G2M	Cluster_4	-0.00327665	-4.28642	2.40632
BISHOP	CHLA10	54897	7710	7.92393	G2M	Cluster_4	-0.00392263	-5.13277	2.32511
BISHOP	CHLA10	50847	7541	7.52453	S	Cluster_4	-0.00374612	-3.10713	2.87734
BISHOP	CHLA10	35015	6752	7.93945	S	Cluster_4	-0.00496225	-2.5001	3.32086
BISHOP	CHLA10	74782	8389	7.61012	G2M	Cluster_4	-0.00390834	-4.75151	1.31521
BISHOP	CHLA10	40166	7295	9.66738	G2M	Cluster_4	-0.00582359	-4.54427	3.44979
BISHOP	CHLA10	64409	8299	8.59197	S	Cluster_4	-0.00373929	-3.89619	1.02892
BISHOP	CHLA10	45014	7257	7.3466	S	Cluster_4	-0.00415263	-2.89582	3.25262
BISHOP	CHLA10	59825	7968	7.20435	S	Cluster_4	-0.00401736	-3.57812	3.37235
BISHOP	CHLA10	37983	7092	9.57007	S	Cluster_4	-0.00502536	-3.651	3.67059
BISHOP	CHLA10	48091	7146	10.031	S	Cluster_4	-0.00446644	-1.84037	3.62754
BISHOP	CHLA10	26424	6121	5.37012	G2M	Cluster_4	-0.00442519	-5.48356	2.30991
BISHOP	CHLA10	47422	7194	7.39952	S	Cluster_4	-0.00332275	-3.78049	2.35951
BISHOP	CHLA10	53855	7720	8.00111	S	Cluster_4	-0.00363819	-4.40292	3.54237
BISHOP	CHLA10	50255	7262	4.55079	S	Cluster_4	-0.00347067	-4.36907	2.38969
BISHOP	CHLA10	42330	7031	9.58658	G2M	Cluster_4	-0.00380474	-5.50926	2.17284
BISHOP	CHLA10	45309	7166	8.5877	G2M	Cluster_4	-0.00483153	-5.19699	1.46414
BISHOP	CHLA10	42327	7025	6.46632	G2M	Cluster_4	-0.00310253	-5.45807	2.22522
BISHOP	CHLA10	39354	7153	6.25095	S	Cluster_4	-0.00506916	-2.72671	3.92703
BISHOP	CHLA10	23561	5451	10.3519	S	Cluster_4	-0.00444876	-3.40853	2.35362
BISHOP	CHLA10	45407	6919	6.88881	S	Cluster_4	-0.00416504	-4.99907	2.6249
BISHOP	CHLA10	22649	5924	6.29167	G2M	Cluster_4	-0.00480489	-5.15432	1.95935
BISHOP	CHLA10	45795	7209	3.22524	G2M	Cluster_4	-0.004607	-5.08508	1.2818
BISHOP	CHLA10	47700	7504	8.53669	S	Cluster_4	-0.00435445	-4.95672	3.00629
BISHOP	CHLA10	52119	7623	7.54619	G2M	Cluster_4	-0.0037503	-4.48134	3.55617
BISHOP	CHLA10	38146	6714	7.15147	S	Cluster_4	-0.00485147	-4.00308	3.52815
BISHOP	CHLA10	38395	6999	8.9569	S	Cluster_4	-0.00403512	-2.68077	3.98816
BISHOP	CHLA10	35827	6881	7.7316	S	Cluster_4	-0.00459872	-1.55515	3.32844
BISHOP	CHLA10	39521	6893	8.09443	S	Cluster_4	-0.0051824	-2.554	3.43545
BISHOP	CHLA10	68562	8218	8.00152	S	Cluster_4	-0.00444993	-2.56257	4.08491
BISHOP	CHLA10	63527	7900	6.48071	G2M	Cluster_4	-0.00373941	-4.60453	1.48589
BISHOP	CHLA10	55303	7690	6.87304	S	Cluster_4	-0.00434797	-3.00732	3.53444
BISHOP	CHLA10	66794	8023	9.8452	S	Cluster_4	-0.00358614	-4.20833	1.98054
BISHOP	CHLA10	39244	7021	5.31291	G2M	Cluster_4	-0.00418868	-3.89268	3.03251
BISHOP	CHLA10	69076	7985	5.76756	S	Cluster_4	-0.00381182	-3.74003	2.66428
BISHOP	CHLA10	35273	6613	8.51926	S	Cluster_4	-0.00485218	-3.52069	3.21626
BISHOP	CHLA10	45139	7102	4.99346	G2M	Cluster_4	-0.00401115	-4.00194	3.04318
BISHOP	CHLA10	55301	7871	4.54241	S	Cluster_4	-0.00450031	-3.5246	4.13679
BISHOP	CHLA10	37677	6372	8.25703	S	Cluster_4	-0.00379276	-3.19808	2.59316
BISHOP	CHLA10	40526	6916	9.58397	G2M	Cluster_4	-0.00417514	-5.0158	2.25241
BISHOP	CHLA10	32480	6325	9.4181	S	Cluster_4	-0.0044914	-3.75285	2.72057
BISHOP	CHLA10	58425	8047	10.7112	S	Cluster_4	-0.00464583	-2.05725	4.11174
BISHOP	CHLA10	30353	6055	10.8062	S	Cluster_4	-0.00423472	-3.73811	2.45344
BISHOP	CHLA10	39099	6788	10.898	S	Cluster_4	-0.00458757	-2.99277	3.89241
BISHOP	CHLA10	52331	7813	6.69393	S	Cluster_4	-0.00403694	-2.67874	4.07294
BISHOP	CHLA10	44825	7658	4.58003	S	Cluster_4	-0.00406752	-3.41356	4.06852
BISHOP	CHLA10	63955	8365	6.98773	G2M	Cluster_4	-0.00415478	-4.8722	-0.296196
BISHOP	CHLA10	51652	7384	6.10431	S	Cluster_4	-0.00378841	-3.30048	2.59494
BISHOP	CHLA10	51164	7472	6.96584	S	Cluster_4	-0.00408993	-3.57544	3.82998
BISHOP	CHLA10	42438	7480	8.50417	S	Cluster_4	-0.00527817	-2.53795	4.1422
BISHOP	CHLA10	37527	6816	7.34405	S	Cluster_4	-0.00496296	-2.27356	3.92364
BISHOP	CHLA10	31535	6802	5.77771	S	Cluster_4	-0.0051841	-3.12107	4.02342
BISHOP	CHLA10	61420	8085	6.2732	S	Cluster_4	-0.00375822	-3.70132	2.88658
BISHOP	CHLA10	28767	6091	3.19116	S	Cluster_4	-0.00412415	-3.43224	3.5143
BISHOP	CHLA10	46878	7313	7.93549	S	Cluster_4	-0.00512975	-2.39641	3.62609
BISHOP	CHLA10	25575	6052	6.97556	G2M	Cluster_4	-0.00397503	-4.63162	3.10351
BISHOP	CHLA10	74651	8710	6.71257	S	Cluster_4	-0.00414914	-2.60751	3.742
BISHOP	CHLA10	57346	7666	6.82524	G2M	Cluster_4	-0.00387758	-4.86677	2.38066
BISHOP	CHLA10	37181	6627	5.79059	S	Cluster_4	-0.00491855	-2.62673	3.65495
BISHOP	CHLA10	63638	8054	8.29222	G2M	Cluster_4	-0.00323688	-4.55155	2.60188
BISHOP	CHLA10	48430	7591	8.11274	S	Cluster_4	-0.00498066	-3.4144	3.87681
BISHOP	CHLA10	33493	6325	8.52715	S	Cluster_4	-0.00502607	-3.82552	2.85061
BISHOP	CHLA10	56631	7577	6.97851	G2M	Cluster_4	-0.00453551	-5.18688	0.913746
BISHOP	CHLA10	37978	6394	9.5766	S	Cluster_4	-0.00379121	-2.37852	2.84526
BISHOP	CHLA10	46282	7247	7.51696	G2M	Cluster_4	-0.00380498	-4.63673	3.00936
BISHOP	CHLA10	38408	6803	12.1042	S	Cluster_4	-0.00500617	-1.96794	3.47726
BISHOP	CHLA10	46923	7213	7.51018	S	Cluster_4	-0.00366386	-2.56132	2.60923
BISHOP	CHLA10	37075	6423	6.9238	S	Cluster_4	-0.00386052	-3.79642	2.1042
BISHOP	CHLA10	52153	7460	3.27881	S	Cluster_4	-0.00368497	-2.82424	3.97544
BISHOP	CHLA10	46767	7645	8.46109	S	Cluster_4	-0.00418507	-2.83667	3.88803
BISHOP	CHLA10	50439	7148	5.87641	S	Cluster_4	-0.00387814	-3.38832	2.18127
BISHOP	CHLA10	39900	6999	2.85464	S	Cluster_4	-0.00491894	-3.13575	4.01284
BISHOP	CHLA10	42444	6884	10.2841	S	Cluster_4	-0.0046807	-3.36179	3.57292
BISHOP	CHLA10	53186	7337	10.4614	S	Cluster_4	-0.0039669	-3.52238	2.60267
BISHOP	CHLA10	50056	7372	9.5553	G2M	Cluster_4	-0.00459386	-5.09092	0.867388
BISHOP	CHLA10	49017	7378	11.4491	G2M	Cluster_4	-0.00317537	-4.70082	2.00033
BISHOP	CHLA10	68838	8191	7.814	S	Cluster_4	-0.00397961	-2.94021	2.21391
BISHOP	CHLA10	39705	6863	9.36154	S	Cluster_4	-0.00494382	-2.18032	2.51773
BISHOP	CHLA10	50248	7576	9.48495	S	Cluster_4	-0.00365363	-4.80148	3.01698
BISHOP	CHLA10	46487	7351	6.24261	S	Cluster_4	-0.00396105	-4.7906	1.65129
BISHOP	CHLA10	74696	7991	5.76604	G2M	Cluster_4	-0.00360905	-4.50299	1.19247
BISHOP	CHLA10	34945	6853	7.82945	S	Cluster_4	-0.00513689	-3.3972	3.60306
BISHOP	CHLA10	61566	7899	8.29516	G2M	Cluster_4	-0.00361512	-4.77402	1.8788
BISHOP	CHLA10	54820	7880	5.26815	S	Cluster_4	-0.00391521	-4.32942	3.48672
BISHOP	CHLA10	52927	7918	6.34837	S	Cluster_4	-0.00452527	-3.44699	3.80416
BISHOP	CHLA10	47790	7400	7.76732	S	Cluster_4	-0.00387611	-3.11275	3.2284
BISHOP	CHLA10	45213	7123	8.51746	S	Cluster_4	-0.00461585	-3.21187	4.09883
BISHOP	CHLA10	45741	7381	4.84467	S	Cluster_4	-0.00503611	-4.63392	2.11936
BISHOP	CHLA10	37555	6559	9.99601	S	Cluster_4	-0.00424871	-3.40819	1.88194
BISHOP	CHLA10	45285	7189	7.03103	G2M	Cluster_4	-0.00417993	-5.05418	1.59283
BISHOP	CHLA10	44536	7466	10.1603	G2M	Cluster_4	-0.0045298	-5.22779	2.7217
BISHOP	CHLA10	61405	7669	5.84317	G2M	Cluster_4	-0.00357659	-4.84082	0.855363
BISHOP	CHLA10	26026	5694	8.97948	G2M	Cluster_4	-0.00514662	-4.34909	2.64969
BISHOP	CHLA10	51550	7708	7.74976	G2M	Cluster_4	-0.00412822	-5.46504	2.44061
BISHOP	CHLA10	36363	6657	11.3109	G2M	Cluster_4	-0.00477528	-4.08483	2.57212
BISHOP	CHLA10	47066	7638	9.1616	S	Cluster_4	-0.00471301	-2.00425	3.98671
BISHOP	CHLA10	50302	7444	10.8206	S	Cluster_4	-0.00403701	-3.94017	3.50287
BISHOP	CHLA10	36782	6636	7.89245	S	Cluster_4	-0.00422848	-3.88132	2.58732
BISHOP	CHLA10	48564	7379	9.18376	G2M	Cluster_4	-0.00383419	-4.96217	2.79917
BISHOP	CHLA10	45890	7162	9.52495	S	Cluster_4	-0.004233	-3.22741	3.82016
BISHOP	CHLA10	60987	8440	7.5016	G2M	Cluster_4	-0.00426446	-5.9873	1.7353
BISHOP	CHLA10	43119	6611	12.5768	S	Cluster_4	-0.00304854	-3.55602	2.18403
BISHOP	CHLA10	23483	5623	10.1605	S	Cluster_4	-0.00483483	-2.63032	3.14234
BISHOP	CHLA10	54334	7521	6.40667	G2M	Cluster_4	-0.00400357	-4.68825	1.57672
BISHOP	CHLA10	66942	8150	7.57223	S	Cluster_4	-0.00329222	-4.47101	2.08644
BISHOP	CHLA10	47506	7036	9.00097	G2M	Cluster_4	-0.00432185	-4.69751	1.62182
BISHOP	CHLA10	48083	7482	7.71374	G2M	Cluster_4	-0.00346892	-4.68409	2.45771
BISHOP	CHLA10	51951	7356	9.36267	G2M	Cluster_4	-0.00350856	-5.04907	1.45031
BISHOP	CHLA10	35222	6646	7.20005	G2M	Cluster_4	-0.0051261	-5.10861	1.74181
BISHOP	CHLA10	47555	7000	7.57439	S	Cluster_4	-0.0040393	-3.15549	2.66666
BISHOP	CHLA10	56197	7606	6.41671	G2M	Cluster_4	-0.00355757	-4.16435	1.61161
BISHOP	CHLA10	51517	7426	8.02842	S	Cluster_4	-0.00511836	-2.7587	4.04173
BISHOP	CHLA10	52716	7659	7.40382	G2M	Cluster_4	-0.00384214	-4.8847	1.78509
BISHOP	CHLA10	53525	7119	6.33536	S	Cluster_4	-0.0035906	-3.55902	1.8516
BISHOP	CHLA10	69472	7849	6.05424	G2M	Cluster_4	-0.0027605	-4.59529	1.35446
BISHOP	CHLA10	45035	7525	4.7341	S	Cluster_4	-0.00366456	-3.82964	3.06704
BISHOP	CHLA10	60620	7780	6.89541	G2M	Cluster_4	-0.00402909	-4.96921	1.94214
BISHOP	CHLA10	29767	6235	8.34481	S	Cluster_4	-0.00589912	-3.36375	3.01629
BISHOP	CHLA10	20343	5216	11.2422	S	Cluster_4	-0.00471675	-4.09153	3.32547
BISHOP	CHLA10	30915	6378	6.08119	G2M	Cluster_4	-0.00506291	-5.02347	2.9407
BISHOP	CHLA10	34718	6510	6.36557	S	Cluster_4	-0.00338513	-3.23831	3.00622
BISHOP	CHLA10	33963	6540	6.26564	S	Cluster_4	-0.00439804	-3.38086	3.15694
BISHOP	CHLA10	56551	7770	9.79647	G2M	Cluster_4	-0.00403572	-5.02293	0.915622
BISHOP	CHLA10	34768	6534	6.57789	S	Cluster_4	-0.00493572	-2.72127	3.49263
BISHOP	CHLA10	39536	7069	9.02216	G2M	Cluster_4	-0.00460273	-5.17504	1.42513
BISHOP	CHLA10	38753	6682	8.11034	S	Cluster_4	-0.00414496	-3.12737	3.01504
BISHOP	CHLA10	44286	6940	5.36513	G2M	Cluster_4	-0.0030535	-3.35107	1.96026
BISHOP	CHLA10	40875	7108	9.75168	G2M	Cluster_4	-0.00437183	-5.50968	2.37799
BISHOP	CHLA10	45227	7281	5.45692	S	Cluster_4	-0.00414944	-3.91406	3.14973
BISHOP	CHLA10	43129	7287	9.3371	G2M	Cluster_4	-0.00448619	-4.81135	2.78541
BISHOP	CHLA10	41622	7079	8.81745	S	Cluster_4	-0.00430698	-3.68611	3.57832
BISHOP	CHLA10	38252	6718	5.68336	S	Cluster_4	-0.00359623	-3.59877	3.96306
BISHOP	CHLA10	56645	7775	6.18413	S	Cluster_4	-0.00312066	-3.21541	2.60606
BISHOP	CHLA10	56836	8308	8.58611	G2M	Cluster_4	-0.00466508	-5.1443	2.94232
BISHOP	CHLA10	51657	7210	6.91484	S	Cluster_4	-0.00390039	-2.71472	2.5981
BISHOP	CHLA10	37813	6814	8.65046	S	Cluster_4	-0.00378051	-4.36767	3.0089
BISHOP	CHLA10	46718	7338	10.4499	S	Cluster_4	-0.00368156	-3.01321	2.7151
BISHOP	CHLA10	50000	7659	5.874	S	Cluster_4	-0.00499425	-3.35878	3.89953
BISHOP	CHLA10	29192	6180	9.86572	S	Cluster_4	-0.00574055	-4.16949	2.36522
BISHOP	CHLA10	18432	4972	8.99523	G2M	Cluster_4	-0.00409129	-5.41295	1.57169
BISHOP	CHLA10	44163	6669	11.5436	S	Cluster_4	-0.00332902	-3.95368	2.24144
BISHOP	CHLA10	46384	7050	7.83244	G2M	Cluster_4	-0.00423134	-4.5522	1.9372
BISHOP	CHLA10	41302	6994	12.1762	S	Cluster_4	-0.00427879	-4.06175	2.79874
BISHOP	CHLA10	34999	6871	6.84591	S	Cluster_4	-0.00494785	-1.88403	2.82725
BISHOP	CHLA10	43050	7005	7.90941	G2M	Cluster_4	-0.00459826	-3.75076	3.23841
BISHOP	CHLA10	39661	6621	7.89441	S	Cluster_4	-0.00481168	-1.78227	3.36813
BISHOP	CHLA10	42477	7021	6.73541	S	Cluster_4	-0.0045762	-5.34894	1.94476
BISHOP	CHLA10	48190	7305	5.13385	S	Cluster_4	-0.00486301	-1.8763	3.75213
BISHOP	CHLA10	27846	6038	11.0034	G2M	Cluster_4	-0.00424461	-5.35003	1.76949
BISHOP	CHLA10	53902	8016	10.8345	G2M	Cluster_4	-0.0038063	-4.96332	2.65985
BISHOP	CHLA10	50706	7736	6.03873	S	Cluster_4	-0.00375944	-3.25469	3.38588
BISHOP	CHLA10	31450	6353	11.4499	S	Cluster_4	-0.0044062	-3.08239	3.72804
BISHOP	CHLA10	49993	7096	10.8475	G2M	Cluster_4	-0.00428206	-5.04304	2.17024
BISHOP	CHLA10	40508	7243	5.88032	S	Cluster_4	-0.00491707	-1.74307	3.43765
BISHOP	CHLA10	50198	7668	5.06793	S	Cluster_4	-0.0042777	-2.9659	3.93377
BISHOP	CHLA10	48043	7296	9.22715	G2M	Cluster_4	-0.00432729	-5.12339	2.86408
BISHOP	CHLA10	53844	7738	7.13729	G2M	Cluster_4	-0.00413346	-4.04142	3.67564
BISHOP	CHLA10	38036	7175	8.26322	G2M	Cluster_4	-0.00393365	-5.41333	2.44663
BISHOP	CHLA10	35921	6713	7.26594	S	Cluster_4	-0.00597753	-2.58496	4.19968
BISHOP	CHLA10	36066	6625	9.30794	S	Cluster_4	-0.00442121	-4.20867	2.9063
BISHOP	CHLA10	49747	7810	7.99646	G2M	Cluster_4	-0.00454588	-5.21119	1.80318
BISHOP	CHLA10	48373	7271	5.24466	S	Cluster_4	-0.00380643	-4.50011	2.21814
BISHOP	CHLA10	48991	7492	10.7224	G2M	Cluster_4	-0.00392392	-3.93016	2.68641
BISHOP	CHLA10	27749	6215	5.87409	S	Cluster_4	-0.0043824	-2.76835	3.87235
BISHOP	CHLA10	42230	7170	7.56098	S	Cluster_4	-0.00496707	-3.42733	3.80288
BISHOP	CHLA10	52778	7633	6.21661	G2M	Cluster_4	-0.00454657	-4.49849	2.75939
BISHOP	CHLA10	46985	7471	8.88794	S	Cluster_4	-0.0050386	-1.84616	3.65335
BISHOP	CHLA10	45496	7016	7.65342	G2M	Cluster_4	-0.00383138	-4.66464	1.82164
BISHOP	CHLA10	24252	5456	8.42817	G2M	Cluster_4	-0.00497054	-4.56511	2.18552
BISHOP	CHLA10	55963	7986	6.69371	S	Cluster_4	-0.00379843	-4.47289	3.29627
BISHOP	CHLA10	41208	7080	6.53514	G2M	Cluster_4	-0.0035674	-5.43047	2.42436
BISHOP	CHLA10	59545	7902	5.50676	S	Cluster_4	-0.00394152	-3.32578	3.74816
BISHOP	CHLA10	37098	6951	11.0302	G2M	Cluster_4	-0.00435084	-5.98472	1.89278
BISHOP	CHLA10	43926	7133	5.87579	S	Cluster_4	-0.00515137	-3.21935	3.39522
BISHOP	CHLA10	47849	7561	7.26661	S	Cluster_4	-0.0051112	-3.54379	3.87991
BISHOP	CHLA10	47173	7303	6.83018	G2M	Cluster_4	-0.00385378	-4.40171	3.29887
BISHOP	CHLA10	44479	7445	8.48715	G2M	Cluster_4	-0.00397165	-5.27711	2.67794
BISHOP	CHLA10	49040	7312	5.50367	G2M	Cluster_4	-0.00363924	-5.02567	1.30439
BISHOP	CHLA10	43442	6893	11.4405	G2M	Cluster_4	-0.00337932	-5.45636	2.09593
BISHOP	CHLA10	47676	7277	6.12048	G2M	Cluster_4	-0.00333069	-3.91182	2.29735
BISHOP	CHLA10	47629	6948	8.1526	S	Cluster_4	-0.00434225	-3.55041	3.08718
BISHOP	CHLA10	36308	6705	11.1904	S	Cluster_4	-0.00541883	-2.07831	3.85244
BISHOP	CHLA10	37322	6621	9.68062	G2M	Cluster_4	-0.00364848	-4.55247	1.40833
BISHOP	CHLA10	56015	7776	9.02794	G2M	Cluster_4	-0.00419757	-4.41504	2.98922
BISHOP	CHLA10	46088	7126	5.59365	S	Cluster_4	-0.00381419	-3.69016	1.26649
BISHOP	CHLA10	73385	8026	7.19766	G2M	Cluster_4	-0.0038454	-4.76087	1.07336
BISHOP	CHLA10	38033	6897	9.08159	G2M	Cluster_4	-0.00482664	-5.80971	2.23947
BISHOP	CHLA10	36210	6794	8.59155	S	Cluster_4	-0.0040661	-5.39728	2.50592
BISHOP	CHLA10	37332	6905	4.48409	G2M	Cluster_4	-0.00478477	-5.04826	1.4587
BISHOP	CHLA10	70676	8437	8.66348	G2M	Cluster_4	-0.00321566	-3.93086	2.30706
BISHOP	CHLA10	40158	7094	10.1026	S	Cluster_4	-0.00445325	-2.70271	4.09178
BISHOP	CHLA10	57650	7685	4.74588	G2M	Cluster_4	-0.00342621	-4.82346	3.11966
BISHOP	CHLA10	52293	7953	6.2341	G2M	Cluster_4	-0.00481191	-5.18375	2.58213
BISHOP	CHLA10	48794	7141	5.96385	S	Cluster_4	-0.00459252	-4.19047	1.82156
BISHOP	CHLA10	50973	7790	8.74777	S	Cluster_4	-0.00482068	-2.07994	3.96656
BISHOP	CHLA10	37862	6916	9.04601	S	Cluster_4	-0.00380409	-4.25891	2.64597
BISHOP	CHLA10	51480	7397	9.19775	G2M	Cluster_4	-0.00378954	-4.33285	2.11367
BISHOP	CHLA10	62193	7521	4.60502	G2M	Cluster_4	-0.00342289	-3.28445	2.05163
BISHOP	CHLA10	32573	6532	9.26227	S	Cluster_4	-0.0053995	-2.78899	3.44717
BISHOP	CHLA10	53239	7583	8.66658	S	Cluster_4	-0.0042785	-4.50782	2.1412
BISHOP	CHLA10	29278	6407	4.60072	G2M	Cluster_4	-0.00493542	-5.65484	1.23131
BISHOP	CHLA10	50417	7623	9.65944	G2M	Cluster_4	-0.00345525	-5.09525	2.58305
BISHOP	CHLA10	62983	7786	9.33744	G2M	Cluster_4	-0.00358673	-4.08088	2.00794
BISHOP	CHLA10	56474	7777	8.4747	G2M	Cluster_4	-0.00312597	-4.24817	2.14807
BISHOP	CHLA10	32533	6371	5.35149	S	Cluster_4	-0.00486735	-3.16082	3.29331
BISHOP	CHLA10	48779	7500	7.46633	S	Cluster_4	-0.00545056	-2.77486	3.14472
BISHOP	CHLA10	42537	7228	6.58721	S	Cluster_4	-0.00387287	-2.96608	2.40831
BISHOP	CHLA10	34943	6711	8.90879	G2M	Cluster_4	-0.00484261	-4.86955	2.74433
BISHOP	CHLA10	34690	6443	12.1274	S	Cluster_4	-0.00339573	-4.02981	2.39795
BISHOP	CHLA10	50155	7307	8.98614	S	Cluster_4	-0.00410787	-3.09933	3.741
BISHOP	CHLA10	29387	5748	10.0146	S	Cluster_4	-0.00400488	-4.03663	2.29122
BISHOP	CHLA10	56064	7977	12.4019	G2M	Cluster_4	-0.00427083	-5.07465	1.99116
BISHOP	CHLA10	40602	6727	8.3124	S	Cluster_4	-0.00468992	-2.30609	2.99289
BISHOP	CHLA10	33102	6340	7.58262	S	Cluster_4	-0.00468185	-3.73957	2.56085
BISHOP	CHLA10	47593	7056	8.86265	G2M	Cluster_4	-0.00326488	-4.52963	1.69798
BISHOP	CHLA10	38335	6409	9.42481	S	Cluster_4	-0.00357028	-3.89193	2.66091
BISHOP	CHLA10	47148	7246	8.11699	G2M	Cluster_4	-0.0042195	-5.05704	1.53919
BISHOP	CHLA10	35163	6595	8.70517	G2M	Cluster_4	-0.00507713	-5.11847	1.60163
BISHOP	CHLA10	32083	6090	6.99748	S	Cluster_4	-0.00461778	-3.09683	2.89162
BISHOP	CHLA10	47818	7615	8.01581	G2M	Cluster_4	-0.00402742	-4.71912	2.79815
BISHOP	CHLA10	46511	7439	7.7014	S	Cluster_4	-0.00365498	-2.66048	3.60628
BISHOP	CHLA10	44448	7223	6.11276	S	Cluster_4	-0.00433506	-2.46693	4.02218
BISHOP	CHLA10	52777	7570	9.09298	S	Cluster_4	-0.00422325	-3.47594	3.41172
BISHOP	CHLA10	49614	7609	7.90704	S	Cluster_4	-0.0044881	-4.32658	3.21653
BISHOP	CHLA10	35084	6854	8.72477	G2M	Cluster_4	-0.00447893	-5.0724	1.35021
BISHOP	CHLA10	30374	6246	6.0644	S	Cluster_4	-0.00447583	-3.94907	2.61655
BISHOP	CHLA10	44186	6992	7.31453	S	Cluster_4	-0.00448973	-3.1569	2.88998
BISHOP	CHLA10	38938	7035	11.6159	G2M	Cluster_4	-0.00424948	-4.90745	2.76335
BISHOP	CHLA10	51617	7718	7.62733	S	Cluster_4	-0.00378253	-3.92471	3.58482
BISHOP	CHLA10	53389	7736	6.43953	S	Cluster_4	-0.00439658	-4.64804	3.16305
BISHOP	CHLA10	72992	7958	5.55814	G2M	Cluster_4	-0.00400654	-4.25801	1.55839
BISHOP	CHLA10	37601	6775	8.54233	S	Cluster_4	-0.00454578	-2.05626	3.01944
BISHOP	CHLA10	40687	7035	11.5467	G2M	Cluster_4	-0.00363923	-5.64888	2.27388
BISHOP	CHLA10	33780	6679	9.19479	S	Cluster_4	-0.00447387	-3.70138	3.855
BISHOP	CHLA10	62036	7580	3.39158	G2M	Cluster_4	-0.00398919	-4.92669	1.55956
BISHOP	CHLA10	45448	7334	7.73411	S	Cluster_4	-0.00399992	-4.33876	2.92094
BISHOP	CHLA10	39984	7092	7.63055	S	Cluster_4	-0.00502507	-2.10984	3.86454
BISHOP	CHLA10	32177	6077	10.9923	S	Cluster_4	-0.00467786	-1.93135	3.17851
BISHOP	CHLA10	40366	6909	8.72269	G2M	Cluster_4	-0.00412649	-4.9316	3.25257
BISHOP	CHLA10	50958	7831	11.6292	G2M	Cluster_4	-0.00403739	-4.17155	3.46152
BISHOP	CHLA10	36780	6872	9.10549	S	Cluster_4	-0.00426449	-4.27044	3.34843
BISHOP	CHLA10	59819	7715	7.68151	S	Cluster_4	-0.00408695	-2.03499	3.55067
BISHOP	TC71	43961	6733	7.56125	G2M	Cluster_4	-0.0044997	-3.82533	2.11107
BISHOP	TC71	41409	6912	12.9344	S	Cluster_4	-0.00487051	-3.13854	3.53949
BISHOP	TC71	40777	6580	12.0485	S	Cluster_4	-0.00494438	-3.10877	3.45256
BISHOP	TC71	52677	7052	8.685	S	Cluster_4	-0.00368962	-3.20679	3.03705
BISHOP	TC71	28034	6398	3.87743	S	Cluster_4	-0.00546738	-4.33849	3.61892
BISHOP	TC71	45652	6888	10.7312	S	Cluster_4	-0.00385159	-3.7744	3.33758
BISHOP	TC71	31767	6031	9.77429	S	Cluster_4	-0.00588349	-3.66348	2.96995
BISHOP	TC71	27550	5763	8.45372	S	Cluster_4	-0.00535057	-3.66205	3.64554
BISHOP	TC71	59659	7638	5.96892	S	Cluster_4	-0.00418994	-3.31415	3.90511
BISHOP	TC71	33460	6117	14.1871	S	Cluster_4	-0.00381102	-3.3683	2.82725
BISHOP	TC71	34286	6407	7.99452	S	Cluster_4	-0.00306865	-3.22949	3.03817
BISHOP	TC71	30288	5472	13.6556	G2M	Cluster_4	-0.00411149	-5.12967	1.39277
BISHOP	TC71	39867	6550	12.8628	G2M	Cluster_4	-0.00349211	-3.79618	3.14236
BISHOP	TC71	37332	6270	9.7182	G2M	Cluster_4	-0.00408133	-4.77414	1.92431
BISHOP	TC71	35794	6621	9.1831	G2M	Cluster_4	-0.00500653	-5.25057	2.58343
BISHOP	TC71	22702	5516	8.33847	G2M	Cluster_4	-0.00595231	-4.56446	2.94537
BISHOP	TC71	42052	6409	9.92818	S	Cluster_4	-0.00448557	-4.12694	3.08085
BISHOP	TC71	47894	6928	8.48958	S	Cluster_4	-0.00492457	-3.96728	3.61276
BISHOP	TC71	35987	6719	10.3871	S	Cluster_4	-0.00604678	-2.54235	4.18564
BISHOP	TC71	43067	6872	8.74219	S	Cluster_4	-0.00513613	-3.10208	4.16192
BISHOP	TC71	21712	5336	9.09635	S	Cluster_4	-0.00562136	-4.41366	3.32123
BISHOP	TC71	46896	6642	7.13067	G2M	Cluster_4	-0.00355692	-3.68521	2.61666
BISHOP	TC71	55597	7449	8.49506	G2M	Cluster_4	-0.00382804	-4.10882	3.58798
BISHOP	TC71	17545	4924	9.13651	S	Cluster_4	-0.0079245	-2.33449	3.85986
BISHOP	TC71	17657	4369	9.2881	G2M	Cluster_4	-0.00488444	-4.94756	1.30855
BISHOP	TC71	51842	7304	9.02164	G2M	Cluster_4	-0.00340904	-4.4596	2.407
BISHOP	TC71	33371	6131	13.1222	S	Cluster_4	-0.00457687	-3.74985	2.84883
BISHOP	TC71	41304	6621	10.2678	S	Cluster_4	-0.00416501	-3.91896	2.56511
BISHOP	TC71	23846	5351	8.47522	S	Cluster_4	-0.00695779	-2.64038	3.63436
BISHOP	TC71	38879	6803	9.0846	S	Cluster_4	-0.00585506	-2.18721	4.04865
BISHOP	TC71	41730	6186	9.0151	G2M	Cluster_4	-0.0040917	-4.35527	1.58645
BISHOP	TC71	38001	6339	8.38662	G2M	Cluster_4	-0.0043854	-4.85666	1.5668
BISHOP	TC71	18848	5101	7.21562	S	Cluster_4	-0.0051185	-3.70852	3.7729
BISHOP	TC71	42301	6396	9.70899	S	Cluster_4	-0.00489017	-3.25923	3.09659
BISHOP	TC71	56615	7649	8.96229	G2M	Cluster_4	-0.00435256	-5.2107	1.82249
BISHOP	TC71	39332	6404	9.0359	S	Cluster_4	-0.00506315	-3.5689	2.8361
BISHOP	TC71	31738	6201	9.14991	S	Cluster_4	-0.00501188	-2.81005	4.24136
BISHOP	TC71	40624	6752	11.0329	G2M	Cluster_4	-0.00501796	-5.31252	2.59057
BISHOP	TC71	52032	7033	13.0093	G2M	Cluster_4	-0.00357586	-4.70461	1.65234
BISHOP	TC71	27641	6041	9.99602	S	Cluster_4	-0.00540992	-2.55491	4.10452
BISHOP	TC71	43372	6741	9.739	G2M	Cluster_4	-0.00567208	-4.49765	2.69514
BISHOP	TC71	47780	7115	8.50774	S	Cluster_4	-0.0050916	-3.66996	3.73024
BISHOP	TC71	40315	6880	11.9162	G2M	Cluster_4	-0.00381129	-4.68492	2.45142
BISHOP	TC71	42653	6755	9.78595	S	Cluster_4	-0.00439783	-4.04636	3.30071
BISHOP	TC71	52981	7525	7.76694	S	Cluster_4	-0.00360239	-3.32606	3.08377
BISHOP	TC71	35180	5978	8.22058	G2M	Cluster_4	-0.00441154	-4.55686	2.54369
BISHOP	TC71	29488	6191	11.5674	S	Cluster_4	-0.00519022	-3.45499	4.0459
BISHOP	TC71	21848	5112	12.6648	S	Cluster_4	-0.00516778	-3.56673	3.28386
BISHOP	TC71	31823	5837	12.5821	G2M	Cluster_4	-0.00507691	-4.94315	1.56433
BISHOP	TC71	21169	5134	12.3152	S	Cluster_4	-0.00701421	-2.58573	3.69604
BISHOP	TC71	54208	7137	10.6811	G2M	Cluster_4	-0.00410065	-4.10764	2.79314
BISHOP	TC71	40919	6608	10.3766	S	Cluster_4	-0.00514122	-4.5795	3.2469
BISHOP	TC71	51297	7462	7.83672	G2M	Cluster_4	-0.005354	-5.27131	2.67551
BISHOP	TC71	31492	6126	9.13565	S	Cluster_4	-0.00615848	-1.34121	3.36386
BISHOP	TC71	34460	6625	8.1776	S	Cluster_4	-0.00589323	-3.19633	4.11402
BISHOP	TC71	41642	6926	10.1724	G2M	Cluster_4	-0.00540461	-4.75862	2.65208
BISHOP	TC71	16281	4546	13.525	G2M	Cluster_4	-0.00538614	-4.74457	2.70292
BISHOP	TC71	35263	6618	8.96123	S	Cluster_4	-0.00409201	-4.18124	2.93457
BISHOP	TC71	43157	6798	8.93019	S	Cluster_4	-0.00526	-3.58572	2.9477
BISHOP	TC71	42001	7033	7.95933	S	Cluster_4	-0.00514716	-3.49798	3.817
BISHOP	TC71	56564	7384	10.3918	S	Cluster_4	-0.0041247	-3.34074	3.54276
BISHOP	TC71	45572	6878	7.17546	S	Cluster_4	-0.00546264	-3.0111	3.43981
BISHOP	TC71	38880	6363	11.9856	G2M	Cluster_4	-0.00461426	-5.112	2.36794
BISHOP	TC71	29388	6187	4.67197	S	Cluster_4	-0.00657931	-1.61579	3.76847
BISHOP	TC71	25263	5542	10.2403	G2M	Cluster_4	-0.00657562	-4.9008	3.19066
BISHOP	TC71	30459	5776	8.77573	S	Cluster_4	-0.00541645	-2.46378	3.27254
BISHOP	TC71	48897	7084	8.17228	G2M	Cluster_4	-0.0046776	-5.06747	2.0446
BISHOP	TC71	53785	7242	6.77326	S	Cluster_4	-0.00379351	-4.24436	2.60118
BISHOP	TC71	29344	5943	14.0438	S	Cluster_4	-0.00530721	-4.2159	2.73084
BISHOP	TC71	52892	6766	9.69712	S	Cluster_4	-0.00447801	-3.45387	2.68373
BISHOP	TC71	43028	6515	6.32147	S	Cluster_4	-0.0043945	-2.77862	3.88287
BISHOP	TC71	35316	6455	7.47537	G2M	Cluster_4	-0.00587196	-4.47641	3.23372
BISHOP	TC71	18591	4715	12.7373	G2M	Cluster_4	-0.00627352	-4.15952	3.60536
BISHOP	TC71	26163	5873	6.40982	S	Cluster_4	-0.00516129	-3.43045	3.48072
BISHOP	TC71	39172	6798	10.1756	S	Cluster_4	-0.00613982	-4.72778	3.5182
BISHOP	TC71	28513	5967	10.0866	S	Cluster_4	-0.00532271	-2.73054	4.20285
BISHOP	TC71	39912	6599	12.0665	S	Cluster_4	-0.00449846	-2.74507	3.94705
BISHOP	TC71	45875	6643	7.47248	G2M	Cluster_4	-0.00414267	-4.51075	2.30628
BISHOP	TC71	35051	6390	10.8898	S	Cluster_4	-0.00517615	-4.76326	3.27976
BISHOP	TC71	36427	6487	8.11486	S	Cluster_4	-0.00546566	-2.79308	4.23705
BISHOP	TC71	29725	6331	4.79394	G2M	Cluster_4	-0.00577959	-4.22344	3.8348
BISHOP	TC71	47439	7465	8.47193	G2M	Cluster_4	-0.00463863	-4.986	3.07505
BISHOP	TC71	41027	6904	9.60099	S	Cluster_4	-0.00484005	-2.74396	4.20958
BISHOP	TC71	26335	5635	9.75888	G2M	Cluster_4	-0.0048265	-5.1197	2.40873
BISHOP	TC71	45070	6972	8.18505	S	Cluster_4	-0.00426167	-2.58015	4.11894
BISHOP	TC71	37970	6667	9.85252	S	Cluster_4	-0.00477955	-3.57764	3.89419
BISHOP	TC71	38943	6520	8.08618	S	Cluster_4	-0.00509941	-4.47666	3.16681
BISHOP	TC71	38973	6582	7.71047	S	Cluster_4	-0.00487826	-3.69386	3.54344
BISHOP	TC71	46733	7086	7.88094	S	Cluster_4	-0.00390837	-2.81616	3.96673
BISHOP	TC71	38720	6072	10.4752	G2M	Cluster_4	-0.00461238	-3.9062	1.16486
BISHOP	TC71	41058	6731	9.02382	S	Cluster_4	-0.00497531	-4.46407	3.30872
BISHOP	TC71	43059	6942	10.258	G2M	Cluster_4	-0.00378826	-4.43332	2.80541
BISHOP	TC71	29366	5872	10.1001	G2M	Cluster_4	-0.0052816	-4.96367	2.16453
BISHOP	TC71	33855	6235	8.7668	S	Cluster_4	-0.00479172	-3.30543	3.70384
BISHOP	TC71	45006	6879	6.95907	G2M	Cluster_4	-0.0043168	-4.93332	1.57646
BISHOP	TC71	33211	6184	9.3192	S	Cluster_4	-0.00368915	-3.94436	2.65499
BISHOP	TC71	47098	6958	8.10013	G2M	Cluster_4	-0.00338536	-5.26744	1.27906
BISHOP	TC71	38738	6598	9.80433	S	Cluster_4	-0.00516322	-2.35782	3.25137
BISHOP	TC71	38523	6364	6.33647	S	Cluster_4	-0.00424944	-4.11524	3.49429
BISHOP	TC71	47036	7322	8.20435	S	Cluster_4	-0.00457495	-3.44107	3.77869
BISHOP	TC71	43158	6570	8.80486	G2M	Cluster_4	-0.00412977	-4.90108	0.927017
BISHOP	TC71	16109	4436	6.2822	G2M	Cluster_4	-0.00548643	-4.94674	1.77678
BISHOP	TC71	37366	6860	7.88953	S	Cluster_4	-0.00629006	-2.97654	4.16188
BISHOP	TC71	52794	7248	8.44414	S	Cluster_4	-0.00518793	-3.23498	4.02811
BISHOP	TC71	47503	7104	7.70267	S	Cluster_4	-0.00387903	-3.73508	2.77466
BISHOP	TC71	40051	6786	9.53784	S	Cluster_4	-0.00455595	-2.34796	4.11712
BISHOP	TC71	21441	4664	8.2179	S	Cluster_4	-0.00366406	-2.53126	1.4511
BISHOP	TC71	20566	5245	10.3861	S	Cluster_4	-0.00591124	-2.77295	4.01661
BISHOP	TC71	54213	7401	8.09216	S	Cluster_4	-0.00422072	-3.82519	3.47445
BISHOP	TC71	38954	6576	9.21343	S	Cluster_4	-0.00519638	-2.79728	4.21388
BISHOP	TC71	40479	6609	11.8382	G2M	Cluster_4	-0.00424921	-4.65793	2.44403
BISHOP	TC71	53790	7229	7.46607	S	Cluster_4	-0.00412793	-3.01392	3.512
BISHOP	TC71	51099	7492	10.8045	G2M	Cluster_4	-0.00469481	-4.97522	3.03868
BISHOP	TC71	32364	5840	11.0648	G2M	Cluster_4	-0.00455576	-4.11172	1.61671
BISHOP	TC71	39107	6134	7.03966	S	Cluster_4	-0.00382068	-3.69326	1.81995
BISHOP	TC71	34466	6398	11.153	S	Cluster_4	-0.00600278	-2.506	3.97696
BISHOP	TC71	36013	6609	12.1234	S	Cluster_4	-0.00485366	-3.9417	3.84888
BISHOP	TC71	48730	6913	10.4002	G2M	Cluster_4	-0.00408505	-5.06296	2.10961
BISHOP	TC71	32965	5849	9.91051	G2M	Cluster_4	-0.00433342	-4.50025	1.63758
BISHOP	TC71	48981	7037	7.91736	S	Cluster_4	-0.00417891	-3.3687	3.33089
BISHOP	TC71	40556	6656	7.1802	G2M	Cluster_4	-0.00461197	-4.03251	1.70119
BISHOP	TC71	27095	5660	8.01624	G2M	Cluster_4	-0.00501735	-4.91186	2.30125
BISHOP	TC71	38739	6595	8.93673	S	Cluster_4	-0.00619423	-4.14463	3.8362
BISHOP	TC71	39310	6939	8.57034	S	Cluster_4	-0.00536728	-2.49631	4.0039
BISHOP	TC71	47445	7018	9.30551	S	Cluster_4	-0.00488513	-4.099	3.5071
BISHOP	TC71	38183	6470	9.9966	S	Cluster_4	-0.00434235	-3.24118	3.79843
BISHOP	TC71	53738	7959	10.7168	G2M	Cluster_4	-0.00476552	-4.98528	3.05563
BISHOP	TC71	29533	5707	9.56218	S	Cluster_4	-0.0055744	-4.47832	2.63897
BISHOP	TC71	44692	7026	10.2412	G2M	Cluster_4	-0.00495013	-4.63227	2.73429
BISHOP	TC71	24142	5577	7.70856	S	Cluster_4	-0.00632227	-2.72328	4.22921
BISHOP	TC71	33612	6393	6.37272	S	Cluster_4	-0.0056139	-2.37746	4.08352
BISHOP	TC71	21509	4947	9.26124	G2M	Cluster_4	-0.00491946	-4.23211	2.87426
BISHOP	TC71	28331	5810	12.1775	S	Cluster_4	-0.00512392	-2.02683	3.86994
BISHOP	TC71	42630	6856	8.4776	G2M	Cluster_4	-0.00405537	-5.13714	2.0315
BISHOP	TC71	24398	5240	12.7838	G2M	Cluster_4	-0.00505647	-4.75193	1.86758
BISHOP	TC71	32428	6005	9.59356	S	Cluster_4	-0.005297	-2.85492	3.28629
BISHOP	TC71	38454	6995	7.46606	G2M	Cluster_4	-0.00500401	-4.78528	2.87419
BISHOP	TC71	42939	7004	8.98717	S	Cluster_4	-0.00419466	-3.84058	2.17898
BISHOP	TC71	34011	6294	10.9906	G2M	Cluster_4	-0.00435124	-5.1011	2.83164
BISHOP	TC71	36698	6200	13.1124	G2M	Cluster_4	-0.00432059	-5.42055	2.3437
BISHOP	TC71	45978	6902	10.4876	S	Cluster_4	-0.00488772	-3.32956	2.8433
BISHOP	TC71	39833	6507	11.3072	G2M	Cluster_4	-0.00373874	-4.39472	0.806668
BISHOP	TC71	41114	6808	10.2836	G2M	Cluster_4	-0.00484323	-4.69701	3.34605
BISHOP	TC71	37418	6437	9.78406	S	Cluster_4	-0.00539348	-2.45079	3.29398
BISHOP	TC71	40453	6292	9.61115	S	Cluster_4	-0.00502313	-3.30227	1.68246
BISHOP	TC71	43377	6981	10.6946	G2M	Cluster_4	-0.00435239	-4.79994	1.35437
BISHOP	TC71	28430	5801	9.64474	S	Cluster_4	-0.0057321	-2.66653	3.8761
BISHOP	TC71	36116	6355	12.446	G2M	Cluster_4	-0.00445882	-5.0149	2.93822
BISHOP	TC71	32731	5758	9.85915	G2M	Cluster_4	-0.00457145	-5.04734	-0.0503511
BISHOP	TC71	33416	6081	10.905	S	Cluster_4	-0.00507514	-3.11115	3.85129
BISHOP	TC71	36741	6141	9.25669	G2M	Cluster_4	-0.0050579	-4.77231	2.69416
BISHOP	TC71	33555	6310	13.232	G2M	Cluster_4	-0.0050312	-4.29705	3.45594
BISHOP	TC71	29822	5822	10.5996	G2M	Cluster_4	-0.00513983	-4.67819	2.92856
BISHOP	TC71	59042	7188	6.81887	G2M	Cluster_4	-0.00355595	-4.41196	1.80683
BISHOP	TC71	30693	5924	7.96924	S	Cluster_4	-0.00420883	-3.28068	2.81378
BISHOP	TC71	45818	7230	8.67563	G2M	Cluster_4	-0.00382047	-5.06022	2.87663
BISHOP	TC71	29350	6165	5.93526	S	Cluster_4	-0.00687811	-3.24281	4.07547
BISHOP	TC71	40546	6791	9.1797	S	Cluster_4	-0.00515276	-2.58051	4.18815
BISHOP	TC71	34188	6162	10.3867	S	Cluster_4	-0.00439896	-4.38665	2.9535
BISHOP	TC71	44994	6675	7.64991	S	Cluster_4	-0.0036697	-3.47812	2.63233
BISHOP	TC71	34599	6109	9.10142	S	Cluster_4	-0.00459893	-3.60872	1.78183
BISHOP	TC71	35445	6398	8.89265	G2M	Cluster_4	-0.0045434	-4.88502	2.48864
BISHOP	TC71	40147	6681	12.3048	S	Cluster_4	-0.0043273	-4.75566	2.26062
BISHOP	TC71	25228	5596	10.1435	G2M	Cluster_4	-0.00572971	-4.61684	3.00926
BISHOP	TC71	44881	7120	7.93432	S	Cluster_4	-0.00495472	-3.02979	3.77257
BISHOP	TC71	19162	4880	12.5404	G2M	Cluster_4	-0.00503685	-4.63895	3.16902
BISHOP	TC71	43607	6926	11.7871	S	Cluster_4	-0.00435176	-3.41163	3.35204
BISHOP	TC71	35950	5838	8.60362	G2M	Cluster_4	-0.00413837	-4.27726	0.934021
BISHOP	TC71	36657	6197	8.53861	S	Cluster_4	-0.00421946	-3.53715	2.58615
BISHOP	TC71	49160	7502	6.82669	S	Cluster_4	-0.00489591	-2.74159	4.06258
BISHOP	TC71	42379	6539	11.2155	G2M	Cluster_4	-0.00487516	-5.19369	1.21852
BISHOP	TC71	37053	6618	7.83472	S	Cluster_4	-0.00615765	-3.1751	4.00307
BISHOP	TC71	34095	6446	8.8664	S	Cluster_4	-0.00588621	-2.708	4.15391
BISHOP	TC71	31453	6158	9.24236	S	Cluster_4	-0.00580616	-2.9265	4.08862
BISHOP	TC71	36349	6079	11.7197	G2M	Cluster_4	-0.00502654	-4.99496	2.28631
BISHOP	TC71	51620	7372	7.78962	G2M	Cluster_4	-0.00397139	-4.20342	2.96403
BISHOP	TC71	38072	6200	8.51282	G2M	Cluster_4	-0.00397589	-4.9041	0.977208
BISHOP	TC71	30509	6003	7.61742	S	Cluster_4	-0.00496132	-2.98364	3.25782
BISHOP	TC71	34135	6442	7.20082	S	Cluster_4	-0.00515678	-2.9752	3.41144
BISHOP	TC71	32184	6089	12.4751	S	Cluster_4	-0.00451242	-2.78522	3.9476
BISHOP	TC71	40109	6929	11.2917	S	Cluster_4	-0.00575903	-2.5425	4.12987
BISHOP	TC71	17318	4850	10.6768	S	Cluster_4	-0.00594127	-2.58863	4.12771
BISHOP	TC71	28099	5746	12.73	S	Cluster_4	-0.00428269	-3.46301	1.63439
BISHOP	TC71	48793	6916	8.43359	S	Cluster_4	-0.00449276	-3.60648	3.85419
BISHOP	TC71	45330	7045	10.8405	G2M	Cluster_4	-0.00467104	-4.84686	3.10408
BISHOP	TC71	48469	7213	10.0023	S	Cluster_4	-0.00487562	-2.58737	4.03246
BISHOP	TC71	35409	6472	10.5877	G2M	Cluster_4	-0.00513126	-4.94926	2.941
BISHOP	TC71	42331	6539	9.1635	S	Cluster_4	-0.00406866	-3.39173	3.03806
BISHOP	TC71	34826	6459	10.0327	S	Cluster_4	-0.00463881	-2.80484	3.93586
BISHOP	TC71	36637	6547	12.1271	S	Cluster_4	-0.00513452	-4.42858	2.81197
BISHOP	TC71	40678	6679	5.59762	G2M	Cluster_4	-0.00339611	-4.83057	2.38451
BISHOP	TC71	37123	6664	10.3844	S	Cluster_4	-0.00472169	-4.69384	3.24976
BISHOP	TC71	52375	7220	8.31885	S	Cluster_4	-0.00391775	-3.3848	2.73423
BISHOP	TC71	15792	4536	11.1765	S	Cluster_4	-0.00720497	-2.5442	4.1283
BISHOP	TC71	40270	6286	13.0444	G2M	Cluster_4	-0.00370535	-4.52298	2.18062
BISHOP	TC71	35358	6177	12.3819	S	Cluster_4	-0.00403514	-4.13641	1.94829
BISHOP	TC71	26600	5459	12.391	S	Cluster_4	-0.0046253	-2.978	2.88024
BISHOP	TC71	48026	6792	10.3798	G2M	Cluster_4	-0.00527122	-4.74265	1.93092
BISHOP	TC71	41756	6459	12.5156	G2M	Cluster_4	-0.0047925	-3.81275	3.037
BISHOP	TC71	42536	6630	10.7626	G2M	Cluster_4	-0.00372496	-3.75702	1.41304
BISHOP	TC71	38925	6592	10.4483	S	Cluster_4	-0.00595778	-2.81866	3.17805
BISHOP	TC71	41417	6472	11.5315	S	Cluster_4	-0.00400591	-3.32292	2.27234
BISHOP	TC71	42394	6938	7.88791	S	Cluster_4	-0.00440428	-3.52306	3.82347
BISHOP	TC71	20052	4626	11.4103	G2M	Cluster_4	-0.0053514	-3.93707	1.60617
BISHOP	TC71	49752	6997	7.87104	S	Cluster_4	-0.00431937	-3.8345	3.16994
BISHOP	TC71	18608	4906	3.74033	G2M	Cluster_4	-0.00544703	-4.14297	3.49195
BISHOP	TC71	46259	6897	10.7417	S	Cluster_4	-0.004778	-4.13301	3.4705
BISHOP	TC71	45340	6771	8.78033	S	Cluster_4	-0.00373429	-3.79438	3.46625
BISHOP	TC71	44342	6623	7.81201	G2M	Cluster_4	-0.00457282	-4.86718	1.73347
BISHOP	TC71	31717	6598	6.68727	S	Cluster_4	-0.00605537	-3.45053	4.15678
BISHOP	TC71	36551	6539	7.37326	S	Cluster_4	-0.00606183	-3.54294	3.97994
BISHOP	TC71	39686	6260	11.6767	G2M	Cluster_4	-0.00428625	-4.53714	1.885
BISHOP	TC71	38364	6609	13.3172	G2M	Cluster_4	-0.0036376	-4.53995	1.22297
BISHOP	TC71	16725	4689	14.5052	S	Cluster_4	-0.00595845	-3.81505	2.68323
BISHOP	TC71	19494	5078	13.8863	S	Cluster_4	-0.00673782	-3.13301	3.81778
BISHOP	TC71	35786	6239	9.37797	S	Cluster_4	-0.00515942	-2.90451	3.08903
BISHOP	TC71	32476	6011	10.9897	S	Cluster_4	-0.00692995	-1.41065	3.12919
BISHOP	TC71	36385	6492	7.33819	S	Cluster_4	-0.00583213	-3.63406	3.98383
BISHOP	TC71	30786	5647	9.67972	G2M	Cluster_4	-0.00422235	-4.91756	2.03254
BISHOP	TC71	55838	7551	10.2475	S	Cluster_4	-0.00396025	-4.73241	2.86805
BISHOP	TC71	29296	5746	6.53332	S	Cluster_4	-0.00484152	-2.69489	3.28102
BISHOP	TC71	27503	5941	6.23205	S	Cluster_4	-0.00558124	-3.20366	4.19129
DELATTRE	PDX-184	12361	3326	4.22296	G2M	Cluster_4	-0.00177232	-5.04648	1.62973
DELATTRE	PDX-184	7535	2540	5.45455	S	Cluster_4	-0.00426962	-2.41982	4.05984
DELATTRE	PDX-184	22415	4268	2.82846	G2M	Cluster_4	-0.0023257	-4.4649	2.92043
DELATTRE	PDX-184	12922	3198	2.87107	S	Cluster_4	-0.00233824	-3.11104	3.64336
DELATTRE	PDX-184	17269	3848	3.20806	G2M	Cluster_4	-0.00227617	-4.39069	2.47954
DELATTRE	PDX-184	13225	3560	3.29679	S	Cluster_4	-0.00287492	-2.33293	3.16399
DELATTRE	PDX-184	15472	4129	3.0636	G2M	Cluster_4	-0.00296222	-5.13573	2.62608
DELATTRE	PDX-184	15699	3567	2.16574	S	Cluster_4	-0.00276966	-3.06203	3.47177
DELATTRE	PDX-184	18453	4124	3.48453	S	Cluster_4	-0.00292011	-3.95587	3.18153
DELATTRE	PDX-184	10672	2947	3.42016	S	Cluster_4	-0.00276992	-3.69113	3.19194
DELATTRE	PDX-184	12767	3428	4.15916	S	Cluster_4	-0.0032272	-3.79843	3.27458
DELATTRE	PDX-184	14043	3610	3.71003	S	Cluster_4	-0.00328629	-3.61539	3.87168
DELATTRE	PDX-184	14708	3637	3.03236	S	Cluster_4	-0.00152025	-2.61616	3.28707
DELATTRE	PDX-184	18446	4550	4.48878	G2M	Cluster_4	-0.00248426	-5.0435	2.39145
DELATTRE	PDX-184	18391	3855	2.87097	S	Cluster_4	-0.00354249	-2.49597	3.47176
DELATTRE	PDX-184	13750	3632	4.61818	S	Cluster_4	-0.00308941	-2.84519	4.05061
DELATTRE	PDX-184	14381	3474	4.21389	S	Cluster_4	-0.00369996	-2.83097	3.267
DELATTRE	PDX-184	15912	3674	3.56335	G2M	Cluster_4	-0.00269739	-5.35167	1.52961
DELATTRE	PDX-184	11066	3326	4.65389	S	Cluster_4	-0.00217241	-3.04465	3.4094
DELATTRE	PDX-184	19709	4150	2.82612	S	Cluster_4	-0.00277727	-3.05539	3.68682
DELATTRE	PDX-184	17214	4043	2.72453	S	Cluster_4	-0.00181732	-3.65491	3.09536
DELATTRE	PDX-184	13335	3538	7.53656	G2M	Cluster_4	-0.00368952	-4.78138	3.3098
DELATTRE	PDX-184	19455	4134	3.52609	S	Cluster_4	-0.00296278	-3.08566	3.57032
DELATTRE	PDX-184	16478	3828	4.80641	S	Cluster_4	-0.00208077	-4.19467	3.75147
DELATTRE	PDX-184	16888	3936	2.41592	S	Cluster_4	-0.00439329	-2.51703	3.71137
DELATTRE	PDX-184	8245	2694	6.57368	G2M	Cluster_4	-0.002665	-4.92018	2.90279
DELATTRE	PDX-184	15707	3612	3.1069	S	Cluster_4	-0.00447053	-2.66238	3.5533
DELATTRE	PDX-184	19372	4182	2.18873	G2M	Cluster_4	-0.00358352	-4.79421	1.88437
DELATTRE	PDX-184	15306	3703	2.92042	S	Cluster_4	-0.00307	-2.92228	3.25803
DELATTRE	PDX-184	13158	3403	3.44277	S	Cluster_4	-0.0022735	-2.75878	3.08739
DELATTRE	PDX-184	15497	3712	3.31677	G2M	Cluster_4	-0.00376279	-4.43048	3.27117
DELATTRE	PDX-184	17974	3730	2.48693	S	Cluster_4	-0.00304863	-3.85125	2.73131
DELATTRE	PDX-184	14782	3597	2.60452	G2M	Cluster_4	-0.0044583	-4.82542	2.05164
DELATTRE	PDX-184	12917	3393	3.43733	S	Cluster_4	-0.00361253	-3.71235	3.58011
DELATTRE	PDX-184	18762	4078	3.30988	S	Cluster_4	-0.00316594	-3.06956	3.56952
DELATTRE	PDX-184	17216	3843	3.94401	S	Cluster_4	-0.00211699	-2.89456	2.64173
DELATTRE	PDX-184	15434	3632	4.10781	S	Cluster_4	-0.00404626	-3.6783	3.2768
DELATTRE	PDX-184	8373	2885	7.77499	G2M	Cluster_4	-0.00224777	-5.25231	2.6191
DELATTRE	PDX-184	16764	3734	3.05416	G2M	Cluster_4	-0.0024892	-4.19703	2.28444
DELATTRE	PDX-184	13900	3677	4.35971	S	Cluster_4	-0.00342885	-2.57379	3.65397
DELATTRE	PDX-184	18599	3804	3.3819	S	Cluster_4	-0.00260801	-3.49762	3.19524
DELATTRE	PDX-184	5318	1886	5.71643	S	Cluster_4	-0.00139695	-3.38493	2.94103
DELATTRE	PDX-184	12329	3246	4.02304	S	Cluster_4	-0.00324388	-3.64868	3.38736
DELATTRE	PDX-184	15918	3905	4.64883	S	Cluster_4	-0.00230049	-3.16687	4.24211
DELATTRE	PDX-184	13150	3483	2.68441	S	Cluster_4	-0.00331444	-3.63202	2.90862
DELATTRE	PDX-184	6309	2216	1.80694	G2M	Cluster_4	-0.0061771	-3.53209	2.91524
DELATTRE	PDX-184	11549	3036	2.08676	S	Cluster_4	-0.00340759	-4.13617	3.0584
DELATTRE	PDX-184	5631	1883	7.60078	S	Cluster_4	-0.00342856	-2.96018	2.66614
DELATTRE	PDX-184	12835	3435	3.06973	S	Cluster_4	-0.0027237	-3.92006	3.53268
DELATTRE	PDX-184	14579	3661	3.09349	S	Cluster_4	-0.002741	-4.2752	2.31082
DELATTRE	PDX-184	14453	3667	3.30035	S	Cluster_4	-0.00288868	-3.77585	3.05608
DELATTRE	PDX-184	16508	3913	2.79864	S	Cluster_4	-0.00290055	-3.4948	2.699
DELATTRE	PDX-184	12102	3307	3.85887	S	Cluster_4	-0.0018293	-3.2868	2.90485
DELATTRE	PDX-184	16052	3503	2.83454	S	Cluster_4	-0.00248713	-4.08368	2.51846
DELATTRE	PDX-184	12186	3121	2.84753	G2M	Cluster_4	-0.00247352	-5.00283	2.18852
DELATTRE	PDX-184	20239	4293	2.25802	S	Cluster_4	-0.00265383	-3.21846	3.06743
DELATTRE	PDX-184	17428	3922	5.50838	G2M	Cluster_4	-0.00237983	-4.63912	3.00073
DELATTRE	PDX-184	18714	3918	2.68783	G2M	Cluster_4	-0.00223861	-4.11531	1.96449
DELATTRE	PDX-184	11589	3172	3.7363	S	Cluster_4	-0.00357973	-3.29497	3.12835
DELATTRE	PDX-184	16782	4106	4.80276	G2M	Cluster_4	-0.00275751	-5.13245	2.70559
DELATTRE	PDX-184	15009	4020	6.31621	S	Cluster_4	-0.0033638	-4.36759	3.70041
DELATTRE	PDX-184	18023	3907	3.60095	S	Cluster_4	-0.00312557	-3.46314	3.58486
DELATTRE	PDX-184	12215	3240	2.70978	S	Cluster_4	-0.00440386	-4.14353	2.26147
DELATTRE	PDX-184	14264	3612	3.4212	S	Cluster_4	-0.00424193	-3.40095	3.468
DELATTRE	PDX-184	10788	3115	4.31961	S	Cluster_4	-0.00322673	-4.02211	2.27571
DELATTRE	PDX-184	12917	3466	3.1896	S	Cluster_4	-0.0035007	-3.41362	3.45074
DELATTRE	PDX-184	21136	4228	2.91446	G2M	Cluster_4	-0.00305239	-4.4293	1.75693
DELATTRE	PDX-184	15835	3589	2.94916	S	Cluster_4	-0.00373323	-3.3897	3.59306
DELATTRE	PDX-184	14206	3301	3.18175	S	Cluster_4	-0.00260014	-4.27675	2.9616
DELATTRE	PDX-184	15635	3829	3.97825	S	Cluster_4	-0.00278242	-3.45922	3.70974
DELATTRE	PDX-184	8120	2783	4.10099	S	Cluster_4	-0.00301584	-3.83495	3.15259
DELATTRE	PDX-184	13626	3541	3.41993	S	Cluster_4	-0.00381066	-3.54034	3.66927
DELATTRE	PDX-184	5922	1961	0.827423	S	Cluster_4	-0.00352934	-2.86839	0.862571
DELATTRE	PDX-184	19693	4177	3.15848	S	Cluster_4	-0.00346525	-2.19103	3.5135
DELATTRE	PDX-184	21256	4716	3.42021	S	Cluster_4	-0.00208087	-3.12798	3.62751
DELATTRE	PDX-184	15163	3812	2.72374	S	Cluster_4	-0.00337246	-2.23431	3.73734
DELATTRE	PDX-184	10166	2880	4.97738	S	Cluster_4	-0.00349713	-4.5288	3.1131
DELATTRE	PDX-184	16918	3892	3.96028	S	Cluster_4	-0.00366199	-4.18787	3.05798
DELATTRE	PDX-184	16181	4077	5.94524	S	Cluster_4	-0.00379728	-4.4339	3.60571
DELATTRE	PDX-184	15207	3571	2.54488	S	Cluster_4	-0.00308839	-3.38872	2.77822
DELATTRE	PDX-184	11808	3205	3.28591	G2M	Cluster_4	-0.00255373	-4.91049	1.86303
DELATTRE	PDX-184	13771	3493	2.97001	S	Cluster_4	-0.00372997	-3.68353	3.04996
DELATTRE	PDX-184	22006	4332	1.99037	S	Cluster_4	-0.00262151	-3.61631	2.87915
DELATTRE	PDX-184	15372	3521	3.82514	G2M	Cluster_4	-0.00262049	-4.16336	2.05562
DELATTRE	PDX-184	8671	2908	4.65921	G2M	Cluster_4	-0.001419	-5.11777	1.83864
DELATTRE	PDX-184	16424	3585	2.24062	S	Cluster_4	-0.00324247	-3.05319	3.60068
DELATTRE	PDX-184	13783	3609	3.33744	S	Cluster_4	-0.00343564	-3.55365	3.6123
DELATTRE	PDX-184	13492	3415	3.18707	G2M	Cluster_4	-0.00243986	-5.06858	2.44558
DELATTRE	PDX-184	9114	2960	4.34496	S	Cluster_4	-0.00333959	-2.93292	3.80313
DELATTRE	PDX-352	27035	4608	4.66063	S	Cluster_4	-0.00276546	-2.78061	2.90412
DELATTRE	PDX-352	23267	4553	4.19478	S	Cluster_4	-0.00295557	-3.42873	3.1356
DELATTRE	PDX-352	17579	4044	3.56676	G2M	Cluster_4	-0.00335698	-5.10435	2.88823
DELATTRE	PDX-352	20893	4025	2.63246	S	Cluster_4	-0.00200814	-2.56351	3.33699
DELATTRE	PDX-352	27715	4715	2.48602	S	Cluster_4	-0.00172386	-3.72975	2.3577
DELATTRE	PDX-352	28927	4799	2.97646	S	Cluster_4	-0.0025612	-3.20083	3.2924
DELATTRE	PDX-352	27622	4963	3.97147	S	Cluster_4	-0.001671	-3.06872	3.24266
DELATTRE	PDX-352	19701	3957	3.83737	S	Cluster_4	-0.00293851	-2.62561	3.66074
DELATTRE	PDX-352	21592	4269	4.76102	S	Cluster_4	-0.0021198	-4.16541	2.24152
DELATTRE	PDX-352	11011	3218	7.45618	S	Cluster_4	-0.00344891	-2.80298	3.67036
DELATTRE	PDX-352	23702	4407	3.16429	S	Cluster_4	-0.00248073	-3.55607	3.05226
DELATTRE	PDX-352	26642	4947	4.35778	S	Cluster_4	-0.00209084	-3.59987	2.93291
DELATTRE	PDX-352	24508	4461	3.59474	S	Cluster_4	-0.00141377	-2.9397	3.41455
DELATTRE	PDX-352	7411	2235	1.6462	S	Cluster_4	-0.00288961	-1.4416	3.61019
DELATTRE	PDX-352	24299	4431	2.79435	G2M	Cluster_4	-0.00132316	-4.01364	1.87899
DELATTRE	PDX-352	23997	4423	3.6963	G2M	Cluster_4	-0.00236955	-4.46919	3.0879
DELATTRE	PDX-352	6448	2128	3.28784	S	Cluster_4	-0.00274957	-2.87352	3.32585
DELATTRE	PDX-352	26097	4573	3.51765	S	Cluster_4	-0.00353835	-3.13919	3.28095
DELATTRE	PDX-352	30766	5150	4.44972	S	Cluster_4	-0.00192763	-2.45261	3.61367
DELATTRE	PDX-352	29252	5069	4.26979	S	Cluster_4	-0.00164753	-3.83413	1.93159
DELATTRE	PDX-352	25931	4693	3.36277	S	Cluster_4	-0.00270351	-3.25681	3.54516
DELATTRE	PDX-352	30727	5409	4.38702	S	Cluster_4	-0.00294845	-3.87527	3.47474
DELATTRE	PDX-352	29575	4819	3.49281	S	Cluster_4	-0.0020383	-3.20046	3.79031
DELATTRE	PDX-352	22284	4634	2.88099	S	Cluster_4	-0.00181341	-3.5541	3.37181
DELATTRE	PDX-352	23440	4383	3.4343	S	Cluster_4	-0.00128936	-2.93753	2.53601
DELATTRE	PDX-352	29178	4751	3.76654	S	Cluster_4	-0.00218274	-3.40453	2.98831
DELATTRE	PDX-352	29757	5189	4.22758	G2M	Cluster_4	-0.00218553	-5.01002	1.85008
DELATTRE	PDX-352	20067	4223	3.93681	G2M	Cluster_4	-0.00207176	-4.37365	2.0041
DELATTRE	PDX-352	26468	4575	3.12831	S	Cluster_4	-0.00200578	-2.31088	3.38561
DELATTRE	PDX-352	26350	4656	2.82353	S	Cluster_4	-0.0024845	-3.8618	3.64485
DELATTRE	PDX-352	10291	2955	6.0344	S	Cluster_4	-0.00359876	-4.13229	3.20876
DELATTRE	PDX-352	23606	4333	5.19359	S	Cluster_4	-0.00251495	-2.9941	3.1098
DELATTRE	PDX-352	21099	4061	3.45988	S	Cluster_4	-0.00324571	-3.55529	3.28568
DELATTRE	PDX-352	30005	5095	4.19597	G2M	Cluster_4	-0.00186596	-4.51108	3.11108
DELATTRE	PDX-352	27689	4725	4.35913	S	Cluster_4	-0.00218199	-3.82394	3.15285
DELATTRE	PDX-352	23757	4239	3.54001	S	Cluster_4	-0.00225609	-2.79691	3.12065
DELATTRE	PDX-352	27889	4841	3.7219	G2M	Cluster_4	-0.00301107	-4.17443	2.24205
DELATTRE	PDX-352	12176	2677	2.66919	G2M	Cluster_4	-0.00463035	-5.24881	1.97818
DELATTRE	PDX-352	19730	3913	3.49721	S	Cluster_4	-0.00325527	-3.72677	2.99946
DELATTRE	PDX-352	29283	5001	3.97159	S	Cluster_4	-0.00187378	-3.0067	3.0682
DELATTRE	PDX-352	13592	3102	1.92025	G2M	Cluster_4	-0.0020708	-4.57462	2.36239
DELATTRE	PDX-352	27474	4717	2.30036	G2M	Cluster_4	-0.0026813	-4.23269	1.89105
DELATTRE	PDX-352	10793	3224	7.69017	S	Cluster_4	-0.00232733	-3.0265	3.84658
DELATTRE	PDX-352	18376	3987	4.68002	G2M	Cluster_4	-0.00294929	-5.00985	2.3483
DELATTRE	PDX-352	16622	3585	4.08495	S	Cluster_4	-0.00338071	-2.38832	3.41359
DELATTRE	PDX-352	23299	4483	3.54092	S	Cluster_4	-0.00287284	-3.2103	3.50984
DELATTRE	PDX-352	27919	4972	3.14839	S	Cluster_4	-0.0019046	-2.75955	3.4008
DELATTRE	PDX-352	25815	4593	2.74647	S	Cluster_4	-0.00226804	-3.45862	3.0219
DELATTRE	PDX-352	26973	5043	3.78897	G2M	Cluster_4	-0.00262536	-3.68229	2.91669
DELATTRE	PDX-352	23306	4056	3.23951	S	Cluster_4	-0.00215796	-3.54691	3.27627
DELATTRE	PDX-352	23383	4503	3.07916	S	Cluster_4	-0.00351506	-2.51132	3.48239
DELATTRE	PDX-352	20922	4151	2.90603	S	Cluster_4	-0.00317805	-3.77099	3.3403
DELATTRE	PDX-352	23384	4416	3.57937	S	Cluster_4	-0.00306591	-3.27894	2.94357
DELATTRE	PDX-352	14715	3481	7.2511	S	Cluster_4	-0.00189696	-3.03358	3.39473
DELATTRE	PDX-352	27545	4858	4.14957	S	Cluster_4	-0.00229953	-2.95744	3.8684
DELATTRE	PDX-352	25701	4674	4.17104	G2M	Cluster_4	-0.00178112	-4.22064	2.14521
DELATTRE	PDX-352	20277	4300	3.23026	S	Cluster_4	-0.0012547	-3.42201	3.23407
DELATTRE	PDX-352	10525	2520	2.28979	G2M	Cluster_4	-0.00456348	-5.40121	1.79644
DELATTRE	PDX-352	16343	3984	3.97112	S	Cluster_4	-0.00319066	-4.25314	3.25987
DELATTRE	PDX-352	26552	4442	3.31802	S	Cluster_4	-0.00219161	-3.34621	3.29286
DELATTRE	PDX-856	26266	5156	0.217011	S	Cluster_4	-0.00322206	-3.50409	3.24167
DELATTRE	PDX-856	20310	5152	5.01231	G2M	Cluster_4	-0.00326892	-4.94199	1.59877
DELATTRE	PDX-856	27320	5514	2.84041	S	Cluster_4	-0.0025945	-3.03132	2.85508
DELATTRE	PDX-856	5688	2357	3.42827	S	Cluster_4	-0.00717883	-5.10148	2.68023
DELATTRE	PDX-856	16042	4808	4.86224	S	Cluster_4	-0.0038366	-2.5902	3.28911
DELATTRE	PDX-856	11620	3990	7.77969	S	Cluster_4	-0.00428899	-4.74093	3.34767
DELATTRE	PDX-856	4069	2061	6.70927	G2M	Cluster_4	-0.00417505	-4.38208	2.5238
DELATTRE	PDX-856	21593	4884	2.41282	S	Cluster_4	-0.00361315	-2.97104	2.67272
DELATTRE	PDX-856	21801	4902	2.18339	S	Cluster_4	-0.00292869	-3.49914	2.70934
DELATTRE	PDX-856	21457	4173	2.22305	S	Cluster_4	-0.00220712	-3.26818	2.49719
DELATTRE	PDX-856	5759	2373	7.69231	S	Cluster_4	-0.00513963	-3.08423	3.84345
DELATTRE	PDX-856	17050	4518	4.40469	S	Cluster_4	-0.00279835	-3.15929	2.48737
DELATTRE	PDX-856	7810	3148	5.01921	S	Cluster_4	-0.00597836	-3.15805	3.83149
DELATTRE	PDX-856	24379	4829	2.87132	S	Cluster_4	-0.00280646	-3.30004	2.49006
DELATTRE	PDX-856	24695	5256	3.99676	S	Cluster_4	-0.00295101	-2.45203	3.31712
DELATTRE	PDX-856	9243	3375	6.27502	S	Cluster_4	-0.00454301	-3.2526	3.87223
DELATTRE	PDX-856	5181	2643	6.94847	G2M	Cluster_4	-0.0114519	-3.95922	3.6115
DELATTRE	PDX-856	22446	5499	2.33449	S	Cluster_4	-0.00321668	-3.5324	3.06092
DELATTRE	PDX-856	5892	2584	6.4664	G2M	Cluster_4	-0.00434581	-3.28868	3.85883
DELATTRE	PDX-856	5805	2716	4.89233	S	Cluster_4	-0.00537755	-3.62002	3.97584
DELATTRE	PDX-856	7406	3071	5.72509	S	Cluster_4	-0.005528	-3.00151	3.82809
DELATTRE	PDX-856	6290	2762	7.2973	S	Cluster_4	-0.00488781	-3.97977	3.47105
DELATTRE	PDX-856	5071	2255	6.98087	S	Cluster_4	-0.00577156	-2.68482	4.13938
DELATTRE	PDX-856	4940	2136	4.4332	S	Cluster_4	-0.00810163	-3.10788	3.76558
DELATTRE	PDX-856	4254	1947	6.72308	S	Cluster_4	-0.00432032	-4.24569	2.89347
DELATTRE	PDX-856	5521	2608	6.99149	S	Cluster_4	-0.00760933	-2.58821	3.70821
DELATTRE	PDX-856	10497	3851	5.64923	S	Cluster_4	-0.00464635	-2.79522	3.58689
DELATTRE	PDX-856	20670	4971	1.77068	S	Cluster_4	-0.00488421	-4.16812	3.2445
DELATTRE	PDX-856	17115	4376	3.10254	S	Cluster_4	-0.00305779	-3.2956	2.72823
DELATTRE	PDX-856	6452	2752	4.55673	S	Cluster_4	-0.0048953	-5.33	2.35122
DELATTRE	PDX-856	9640	3817	6.87759	S	Cluster_4	-0.00447568	-2.82514	3.87449
DELATTRE	PDX-856	22430	5443	3.50424	S	Cluster_4	-0.00293149	-4.11318	2.72948
DELATTRE	PDX-856	26749	5332	2.07111	S	Cluster_4	-0.0026108	-2.64365	3.42811
DELATTRE	PDX-856	11369	4138	4.35394	S	Cluster_4	-0.00294554	-2.69052	3.15674
DELATTRE	PDX-856	4878	2128	2.50103	G2M	Cluster_4	-0.00252414	-4.78369	1.38655
DELATTRE	PDX-861	28459	4356	2.70565	S	Cluster_4	-0.00269144	-2.36247	3.56375
DELATTRE	PDX-861	23073	4150	3.77498	S	Cluster_4	-0.00387827	-2.88464	2.78173
DELATTRE	PDX-861	23989	4121	3.17229	S	Cluster_4	-0.00284943	-2.49279	3.23626
DELATTRE	PDX-861	18487	3907	4.85747	G2M	Cluster_4	-0.00414835	-4.9831	2.99131
DELATTRE	PDX-861	26279	4660	4.22391	S	Cluster_4	-0.0039891	-2.7881	3.63346
DELATTRE	PDX-861	25678	4500	4.12026	S	Cluster_4	-0.00352653	-2.69311	3.6303
DELATTRE	PDX-861	14082	3478	6.1568	S	Cluster_4	-0.0054595	-2.58184	3.73675
DELATTRE	PDX-861	29346	4876	3.13842	S	Cluster_4	-0.00275059	-3.49126	2.70527
DELATTRE	PDX-861	30871	4863	3.93249	S	Cluster_4	-0.00280436	-2.96865	2.95899
DELATTRE	PDX-861	21390	4158	3.32398	S	Cluster_4	-0.00368858	-3.53964	2.77912
DELATTRE	PDX-861	26017	4339	4.08195	S	Cluster_4	-0.00323927	-3.61501	3.50204
DELATTRE	PDX-861	23049	4246	4.41668	S	Cluster_4	-0.00343113	-2.66178	3.96176
DELATTRE	PDX-861	26174	4779	3.79002	S	Cluster_4	-0.00246802	-3.42881	2.71745
DELATTRE	PDX-861	25173	4410	3.87717	S	Cluster_4	-0.00256683	-2.58881	3.58137
DELATTRE	PDX-861	27598	4730	3.74665	S	Cluster_4	-0.00379194	-3.54291	3.01231
DELATTRE	PDX-861	29122	4700	4.03475	S	Cluster_4	-0.00400488	-3.80213	3.57719
DELATTRE	PDX-861	21389	4106	4.42283	S	Cluster_4	-0.0026633	-3.60056	2.85072
DELATTRE	PDX-861	20343	3920	3.33776	S	Cluster_4	-0.00356184	-3.24132	3.37787
DELATTRE	PDX-1058	16817	3759	3.88892	S	Cluster_4	-0.00163782	-3.17407	2.79078
DELATTRE	PDX-1058	18962	4069	4.13986	S	Cluster_4	-0.00301583	-2.8081	3.38422
DELATTRE	PDX-1058	23131	4576	6.15624	S	Cluster_4	-0.00306459	-2.80704	4.10509
DELATTRE	PDX-1058	13886	3524	4.19847	S	Cluster_4	-0.00250973	-3.8268	2.52477
DELATTRE	PDX-1058	12227	3395	5.22614	S	Cluster_4	-0.00345794	-4.12377	3.35387
DELATTRE	PDX-1058	20946	4282	2.52554	S	Cluster_4	-0.00184883	-3.80073	3.15851
DELATTRE	PDX-1058	22697	4530	4.40146	G2M	Cluster_4	-0.00205259	-4.84085	2.4333
DELATTRE	PDX-1058	25840	4839	2.81347	S	Cluster_4	-0.00300605	-2.75774	3.57718
DELATTRE	PDX-1058	7564	2550	2.89529	S	Cluster_4	-0.00332293	-4.17314	3.30922
DELATTRE	PDX-1058	13016	3706	3.12692	S	Cluster_4	-0.00381777	-4.09842	3.30707
DELATTRE	PDX-1058	14525	3846	3.38038	S	Cluster_4	-0.00370577	-2.4118	3.84926
DELATTRE	PDX-1058	18514	4012	3.38123	S	Cluster_4	-0.00340644	-3.07337	3.41487
DELATTRE	PDX-1058	11656	3269	7.69561	G2M	Cluster_4	-0.00244542	-4.73778	2.87399
DELATTRE	PDX-1058	14160	3283	4.29379	S	Cluster_4	-0.00272154	-3.39517	3.01321
DELATTRE	PDX-1058	20277	4676	3.7185	S	Cluster_4	-0.00162548	-3.47155	4.06139
DELATTRE	PDX-1058	17384	3880	3.61827	S	Cluster_4	-0.00288158	-2.46724	3.40291
DELATTRE	PDX-1058	23217	4382	3.1141	S	Cluster_4	-0.00255078	-3.28705	2.65281
DELATTRE	PDX-1058	13459	3470	4.89635	S	Cluster_4	-0.00369794	-2.96268	3.92872
DELATTRE	PDX-1058	12087	3617	4.64962	S	Cluster_4	-0.00116056	-3.91475	2.26465
DELATTRE	PDX-1058	19821	4232	4.33883	S	Cluster_4	-0.00206422	-3.92028	2.4498
DELATTRE	PDX-1058	16677	3981	3.11807	S	Cluster_4	-0.00367697	-2.81172	3.81186
DELATTRE	PDX-1058	18744	4419	2.83291	S	Cluster_4	-0.00338921	-3.00252	4.00447
DELATTRE	PDX-1058	12844	3597	4.81937	S	Cluster_4	-0.00321667	-2.39127	3.87251
DELATTRE	PDX-1058	17373	3999	4.73148	G2M	Cluster_4	-0.00293723	-4.89731	3.04046
DELATTRE	PDX-1058	12839	3485	3.48937	S	Cluster_4	-0.00350873	-3.02627	3.1376
DELATTRE	PDX-1058	13242	3620	4.1308	S	Cluster_4	-0.00338268	-3.84803	2.90602
DELATTRE	PDX-1058	12820	3416	3.61934	S	Cluster_4	-0.00220344	-3.04298	3.66829
DELATTRE	PDX-1058	16316	3787	2.12062	S	Cluster_4	-0.00267405	-3.17209	3.46159
DELATTRE	PDX-1058	13663	3399	4.95499	S	Cluster_4	-0.0026031	-2.43576	3.68452
DELATTRE	PDX-1058	19735	4346	3.05549	G2M	Cluster_4	-0.00329383	-4.81239	2.81478
DELATTRE	PDX-1058	16170	4017	3.43228	S	Cluster_4	-0.00376061	-3.85956	2.41547
DELATTRE	PDX-1058	5700	1944	3.70175	G2M	Cluster_4	-0.000779386	-4.72864	1.23205
DELATTRE	PDX-1058	17933	4138	4.18781	S	Cluster_4	-0.00197139	-3.63441	3.04452
DELATTRE	PDX-1058	15718	3512	3.1747	G2M	Cluster_4	-0.00359095	-5.0532	1.40535
DELATTRE	PDX-1058	15044	3336	3.55624	S	Cluster_4	-0.00372424	-4.17157	3.28885
DELATTRE	PDX-1058	26942	4815	5.24831	S	Cluster_4	-0.00257734	-3.71201	3.46386
DELATTRE	PDX-1058	15027	3788	3.71997	S	Cluster_4	-0.00385076	-3.744	3.12366
DELATTRE	PDX-1058	21855	4599	5.27111	S	Cluster_4	-0.00094594	-3.48086	2.6761
DELATTRE	PDX-1058	16545	4182	4.87761	S	Cluster_4	-0.00234714	-4.09475	3.73696
DELATTRE	PDX-1058	16253	4066	4.57146	S	Cluster_4	-0.00219388	-3.61911	3.63835
DELATTRE	PDX-1058	17997	4175	7.19564	S	Cluster_4	-0.00303929	-3.81757	3.70849
DELATTRE	PDX-1058	14586	3551	3.77074	S	Cluster_4	-0.00224765	-2.43767	3.07801
DELATTRE	PDX-1058	15061	3820	4.00372	S	Cluster_4	-0.00262739	-2.92816	3.8643
DELATTRE	PDX-1058	21176	4101	4.65149	G2M	Cluster_4	-0.00259807	-4.87159	2.49682
DELATTRE	PDX-1058	17768	4272	3.61887	S	Cluster_4	-0.00210702	-4.28322	3.63793
DELATTRE	PDX-1058	18033	3777	2.32352	S	Cluster_4	-0.00247887	-3.39963	3.20725
DELATTRE	PDX-1058	12930	3516	4.18407	G2M	Cluster_4	-0.00214737	-3.91538	2.67815
DELATTRE	PDX-1058	15189	3907	3.37086	G2M	Cluster_4	-0.00270617	-4.27529	2.12409
DELATTRE	PDX-1058	20726	4464	2.92869	S	Cluster_4	-0.00209604	-3.12248	2.86703
DELATTRE	PDX-1058	15253	3784	3.52062	S	Cluster_4	-0.00421453	-4.00059	3.47585
DELATTRE	PDX-1058	13871	3474	3.69836	S	Cluster_4	-0.00166559	-3.79944	2.88965
DELATTRE	PDX-1058	11092	3182	4.99459	S	Cluster_4	-0.00237618	-4.07822	2.75856
DELATTRE	PDX-1058	14477	3588	6.98349	G2M	Cluster_4	-0.005065	-4.52298	3.41445
DELATTRE	PDX-1058	13618	3817	4.40593	S	Cluster_4	-0.00540096	-2.36779	3.70906
DELATTRE	PDX-1058	23546	4212	4.43387	S	Cluster_4	-0.00154664	-2.90198	3.64119
DELATTRE	PDX-1058	16806	3866	2.97513	S	Cluster_4	-0.00241773	-3.71345	2.3405
DELATTRE	PDX-1058	13025	3589	3.77735	G2M	Cluster_4	-0.00314135	-4.69186	3.00898
DELATTRE	PDX-1058	23955	4842	3.28115	S	Cluster_4	-0.00357742	-2.85234	3.07441
DELATTRE	PDX-1058	20758	4184	3.40592	G2M	Cluster_4	-0.00165404	-4.57063	1.78274
DELATTRE	PDX-1058	18471	4093	3.02095	S	Cluster_4	-0.0022394	-3.25414	3.00032
DELATTRE	PDX-1058	8553	2882	4.68841	S	Cluster_4	-0.00245724	-3.51769	3.94928
DELATTRE	PDX-1058	22071	4780	4.05963	S	Cluster_4	-0.0016143	-3.49919	2.70854
DELATTRE	PDX-1058	13318	3425	3.34885	S	Cluster_4	-0.00218297	-2.43078	3.49001
DELATTRE	PDX-1058	16721	3911	4.86813	S	Cluster_4	-0.00212335	-2.74833	3.26416
DELATTRE	PDX-1058	10324	2920	6.99341	S	Cluster_4	-0.00263049	-3.93803	3.06479
DELATTRE	PDX-1058	12217	3345	4.80478	S	Cluster_4	-0.00403094	-3.02357	3.95983
DELATTRE	PDX-1058	10423	2923	4.58601	S	Cluster_4	-0.00249033	-4.49261	2.96278
DELATTRE	PDX-1058	13517	3736	3.32174	S	Cluster_4	-0.00356507	-3.84142	3.68637
DELATTRE	PDX-1058	13091	3623	4.11733	G2M	Cluster_4	-0.00165514	-4.90999	2.93926
DELATTRE	PDX-1058	12196	3233	5.69859	G2M	Cluster_4	-0.00219057	-5.03489	2.63135
DELATTRE	PDX-1058	14049	3735	4.03587	S	Cluster_4	-0.00168936	-3.20554	3.39
DELATTRE	PDX-1058	18742	3676	3.4468	S	Cluster_4	-0.00168728	-3.45054	2.6122
DELATTRE	PDX-1058	16483	4008	2.89389	S	Cluster_4	-0.00355499	-2.79326	3.24146
DELATTRE	PDX-1058	17852	3819	4.06677	S	Cluster_4	-0.00224564	-2.20638	3.17236
DELATTRE	PDX-1058	10586	2946	3.4385	S	Cluster_4	-0.00111908	-3.97774	2.70925
DELATTRE	PDX-1058	15814	3715	3.47793	S	Cluster_4	-0.00161465	-2.87177	3.79197
DELATTRE	PDX-1058	18148	4065	4.16024	S	Cluster_4	-0.00162499	-3.46884	2.81737
DELATTRE	PDX-1058	22071	4527	3.0855	S	Cluster_4	-0.00338946	-4.54868	3.46412
DELATTRE	PDX-1058	15118	4053	4.42519	S	Cluster_4	-0.00182883	-4.35413	3.55325
DELATTRE	PDX-1058	18452	4181	6.39497	G2M	Cluster_4	-0.00239221	-4.75561	3.02597
DELATTRE	PDX-1058	12008	3357	3.69753	S	Cluster_4	-0.00230028	-3.65489	2.79863
DELATTRE	PDX-1058	12863	3329	3.35847	S	Cluster_4	-0.00225007	-4.28143	2.89344
DELATTRE	PDX-1058	10675	3239	3.7377	G2M	Cluster_4	-0.00318278	-5.04758	2.68161
DELATTRE	PDX-1058	15691	3894	5.24504	S	Cluster_4	-0.00318967	-4.6317	3.23964
DELATTRE	PDX-1058	28058	4918	3.05439	G2M	Cluster_4	-0.00240369	-5.17267	1.5616
DELATTRE	PDX-1058	20436	4515	3.28831	G2M	Cluster_4	-0.00217544	-4.92524	2.79984
DELATTRE	PDX-1058	12514	3450	4.20329	S	Cluster_4	-0.004183	-2.14869	2.90667
DELATTRE	PDX-1058	19057	3715	4.99029	S	Cluster_4	-0.00214091	-3.90832	3.59231
DELATTRE	PDX-1058	18269	3936	3.02151	S	Cluster_4	-0.00260547	-3.9988	3.41565
DELATTRE	PDX-1058	19433	4221	3.93146	G2M	Cluster_4	-0.0018129	-5.42654	1.33193
DELATTRE	PDX-1058	16660	3930	5.42017	S	Cluster_4	-0.0023913	-4.02814	3.44591
DELATTRE	PDX-1058	11995	3522	5.71071	S	Cluster_4	-0.00228903	-5.08541	3.11355
DELATTRE	PDX-1058	7239	2212	6.89322	G2M	Cluster_4	-0.00145354	-3.97739	1.35411
DELATTRE	PDX-1058	4116	1738	5.53936	S	Cluster_4	-0.00498178	-2.10125	3.86168
DELATTRE	PDX-1058	17681	3523	3.07675	S	Cluster_4	-0.00177341	-2.88142	3.76024
DELATTRE	PDX-1058	13791	3621	3.90109	S	Cluster_4	-0.0040821	-3.57634	3.34285
DELATTRE	PDX-1058	15646	3866	3.06149	G2M	Cluster_4	-0.00146141	-5.20493	2.14073
DELATTRE	PDX-1058	15671	3798	3.77768	G2M	Cluster_4	-0.00175888	-3.98099	2.58291
DELATTRE	PDX-1058	14775	3678	4.27073	S	Cluster_4	-0.0038436	-2.64886	3.76559
DELATTRE	PDX-1058	16159	3852	3.94208	G2M	Cluster_4	-0.00261318	-4.33542	0.838694
DELATTRE	PDX-1058	22700	4481	4.08811	S	Cluster_4	-0.00201937	-3.26915	2.80601
DELATTRE	PDX-1058	19250	4392	3.84416	S	Cluster_4	-0.00127698	-2.85346	2.93839
DELATTRE	PDX-1058	18580	4158	6.86222	G2M	Cluster_4	-0.00309894	-4.46055	3.281
DELATTRE	PDX-1058	14087	3570	5.87776	S	Cluster_4	-0.00350703	-3.32833	3.84996
DELATTRE	PDX-1058	28326	5333	4.01045	S	Cluster_4	-0.00386994	-3.31315	4.0494
DELATTRE	PDX-1058	15894	3815	2.35309	S	Cluster_4	-0.00230322	-3.73366	3.2896
DELATTRE	PDX-1058	22431	4399	5.85796	S	Cluster_4	-0.0024769	-3.9335	2.61238
DELATTRE	PDX-1058	24056	4511	2.9556	S	Cluster_4	-0.00253479	-3.41741	1.99694
DELATTRE	PDX-1058	15962	3790	6.62824	S	Cluster_4	-0.00110762	-2.90106	3.02064
DELATTRE	PDX-1058	26825	4868	6.1137	G2M	Cluster_4	-0.00291121	-4.74831	3.16473
DELATTRE	PDX-1058	14706	3591	3.10758	S	Cluster_4	-0.00216696	-3.50706	3.18129
DELATTRE	PDX-1058	8891	2501	6.56844	S	Cluster_4	-0.000559474	3.24827	-1.99236
DELATTRE	PDX-1058	13563	3567	4.92516	S	Cluster_4	-0.0030553	-3.68356	3.57433
DELATTRE	PDX-1058	16040	4177	4.0399	S	Cluster_4	-0.00314923	-3.58073	3.66586
DELATTRE	PDX-1058	14510	3688	5.42385	S	Cluster_4	-0.00288477	-2.77901	3.00061
DELATTRE	PDX-1058	22883	4463	2.8755	G2M	Cluster_4	-0.00225021	-4.34138	1.61107
DELATTRE	PDX-1058	20366	4447	3.05411	G2M	Cluster_4	-0.00216351	-4.77337	2.11872
DELATTRE	PDX-1058	20648	4158	4.969	S	Cluster_4	-0.0015426	-3.91514	3.59497
DELATTRE	PDX-1058	15329	3546	3.30093	S	Cluster_4	-0.00277873	-3.66402	2.61999
DELATTRE	PDX-1058	16951	4098	4.23574	S	Cluster_4	-0.00299187	-3.94658	3.62447
DELATTRE	PDX-1058	11308	3195	3.8203	G2M	Cluster_4	-0.00398628	-4.5916	2.88153
DELATTRE	PDX-1058	16373	3414	4.2509	S	Cluster_4	-0.000490395	-3.41293	2.67121
DELATTRE	PDX-1058	12039	3237	5.55694	S	Cluster_4	-0.00297272	-3.26581	3.87779
DELATTRE	PDX-1058	16274	3728	3.31818	G2M	Cluster_4	-0.00150305	-5.42619	2.50894
BISHOP	CHLA9	33301	6127	7.216	S	Cluster_1	-0.00482027	0.68217	1.67671
BISHOP	CHLA9	35706	6929	8.03226	S	Cluster_1	-0.00571332	0.0443975	3.43519
BISHOP	CHLA9	38345	6492	11.3522	S	Cluster_1	-0.00490381	-0.116377	2.40155
BISHOP	CHLA9	28171	6127	8.27092	S	Cluster_1	-0.00505519	1.75417	1.97336
BISHOP	CHLA9	41877	6991	5.61167	S	Cluster_1	-0.00610606	-2.64985	3.66515
BISHOP	CHLA9	36621	6532	8.56612	S	Cluster_1	-0.00587601	-0.294381	3.25593
BISHOP	CHLA9	23218	5565	9.34189	S	Cluster_1	-0.00495113	0.00815761	2.30877
BISHOP	CHLA9	40214	7116	6.38086	S	Cluster_1	-0.00437881	-0.392552	3.66944
BISHOP	CHLA9	34209	6576	11.2631	S	Cluster_1	-0.00394628	-0.514764	3.43791
BISHOP	CHLA9	34740	6412	9.06448	S	Cluster_1	-0.00504136	-0.766432	3.27787
BISHOP	CHLA9	34086	6445	6.77698	S	Cluster_1	-0.00593832	0.14786	2.73433
BISHOP	CHLA9	58523	7871	7.9473	S	Cluster_1	-0.00421761	-0.782628	3.23298
BISHOP	CHLA9	35422	6667	7.53769	S	Cluster_1	-0.00548176	0.741425	3.27694
BISHOP	CHLA9	45490	7107	6.29809	S	Cluster_1	-0.00556441	-2.68178	3.43661
BISHOP	CHLA9	33882	6163	9.99056	S	Cluster_1	-0.00509321	-1.15893	3.24374
BISHOP	CHLA9	39765	6926	6.17377	S	Cluster_1	-0.00579123	-2.3171	3.58004
BISHOP	CHLA9	34283	6587	5.39626	S	Cluster_1	-0.0067156	0.407232	2.99004
BISHOP	CHLA9	33366	6353	6.81532	S	Cluster_1	-0.0048313	-1.30511	3.49317
BISHOP	CHLA9	29392	6128	6.02545	S	Cluster_1	-0.00610305	-1.5959	3.21943
BISHOP	CHLA9	40367	7033	7.21381	S	Cluster_1	-0.0062296	-0.886778	3.73386
BISHOP	CHLA9	41560	7104	5.50289	S	Cluster_1	-0.00610493	-0.412557	2.60823
BISHOP	CHLA9	33816	6538	6.32245	S	Cluster_1	-0.00429262	1.69692	1.84907
BISHOP	CHLA9	39811	7063	5.47839	S	Cluster_1	-0.00563042	-1.1828	3.61679
BISHOP	CHLA9	35592	6457	7.48202	S	Cluster_1	-0.00537226	-3.06351	2.84576
BISHOP	CHLA9	30282	6102	8.68503	S	Cluster_1	-0.00537214	-0.10083	2.51272
BISHOP	CHLA9	31561	6299	5.85533	S	Cluster_1	-0.00554973	-1.46685	2.41253
BISHOP	CHLA9	39584	6570	6.78052	S	Cluster_1	-0.0053516	-1.20369	2.01946
BISHOP	CHLA9	62589	8024	8.6405	S	Cluster_1	-0.00435078	0.322928	3.59511
BISHOP	CHLA9	32028	6372	5.3703	G1	Cluster_1	-0.00446807	1.42879	1.49766
BISHOP	CHLA9	29854	6212	9.08086	S	Cluster_1	-0.00614348	-1.08495	3.19967
BISHOP	CHLA9	26167	5494	6.94768	S	Cluster_1	-0.005554	-1.344	0.797281
BISHOP	CHLA9	35139	6566	8.7225	S	Cluster_1	-0.00562982	-2.33359	2.94644
BISHOP	CHLA9	29097	5825	8.18985	S	Cluster_1	-0.00498037	0.663543	1.9165
BISHOP	CHLA9	31817	5867	9.34092	S	Cluster_1	-0.0050433	0.189254	0.591537
BISHOP	CHLA9	57440	7895	8.70299	S	Cluster_1	-0.00495423	0.099103	2.14022
BISHOP	CHLA9	30439	6221	8.66651	S	Cluster_1	-0.00547429	0.46569	3.08945
BISHOP	CHLA9	29492	5862	9.32117	S	Cluster_1	-0.00521401	-0.414064	1.09368
BISHOP	CHLA9	32176	6093	7.76355	S	Cluster_1	-0.00508496	-1.7503	2.36054
BISHOP	CHLA9	34598	6718	7.12758	S	Cluster_1	-0.00501492	-2.45044	3.5055
BISHOP	CHLA9	35157	6705	7.47788	S	Cluster_1	-0.00705834	-2.01367	4.10937
BISHOP	CHLA9	31222	6059	6.86055	S	Cluster_1	-0.00503299	0.0013333	1.74425
BISHOP	CHLA9	24245	5841	9.19365	S	Cluster_1	-0.00515534	0.116743	3.5178
BISHOP	CHLA9	33671	6328	8.86817	S	Cluster_1	-0.00498001	0.0208286	2.04472
BISHOP	CHLA9	38898	6837	5.88719	S	Cluster_1	-0.00569988	0.455726	2.60948
BISHOP	CHLA9	36961	6569	8.05173	S	Cluster_1	-0.00485195	0.529662	2.11852
BISHOP	CHLA9	35519	6794	6.14038	S	Cluster_1	-0.00494135	1.55239	1.89712
BISHOP	CHLA9	40038	6762	8.32459	S	Cluster_1	-0.0063788	-1.49603	3.68742
BISHOP	CHLA9	42599	7086	7.41801	S	Cluster_1	-0.00515276	-0.0249181	3.00657
BISHOP	CHLA9	39110	6941	8.17438	S	Cluster_1	-0.00509237	-0.00860588	2.56698
BISHOP	CHLA9	38633	7126	7.20886	S	Cluster_1	-0.00484004	-1.89068	4.00321
BISHOP	CHLA9	30464	6106	9.55554	S	Cluster_1	-0.00463255	0.0811373	2.46652
BISHOP	CHLA9	34045	6466	8.3889	S	Cluster_1	-0.00525373	-0.624688	3.42121
BISHOP	CHLA9	36602	6706	7.48593	S	Cluster_1	-0.00534839	-1.04542	2.28655
BISHOP	CHLA9	27181	5510	6.33163	S	Cluster_1	-0.00535037	-0.852115	1.36839
BISHOP	CHLA9	40812	6819	9.9505	S	Cluster_1	-0.00535944	-0.974655	3.03203
BISHOP	CHLA9	31075	6362	6.52615	S	Cluster_1	-0.00405596	-2.60315	2.40654
BISHOP	CHLA9	44539	7353	8.88435	S	Cluster_1	-0.00525732	-2.1661	3.54876
BISHOP	CHLA9	39014	7038	7.68442	S	Cluster_1	-0.00575901	-1.79113	3.76865
BISHOP	CHLA9	32083	6263	7.91385	S	Cluster_1	-0.00492798	-0.670922	2.92807
BISHOP	CHLA9	33553	6345	9.13182	S	Cluster_1	-0.00484938	-2.92809	2.80288
BISHOP	CHLA9	30000	6075	9.78	S	Cluster_1	-0.0068522	-0.62656	2.73249
BISHOP	CHLA9	39166	7012	5.74478	S	Cluster_1	-0.00562195	-1.52365	3.45365
BISHOP	CHLA9	40625	7039	8.94031	S	Cluster_1	-0.00402575	0.060594	3.6225
BISHOP	CHLA9	37913	6763	5.16182	S	Cluster_1	-0.00649385	-2.91349	3.43529
BISHOP	CHLA9	26906	5696	5.75336	S	Cluster_1	-0.00570864	-0.602382	1.78713
BISHOP	CHLA9	33411	6606	9.23648	S	Cluster_1	-0.00547111	-1.12171	3.48439
BISHOP	CHLA9	33068	6093	6.35055	S	Cluster_1	-0.00524961	-1.62044	2.8824
BISHOP	CHLA9	37715	6895	7.39228	S	Cluster_1	-0.00541218	-0.0485595	3.60385
BISHOP	CHLA9	35236	6766	6.44511	S	Cluster_1	-0.00524749	0.677212	2.18805
BISHOP	CHLA9	38035	7011	7.08032	S	Cluster_1	-0.00646207	-2.34465	4.17641
BISHOP	CHLA9	41483	7002	6.72806	S	Cluster_1	-0.0054597	0.185099	2.39698
BISHOP	CHLA9	32635	6323	7.06297	S	Cluster_1	-0.00538422	0.0278754	2.54998
BISHOP	CHLA9	35541	6546	8.62947	S	Cluster_1	-0.00548312	-0.768532	3.53474
BISHOP	CHLA9	37573	6737	7.7396	S	Cluster_1	-0.00661471	-2.54302	3.89484
BISHOP	CHLA9	27449	5836	10.9876	S	Cluster_1	-0.00466519	-2.15541	2.50221
BISHOP	CHLA9	44094	7137	5.24334	S	Cluster_1	-0.00465735	-0.82123	2.77932
BISHOP	CHLA9	39950	6623	8.23279	S	Cluster_1	-0.00507513	-2.49348	2.31706
BISHOP	CHLA9	29544	6090	5.42581	S	Cluster_1	-0.00508363	-1.65384	3.24692
BISHOP	CHLA9	30592	6104	5.31185	S	Cluster_1	-0.0057719	0.0845841	3.15557
BISHOP	CHLA9	30865	5974	10.5816	S	Cluster_1	-0.00501282	2.03124	2.38964
BISHOP	CHLA9	37585	6650	7.59878	S	Cluster_1	-0.00500331	1.85796	2.66404
BISHOP	CHLA9	62365	8107	7.00874	S	Cluster_1	-0.00428629	0.354803	3.95048
BISHOP	CHLA9	27336	5790	9.87709	G1	Cluster_1	-0.00397793	0.910531	0.9544
BISHOP	CHLA9	23178	5469	3.83985	S	Cluster_1	-0.00586161	-2.26691	3.13169
BISHOP	CHLA9	36924	6978	6.46463	S	Cluster_1	-0.00580577	-1.93506	3.34333
BISHOP	CHLA9	23102	5224	9.66583	S	Cluster_1	-0.0066017	-1.51729	2.22765
BISHOP	CHLA9	27831	5936	4.91538	S	Cluster_1	-0.00509396	0.14687	2.2456
BISHOP	CHLA9	37192	6486	10.029	S	Cluster_1	-0.00531823	0.536974	3.12843
BISHOP	CHLA9	38383	7032	4.37694	S	Cluster_1	-0.00543166	-0.251708	2.81951
BISHOP	CHLA9	27393	5493	7.84507	S	Cluster_1	-0.00579434	-2.03699	1.01458
BISHOP	CHLA9	32305	6302	8.66739	S	Cluster_1	-0.00428172	0.400203	1.34198
BISHOP	CHLA9	31630	6503	7.76162	S	Cluster_1	-0.00558483	-0.735895	3.02213
BISHOP	CHLA9	39921	7050	8.87753	S	Cluster_1	-0.00614705	-1.4203	3.78413
BISHOP	CHLA9	36437	6973	6.18876	S	Cluster_1	-0.00662169	-2.30787	4.12829
BISHOP	CHLA9	26744	5526	3.9149	S	Cluster_1	-0.00711618	-2.49944	0.736844
BISHOP	CHLA9	33393	6414	9.18755	S	Cluster_1	-0.00550706	-0.549851	3.61285
BISHOP	CHLA9	40521	6869	7.24069	S	Cluster_1	-0.00547248	0.207674	1.99199
BISHOP	CHLA9	36124	6671	6.74621	S	Cluster_1	-0.00607113	0.0210512	2.98183
BISHOP	CHLA9	35518	6709	8.23808	S	Cluster_1	-0.00532674	-0.167546	3.83423
BISHOP	CHLA9	30594	6230	8.20095	S	Cluster_1	-0.0049389	0.292644	2.45705
BISHOP	CHLA9	20342	4890	7.99331	S	Cluster_1	-0.00665978	-1.10039	1.82156
BISHOP	CHLA9	33148	6369	9.94027	S	Cluster_1	-0.00473012	2.62529	1.70335
BISHOP	CHLA9	33892	6611	7.49734	S	Cluster_1	-0.00647674	-2.44399	4.10126
BISHOP	CHLA9	34121	6528	6.2718	S	Cluster_1	-0.00574649	-0.592842	2.38029
BISHOP	CHLA9	31041	6114	7.96688	S	Cluster_1	-0.00615691	0.0426065	1.55433
BISHOP	CHLA9	31139	6072	7.78124	S	Cluster_1	-0.00528215	-1.78941	2.1592
BISHOP	CHLA9	28890	6102	10.0588	S	Cluster_1	-0.00506873	-0.479188	2.21269
BISHOP	CHLA9	27628	5868	8.3647	S	Cluster_1	-0.00427112	1.51857	1.75803
BISHOP	CHLA9	37592	6835	5.6129	S	Cluster_1	-0.00466071	2.50062	2.14605
BISHOP	CHLA9	37773	6713	10.0627	S	Cluster_1	-0.00493526	0.416276	3.36197
BISHOP	CHLA9	32329	6327	7.25664	S	Cluster_1	-0.00532158	0.133908	1.99246
BISHOP	CHLA9	33565	6171	7.20393	S	Cluster_1	-0.00448169	-2.11201	1.2621
BISHOP	CHLA9	36565	6498	4.6684	S	Cluster_1	-0.0051882	-2.01223	2.15309
BISHOP	CHLA9	42909	7007	7.31781	S	Cluster_1	-0.00489759	-2.07305	3.8493
BISHOP	CHLA9	29094	5684	7.73355	S	Cluster_1	-0.00501422	-2.09641	1.07164
BISHOP	CHLA9	15441	4621	6.30788	S	Cluster_1	-0.00873416	-2.56038	2.86616
BISHOP	CHLA9	29561	6420	8.00041	S	Cluster_1	-0.00576181	0.356188	3.43518
BISHOP	CHLA9	36231	6519	6.86153	S	Cluster_1	-0.00487724	-0.842285	1.90257
BISHOP	CHLA9	58105	7917	5.86524	S	Cluster_1	-0.00477031	0.284117	4.08379
BISHOP	CHLA9	39135	6756	8.26115	S	Cluster_1	-0.00492589	-2.63443	3.17401
BISHOP	CHLA9	29435	5915	7.72889	S	Cluster_1	-0.00452514	0.0581435	2.47638
BISHOP	CHLA9	26806	5752	9.99776	S	Cluster_1	-0.00562584	1.19182	1.93049
BISHOP	CHLA9	36197	6218	9.40409	S	Cluster_1	-0.00455263	-1.56063	0.850844
BISHOP	CHLA9	30744	6043	9.64091	S	Cluster_1	-0.0056699	0.384056	1.4763
BISHOP	CHLA9	31119	6244	8.01761	S	Cluster_1	-0.0053523	0.436783	2.61958
BISHOP	CHLA9	31363	6350	8.44945	S	Cluster_1	-0.00546568	0.0285122	0.82271
BISHOP	CHLA9	50855	7355	7.50959	S	Cluster_1	-0.00446157	-0.95248	0.200822
BISHOP	CHLA9	39244	7063	7.68015	S	Cluster_1	-0.00577174	0.148884	3.08724
BISHOP	CHLA9	36776	6835	6.79247	S	Cluster_1	-0.00564033	-2.65886	3.89995
BISHOP	CHLA9	38617	6720	4.9719	S	Cluster_1	-0.00545194	-3.11026	3.08224
BISHOP	CHLA9	38253	6730	8.29739	S	Cluster_1	-0.00592773	-2.07028	3.80368
BISHOP	CHLA9	55250	7483	9.88597	S	Cluster_1	-0.00433248	-1.13828	3.39143
BISHOP	CHLA9	39265	6777	6.1989	S	Cluster_1	-0.00481175	1.4776	1.78448
BISHOP	CHLA9	45106	7048	5.94821	S	Cluster_1	-0.00508643	-0.964959	1.86658
BISHOP	CHLA9	30834	6132	8.96089	S	Cluster_1	-0.00471202	1.66309	1.99124
BISHOP	CHLA9	36467	6876	4.65626	S	Cluster_1	-0.00637691	-1.50768	3.103
BISHOP	CHLA9	32245	6241	7.33757	S	Cluster_1	-0.00515441	-1.92855	3.12001
BISHOP	CHLA9	38329	6990	6.90861	S	Cluster_1	-0.00541446	-0.66355	3.54296
BISHOP	CHLA9	34055	6152	9.07943	S	Cluster_1	-0.00467746	-0.502304	1.37793
BISHOP	CHLA9	31100	6238	6.40514	S	Cluster_1	-0.00617646	-2.84871	2.78201
BISHOP	CHLA9	30287	5895	7.70628	S	Cluster_1	-0.00519766	-0.833882	3.33228
BISHOP	CHLA9	26858	5697	10.2353	S	Cluster_1	-0.0056629	-1.28631	1.25992
BISHOP	CHLA9	41371	6598	9.69036	S	Cluster_1	-0.00437562	-2.55885	2.33416
BISHOP	CHLA9	34830	6637	7.15188	S	Cluster_1	-0.00524147	0.0579823	3.04844
BISHOP	CHLA9	32285	6154	8.06567	S	Cluster_1	-0.0053905	-0.164145	2.69913
BISHOP	CHLA9	40982	6868	7.19828	S	Cluster_1	-0.00445668	-2.2271	3.07038
BISHOP	CHLA9	41267	7149	9.07262	S	Cluster_1	-0.00440968	-2.1996	2.94983
BISHOP	CHLA9	39519	6622	9.45115	S	Cluster_1	-0.00414963	0.488766	2.82112
BISHOP	CHLA9	31764	6193	6.83163	S	Cluster_1	-0.00451932	-0.607637	1.97359
BISHOP	CHLA9	28939	5935	8.72871	S	Cluster_1	-0.00516261	1.14879	2.1919
BISHOP	CHLA9	32126	6234	8.24254	S	Cluster_1	-0.00630595	-0.172962	2.64988
BISHOP	CHLA9	28315	6122	5.29048	S	Cluster_1	-0.00600555	-2.67798	3.95262
BISHOP	CHLA9	34885	6434	7.3212	S	Cluster_1	-0.00563408	-0.783456	1.73568
BISHOP	CHLA9	32550	6173	9.19508	S	Cluster_1	-0.00615389	0.508512	0.943758
BISHOP	CHLA9	35339	6663	6.82532	S	Cluster_1	-0.00667626	0.254199	2.24202
BISHOP	CHLA9	31042	6122	8.92017	S	Cluster_1	-0.00507872	-0.849312	3.44734
BISHOP	CHLA9	29714	6077	9.8876	G1	Cluster_1	-0.00476885	2.00964	1.44012
BISHOP	CHLA9	28153	6155	9.39509	S	Cluster_1	-0.00556047	-0.00358089	2.7623
BISHOP	CHLA9	53142	7934	9.61951	S	Cluster_1	-0.00450047	-0.687785	3.76694
BISHOP	CHLA9	40002	7253	7.88961	S	Cluster_1	-0.00586084	-2.39996	4.02338
BISHOP	CHLA9	39568	6565	7.35948	S	Cluster_1	-0.00493565	-0.640574	1.20522
BISHOP	CHLA9	34116	6515	7.10224	S	Cluster_1	-0.00495774	-1.44731	2.71299
BISHOP	CHLA9	33853	6410	6.26828	S	Cluster_1	-0.00591692	-0.347956	3.44818
BISHOP	CHLA9	29761	6076	6.6026	S	Cluster_1	-0.00477641	0.253668	1.8992
BISHOP	CHLA9	53829	7460	8.38024	S	Cluster_1	-0.00421583	-0.140518	1.89912
BISHOP	CHLA9	31893	6289	10.2279	S	Cluster_1	-0.00463077	0.366438	2.25115
BISHOP	CHLA9	37681	6611	6.61872	S	Cluster_1	-0.00511408	-1.9234	3.18312
BISHOP	CHLA9	34208	6554	6.70019	S	Cluster_1	-0.00581013	-1.28263	3.70913
BISHOP	CHLA9	40614	7087	7.22165	S	Cluster_1	-0.00525162	-0.503018	3.59278
BISHOP	CHLA9	30069	6035	8.85297	S	Cluster_1	-0.00609354	2.00443	1.61762
BISHOP	CHLA9	32634	6432	10.0018	S	Cluster_1	-0.00578365	-2.27139	3.22857
BISHOP	CHLA9	42187	6993	4.96361	S	Cluster_1	-0.00491256	-1.74301	2.23657
BISHOP	CHLA9	35165	6716	5.79554	S	Cluster_1	-0.00634456	0.033297	2.36608
BISHOP	CHLA9	46519	7176	7.79896	S	Cluster_1	-0.00431062	-1.23702	3.62573
BISHOP	CHLA9	37794	6984	5.73636	S	Cluster_1	-0.00612744	-0.0154543	2.58713
BISHOP	CHLA9	38076	6835	6.98078	S	Cluster_1	-0.00668793	0.764633	2.02024
BISHOP	CHLA9	37512	6953	7.69887	S	Cluster_1	-0.00671549	-0.807525	3.28927
BISHOP	CHLA9	35913	6666	6.22059	S	Cluster_1	-0.00529685	0.363435	1.73366
BISHOP	CHLA9	39861	6908	7.39319	S	Cluster_1	-0.00592067	-0.122322	2.38309
BISHOP	CHLA9	48321	7420	8.16208	S	Cluster_1	-0.00435238	-2.25382	3.30139
BISHOP	CHLA9	46488	7679	7.81492	S	Cluster_1	-0.00493621	0.520251	2.73069
BISHOP	CHLA9	45028	7197	8.27263	S	Cluster_1	-0.00523219	-0.665582	2.67775
BISHOP	CHLA9	24815	6083	5.8513	S	Cluster_1	-0.00734115	-0.169313	3.15033
BISHOP	CHLA9	34580	6635	6.46906	S	Cluster_1	-0.00518477	0.370418	1.78309
BISHOP	CHLA9	31105	5978	4.70664	S	Cluster_1	-0.00561801	-0.320906	1.76709
BISHOP	CHLA9	38089	6854	5.55804	S	Cluster_1	-0.00588744	-1.81464	3.75441
BISHOP	CHLA9	37920	6763	6.97257	S	Cluster_1	-0.00604115	0.195746	2.92073
BISHOP	CHLA9	29766	5881	9.37983	S	Cluster_1	-0.0061013	-2.152	2.39774
BISHOP	CHLA9	37070	6826	8.01996	S	Cluster_1	-0.00528677	-0.798323	3.50697
BISHOP	CHLA9	59629	7861	6.80206	S	Cluster_1	-0.00505743	-0.648576	1.9199
BISHOP	CHLA9	39432	7270	6.80412	S	Cluster_1	-0.0053454	0.221895	2.94815
BISHOP	CHLA9	35650	6701	10.4292	S	Cluster_1	-0.00592172	-2.52246	3.70287
BISHOP	CHLA9	31846	6521	8.29304	S	Cluster_1	-0.00563491	-0.515026	3.63512
BISHOP	CHLA9	43777	7307	5.26532	S	Cluster_1	-0.00610246	-0.693957	3.52875
BISHOP	CHLA9	32487	6412	7.56918	S	Cluster_1	-0.00573701	-1.77068	2.65306
BISHOP	CHLA9	29985	5855	11.3857	S	Cluster_1	-0.00500393	-2.95753	2.51425
BISHOP	CHLA9	33335	6424	9.23954	S	Cluster_1	-0.00484125	-2.08857	2.94439
BISHOP	CHLA9	35830	6544	8.59057	S	Cluster_1	-0.00518197	-0.912353	2.38768
BISHOP	CHLA9	36888	6739	7.22728	S	Cluster_1	-0.00513316	-0.831721	2.84174
BISHOP	CHLA9	28695	5947	6.32863	S	Cluster_1	-0.00515218	1.5631	2.3942
BISHOP	CHLA9	30502	6120	6.36024	S	Cluster_1	-0.00634206	-0.254281	2.90075
BISHOP	CHLA9	37507	6747	9.18229	S	Cluster_1	-0.00558687	0.229278	2.98688
BISHOP	CHLA9	27646	5929	6.2179	S	Cluster_1	-0.00567067	1.11612	1.92115
BISHOP	CHLA9	29885	6117	6.51497	S	Cluster_1	-0.00411464	0.614868	3.29795
BISHOP	CHLA9	36417	6867	7.43883	S	Cluster_1	-0.00555689	-0.681946	2.68847
BISHOP	CHLA9	27126	6239	3.50955	S	Cluster_1	-0.00611852	-1.45796	3.6841
BISHOP	CHLA9	33662	6504	8.45464	S	Cluster_1	-0.00517286	-0.171223	3.58872
BISHOP	CHLA9	30681	6223	8.1777	S	Cluster_1	-0.00602172	0.765672	2.67327
BISHOP	CHLA9	33788	6620	7.56482	S	Cluster_1	-0.0052828	-2.00208	3.9993
BISHOP	CHLA9	35716	6839	6.83727	S	Cluster_1	-0.00626802	-1.99415	3.75504
BISHOP	CHLA9	33279	6552	5.66724	S	Cluster_1	-0.00580968	-0.0373061	4.02527
BISHOP	CHLA9	31861	5848	7.30988	S	Cluster_1	-0.00323309	1.48785	1.45967
BISHOP	CHLA9	36117	6631	4.81491	S	Cluster_1	-0.00553174	0.301407	1.62114
BISHOP	CHLA9	29130	6254	6.45726	S	Cluster_1	-0.00655193	-1.66007	3.84504
BISHOP	CHLA9	15294	4679	10.3308	S	Cluster_1	-0.00740472	0.547979	2.8749
BISHOP	CHLA9	32162	6399	7.87264	S	Cluster_1	-0.00558477	-2.99257	3.01852
BISHOP	CHLA9	35476	6564	9.61213	S	Cluster_1	-0.00531999	-1.85187	3.5775
BISHOP	CHLA9	34258	6690	9.48392	S	Cluster_1	-0.00499734	-1.79831	3.65344
BISHOP	CHLA9	34802	6572	6.51687	S	Cluster_1	-0.00573652	-0.48587	3.32498
BISHOP	CHLA9	20096	4905	8.52906	S	Cluster_1	-0.0062411	1.5033	1.52306
BISHOP	CHLA9	32372	6575	6.21834	G1	Cluster_1	-0.00514049	1.98908	1.76155
BISHOP	CHLA9	46862	7217	9.24203	S	Cluster_1	-0.00502514	-3.0552	3.00409
BISHOP	CHLA9	41704	6817	7.48609	S	Cluster_1	-0.00433556	-0.854654	2.46176
BISHOP	CHLA9	36119	6701	7.09045	S	Cluster_1	-0.00498874	0.078631	2.49514
BISHOP	CHLA9	35761	6577	9.21954	S	Cluster_1	-0.00555198	-2.52257	2.64078
BISHOP	CHLA9	31906	6175	5.44098	S	Cluster_1	-0.00525225	-1.55691	1.21942
BISHOP	CHLA9	43128	7353	4.30347	S	Cluster_1	-0.00601736	-1.87413	2.90079
BISHOP	CHLA9	41654	7156	5.76655	S	Cluster_1	-0.00542986	-1.54997	3.99871
BISHOP	CHLA9	56732	7814	9.40739	S	Cluster_1	-0.00421951	-3.72236	3.9472
BISHOP	CHLA9	29703	6205	6.25526	S	Cluster_1	-0.00518186	-0.150441	2.88006
BISHOP	CHLA9	44997	7381	6.64489	S	Cluster_1	-0.00490025	-1.78873	3.77193
BISHOP	CHLA9	43818	7042	7.64526	S	Cluster_1	-0.00512261	-1.82137	3.5976
BISHOP	CHLA9	54907	7672	8.59453	S	Cluster_1	-0.00458171	0.170497	2.81998
BISHOP	CHLA9	15523	4576	7.57586	S	Cluster_1	-0.00705977	-1.89683	2.53458
BISHOP	CHLA9	26747	5842	4.52013	S	Cluster_1	-0.00622429	-2.73752	2.78223
BISHOP	CHLA9	47167	7396	6.58935	S	Cluster_1	-0.00436369	-2.55108	3.40553
BISHOP	CHLA9	29310	5863	8.03139	S	Cluster_1	-0.00508232	0.286484	2.42474
BISHOP	CHLA9	38650	6727	9.52135	S	Cluster_1	-0.00465347	-1.38555	3.07264
BISHOP	CHLA9	46491	7424	5.82048	S	Cluster_1	-0.00524852	-2.2157	3.48285
BISHOP	CHLA9	36988	6932	5.52612	G1	Cluster_1	-0.00573202	1.9099	1.42573
BISHOP	CHLA9	31625	6025	9.11304	S	Cluster_1	-0.00567324	-1.34597	1.16426
BISHOP	CHLA9	31585	6136	7.68086	S	Cluster_1	-0.00545254	-1.90325	2.69846
BISHOP	CHLA9	35344	6954	6.16795	S	Cluster_1	-0.0063564	-1.61438	3.58886
BISHOP	CHLA9	41664	7044	8.57815	S	Cluster_1	-0.00433332	0.501507	3.1957
BISHOP	CHLA9	33412	6423	6.59943	S	Cluster_1	-0.00504476	0.797235	1.6768
BISHOP	CHLA9	37853	7028	7.42345	S	Cluster_1	-0.00474553	1.02718	2.21776
BISHOP	CHLA9	45353	7169	9.9354	S	Cluster_1	-0.00466889	-2.30754	2.87199
BISHOP	CHLA9	33147	6569	5.46957	S	Cluster_1	-0.00525025	-2.64131	3.67094
BISHOP	CHLA9	42931	7074	7.97326	S	Cluster_1	-0.00500742	0.0441665	2.3052
BISHOP	CHLA9	18319	5099	8.30831	S	Cluster_1	-0.00567848	-2.92232	2.68694
BISHOP	CHLA9	27557	5950	8.67656	S	Cluster_1	-0.00807684	-0.225103	2.71837
BISHOP	CHLA9	28891	5892	5.98802	S	Cluster_1	-0.00586066	-0.505337	2.05322
BISHOP	CHLA9	60146	8035	10.2584	S	Cluster_1	-0.00424918	-3.24917	2.61228
BISHOP	CHLA9	62498	8223	7.52664	S	Cluster_1	-0.00454568	-0.220386	3.70837
BISHOP	CHLA9	33520	6560	9.50776	S	Cluster_1	-0.00633076	-1.33011	3.24412
BISHOP	CHLA9	40545	6467	8.40054	S	Cluster_1	-0.00434673	-0.725479	3.31535
BISHOP	CHLA9	36454	6879	5.74697	S	Cluster_1	-0.00650803	-1.25025	3.50558
BISHOP	CHLA9	24228	5601	7.68532	S	Cluster_1	-0.00525923	-2.58653	2.4303
BISHOP	CHLA9	33768	6264	7.37385	S	Cluster_1	-0.00412898	-0.0436469	1.36694
BISHOP	CHLA9	45356	7290	6.77308	S	Cluster_1	-0.00426624	-1.94393	3.5776
BISHOP	CHLA9	43834	7091	6.38317	S	Cluster_1	-0.0052362	-1.1697	2.68371
BISHOP	CHLA9	29679	6058	6.22662	S	Cluster_1	-0.00546184	0.684169	1.78009
BISHOP	CHLA9	33937	6499	7.28409	S	Cluster_1	-0.00433048	1.05229	2.82646
BISHOP	CHLA9	26967	5635	8.29532	S	Cluster_1	-0.00576095	-0.135439	0.67087
BISHOP	CHLA9	33583	6449	6.66111	S	Cluster_1	-0.00513701	1.89117	1.84465
BISHOP	CHLA9	30304	6304	8.11114	S	Cluster_1	-0.00527832	1.00604	2.4795
BISHOP	CHLA9	37774	6535	7.69842	S	Cluster_1	-0.0056781	1.34455	1.97267
BISHOP	CHLA9	31537	6185	9.37629	S	Cluster_1	-0.00543063	1.92742	1.19514
BISHOP	CHLA9	30458	6010	6.64522	S	Cluster_1	-0.0059093	0.17713	2.09258
BISHOP	CHLA9	34776	6881	10.0414	S	Cluster_1	-0.00718581	-2.0038	4.12373
BISHOP	CHLA9	33351	6405	8.6804	S	Cluster_1	-0.00512098	-0.628601	3.7666
BISHOP	CHLA9	26997	5935	9.0899	S	Cluster_1	-0.00600912	0.406492	3.22281
BISHOP	CHLA9	34147	6588	6.29045	S	Cluster_1	-0.00556635	-2.7335	3.69042
BISHOP	CHLA9	35817	6750	7.32055	S	Cluster_1	-0.00640226	0.716745	2.25628
BISHOP	CHLA9	60306	7932	8.98916	S	Cluster_1	-0.00465336	-0.862679	2.78611
BISHOP	CHLA9	33815	6084	7.4464	S	Cluster_1	-0.00562463	-0.331926	1.35057
BISHOP	CHLA9	41128	7184	7.28214	S	Cluster_1	-0.00479924	-2.34311	4.15192
BISHOP	CHLA9	39050	6687	8.45327	S	Cluster_1	-0.00487417	-0.440183	1.73739
BISHOP	CHLA9	39018	7008	5.96135	S	Cluster_1	-0.00690189	-1.2386	3.51353
BISHOP	CHLA9	35857	6670	4.04105	S	Cluster_1	-0.0059836	-2.26143	3.28193
BISHOP	CHLA9	19624	5184	8.57114	S	Cluster_1	-0.00524135	-0.218026	3.05726
BISHOP	CHLA9	31114	6496	6.7333	S	Cluster_1	-0.00493058	1.61952	1.91371
BISHOP	CHLA9	33810	6584	6.90033	S	Cluster_1	-0.00603562	-1.38977	3.42477
BISHOP	CHLA9	33179	6482	5.67226	G1	Cluster_1	-0.00484882	0.708274	1.83151
BISHOP	CHLA9	27028	5757	5.77179	S	Cluster_1	-0.00581766	0.657722	1.22677
BISHOP	CHLA9	34997	6652	9.84084	S	Cluster_1	-0.0053172	-0.133245	2.86282
BISHOP	CHLA9	27454	5743	10.4247	S	Cluster_1	-0.00575487	1.47809	2.01602
BISHOP	CHLA9	32430	6152	10.8572	S	Cluster_1	-0.00547065	-1.59014	0.957098
BISHOP	CHLA9	36382	6654	9.48821	S	Cluster_1	-0.00520674	-1.24138	3.67387
BISHOP	CHLA9	34859	6599	7.56476	S	Cluster_1	-0.00579384	1.82656	2.1827
BISHOP	CHLA9	32823	6363	8.58544	S	Cluster_1	-0.00474821	1.25581	2.06628
BISHOP	CHLA9	41571	7068	7.87328	S	Cluster_1	-0.00479966	-0.0358206	3.35338
BISHOP	CHLA9	29815	6192	6.83213	S	Cluster_1	-0.00624048	0.696928	1.67001
BISHOP	CHLA9	38992	6983	5.92173	S	Cluster_1	-0.00602619	0.153432	2.74721
BISHOP	CHLA9	32236	6589	8.02519	S	Cluster_1	-0.00707202	-1.26309	3.99468
BISHOP	CHLA9	63627	8119	6.41552	S	Cluster_1	-0.00521248	0.238928	4.08258
BISHOP	CHLA9	53667	7611	7.70865	S	Cluster_1	-0.00560756	-0.829162	3.73188
BISHOP	CHLA9	47670	6890	10.5307	S	Cluster_1	-0.00384075	-0.571461	0.116413
BISHOP	CHLA9	48812	7307	5.38392	S	Cluster_1	-0.00517018	-2.02876	3.48444
BISHOP	CHLA9	37260	6962	4.02308	S	Cluster_1	-0.00465134	0.440314	3.492
BISHOP	CHLA9	33528	6671	6.72572	S	Cluster_1	-0.00628961	-0.445716	3.63932
BISHOP	CHLA9	37023	6813	4.85104	S	Cluster_1	-0.00452897	-0.907219	3.98107
BISHOP	CHLA9	37336	6764	6.7388	S	Cluster_1	-0.00594567	-2.36873	3.42034
BISHOP	CHLA9	33440	6278	8.5317	S	Cluster_1	-0.00465013	-1.90827	2.58781
BISHOP	CHLA9	33930	6402	6.43973	S	Cluster_1	-0.00425808	-1.15841	3.02951
BISHOP	CHLA9	38082	7213	9.4953	S	Cluster_1	-0.00603432	1.00465	2.29257
BISHOP	CHLA9	56797	7819	8.41946	S	Cluster_1	-0.00429134	-1.143	2.9845
BISHOP	CHLA9	37076	6855	6.91822	S	Cluster_1	-0.00512645	0.214594	2.5717
BISHOP	CHLA9	46241	7306	7.90857	S	Cluster_1	-0.00458808	0.771753	2.34686
BISHOP	CHLA9	28535	5808	6.50429	S	Cluster_1	-0.00471035	-1.72482	0.951873
BISHOP	CHLA9	26753	5604	5.22184	S	Cluster_1	-0.00517876	2.51888	2.50259
BISHOP	CHLA9	30023	6221	8.99311	S	Cluster_1	-0.00527679	-1.32359	1.73968
BISHOP	CHLA9	49736	7444	6.04793	S	Cluster_1	-0.00345197	-1.89319	3.38287
BISHOP	CHLA9	34946	6380	7.90648	S	Cluster_1	-0.00450839	1.56159	1.62034
BISHOP	CHLA9	28147	5903	8.71851	S	Cluster_1	-0.00613225	-0.32792	1.78308
BISHOP	CHLA9	33362	6674	5.83898	S	Cluster_1	-0.0073196	-0.947302	3.47524
BISHOP	CHLA9	36297	6756	6.5763	S	Cluster_1	-0.00654711	-2.51794	3.79157
BISHOP	CHLA9	32401	6141	8.25592	S	Cluster_1	-0.00471183	0.392591	3.00946
BISHOP	CHLA9	36428	6564	9.07269	S	Cluster_1	-0.0041731	-2.36874	2.67434
BISHOP	CHLA9	37744	7104	4.52257	S	Cluster_1	-0.00631718	-1.33078	3.78241
BISHOP	CHLA9	33064	6237	9.18522	S	Cluster_1	-0.00523755	-2.92891	2.62277
BISHOP	CHLA9	36716	6462	10.8046	S	Cluster_1	-0.00548787	-1.71579	2.63612
BISHOP	CHLA9	33378	6579	4.95536	S	Cluster_1	-0.00670615	0.0570732	1.64906
BISHOP	CHLA9	38108	7199	7.90123	S	Cluster_1	-0.00629236	-0.213144	3.12525
BISHOP	CHLA9	31981	6286	8.1611	S	Cluster_1	-0.00504691	-0.0777288	2.31948
BISHOP	CHLA9	32588	6487	6.24463	S	Cluster_1	-0.00584591	0.274527	2.57481
BISHOP	CHLA9	32399	6304	7.29343	S	Cluster_1	-0.00438988	-0.281752	3.02868
BISHOP	CHLA9	43259	7398	6.59054	S	Cluster_1	-0.00554121	-0.0936022	2.97958
BISHOP	CHLA9	24642	5717	8.30696	S	Cluster_1	-0.00594333	-1.32359	3.82111
BISHOP	CHLA9	38469	7054	5.53433	S	Cluster_1	-0.00564473	-2.40206	4.26513
BISHOP	CHLA9	34960	6531	9.75686	S	Cluster_1	-0.00548938	-1.91202	3.92675
BISHOP	CHLA9	29957	6292	7.74443	S	Cluster_1	-0.00530806	0.618024	2.30059
BISHOP	CHLA9	64977	8301	7.78275	S	Cluster_1	-0.00463356	-0.139649	3.81686
BISHOP	CHLA9	39041	7244	9.83838	S	Cluster_1	-0.00525067	0.908156	2.44378
BISHOP	CHLA9	38711	7111	9.96616	S	Cluster_1	-0.00544757	0.836491	2.47915
BISHOP	CHLA9	45245	7497	6.03161	S	Cluster_1	-0.00572736	-1.71006	3.66877
BISHOP	CHLA9	32752	6626	9.83757	S	Cluster_1	-0.00580749	-0.35789	3.47519
BISHOP	CHLA9	31704	6051	8.60459	S	Cluster_1	-0.00480554	0.920528	2.50691
BISHOP	CHLA9	26176	5770	5.88707	S	Cluster_1	-0.00587817	0.332395	1.87049
BISHOP	CHLA9	29128	5820	11.065	S	Cluster_1	-0.00515372	-2.97508	2.52464
BISHOP	CHLA9	47830	7158	7.49321	S	Cluster_1	-0.00535973	-1.46312	2.95625
BISHOP	CHLA9	33074	6332	6.9027	S	Cluster_1	-0.00469206	-1.44435	3.77766
BISHOP	CHLA9	39299	6906	9.42009	S	Cluster_1	-0.0043943	0.0598175	2.38871
BISHOP	CHLA9	29512	6049	10.1823	S	Cluster_1	-0.00452524	-2.97409	2.63231
BISHOP	CHLA9	35264	6590	8.05921	S	Cluster_1	-0.00536054	-1.95223	2.58162
BISHOP	CHLA9	34456	6393	9.78639	S	Cluster_1	-0.00550945	-0.333615	1.47801
BISHOP	CHLA9	38207	6664	7.585	S	Cluster_1	-0.00559784	-0.109734	0.493235
BISHOP	CHLA9	21743	5358	10.017	S	Cluster_1	-0.00814502	-2.03886	3.9388
BISHOP	CHLA9	35452	6702	6.17737	S	Cluster_1	-0.0065876	-0.463967	3.47205
BISHOP	CHLA9	53879	7515	8.62117	S	Cluster_1	-0.00406948	-2.37301	2.7605
BISHOP	CHLA9	59627	7845	8.22614	S	Cluster_1	-0.0043889	-2.16018	2.60787
BISHOP	CHLA9	27710	6340	5.19307	S	Cluster_1	-0.00692177	-1.72651	3.72198
BISHOP	CHLA9	32267	6291	7.82843	S	Cluster_1	-0.00525138	-0.0447107	3.64537
BISHOP	CHLA9	32644	6268	5.52322	S	Cluster_1	-0.00526268	-0.978466	3.22805
BISHOP	CHLA9	33842	6355	7.81278	S	Cluster_1	-0.00494373	-1.01662	2.87487
BISHOP	CHLA9	63922	8064	10.0404	G2M	Cluster_1	-0.00449158	0.550388	4.01092
BISHOP	CHLA9	29805	6117	8.83073	S	Cluster_1	-0.00484953	-1.12662	3.53157
BISHOP	CHLA9	32914	6542	9.3638	S	Cluster_1	-0.00479713	1.92651	1.95502
BISHOP	CHLA9	35415	6713	8.52464	S	Cluster_1	-0.00572419	-2.40388	3.83978
BISHOP	CHLA9	55169	7764	9.36033	S	Cluster_1	-0.00524945	-0.366865	3.92508
BISHOP	CHLA9	32484	6481	9.00751	S	Cluster_1	-0.00488664	0.779736	2.61197
BISHOP	CHLA9	38907	7103	6.71859	S	Cluster_1	-0.00559728	-1.13876	3.65155
BISHOP	CHLA9	37119	6683	7.58372	S	Cluster_1	-0.00513189	-0.0566795	2.36629
BISHOP	CHLA9	34971	6255	9.72234	S	Cluster_1	-0.00548177	-2.62394	2.12596
BISHOP	CHLA9	36182	6850	9.49643	S	Cluster_1	-0.00623364	-1.00609	3.69786
BISHOP	CHLA9	41710	6973	7.28602	S	Cluster_1	-0.0054416	-2.33567	3.61524
BISHOP	CHLA9	34556	6468	5.51279	S	Cluster_1	-0.00516778	-0.518586	1.94473
BISHOP	CHLA9	41037	7111	8.24865	S	Cluster_1	-0.00526851	-2.57524	4.20878
BISHOP	CHLA9	35988	6813	7.38024	S	Cluster_1	-0.00568919	-1.43793	3.83002
BISHOP	CHLA9	35080	6356	7.54846	S	Cluster_1	-0.00501623	-1.29601	2.09881
BISHOP	CHLA9	30963	6230	8.56183	S	Cluster_1	-0.00473151	-1.10475	3.4954
BISHOP	CHLA9	28829	6074	6.26106	S	Cluster_1	-0.00675801	-1.27186	3.48303
BISHOP	CHLA9	37216	6253	9.16541	S	Cluster_1	-0.00431105	-2.16615	1.50499
BISHOP	CHLA9	31949	6321	8.05659	S	Cluster_1	-0.00583918	0.289453	2.38087
BISHOP	CHLA9	29174	6382	6.804	S	Cluster_1	-0.00584532	-0.587704	3.55747
BISHOP	CHLA9	38107	6695	9.01934	S	Cluster_1	-0.00524166	-1.63552	3.80742
BISHOP	CHLA9	38136	6967	5.38074	S	Cluster_1	-0.0066919	-1.72508	3.91173
BISHOP	CHLA9	46264	7061	7.99542	S	Cluster_1	-0.0045439	-0.28401	0.297574
BISHOP	CHLA9	38737	7368	4.92552	S	Cluster_1	-0.0061652	-0.247074	3.41729
BISHOP	CHLA9	34169	6594	5.45816	S	Cluster_1	-0.00567373	0.113694	3.16462
BISHOP	CHLA9	28605	5948	8.33071	S	Cluster_1	-0.00489177	0.653512	1.6268
BISHOP	CHLA9	38497	6955	6.99016	S	Cluster_1	-0.00551421	-0.277325	2.7658
BISHOP	CHLA9	33699	6604	6.39188	S	Cluster_1	-0.00678322	-1.65649	4.06085
BISHOP	CHLA9	31183	6274	8.40843	S	Cluster_1	-0.00551748	-0.389474	2.74206
BISHOP	CHLA9	30139	6004	6.30744	S	Cluster_1	-0.00512215	0.308129	2.24683
BISHOP	CHLA9	36664	6693	7.54419	S	Cluster_1	-0.00651744	-1.51303	3.81453
BISHOP	CHLA9	42500	7274	8.74824	S	Cluster_1	-0.00494318	0.157236	2.49074
BISHOP	CHLA9	30982	6172	6.61352	S	Cluster_1	-0.00624736	-0.50204	1.01249
BISHOP	CHLA9	33154	6223	6.1712	S	Cluster_1	-0.0053881	-3.09881	2.59778
BISHOP	CHLA9	40034	6873	5.89749	S	Cluster_1	-0.00462192	-1.38233	3.85637
BISHOP	CHLA9	21605	5381	4.23513	S	Cluster_1	-0.00701943	-2.60458	2.9691
BISHOP	CHLA9	35565	6683	6.25615	S	Cluster_1	-0.00614206	-1.67566	3.93775
BISHOP	CHLA9	35306	6600	5.25973	S	Cluster_1	-0.00563686	0.542694	2.45057
BISHOP	CHLA9	36588	6815	9.04122	S	Cluster_1	-0.00548741	-1.62334	3.90467
BISHOP	CHLA9	30173	6179	6.65496	S	Cluster_1	-0.00573881	1.40377	1.84143
BISHOP	CHLA9	33987	6451	5.83753	S	Cluster_1	-0.00589636	1.31506	1.78787
BISHOP	CHLA9	43663	7366	8.40758	S	Cluster_1	-0.00508231	-1.91	3.97981
BISHOP	CHLA9	34536	6540	6.8624	S	Cluster_1	-0.00575017	0.973965	1.74668
[truncated: 17,264 more rows]

## Sheet: Cluster Marker Results
p_val	avg_logFC	pct.1	pct.2	p_val_adj	cluster	gene
0	-0.302611	0.988	0.903	0	0	CCNA2
2.29979e-307	-0.418809	0.993	0.953	1.1499e-303	0	NUSAP1
7.14076e-302	-0.238455	0.97	0.862	3.57038e-298	0	BUB1B
2.22051e-296	-0.315239	1	0.99	1.11026e-292	0	SMC4
3.04797e-296	-0.195365	0.986	0.893	1.52398e-292	0	CEP55
4.66153e-293	-0.408785	0.999	0.962	2.33077e-289	0	SGO2
1.14284e-292	-0.64693	0.999	0.978	5.71418e-289	0	TOP2A
6.32148e-289	-0.336357	0.996	0.904	3.16074e-285	0	NDC80
1.22535e-282	-0.449982	0.994	0.946	6.12675e-279	0	TPX2
1.06783e-280	-0.273068	0.985	0.944	5.33915e-277	0	KIF20B
8.95604e-279	-0.312797	0.983	0.888	4.47802e-275	0	NUF2
4.10251e-278	-0.462218	0.983	0.963	2.05126e-274	0	HMGB2
2.04076e-275	-0.580543	0.998	0.961	1.02038e-271	0	MKI67
3.20244e-272	-0.319738	0.996	0.954	1.60122e-268	0	RRM2
6.60297e-272	-0.266905	0.989	0.913	3.30149e-268	0	NCAPG
1.23813e-257	-0.607266	0.992	0.923	6.19065e-254	0	ASPM
7.11329e-256	-0.269724	0.985	0.906	3.55665e-252	0	KIF11
1.76518e-249	-0.212188	0.971	0.929	8.82591e-246	0	DIAPH3
3.02008e-249	-0.234985	0.979	0.878	1.51004e-245	0	KNL1
2.79441e-247	-0.256717	0.994	0.914	1.3972e-243	0	ANLN
6.26659e-246	-0.31209	0.979	0.885	3.13329e-242	0	KIF2C
9.94256e-242	-0.220544	0.996	0.959	4.97128e-238	0	ZWINT
3.63106e-241	-0.164833	0.978	0.858	1.81553e-237	0	NCAPH
4.30866e-229	-0.334022	1	1	2.15433e-225	0	MALAT1
1.52981e-226	-0.201088	0.987	0.882	7.64904e-223	0	SPC25
1.78882e-226	-0.25899	0.992	0.927	8.94411e-223	0	PBK
1.50821e-222	-0.224243	1	0.992	7.54103e-219	0	PCLAF
1.6075e-222	-0.221061	1	0.995	8.0375e-219	0	SMC2
5.11933e-218	-0.604312	0.999	0.987	2.55966e-214	0	CENPF
9.84768e-217	-0.28024	0.973	0.854	4.92384e-213	0	AURKB
3.22368e-215	-0.215643	0.995	0.965	1.61184e-211	0	MAD2L1
8.09292e-215	-0.229594	1	0.993	4.04646e-211	0	TYMS
1.41514e-212	-0.273295	0.995	0.931	7.07569e-209	0	KIF4A
1.603e-211	-0.15862	0.988	0.916	8.015e-208	0	SPC24
3.35732e-206	-0.186485	0.977	0.845	1.67866e-202	0	KIFC1
1.09443e-204	-0.152988	0.984	0.905	5.47214e-201	0	MND1
4.85253e-203	-0.246035	0.989	0.894	2.42627e-199	0	KIF23
5.46408e-203	-0.212363	0.999	0.988	2.73204e-199	0	UBE2T
8.16038e-203	-0.352126	0.996	0.953	4.08019e-199	0	PLK1
2.00518e-199	-0.23994	0.976	0.877	1.00259e-195	0	TACC3
3.89385e-197	-0.151559	0.985	0.899	1.94693e-193	0	MELK
7.34456e-192	-0.311784	0.987	0.9	3.67228e-188	0	DEPDC1
3.40889e-191	-0.151888	0.998	0.973	1.70445e-187	0	MYBL2
5.36013e-191	-0.294832	0.98	0.883	2.68007e-187	0	GTSE1
3.69028e-182	-0.576528	0.987	0.917	1.84514e-178	0	UBE2C
2.49789e-181	-0.361609	0.974	0.866	1.24894e-177	0	CDK1
5.21396e-171	-0.242006	0.979	0.844	2.60698e-167	0	CDCA2
1.72939e-169	-0.190286	0.972	0.862	8.64697e-166	0	ECT2
2.58696e-168	-0.128342	0.982	0.841	1.29348e-164	0	SHCBP1
1.04036e-167	-0.145921	0.97	0.895	5.20182e-164	0	KIF22
2.08718e-167	-0.190565	0.914	0.859	1.04359e-163	0	CKAP2
1.93788e-165	-0.278942	0.98	0.858	9.68941e-162	0	CDCA8
5.0395e-161	-0.201276	1	0.979	2.51975e-157	0	DBF4
2.32556e-159	-0.296544	0.967	0.85	1.16278e-155	0	AURKA
1.91907e-155	-0.166435	1	0.998	9.59535e-152	0	TMPO
3.62442e-151	-0.173075	0.991	0.865	1.81221e-147	0	CKAP2L
5.63367e-149	-0.409752	0.993	0.935	2.81684e-145	0	CENPE
1.10774e-146	-0.176413	0.964	0.842	5.53868e-143	0	ARHGAP11A
6.72294e-145	-0.180099	0.996	0.996	3.36147e-141	0	RAD21
2.8795e-140	-0.179163	0.996	0.977	1.43975e-136	0	SYNE2
5.48192e-140	-0.334467	0.93	0.942	2.74096e-136	0	CKS2
4.16259e-139	-0.294064	0.983	0.879	2.08129e-135	0	HMMR
4.56534e-139	-0.236647	0.99	0.876	2.28267e-135	0	HJURP
2.9322e-137	-0.134421	0.947	0.858	1.4661e-133	0	PRC1
8.09655e-134	-0.157064	0.981	0.878	4.04827e-130	0	RACGAP1
3.92168e-132	-0.138948	0.999	0.987	1.96084e-128	0	DHFR
6.40864e-130	-0.260772	0.972	0.841	3.20432e-126	0	KIF14
1.08777e-129	-0.185564	0.963	0.819	5.43885e-126	0	TTK
3.99381e-128	-0.175921	0.93	0.842	1.99691e-124	0	PSRC1
1.21571e-124	-0.320554	0.999	0.995	6.07854e-121	0	KPNA2
3.40743e-121	-0.216259	1	0.999	1.70372e-117	0	TUBB4B
6.2636e-121	-0.134188	0.98	0.833	3.1318e-117	0	INCENP
1.69828e-115	-0.155892	0.974	0.889	8.4914e-112	0	NCAPD2
1.81606e-115	-0.136721	0.95	0.876	9.08029e-112	0	TK1
2.63527e-115	-0.144909	0.95	0.91	1.31764e-111	0	MIS18BP1
3.50439e-114	-0.156062	1	0.998	1.75219e-110	0	CKS1B
2.75883e-113	-0.13273	0.992	0.978	1.37942e-109	0	BUB3
1.03493e-110	-0.135143	0.947	0.796	5.17466e-107	0	KIF15
1.17756e-110	-0.133411	0.987	0.86	5.88782e-107	0	SPAG5
2.0722e-107	-0.174485	0.974	0.854	1.0361e-103	0	BUB1
2.22271e-106	0.156053	0.844	0.794	1.11136e-102	0	FOS
2.12167e-104	-0.206178	0.99	0.883	1.06084e-100	0	CDCA3
7.32981e-104	-0.308192	1	0.999	3.66491e-100	0	UBE2S
1.00039e-101	-0.12778	1	0.994	5.00195e-98	0	LMNB2
1.4698e-101	-0.128987	0.999	0.967	7.34901e-98	0	ORC6
5.13031e-98	-0.135133	0.993	0.917	2.56516e-94	0	CDC45
1.09753e-97	-0.199349	0.997	0.976	5.48765e-94	0	BIRC5
9.55194e-96	-0.132272	0.989	0.925	4.77597e-92	0	FOXM1
1.3297e-95	-0.171221	0.972	0.871	6.64849e-92	0	PRR11
7.46032e-93	-0.225876	0.974	0.848	3.73016e-89	0	CENPA
8.373e-92	-0.138116	1	0.995	4.1865e-88	0	DUT
2.82668e-91	-0.153836	0.994	0.969	1.41334e-87	0	CKAP5
4.26737e-90	-0.147278	0.978	0.824	2.13369e-86	0	CCNF
9.20892e-87	-0.134243	1	0.999	4.60446e-83	0	SMC1A
3.52224e-85	-0.136189	0.998	0.999	1.76112e-81	0	CALM2
2.88239e-82	-0.125981	0.999	0.984	1.44119e-78	0	LMNB1
1.37333e-80	-0.126065	0.997	0.931	6.86666e-77	0	GPSM2
5.90237e-76	-0.134838	0.989	0.927	2.95118e-72	0	H2AFX
4.21768e-73	-0.255317	0.879	0.883	2.10884e-69	0	ARL6IP1
5.55065e-73	-0.26527	0.99	0.898	2.77532e-69	0	DLGAP5
2.29186e-70	-0.153878	0.991	0.905	1.14593e-66	0	ASF1B
8.48413e-66	-0.142393	0.982	0.849	4.24206e-62	0	ESCO2
3.64065e-58	-0.134037	0.756	0.815	1.82033e-54	0	MT2A
8.22747e-57	-0.155604	1	0.999	4.11374e-53	0	TUBA1C
1.62652e-55	-0.168584	0.999	0.97	8.13262e-52	0	CDKN3
3.84287e-53	-0.135987	0.966	0.864	1.92144e-49	0	KNSTRN
1.20685e-52	-0.405598	0.993	0.931	6.03424e-49	0	CDC20
4.50285e-51	-0.147003	0.963	0.795	2.25143e-47	0	NEK2
4.52017e-50	-0.155304	0.981	0.848	2.26009e-46	0	FBXO5
9.81873e-43	0.302036	0.427	0.449	4.90937e-39	0	G0S2
7.62832e-38	-0.46152	0.997	0.951	3.81416e-34	0	CCNB1
1.34952e-31	0.125258	0.988	0.987	6.74761e-28	0	PPP1R1A
5.64403e-31	-0.166828	0.999	0.968	2.82202e-27	0	CLSPN
1.02988e-29	0.190794	0.863	0.87	5.14939e-26	0	BTG2
8.32214e-29	0.213169	0.786	0.774	4.16107e-25	0	HES1
1.8199e-28	-0.211306	0.987	0.895	9.09949e-25	0	CCNB2
3.59205e-28	-0.15177	0.999	0.958	1.79603e-24	0	ATAD2
2.37647e-27	-0.183288	0.999	0.987	1.18823e-23	0	S100A10
9.75526e-26	0.170783	0.573	0.377	4.87763e-22	0	ZFP36
2.27242e-25	-0.137417	0.969	0.793	1.13621e-21	0	FAM83D
3.11373e-25	-0.161353	0.99	0.939	1.55687e-21	0	KRT18
3.05233e-20	0.175135	0.976	0.961	1.52616e-16	0	PGLYRP2
5.60764e-19	0.173142	0.661	0.653	2.80382e-15	0	DUSP1
7.22292e-19	-0.795243	0.996	0.981	3.61146e-15	0	HIST1H4C
3.0039e-18	-0.153322	0.887	0.775	1.50195e-14	0	HIST1H1C
6.99928e-18	0.127336	0.785	0.787	3.49964e-14	0	TNFAIP6
5.83593e-15	-0.127585	0.995	0.995	2.91797e-11	0	HSPA5
5.96687e-15	-0.132235	0.985	0.803	2.98344e-11	0	KIF20A
1.8962e-14	0.127782	0.856	0.89	9.481e-11	0	MYC
8.18838e-13	0.136994	1	0.996	4.09419e-09	0	GRP
2.26386e-11	-0.13264	0.497	0.467	1.13193e-07	0	CRYAB
3.65905e-08	0.169157	0.564	0.424	0.000182953	0	RARRES2
4.58879e-07	0.164762	0.883	0.908	0.00229439	0	CALCB
8.36143e-06	0.126576	0.454	0.327	0.0418071	0	CALCA
0.0007603	-0.162901	0.908	0.735	1	0	HIST1H1D
0.000794228	-0.130236	0.977	0.848	1	0	HIST1H1E
0.00181031	-0.192836	0.968	0.766	1	0	PIF1
0.00470207	-0.215407	0.941	0.854	1	0	NEAT1
0	0.503789	0.998	0.911	0	1	FAM111B
0	0.444016	1	0.992	0	1	MCM3
0	0.418794	0.999	0.964	0	1	ATAD2
0	0.413899	1	0.973	0	1	CLSPN
0	0.411818	0.999	0.987	0	1	MCM4
0	0.407453	1	0.99	0	1	PCNA
0	0.378725	0.999	0.983	0	1	CHAF1A
0	0.371704	1	0.985	0	1	HELLS
0	0.370455	0.988	0.886	0	1	DTL
0	0.359512	0.992	0.911	0	1	MCM10
0	0.344748	0.993	0.901	0	1	CDC6
0	0.331264	0.998	0.975	0	1	UHRF1
0	0.325909	0.998	0.959	0	1	FEN1
0	0.324961	0.995	0.949	0	1	MCM5
0	0.320667	0.998	0.987	0	1	SLBP
0	0.312826	0.997	0.943	0	1	XRCC2
0	0.306709	0.998	0.964	0	1	MCM6
0	0.306667	0.989	0.935	0	1	E2F1
0	0.306219	0.987	0.919	0	1	ASF1B
0	0.285864	0.998	0.976	0	1	GINS2
0	0.284295	0.993	0.937	0	1	BRCA1
0	0.272128	0.971	0.871	0	1	FBXO5
0	0.264437	0.995	0.942	0	1	WDR76
0	0.24784	0.994	0.938	0	1	CDT1
0	0.243492	0.857	0.625	0	1	CCNE2
0	0.240799	0.954	0.855	0	1	EXO1
0	0.232226	0.939	0.818	0	1	E2F2
0	0.192015	0.979	0.863	0	1	CCNE1
0	-0.364984	0.882	0.922	0	1	CCNB2
0	-0.544004	0.941	0.947	0	1	CDC20
0	-0.671068	0.959	0.963	0	1	CCNB1
3.05873e-306	0.259635	0.998	0.972	1.52936e-302	1	ORC6
1.95012e-305	0.240455	0.993	0.95	9.75059e-302	1	MMS22L
3.42059e-297	0.255681	0.989	0.955	1.7103e-293	1	CASP8AP2
3.52919e-295	0.186538	0.921	0.804	1.7646e-291	1	CDC25A
9.74691e-291	-0.303772	1	1	4.87345e-287	1	MARCKS
3.50622e-277	0.265889	1	0.994	1.75311e-273	1	MCM7
1.41749e-276	0.258764	0.999	0.993	7.08747e-273	1	PCLAF
8.56813e-273	0.234705	0.993	0.961	4.28407e-269	1	POLD3
7.76901e-271	-0.434361	0.977	0.974	3.88451e-267	1	PTTG1
1.07407e-270	0.473986	0.999	0.983	5.37033e-267	1	HIST1H4C
6.79719e-263	0.229901	0.989	0.963	3.3986e-259	1	RFC4
3.78619e-259	0.183325	0.933	0.849	1.8931e-255	1	MASTL
4.45766e-256	0.275994	0.949	0.842	2.22883e-252	1	HIST1H1B
6.90935e-255	0.23275	0.998	0.978	3.45468e-251	1	GMNN
2.24474e-251	0.197207	0.934	0.859	1.12237e-247	1	BLM
1.01904e-242	0.192895	0.963	0.898	5.09521e-239	1	PSMC3IP
3.23098e-241	-0.346519	0.907	0.922	1.61549e-237	1	DLGAP5
8.50919e-241	0.237976	1	0.995	4.2546e-237	1	USP1
1.00194e-240	0.195784	0.947	0.875	5.00968e-237	1	ESCO2
7.0748e-236	0.251643	0.996	0.984	3.5374e-232	1	MSH6
3.15673e-232	0.177172	1	0.999	1.57836e-228	1	CENPX
6.64315e-232	0.232114	0.961	0.887	3.32157e-228	1	TK1
1.34137e-226	-0.167464	0.816	0.852	6.70685e-223	1	KIF20A
1.90503e-221	0.198584	0.98	0.931	9.52513e-218	1	CDC45
5.74324e-221	0.173385	0.975	0.903	2.87162e-217	1	TCF19
3.61246e-218	0.198122	0.989	0.958	1.80623e-214	1	RBBP8
1.30197e-217	0.13638	0.864	0.758	6.50986e-214	1	E2F8
1.48677e-213	0.201576	0.945	0.839	7.43385e-210	1	UNG
8.70282e-208	0.169468	0.983	0.95	4.35141e-204	1	CHAF1B
5.0073e-204	0.167084	0.957	0.896	2.50365e-200	1	PKMYT1
1.43086e-197	0.191925	0.983	0.933	7.15428e-194	1	CDCA7
1.50211e-197	0.197527	0.999	0.989	7.51057e-194	1	RFC2
7.85779e-195	0.164167	0.999	0.999	3.9289e-191	1	XIST
1.77918e-194	0.192744	0.991	0.966	8.89592e-191	1	MSH2
1.54247e-193	0.17686	0.95	0.872	7.71233e-190	1	HIST1H1E
4.95639e-192	0.14585	0.928	0.885	2.4782e-188	1	DSCC1
2.36987e-191	0.205961	0.997	0.97	1.18494e-187	1	DNAJC9
8.92502e-191	-0.281957	0.981	0.977	4.46251e-187	1	CDKN3
8.41158e-187	0.187835	0.98	0.932	4.20579e-183	1	ATAD5
9.24224e-184	0.129614	0.905	0.83	4.62112e-180	1	DNA2
1.42545e-179	0.203681	1	1	7.12723e-176	1	DNMT1
6.0091e-175	0.19674	0.999	0.994	3.00455e-171	1	RPA2
6.77149e-174	-0.44089	0.894	0.881	3.38574e-170	1	ARL6IP1
1.09416e-172	-0.346455	0.999	0.999	5.47078e-169	1	TUBA1C
3.88905e-171	0.228425	0.999	0.996	1.94453e-167	1	DUT
9.15778e-167	0.135871	0.982	0.922	4.57889e-163	1	FIGNL1
1.30145e-162	0.170712	1	1	6.50727e-159	1	NASP
3.22389e-162	0.146719	0.939	0.888	1.61195e-158	1	MCM8
4.28721e-162	-0.211667	0.814	0.906	2.1436e-158	1	PRR11
2.67943e-161	0.177488	0.999	0.989	1.33972e-157	1	DHFR
1.57937e-159	0.152898	0.968	0.936	7.89684e-156	1	MCM2
2.49672e-158	0.182899	0.96	0.785	1.24836e-154	1	HIST1H1C
5.80336e-156	0.141747	0.925	0.856	2.90168e-152	1	CDCA5
1.4428e-154	0.137313	0.907	0.85	7.214e-151	1	PAQR4
4.14232e-150	0.144781	0.986	0.947	2.07116e-146	1	PPIF
6.24241e-149	0.127239	0.929	0.867	3.12121e-145	1	FANCA
3.08577e-145	-0.29732	0.896	0.906	1.54289e-141	1	HMMR
3.90026e-145	-0.406447	0.958	0.949	1.95013e-141	1	CENPE
5.02754e-143	0.150668	0.971	0.933	2.51377e-139	1	BARD1
1.45161e-142	0.131165	0.957	0.915	7.25807e-139	1	POLA2
4.72533e-141	0.149299	0.98	0.946	2.36267e-137	1	TOPBP1
3.36899e-139	0.168479	0.999	0.999	1.6845e-135	1	SIVA1
3.87851e-139	0.188487	0.858	0.769	1.93926e-135	1	HIST1H1D
2.1655e-138	-0.173346	1	1	1.08275e-134	1	JPT1
2.20816e-138	0.164629	0.999	0.995	1.10408e-134	1	DCTPP1
2.05104e-134	-0.427512	1	0.999	1.02552e-130	1	UBE2S
4.45058e-134	-0.201672	0.931	0.907	2.22529e-130	1	CDCA3
4.42391e-132	0.12798	0.977	0.94	2.21196e-128	1	ZMYND19
8.82881e-132	0.130348	0.997	0.967	4.41441e-128	1	NR2C2AP
1.81692e-131	0.134092	0.967	0.94	9.08462e-128	1	ICMT
2.79531e-131	0.139011	0.98	0.94	1.39765e-127	1	GINS4
8.53342e-131	0.186181	0.999	0.994	4.26671e-127	1	TYMS
5.08135e-130	0.15818	1	0.999	2.54068e-126	1	GGCT
1.15176e-127	-0.26045	0.98	0.981	5.75882e-124	1	BIRC5
1.76045e-126	0.136904	0.992	0.95	8.80225e-123	1	KANK2
1.48093e-125	0.135807	0.985	0.954	7.40464e-122	1	TIPIN
2.72843e-122	0.130541	0.94	0.9	1.36422e-118	1	DSN1
3.48468e-122	-0.180152	1	1	1.74234e-118	1	DYNLL1
7.19761e-122	0.159698	1	1	3.59881e-118	1	PRKDC
7.97311e-121	-0.181285	0.849	0.888	3.98655e-117	1	BUB1
6.04648e-119	-0.199987	0.932	0.942	3.02324e-115	1	KDM5B
3.22955e-118	0.130464	0.951	0.906	1.61478e-114	1	RAD51AP1
1.9589e-117	0.153256	0.984	0.915	9.79448e-114	1	C19orf48
3.80678e-112	-0.221589	1	0.998	1.90339e-108	1	CALM2
1.05572e-110	0.142465	0.999	0.994	5.27862e-107	1	MTHFD1
1.13288e-110	0.139919	0.981	0.951	5.66442e-107	1	TMEM97
3.28868e-109	-0.183529	0.923	0.857	1.64434e-105	1	PSRC1
9.26121e-109	0.144188	0.995	0.978	4.63061e-105	1	DHCR24
1.10221e-106	-0.258538	0.996	0.983	5.51104e-103	1	ANXA1
4.07979e-105	0.125539	0.992	0.968	2.0399e-101	1	TFDP1
7.33972e-102	0.14248	0.999	0.99	3.66986e-98	1	UBE2T
1.66853e-101	0.129899	0.976	0.957	8.34263e-98	1	CENPU
2.90445e-100	0.127378	0.999	0.994	1.45223e-96	1	RRM1
1.54053e-99	0.129592	0.981	0.965	7.70263e-96	1	NUP62
1.07746e-98	-0.230391	0.979	0.943	5.38728e-95	1	KIF4A
2.70603e-98	-0.130166	0.849	0.843	1.35301e-94	1	TNFAIP8L1
5.07186e-98	-0.175805	1	1	2.53593e-94	1	H3F3B
2.12434e-94	0.127746	0.999	1	1.06217e-90	1	BAZ1B
1.17513e-90	-0.211652	0.941	0.966	5.87565e-87	1	MEX3A
2.65819e-90	-0.129904	0.804	0.841	1.32909e-86	1	NEK2
6.39274e-87	-0.359913	0.996	0.996	3.19637e-83	1	KPNA2
1.15488e-86	-0.194599	0.857	0.812	5.77439e-83	1	PIF1
4.87e-86	0.131825	0.927	0.869	2.435e-82	1	EMP2
7.61858e-85	0.143303	0.987	0.962	3.80929e-81	1	RRM2
6.01601e-84	-0.202498	0.998	0.998	3.008e-80	1	PTMS
1.24153e-83	-0.129206	0.951	0.922	6.20763e-80	1	COL3A1
1.12783e-82	-0.197425	0.996	0.998	5.63917e-79	1	KIF5B
4.59661e-82	0.232853	0.972	0.865	2.2983e-78	1	NEAT1
8.34627e-79	-0.165192	1	1	4.17314e-75	1	NUCKS1
5.82796e-76	-0.196413	0.926	0.874	2.91398e-72	1	CENPA
3.26073e-75	-0.149943	0.888	0.913	1.63037e-71	1	NCAPD2
7.46341e-75	-0.538417	0.996	0.989	3.7317e-71	1	CENPF
1.1075e-71	-0.354915	0.969	0.956	5.5375e-68	1	TPX2
1.34409e-69	-0.243086	1	1	6.72045e-66	1	VIM
2.12159e-69	-0.298675	0.985	0.961	1.0608e-65	1	PLK1
7.33865e-68	-0.24897	0.884	0.878	3.66932e-64	1	AURKA
1.47313e-67	-0.277204	0.997	0.989	7.36565e-64	1	S100A10
4.35775e-62	-0.199434	1	1	2.17888e-58	1	SFPQ
6.23113e-62	-0.154021	0.827	0.897	3.11557e-58	1	KNSTRN
7.26663e-61	-0.372608	0.961	0.937	3.63332e-57	1	CKS2
1.05029e-59	-0.249183	0.974	0.943	5.25146e-56	1	LMNA
3.05049e-59	-0.168672	0.987	0.967	1.52525e-55	1	COL1A2
6.8739e-58	-0.175455	0.964	0.976	3.43695e-54	1	CKAP5
1.82221e-55	-0.17083	0.997	0.996	9.11107e-52	1	PGM2L1
2.28688e-55	-0.132662	0.841	0.857	1.14344e-51	1	CDC25B
6.31527e-51	-0.229319	0.999	0.999	3.15763e-47	1	TUBB4B
9.40285e-45	-0.142677	0.967	0.961	4.70143e-41	1	PCDH17
1.33974e-43	-0.1816	0.961	0.966	6.69869e-40	1	SOX11
1.40306e-43	-0.129193	0.902	0.848	7.01529e-40	1	TGIF1
3.19999e-42	-0.164132	0.755	0.493	1.59999e-38	1	AREG
1.88738e-41	-0.139337	1	0.999	9.4369e-38	1	RTN4
2.96071e-40	-0.18945	0.973	0.959	1.48036e-36	1	GAS1
9.09737e-40	-0.18622	0.851	0.876	4.54869e-36	1	KIF14
1.85505e-39	-0.141719	0.97	0.944	9.27523e-36	1	WSB1
8.67936e-39	-0.184953	1	0.998	4.33968e-35	1	TMSB4X
1.65322e-38	-0.158959	0.999	0.998	8.26608e-35	1	CKS1B
7.25454e-38	-0.132239	0.74	0.748	3.62727e-34	1	PNRC1
2.82076e-37	-0.194535	0.989	0.969	1.41038e-33	1	ID2
3.51591e-37	-0.135024	0.999	0.999	1.75795e-33	1	UBC
8.31613e-37	-0.132893	1	1	4.15807e-33	1	HSP90AA1
5.60488e-36	-0.15853	0.728	0.446	2.80244e-32	1	CRYAB
2.0132e-34	-0.21628	0.94	0.919	1.0066e-30	1	DEPDC1
2.19881e-34	-0.137562	0.838	0.895	1.0994e-30	1	ECT2
2.26205e-33	-0.137194	0.999	0.998	1.13103e-29	1	ENAH
3.08004e-33	-0.130677	0.959	0.954	1.54002e-29	1	LIMA1
3.65733e-33	-0.217436	0.899	0.787	1.82867e-29	1	FAM43A
8.66577e-32	-0.156483	0.941	0.943	4.33289e-28	1	PBK
1.53797e-31	-0.207816	0.641	0.421	7.68987e-28	1	G0S2
2.43945e-31	-0.146863	0.999	0.998	1.21972e-27	1	ANP32E
3.35748e-30	-0.168728	0.989	0.971	1.67874e-26	1	CITED2
5.09108e-30	-0.422693	0.968	0.937	2.54554e-26	1	ASPM
1.15721e-28	-0.209733	0.985	0.987	5.78607e-25	1	SOX4
3.58611e-28	-0.186135	1	1	1.79306e-24	1	TUBA1A
4.77313e-28	-0.146215	0.995	0.984	2.38656e-24	1	SPARC
1.03092e-25	-0.142669	0.999	0.996	5.15462e-22	1	RAD21
1.90412e-25	-0.15597	0.842	0.819	9.52059e-22	1	KLF6
9.36556e-25	-0.135731	0.991	0.969	4.68278e-21	1	HOOK1
3.18229e-24	-0.154293	0.821	0.75	1.59115e-20	1	BTG1
1.66645e-21	-0.245351	0.996	0.968	8.33223e-18	1	SGO2
2.49943e-18	-0.151554	0.926	0.857	1.24972e-14	1	JUN
1.3154e-17	-0.134463	0.965	0.934	6.57701e-14	1	IER3
5.96608e-17	-0.16279	0.983	0.984	2.98304e-13	1	S100A11
7.66562e-16	-0.392462	0.967	0.931	3.83281e-12	1	UBE2C
6.799e-15	-0.160931	0.906	0.886	3.3995e-11	1	CDCA8
2.56751e-14	-0.126387	0.971	0.908	1.28375e-10	1	SGK1
1.09466e-12	-0.142338	0.906	0.878	5.47332e-09	1	MYC
2.23348e-12	-0.151512	0.936	0.909	1.11674e-08	1	NUF2
7.2837e-11	-0.141896	0.725	0.681	3.64185e-07	1	ARID5B
1.32863e-10	-0.153295	0.863	0.69	6.64317e-07	1	CYR61
4.86291e-10	-0.360941	0.995	0.981	2.43145e-06	1	TOP2A
2.48481e-09	-0.128264	0.434	0.424	1.24241e-05	1	ZFP36
2.04654e-06	-0.132496	0.827	0.717	0.0102327	1	HERPUD1
2.26663e-06	-0.125742	0.932	0.906	0.0113332	1	KIF2C
2.48545e-06	-0.167961	0.997	0.995	0.0124272	1	HSPA5
4.73225e-06	-0.270933	0.936	0.876	0.0236612	1	LGALS1
8.21313e-05	-0.187604	0.902	0.789	0.410657	1	MT2A
0.000402565	-0.187154	0.817	0.667	1	1	SAT1
0.000403187	-0.1399	0.9	0.774	1	1	TNFAIP6
0.00073186	-0.14032	0.988	0.98	1	1	HILPDA
0.000839077	-0.136614	0.99	0.946	1	1	BNIP3
0.00119344	-0.262124	0.987	0.968	1	1	MKI67
0.00534421	-0.144912	0.777	0.641	1	1	DUSP1
0	0.143562	0.998	0.757	0	2	LOX
0	-0.330029	0.998	0.993	0	2	PCLAF
0	-0.376492	1	1	0	2	MT-ND4
0	-0.446619	1	1	0	2	MT-CO1
0	-0.456902	1	1	0	2	MT-ND1
0	-0.49433	0.997	1	0	2	MT-ND2
0	-0.530119	1	1	0	2	MT-ATP6
0	-0.536174	0.985	1	0	2	MT-ND3
0	-0.559656	1	1	0	2	MT-CO3
0	-0.580132	1	1	0	2	MT-CYB
0	-0.617423	1	1	0	2	MT-CO2
8.70623e-295	-0.257329	0.998	0.987	4.35312e-291	2	LMNB1
1.28411e-294	-0.356787	1	1	6.42054e-291	2	RANBP1
3.75985e-289	-0.314018	0.999	1	1.87992e-285	2	DNMT1
3.87588e-289	-0.380349	0.999	1	1.93794e-285	2	HMGB1
9.60168e-288	-0.255101	0.999	1	4.80084e-284	2	HNRNPAB
1.16488e-275	-0.243789	0.999	0.994	5.82438e-272	2	SAMD1
1.74878e-269	0.251771	0.89	0.695	8.7439e-266	2	CTGF
6.95066e-254	-0.264777	0.999	0.995	3.47533e-250	2	DTYMK
1.83229e-247	-0.155833	0.998	0.963	9.16146e-244	2	NSD2
5.64904e-246	-0.311939	1	1	2.82452e-242	2	RAN
4.84477e-242	-0.363099	1	1	2.42238e-238	2	MT-ND5
2.86043e-231	0.170015	0.99	0.89	1.43022e-227	2	RCAN1
5.22258e-231	-0.216367	0.999	0.995	2.61129e-227	2	LMNB2
1.60624e-228	-0.256755	0.414	0.804	8.03122e-225	2	LIMD2
2.66401e-221	0.235957	0.984	0.919	1.332e-217	2	COL3A1
5.03398e-219	-0.152219	0.999	0.996	2.51699e-215	2	ALYREF
7.12841e-218	-0.159864	0.998	0.991	3.56421e-214	2	PGP
1.4701e-217	-0.289671	0.999	1	7.35049e-214	2	HSPE1
1.8294e-217	-0.254874	0.999	0.998	9.14702e-214	2	TMPO
1.91683e-213	0.425998	1	1	9.58414e-210	2	MALAT1
2.16967e-212	0.561608	0.724	0.444	1.08483e-208	2	CA9
3.68649e-212	-0.29383	1	1	1.84325e-208	2	TUBA1B
1.29367e-210	0.27591	0.948	0.757	6.46835e-207	2	SERPINE2
1.89995e-201	-0.145047	0.997	0.984	9.49973e-198	2	CENPW
1.6177e-198	0.358095	0.993	0.998	8.0885e-195	2	ZFAS1
2.25014e-197	-0.289498	0.998	0.993	1.12507e-193	2	MCM3
1.86645e-196	0.621602	0.805	0.645	9.33226e-193	2	NRN1
3.4472e-193	-0.566909	0.997	0.967	1.7236e-189	2	MKI67
7.99408e-193	-0.177869	0.995	0.993	3.99704e-189	2	HPRT1
8.26557e-193	0.180666	0.949	0.644	4.13278e-189	2	COL1A1
4.00032e-192	0.674766	0.9	0.955	2.00016e-188	2	BNIP3
4.82699e-189	-0.144214	0.993	0.937	2.41349e-185	2	ICMT
1.87693e-187	0.272832	1	1	9.38463e-184	2	EIF1
1.37716e-182	-0.235248	1	0.998	6.88581e-179	2	TUBB6
2.87774e-182	-0.256721	1	1	1.43887e-178	2	PSMA7
4.73448e-181	-0.28468	1	1	2.36724e-177	2	HSP90AA1
1.68662e-178	-0.134896	0.999	0.948	8.43312e-175	2	DIAPH1
6.65552e-178	-0.605837	0.999	0.989	3.32776e-174	2	CENPF
1.7215e-177	0.196646	0.994	0.949	8.60752e-174	2	TPM1
8.90744e-176	-0.268722	0.879	0.991	4.45372e-172	2	LY6E
2.74723e-173	-0.15972	0.998	1	1.37361e-169	2	SLC7A5
9.21479e-173	-0.292031	0.99	1	4.6074e-169	2	CCND1
1.69128e-171	-0.266288	0.998	0.979	8.4564e-168	2	BIRC5
2.16655e-171	0.427898	0.836	0.832	1.08328e-167	2	P4HA1
3.12923e-171	-0.411407	1	0.999	1.56461e-167	2	UBE2S
1.32992e-169	-0.240833	0.999	1	6.64959e-166	2	PRKDC
4.18094e-166	-0.26659	0.997	0.994	2.09047e-162	2	TYMS
1.23137e-162	-0.148128	0.999	0.998	6.15683e-159	2	C1orf122
4.70352e-162	-0.243824	1	1	2.35176e-158	2	HNRNPA3
4.81035e-162	-0.212332	0.999	1	2.40517e-158	2	LSM4
4.78911e-161	-0.182757	1	0.999	2.39455e-157	2	EIF4G1
7.22616e-158	-0.137479	0.993	0.955	3.61308e-154	2	PNO1
1.12334e-157	-0.227043	0.998	0.97	5.61671e-154	2	MAD2L1
1.52266e-157	-0.198264	0.986	0.989	7.61332e-154	2	UQCC2
1.55321e-156	-0.376556	0.999	0.996	7.76605e-153	2	KPNA2
3.71499e-156	-0.254635	1	1	1.8575e-152	2	HSPD1
6.23672e-155	-0.204092	1	1	3.11836e-151	2	SRM
4.54403e-154	-0.275808	0.999	1	2.27202e-150	2	HMGN2
1.9479e-153	-0.1854	0.999	1	9.73951e-150	2	NUDT1
5.68931e-153	0.162886	0.265	0.248	2.84466e-149	2	KRT34
2.97872e-152	-0.172877	0.649	0.894	1.48936e-148	2	ABHD6
3.18486e-151	-0.223557	1	0.999	1.59243e-147	2	SMC1A
3.72054e-151	-0.22564	0.999	1	1.86027e-147	2	CCT5
9.60719e-151	-0.1307	0.995	0.984	4.80359e-147	2	SPART
1.26068e-150	-0.177442	0.999	0.978	6.30341e-147	2	DHCR24
4.48827e-150	-0.199985	0.989	0.971	2.24414e-146	2	DNAJC9
5.17912e-150	-0.130478	0.405	0.777	2.58956e-146	2	PARM1
9.84414e-150	-0.166028	0.986	0.932	4.92207e-146	2	SH2B3
1.16732e-149	-0.13063	0.852	0.896	5.8366e-146	2	UBE2F
2.37532e-149	-0.252088	0.975	0.987	1.18766e-145	2	TSPAN13
1.69081e-148	-0.131051	0.999	0.977	8.45403e-145	2	DICER1
2.31771e-148	-0.207184	1	1	1.15886e-144	2	NASP
3.03171e-147	-0.196765	1	1	1.51586e-143	2	NME1
4.27247e-147	-0.232927	0.999	0.999	2.13623e-143	2	ANP32E
1.1423e-146	-0.225681	0.998	0.987	5.7115e-143	2	MCM4
3.31496e-146	-0.257367	0.998	0.973	1.65748e-142	2	CLSPN
4.71197e-146	-0.252655	0.989	1	2.35599e-142	2	HSPA8
9.08924e-146	-0.159722	0.991	0.984	4.54462e-142	2	MCUR1
1.42478e-144	-0.190771	0.997	0.994	7.12388e-141	2	NOLC1
8.24035e-144	0.293388	0.849	0.785	4.12018e-140	2	ALDOA
1.33135e-143	-0.214082	0.994	0.998	6.65674e-140	2	KIF5B
1.54415e-142	-0.126797	0.997	0.961	7.72076e-139	2	CAD
4.17611e-142	0.133387	0.91	0.839	2.08806e-138	2	SDC2
8.50436e-142	-0.148771	1	1	4.25218e-138	2	BAZ1B
3.91686e-141	0.150764	0.734	0.535	1.95843e-137	2	CRABP2
1.15649e-140	0.399002	1	1	5.78246e-137	2	PGK1
3.25425e-140	-0.190686	1	1	1.62713e-136	2	DBI
1.40558e-139	0.160167	0.3	0.242	7.02789e-136	2	GJB2
2.74512e-139	-0.125238	0.467	0.738	1.37256e-135	2	CLSTN2
2.906e-139	-0.17524	0.707	0.908	1.453e-135	2	ADI1
6.63893e-139	-0.220519	1	1	3.31947e-135	2	CYCS
1.37241e-138	-0.225561	0.979	0.988	6.86203e-135	2	PPP1R1A
4.1392e-137	-0.136705	0.99	0.974	2.0696e-133	2	POLE3
6.289e-137	-0.242045	1	1	3.1445e-133	2	SLC25A5
5.52983e-135	-0.166478	0.986	0.995	2.76491e-131	2	SNF8
9.71815e-135	-0.131367	0.904	0.837	4.85908e-131	2	SKA3
1.51467e-134	-0.15325	1	1	7.57335e-131	2	JPT1
6.53671e-134	-0.126566	0.993	0.977	3.26835e-130	2	CENPH
1.14088e-133	-0.125795	0.999	0.993	5.70439e-130	2	PPP2R5E
1.65939e-133	-0.18561	1	1	8.29693e-130	2	HINT1
1.08777e-132	0.14613	0.981	0.804	5.43883e-129	2	SVIL
1.51418e-132	0.233078	0.991	0.967	7.57089e-129	2	COL1A2
5.95069e-131	-0.163248	1	1	2.97534e-127	2	IGF2BP1
1.18878e-130	-0.144818	0.995	0.982	5.94389e-127	2	ACAT2
1.83465e-129	-0.199373	1	1	9.17326e-126	2	KPNB1
2.48571e-129	-0.210344	1	1	1.24285e-125	2	TPM3
3.13827e-129	-0.166241	0.998	0.996	1.56913e-125	2	XPO1
6.8289e-129	-0.209001	0.998	0.986	3.41445e-125	2	HELLS
7.08291e-129	-0.161963	0.997	0.995	3.54146e-125	2	EPB41
2.93906e-128	-0.146454	0.999	0.994	1.46953e-124	2	RRM1
1.91494e-126	0.281624	0.705	0.348	9.57472e-123	2	SCG2
1.30303e-122	-0.127564	0.99	0.968	6.51516e-119	2	TFDP1
1.37167e-122	-0.173061	0.998	0.994	6.85833e-119	2	MCM7
1.62258e-122	-0.179982	0.99	0.968	8.11292e-119	2	VRK1
1.72469e-122	-0.13197	0.327	0.47	8.62346e-119	2	CRIP1
2.80803e-122	-0.225206	0.998	0.99	1.40402e-118	2	UBE2T
1.83071e-120	0.408896	0.801	0.753	9.15356e-117	2	BTG1
1.89014e-119	-0.160539	0.995	0.912	9.45069e-116	2	MCM10
2.20383e-119	-0.22747	0.998	0.996	1.10191e-115	2	DUT
3.24322e-117	-0.167534	0.998	0.995	1.62161e-113	2	FKBP4
3.06797e-116	-0.152699	0.998	0.995	1.53399e-112	2	DCTPP1
3.55704e-116	-0.144761	0.998	0.998	1.77852e-112	2	SLCO5A1
3.5892e-116	-0.126192	1	0.994	1.7946e-112	2	IPO7
3.83079e-116	-0.27935	0.998	0.962	1.9154e-112	2	RRM2
2.06489e-115	-0.14362	0.986	0.964	1.03245e-111	2	CADPS2
2.88389e-115	-0.183879	0.997	0.973	1.44194e-111	2	CKAP5
3.61735e-115	-0.176466	1	1	1.80868e-111	2	HTATSF1
2.95048e-114	-0.188904	1	1	1.47524e-110	2	HNRNPA2B1
1.85242e-113	-0.153653	0.998	0.977	9.26212e-110	2	GINS2
2.42706e-113	-0.168471	0.995	0.993	1.21353e-109	2	GTF3A
3.33828e-113	-0.153462	1	1	1.66914e-109	2	H2AFV
4.45496e-113	-0.206983	0.716	0.919	2.22748e-109	2	RAMP1
2.03934e-112	0.392583	0.727	0.632	1.01967e-108	2	EGR1
2.68244e-111	-0.174184	0.999	1	1.34122e-107	2	MYO10
1.30304e-110	-0.149876	0.999	0.998	6.51521e-107	2	GPATCH4
1.3323e-110	-0.263379	1	0.999	6.66149e-107	2	TUBB4B
1.42148e-110	-0.129826	0.998	0.985	7.10741e-107	2	MAP4K4
1.82189e-110	-0.22704	0.532	0.758	9.10945e-107	2	NPW
2.04604e-110	-0.165429	0.993	0.997	1.02302e-106	2	PSIP1
2.20357e-110	-0.153036	0.949	0.976	1.10179e-106	2	NELL2
6.46609e-110	-0.160214	1	1	3.23304e-106	2	PGRMC1
1.61159e-109	-0.208392	0.988	0.962	8.05793e-106	2	PGLYRP2
2.02204e-109	0.361008	1	1	1.01102e-105	2	GAPDH
3.13146e-109	-0.149193	0.997	0.935	1.56573e-105	2	FOXM1
4.28366e-109	-0.137072	0.974	0.934	2.14183e-105	2	MZT1
8.44665e-109	-0.126864	0.999	0.986	4.22333e-105	2	CCDC34
2.36602e-108	-0.204278	0.994	0.98	1.18301e-104	2	SYNE2
1.71107e-107	-0.136393	1	1	8.55536e-104	2	HNRNPD
1.73098e-107	-0.145698	0.999	0.999	8.65488e-104	2	ODC1
2.14553e-107	-0.159351	0.999	1	1.07276e-103	2	STMN1
4.79711e-107	-0.138233	0.996	0.98	2.39856e-103	2	SLC26A2
7.57425e-107	-0.127988	0.999	0.998	3.78713e-103	2	TOMM40
1.30353e-106	-0.131299	0.387	0.629	6.51765e-103	2	RBP1
2.46537e-106	-0.197441	0.996	0.998	1.23268e-102	2	NME4
9.96774e-106	-0.134343	0.983	0.986	4.98387e-102	2	CCDC85B
4.66943e-105	-0.128853	1	1	2.33472e-101	2	DKC1
1.53275e-102	-0.136145	0.996	0.961	7.66373e-99	2	POLD3
3.09557e-102	0.314486	0.909	0.933	1.54779e-98	2	ATF4
3.10798e-102	-0.165516	0.994	0.95	1.55399e-98	2	MCM5
5.66708e-101	-0.216653	0.995	0.892	2.83354e-97	2	TACC3
7.73923e-101	-0.138553	0.999	0.995	3.86962e-97	2	POU3F1
9.051e-100	-0.411324	0.979	0.949	4.5255e-96	2	KRT18
2.44399e-99	-0.138856	0.999	0.995	1.222e-95	2	WDR34
3.22488e-99	0.474888	0.819	0.696	1.61244e-95	2	CYR61
8.77406e-99	0.167207	0.25	0.465	4.38703e-95	2	MT1E
1.01737e-98	-0.138475	0.999	0.996	5.08684e-95	2	STIP1
1.46458e-98	0.450236	0.695	0.576	7.32292e-95	2	MGP
1.47768e-98	-0.135537	0.999	0.992	7.38838e-95	2	UBTF
2.93914e-98	-0.143459	0.999	0.999	1.46957e-94	2	PSMC3
3.80096e-98	-0.28878	0.998	0.971	1.90048e-94	2	PTTG1
1.23665e-97	-0.134924	0.996	0.964	6.18326e-94	2	TAF15
3.49975e-97	-0.138378	0.906	0.872	1.74987e-93	2	EMP2
3.59802e-97	-0.131229	0.85	0.849	1.79901e-93	2	FADS2
5.73928e-97	-0.127612	0.999	0.999	2.86964e-93	2	GGCT
1.3492e-96	-0.200867	1	1	6.746e-93	2	SFPQ
2.53439e-96	-0.163198	0.998	0.989	1.26719e-92	2	DHFR
2.87586e-96	-0.161891	0.553	0.753	1.43793e-92	2	NPY1R
7.22829e-96	-0.125291	0.999	0.979	3.61414e-92	2	SRRT
4.08872e-95	-0.137136	1	1	2.04436e-91	2	ADRM1
6.23773e-95	0.52997	0.713	0.495	3.11887e-91	2	MEG3
9.20393e-95	-0.147063	0.978	0.996	4.60197e-91	2	AHCY
5.54237e-94	-0.161739	0.999	0.999	2.77118e-90	2	HMGB3
7.60132e-94	-0.127517	0.935	0.964	3.80066e-90	2	FDX1
1.21353e-93	-0.164375	0.998	0.998	6.06767e-90	2	TMSB4X
1.61277e-91	-0.149788	1	1	8.06383e-88	2	SET
2.76395e-91	-0.186884	1	1	1.38197e-87	2	NCL
1.36822e-90	-0.136678	0.998	0.955	6.84109e-87	2	CENPU
6.84438e-90	-0.146568	0.98	0.881	3.42219e-86	2	KNSTRN
9.69663e-90	-0.186195	1	0.996	4.84832e-86	2	SMC2
1.22631e-89	-0.144475	1	1	6.13157e-86	2	EIF5A
1.67974e-89	-0.146595	0.994	0.997	8.39869e-86	2	DDX21
2.77652e-89	0.304104	0.943	0.968	1.38826e-85	2	BNIP3L
2.96568e-89	-0.125709	0.999	0.997	1.48284e-85	2	EBP
7.66517e-89	0.460246	0.848	0.762	3.83258e-85	2	COL6A1
3.21246e-88	-0.162025	0.994	0.997	1.60623e-84	2	GRP
4.90824e-88	-0.179918	0.996	0.942	2.45412e-84	2	HAP1
6.74342e-88	0.19085	0.986	0.876	3.37171e-84	2	OPTN
1.87785e-87	0.158041	0.853	0.684	9.38923e-84	2	DCN
4.94782e-86	-0.19247	0.997	1	2.47391e-82	2	ITM2A
8.3838e-86	0.35886	0.92	0.956	4.1919e-82	2	TAF1D
9.70926e-86	-0.14387	0.996	0.997	4.85463e-82	2	ATP6AP2
2.43405e-85	-0.203451	0.971	0.996	1.21702e-81	2	FCGRT
3.08753e-85	0.149241	0.27	0.367	1.54377e-81	2	EGR4
4.26442e-85	0.405963	0.999	1	2.13221e-81	2	VIM
4.47597e-85	-0.129111	0.984	0.938	2.23799e-81	2	CES1
6.37757e-85	-0.211001	0.996	0.965	3.18878e-81	2	ATAD2
1.14708e-84	0.399661	0.848	0.866	5.73539e-81	2	JUN
5.73817e-83	-0.12837	0.971	0.958	2.86908e-79	2	SQLE
8.01501e-83	-0.134871	0.999	1	4.0075e-79	2	B2M
1.13045e-81	-0.14517	0.967	0.985	5.65226e-78	2	FADS1
3.25645e-81	-0.15362	0.969	0.983	1.62822e-77	2	CAV2
1.25437e-80	-0.136254	0.999	0.999	6.27184e-77	2	DDX39A
1.90516e-80	-0.155583	0.994	0.902	9.52581e-77	2	NCAPD2
2.41125e-80	-0.131729	0.98	0.981	1.20563e-76	2	APCDD1
3.4699e-80	0.257147	0.998	1	1.73495e-76	2	LDHA
3.95667e-80	-0.146854	0.998	0.944	1.97833e-76	2	XRCC2
1.41811e-79	0.749714	0.973	0.981	7.09055e-76	2	HILPDA
7.13704e-79	-0.222708	0.999	0.991	3.56852e-75	2	PCNA
9.08539e-79	-0.144062	0.998	0.977	4.5427e-75	2	MYBL2
1.57976e-78	-0.353646	0.998	0.965	7.89881e-75	2	HMGB2
4.53884e-78	-0.13521	0.999	0.999	2.26942e-74	2	KTN1
7.1712e-78	-0.134678	0.932	0.957	3.5856e-74	2	ZDHHC3
4.74188e-77	-0.127645	1	1	2.37094e-73	2	DYNC1H1
9.63922e-77	-0.219404	0.999	0.992	4.81961e-73	2	SMC4
3.13317e-75	0.36899	0.86	0.771	1.56658e-71	2	COL6A2
8.96718e-75	0.136769	0.883	0.631	4.48359e-71	2	ACTA2
1.50552e-74	0.254806	0.792	0.743	7.52759e-71	2	PNRC1
1.08355e-73	0.247395	0.814	0.799	5.41773e-70	2	EPB41L4A-AS1
3.49014e-73	-0.135111	0.616	0.853	1.74507e-69	2	UGT3A2
1.04725e-72	-0.152572	0.973	0.997	5.23623e-69	2	KDSR
2.20389e-72	-0.142888	0.949	0.954	1.10195e-68	2	FAM84B
4.31803e-72	-0.137224	0.411	0.511	2.15901e-68	2	CYBA
1.06234e-71	0.166169	0.997	0.984	5.31168e-68	2	SPARC
4.81737e-71	-0.535489	0.999	0.981	2.40868e-67	2	TOP2A
1.10599e-70	-0.16705	1	1	5.52994e-67	2	ZC3H13
5.94595e-70	-0.218871	0.997	0.938	2.97297e-66	2	PBK
2.21408e-69	-0.135519	0.969	0.899	1.10704e-65	2	PEG10
1.55907e-68	-0.126936	0.997	0.999	7.79533e-65	2	SRSF7
2.40617e-68	0.141764	0.861	0.739	1.20309e-64	2	TMEM45A
7.2899e-68	-0.130787	0.98	0.996	3.64495e-64	2	RDX
1.96686e-67	-0.134031	0.998	0.967	9.83432e-64	2	NCAPD3
4.60448e-66	0.371546	0.912	0.965	2.30224e-62	2	FAM162A
6.29143e-66	-0.144395	0.966	0.96	3.14571e-62	2	GAS1
3.61021e-65	-0.160365	0.995	0.999	1.8051e-61	2	CALM2
6.04745e-65	0.314899	0.943	0.878	3.02373e-61	2	TNC
6.52827e-65	-0.146764	1	1	3.26413e-61	2	NUCKS1
1.44216e-64	0.460573	0.675	0.452	7.21079e-61	2	ANGPTL4
4.2587e-64	-0.130775	0.974	0.944	2.12935e-60	2	LBH
5.80083e-64	0.188782	0.356	0.451	2.90041e-60	2	SERPINB2
5.99629e-64	0.169649	0.929	0.779	2.99815e-60	2	SMTN
3.89626e-63	-0.178445	0.984	0.935	1.94813e-59	2	DIAPH3
5.45047e-63	0.252948	0.819	0.644	2.72524e-59	2	KDM3A
5.19581e-62	-0.14746	0.747	0.918	2.5979e-58	2	STEAP1
1.29639e-61	0.458179	0.684	0.498	6.48194e-58	2	HIST1H2AC
4.59228e-60	0.289705	0.304	0.457	2.29614e-56	2	G0S2
5.40327e-60	-0.142163	0.999	0.975	2.70163e-56	2	UHRF1
5.74073e-60	-0.134354	0.996	0.871	2.87037e-56	2	ESCO2
4.35315e-59	0.285273	0.995	0.994	2.17658e-55	2	FN1
1.91957e-58	-0.131197	0.997	0.937	9.59784e-55	2	BRCA1
4.62585e-57	0.339048	0.357	0.526	2.31292e-53	2	CCL2
1.15313e-56	0.136142	0.555	0.832	5.76567e-53	2	IGFBP5
1.25031e-56	0.284469	0.712	0.63	6.25155e-53	2	MXI1
2.09972e-56	0.352556	0.942	0.869	1.04986e-52	2	NEAT1
5.95537e-56	0.340681	0.742	0.722	2.97768e-52	2	SNHG12
3.95046e-55	0.39319	1	0.989	1.97523e-51	2	S100A10
8.66109e-55	-0.168989	0.998	0.965	4.33054e-51	2	ZWINT
3.00722e-53	0.543949	0.407	0.646	1.50361e-49	2	MT1X
6.87096e-53	0.352485	0.719	0.686	3.43548e-49	2	ZNF395
1.20836e-51	0.388901	0.966	0.975	6.04182e-48	2	LRRFIP1
3.23763e-51	-0.309912	0.996	0.96	1.61882e-47	2	NUSAP1
1.99879e-50	-0.206469	0.998	0.926	9.99393e-47	2	NCAPG
2.10854e-50	-0.230069	0.918	0.941	1.05427e-46	2	CKS2
2.6549e-50	-0.149912	0.994	0.984	1.32745e-46	2	CHAF1A
1.1376e-49	-0.440343	0.998	0.959	5.68799e-46	2	CCNB1
6.30633e-48	0.255423	0.354	0.185	3.15316e-44	2	CCL7
5.26981e-47	0.288423	0.802	0.823	2.63491e-43	2	IER2
1.50142e-46	0.139001	0.972	0.876	7.50711e-43	2	COL5A1
1.46153e-45	0.226358	0.916	0.944	7.30765e-42	2	SNHG8
1.224e-44	-0.167458	0.998	0.983	6.12002e-41	2	DBF4
5.01915e-44	0.171303	0.366	0.426	2.50957e-40	2	SERPINE1
6.44576e-44	0.414726	0.699	0.731	3.22288e-40	2	HERPUD1
1.65965e-43	-0.154235	0.994	0.886	8.29825e-40	2	PRR11
1.61789e-42	-0.214044	0.998	0.942	8.08946e-39	2	KIF4A
1.1589e-41	0.219407	0.971	0.934	5.79448e-38	2	IER3
1.42418e-40	0.223032	0.781	0.84	7.1209e-37	2	JUNB
3.05571e-40	0.170182	0.998	1	1.52785e-36	2	TPI1
4.35999e-40	-0.155771	1	0.999	2.17999e-36	2	TUBA1C
6.21823e-40	-0.178305	0.998	0.975	3.10911e-36	2	CDKN3
2.73607e-39	0.464	0.608	0.398	1.36804e-35	2	ADM
1.34885e-38	-0.235025	0.998	0.913	6.74425e-35	2	DLGAP5
1.36869e-38	-0.20191	0.997	0.918	6.84347e-35	2	KIF11
1.71408e-38	0.174133	0.377	0.361	8.57042e-35	2	GREB1
1.16858e-37	-0.337979	0.996	0.945	5.84289e-34	2	CENPE
1.04255e-36	0.321557	0.752	0.695	5.21273e-33	2	STC1
1.3193e-35	0.146711	0.869	0.734	6.5965e-32	2	KCNE4
7.05944e-35	-0.228357	0.997	0.898	3.52972e-31	2	GTSE1
3.98141e-34	-0.133471	0.981	0.8	1.9907e-30	2	PIF1
4.76799e-34	0.194127	0.796	0.807	2.384e-30	2	FOS
5.61895e-34	0.128944	0.404	0.561	2.80947e-30	2	HSPA1B
2.35738e-33	0.134137	0.936	0.862	1.17869e-29	2	GABARAPL1
4.24156e-33	-0.1363	0.996	0.919	2.12078e-29	2	ASF1B
3.32547e-32	0.158479	0.454	0.615	1.66273e-28	2	CEBPD
4.84166e-32	0.335355	0.72	0.682	2.42083e-28	2	ARID5B
1.24539e-31	0.343544	0.731	0.523	6.22694e-28	2	PGF
3.37443e-31	0.37651	1	1	1.68722e-27	2	FTH1
7.2642e-31	0.375211	0.999	1	3.6321e-27	2	GNAS
1.87109e-29	0.256825	0.692	0.717	9.35545e-26	2	PPP1R15A
5.59909e-29	0.336031	0.993	0.995	2.79955e-25	2	GPI
1.59406e-27	0.462155	0.412	0.53	7.97032e-24	2	AREG
2.59055e-27	0.414299	0.995	0.995	1.29528e-23	2	HSPA5
4.68179e-26	0.156624	0.396	0.265	2.34089e-22	2	BGN
6.97062e-26	0.273691	0.685	0.735	3.48531e-22	2	RHOB
1.11869e-25	0.271079	0.888	0.806	5.59347e-22	2	XBP1
1.43944e-25	0.339344	0.596	0.47	7.19721e-22	2	SOCS3
2.30259e-25	0.232584	0.609	0.342	1.1513e-21	2	SCNN1G
9.47139e-25	-0.157809	0.999	0.95	4.7357e-21	2	KIF20B
6.17072e-24	0.457096	0.644	0.575	3.08536e-20	2	ERRFI1
6.61139e-24	0.248885	0.91	0.946	3.3057e-20	2	BDP1
7.32107e-24	0.176584	0.398	0.547	3.66054e-20	2	RGS16
1.38602e-23	0.127466	0.987	0.922	6.9301e-20	2	ZFHX3
2.31397e-23	0.277163	0.631	0.569	1.15699e-19	2	MYADM
3.10712e-23	-0.168509	0.996	0.894	1.55356e-19	2	KNL1
5.95233e-23	0.610638	0.775	0.803	2.97617e-19	2	MT2A
7.59664e-23	-0.3512	0.998	0.942	3.79832e-19	2	CDC20
2.14441e-22	0.212655	0.996	0.999	1.07221e-18	2	UBC
6.69032e-22	-0.197109	0.997	0.839	3.34516e-18	2	HIST1H1B
1.97377e-21	0.177434	0.634	0.457	9.86883e-18	2	PRAC1
1.09418e-20	0.276254	0.599	0.504	5.47092e-17	2	ATF3
6.84328e-20	0.135402	0.871	0.941	3.42164e-16	2	EIF1B
1.68156e-19	-0.135615	0.995	0.908	8.40779e-16	2	CEP55
3.0803e-19	0.518182	0.634	0.687	1.54015e-15	2	SAT1
3.47771e-19	0.15037	0.98	0.937	1.73885e-15	2	KDM5B
4.6756e-19	0.198214	0.875	0.954	2.3378e-15	2	WSB1
5.54817e-19	-0.130634	0.996	0.873	2.77409e-15	2	BUB1
6.48949e-19	-0.704718	0.994	0.984	3.24475e-15	2	HIST1H4C
7.59278e-19	0.165504	0.871	0.952	3.79639e-15	2	SNHG7
9.77068e-19	0.32224	0.863	0.884	4.88534e-15	2	LGALS1
1.38662e-18	0.399327	0.602	0.589	6.93309e-15	2	CLEC2B
2.84145e-18	0.170428	1	0.996	1.42072e-14	2	AKAP12
5.41815e-18	0.860503	0.559	0.466	2.70907e-14	2	CRYAB
7.17451e-18	-0.437	0.998	0.934	3.58725e-14	2	ASPM
1.38247e-17	-0.209038	0.997	0.9	6.91235e-14	2	KIF2C
1.76862e-17	0.231041	0.985	0.984	8.84309e-14	2	CALD1
2.35252e-17	0.383417	0.62	0.698	1.17626e-13	2	DNAJB9
3.00894e-17	-0.194845	0.998	0.91	1.50447e-13	2	CCNB2
7.32704e-17	-0.170489	0.998	0.928	3.66352e-13	2	ANLN
5.84926e-16	0.342774	0.565	0.361	2.92463e-12	2	HIST1H2BD
7.41714e-16	-0.298768	0.999	0.953	3.70857e-12	2	TPX2
7.68185e-16	0.355734	0.641	0.809	3.84093e-12	2	RNF213
1.14067e-15	-0.138903	0.996	0.879	5.70333e-12	2	ECT2
2.68701e-15	-0.159009	0.993	0.901	1.34351e-11	2	CDCA3
3.01579e-15	0.240087	0.688	0.654	1.50789e-11	2	GLIPR1
1.69358e-14	-0.132431	0.994	0.868	8.46789e-11	2	HIST1H1E
2.49147e-14	0.145526	0.563	0.226	1.24573e-10	2	SELK
3.47463e-14	-0.193951	0.997	0.917	1.73731e-10	2	CCNA2
4.7934e-14	0.155115	1	1	2.3967e-10	2	ENO1
6.99251e-14	0.167019	0.503	0.582	3.49626e-10	2	INSIG1
3.23161e-13	0.16084	0.952	0.935	1.6158e-09	2	AK4
6.29728e-13	0.165527	0.858	0.781	3.14864e-09	2	FNIP1
9.64971e-13	0.282589	0.582	0.41	4.82485e-09	2	ZFP36
9.74976e-13	0.193005	0.642	0.641	4.87488e-09	2	FAM53C
3.20646e-12	-0.127346	0.807	0.89	1.60323e-08	2	ARL6IP1
4.33313e-12	0.434456	0.595	0.599	2.16657e-08	2	DDIT4
6.08506e-12	-0.147963	0.997	0.913	3.04253e-08	2	FAM111B
6.61987e-12	0.173978	0.893	0.96	3.30993e-08	2	RPS27L
1.03646e-11	-0.159035	0.995	0.867	5.18231e-08	2	AURKA
1.45058e-11	0.261576	0.619	0.66	7.25291e-08	2	DDIT3
1.69337e-11	0.175927	0.662	0.615	8.46683e-08	2	TPM2
9.16316e-11	0.161724	0.81	0.741	4.58158e-07	2	CD9
1.20352e-10	0.292402	0.996	0.999	6.0176e-07	2	HSP90B1
4.24023e-10	0.149673	0.926	0.839	2.12012e-06	2	ARID3A
5.1179e-10	-0.149828	0.995	0.878	2.55895e-06	2	BUB1B
1.40575e-09	0.251551	0.936	0.972	7.02876e-06	2	YWHAH
2.32132e-09	0.214343	0.781	0.913	1.16066e-05	2	CALCB
3.58835e-09	0.177343	0.819	0.911	1.79417e-05	2	VMP1
1.11872e-08	-0.188824	0.997	0.903	5.5936e-05	2	NUF2
1.94309e-08	-0.269442	0.998	0.968	9.71547e-05	2	SGO2
1.96666e-08	0.205857	0.55	0.396	9.8333e-05	2	TMEM91
2.35892e-08	0.316891	0.581	0.582	0.000117946	2	GADD45B
3.73805e-08	0.218719	0.982	0.993	0.000186902	2	P4HB
5.06345e-08	0.200786	0.86	0.816	0.000253172	2	PLOD2
5.33764e-08	0.21606	0.615	0.627	0.000266882	2	H1F0
7.21181e-08	0.231986	0.819	0.867	0.000360591	2	ZYX
2.38489e-07	0.267532	0.635	0.699	0.00119244	2	SLC2A3
3.34099e-07	0.145117	0.731	0.771	0.00167049	2	EEF1A2
3.86942e-07	0.136104	0.495	0.472	0.00193471	2	TPTE2
4.28697e-07	0.401405	0.476	0.572	0.00214349	2	CXCL8
5.64039e-07	0.154924	0.639	0.65	0.00282019	2	THUMPD3-AS1
6.19254e-07	0.127893	0.986	0.976	0.00309627	2	ANKRD12
6.2898e-07	-0.204678	0.995	0.896	0.0031449	2	HMMR
1.18448e-06	-0.212112	0.998	0.914	0.00592242	2	DEPDC1
1.20189e-06	0.166163	0.64	0.754	0.00600943	2	LMCD1
1.5701e-06	0.128396	0.697	0.851	0.00785049	2	IGFBP4
3.14976e-06	0.169099	0.623	0.68	0.0157488	2	FSTL3
3.46638e-06	0.151382	0.537	0.279	0.0173319	2	HSPB2
3.65003e-06	0.159177	0.871	0.944	0.0182501	2	LY96
4.12139e-06	0.188832	0.774	0.82	0.020607	2	NGLY1
4.227e-06	0.285589	0.913	0.915	0.021135	2	SGK1
5.08712e-06	0.183536	0.436	0.355	0.0254356	2	BHLHE40
7.15056e-06	0.188814	0.904	0.924	0.0357528	2	BAMBI
7.91972e-06	0.181893	0.84	0.917	0.0395986	2	DNAJB1
9.51645e-06	-0.393808	0.998	0.928	0.0475822	2	UBE2C
9.52306e-06	0.154648	0.412	0.356	0.0476153	2	HIST2H2BE
5.85249e-05	0.135285	0.996	0.993	0.292624	2	SMS
6.52695e-05	-0.163546	0.998	0.878	0.326347	2	CDCA8
7.65833e-05	0.129162	0.794	0.751	0.382917	2	PDK1
9.05851e-05	0.175041	0.911	0.888	0.452926	2	NFKBIA
9.95562e-05	0.366145	0.525	0.501	0.497781	2	NDRG1
0.000172792	0.127812	0.482	0.564	0.863959	2	PPP1R3B
0.000186083	0.403682	0.867	0.865	0.930416	2	ISG15
0.000197021	0.267429	0.995	0.986	0.985106	2	SOX4
0.000220697	0.131073	0.653	0.691	1	2	ZNF581
0.000285046	0.529629	0.529	0.403	1	2	ANKRD37
0.000358961	0.206195	0.746	0.828	1	2	KLF6
0.00080532	0.144288	0.55	0.483	1	2	ASGR1
0.000810025	-0.128196	0.995	0.841	1	2	TTK
0.00110389	0.128419	0.693	0.776	1	2	TUBA4A
0.00123367	0.125772	0.549	0.659	1	2	PTPRS
0.00137241	0.157048	0.933	0.915	1	2	ENO2
0.00247651	0.137096	0.835	0.836	1	2	GCC2
0.00262786	0.125444	0.998	0.98	1	2	PFKP
0.00289234	0.137411	0.598	0.663	1	2	EGR2
0.00492763	0.160368	0.529	0.427	1	2	TFPI
0.00619685	0.143084	0.828	0.877	1	2	MCL1
0.0066032	0.175153	0.987	0.991	1	2	SH3BGRL3
0.00702028	0.270312	0.581	0.663	1	2	DUSP1
0.00724154	0.186498	0.748	0.839	1	2	VEGFA
0.00824953	0.12726	0.944	0.934	1	2	RBFOX2
0	0.518271	0.999	0.972	0	3	PTTG1
0	0.510284	0.993	0.942	0	3	CDC20
0	0.498712	0.997	0.959	0	3	CCNB1
0	0.37121	0.991	0.911	0	3	CCNB2
0	0.367988	1	1	0	3	HSP90AA1
0	0.286542	1	1	0	3	JPT1
0	-0.195767	0.858	0.957	0	3	HAUS8
0	-0.288801	0.814	0.961	0	3	XRCC2
0	-0.322392	0.784	0.915	0	3	HJURP
0	-0.341271	0.996	0.999	0	3	XIST
0	-0.34721	0.591	0.908	0	3	FBXO5
0	-0.446975	0.669	0.871	0	3	HIST1H1B
0	-0.501428	0.647	0.916	0	3	CDK1
0	-0.733324	1	1	0	3	MALAT1
0	-1.37637	0.962	0.987	0	3	HIST1H4C
1.02795e-298	0.325907	0.999	0.975	5.13973e-295	3	CDKN3
9.75179e-298	-0.184247	0.799	0.924	4.8759e-294	3	ERCC6L
4.76765e-287	-0.32955	0.806	0.931	2.38383e-283	3	FAM111B
1.04236e-286	0.319639	0.987	0.914	5.21182e-283	3	DLGAP5
5.4128e-281	-0.20025	0.593	0.891	2.7064e-277	3	EXO1
1.62681e-274	-0.152586	0.535	0.864	8.13403e-271	3	STIL
6.47928e-273	-0.272006	0.811	0.955	3.23964e-269	3	BRCA1
1.53152e-272	-0.171361	0.597	0.882	7.65761e-269	3	MASTL
5.21426e-272	-0.219214	0.676	0.901	2.60713e-268	3	ESCO2
1.43998e-271	0.349566	1	0.999	7.1999e-268	3	TUBA1C
9.50868e-270	-0.247756	0.828	0.936	4.75434e-266	3	ASF1B
2.36391e-262	-0.276711	0.516	0.802	1.18196e-258	3	HIST1H1D
5.27924e-253	0.382973	1	0.999	2.63962e-249	3	UBE2S
1.25903e-252	-0.187521	0.645	0.883	6.29514e-249	3	CDCA5
9.95023e-250	-0.218577	0.69	0.828	4.97512e-246	3	PIF1
1.17039e-246	-0.162753	0.821	0.919	5.85193e-243	3	TCF19
7.23359e-244	0.279294	1	1	3.61679e-240	3	MARCKS
1.51854e-242	-0.129187	0.573	0.841	7.59268e-239	3	MXD3
2.16838e-240	0.277052	0.999	0.979	1.08419e-236	3	BIRC5
3.94895e-233	-0.323246	0.967	0.986	1.97447e-229	3	CHAF1A
2.3266e-232	-0.253943	0.937	0.978	1.1633e-228	3	ORC6
3.08547e-226	-0.197199	0.721	0.921	1.54274e-222	3	C21orf58
2.92994e-225	-0.172108	0.656	0.854	1.46497e-221	3	FAM83D
3.69402e-220	0.261655	1	0.999	1.84701e-216	3	ODC1
1.53892e-219	-0.224679	0.761	0.934	7.6946e-216	3	MCM10
3.99735e-219	0.210756	1	1	1.99867e-215	3	DYNLL1
1.12025e-215	-0.136825	0.586	0.854	5.60126e-212	3	E2F2
2.38015e-211	-0.241496	0.718	0.895	1.19008e-207	3	HIST1H1E
7.12243e-210	-0.370519	0.914	0.973	3.56122e-206	3	ATAD2
7.40402e-210	-0.244193	0.752	0.926	3.70201e-206	3	CDC6
1.96248e-208	-0.168296	0.676	0.879	9.81242e-205	3	CCNF
1.38046e-205	0.184076	1	1	6.90232e-202	3	RAN
5.0667e-203	-0.198865	0.679	0.896	2.53335e-199	3	KIFC1
4.049e-200	-0.174889	0.796	0.905	2.0245e-196	3	CKAP2L
3.06634e-196	-0.153168	0.814	0.91	1.53317e-192	3	PKMYT1
5.415e-196	-0.20546	0.716	0.914	2.7075e-192	3	DTL
1.9103e-193	0.262674	1	0.999	9.55151e-190	3	HMGB3
6.67681e-191	-0.142605	0.668	0.879	3.33841e-187	3	CENPL
6.93839e-189	-0.312733	0.948	0.978	3.46919e-185	3	CLSPN
1.30469e-188	-0.160217	0.629	0.889	6.52343e-185	3	BLM
2.4414e-186	-0.274788	0.84	0.955	1.2207e-182	3	SYT1
7.31959e-172	-0.182163	0.847	0.95	3.65979e-168	3	E2F1
1.81289e-171	0.210571	1	1	9.06445e-168	3	HSPE1
3.78575e-170	-0.244223	0.815	0.927	1.89288e-166	3	KIF23
3.16433e-169	0.196189	0.97	0.957	1.58217e-165	3	PNO1
2.14803e-168	-0.351272	0.6	0.822	1.07402e-164	3	HIST1H1C
2.0323e-164	0.213225	0.988	0.943	1.01615e-160	3	KIF4A
2.96814e-158	-0.228051	0.764	0.888	1.48407e-154	3	CDCA2
1.45438e-156	-0.185809	0.819	0.948	7.27192e-153	3	BARD1
2.05354e-151	-0.269314	0.984	0.996	1.02677e-147	3	USP1
3.81824e-151	-0.221308	0.897	0.969	1.90912e-147	3	FEN1
2.80485e-146	-0.162888	0.709	0.905	1.40242e-142	3	NCAPH
1.14766e-145	0.14848	1	1	5.73828e-142	3	PTMA
4.53249e-144	0.139307	0.849	0.809	2.26624e-140	3	AL118516.1
4.99036e-144	-0.172509	0.82	0.948	2.49518e-140	3	ATAD5
2.53798e-143	-0.161411	0.923	0.978	1.26899e-139	3	CUX1
1.56903e-142	-0.5689	0.767	0.886	7.84514e-139	3	NEAT1
1.98391e-142	-0.180431	0.863	0.963	9.91954e-139	3	MMS22L
1.7299e-136	-0.168041	0.874	0.942	8.64951e-133	3	CDC45
1.83042e-136	0.133327	0.998	0.992	9.15211e-133	3	HOMER3
4.60877e-133	0.20516	1	1	2.30439e-129	3	SFPQ
1.03014e-128	0.149469	0.999	0.989	5.15068e-125	3	CENPF
1.52042e-127	0.155661	1	1	7.6021e-124	3	SET
2.74287e-121	0.183415	0.983	0.939	1.37144e-117	3	PBK
1.19491e-120	0.148515	1	1	5.97457e-117	3	H3F3B
1.62963e-119	0.135105	0.92	0.913	8.14817e-116	3	MEIOB
1.80341e-119	-0.158828	0.772	0.888	9.01704e-116	3	NCKAP5
2.66864e-119	-0.218344	0.874	0.94	1.33432e-115	3	ANLN
4.01909e-119	0.161542	1	1	2.00955e-115	3	H2AFZ
8.80313e-118	-0.134682	0.684	0.824	4.40157e-114	3	HIST2H2AC
1.0519e-117	0.268471	0.998	0.995	5.25949e-114	3	HSPA5
5.37498e-115	0.185958	1	1	2.68749e-111	3	HSPD1
6.95321e-115	-0.134371	0.784	0.897	3.4766e-111	3	CDKN2D
3.3793e-114	-0.13257	0.703	0.891	1.68965e-110	3	CEP152
9.00371e-114	-0.169417	0.921	0.975	4.50185e-110	3	NCAPD3
1.56073e-113	0.16771	1	0.999	7.80364e-110	3	SRSF7
1.84389e-112	-0.18083	0.899	0.96	9.21946e-109	3	KANK2
7.02645e-112	0.161942	1	1	3.51323e-108	3	CYCS
3.10613e-111	-0.162862	0.864	0.952	1.55306e-107	3	CDT1
2.38966e-110	0.166349	0.999	0.996	1.19483e-106	3	STIP1
1.4383e-109	0.151988	1	1	7.19151e-106	3	NUCKS1
1.92349e-109	0.184343	1	0.998	9.61745e-106	3	CALM2
6.7556e-109	-0.148132	0.816	0.919	3.3778e-105	3	RAD51AP1
2.99872e-107	0.153732	1	0.999	1.49936e-103	3	RTN4
1.0003e-105	0.139461	0.937	0.892	5.00152e-102	3	PRR11
1.02271e-105	-0.176077	0.908	0.969	5.11353e-102	3	POLD3
5.02444e-105	-0.14814	0.726	0.886	2.51222e-101	3	ARHGAP11A
1.93349e-104	0.166405	1	0.996	9.66746e-101	3	DDX21
2.8281e-103	-0.23564	0.971	0.988	1.41405e-99	3	HELLS
1.1127e-102	-0.144872	0.801	0.917	5.56352e-99	3	CDCA4
1.27153e-101	0.128205	0.908	0.882	6.35766e-98	3	BUB1
3.88515e-101	-0.155491	0.908	0.967	1.94257e-97	3	RBBP8
3.99722e-101	-0.194926	0.951	0.982	1.99861e-97	3	GMNN
6.65243e-101	-0.130719	0.761	0.918	3.32622e-97	3	PSMC3IP
7.67342e-101	0.149913	1	1	3.83671e-97	3	RANBP1
3.39919e-100	-0.201702	0.966	0.986	1.6996e-96	3	DBF4
5.09086e-99	-0.196381	0.897	0.943	2.54543e-95	3	CCDC14
5.11701e-99	0.14353	1	0.999	2.5585e-95	3	GLRX5
4.64186e-98	-0.131986	0.81	0.94	2.32093e-94	3	AGAP1
8.58356e-98	-0.13859	0.846	0.914	4.29178e-94	3	TNFRSF12A
8.1235e-97	-0.138376	0.891	0.967	4.06175e-93	3	ZFHX4
9.54195e-96	0.184484	0.995	0.992	4.77098e-92	3	CHORDC1
6.92577e-95	0.170043	1	0.998	3.46289e-91	3	DDX39A
8.76661e-93	0.134721	0.965	0.874	4.3833e-89	3	ARL6IP1
1.37194e-92	0.166238	0.996	0.995	6.85972e-89	3	FKBP4
2.70487e-91	-0.126319	0.891	0.935	1.35243e-87	3	IER5L
1.46218e-89	-0.201829	0.94	0.975	7.31092e-86	3	CDKN2C
1.51749e-89	-0.199923	0.999	0.999	7.58747e-86	3	UBC
5.19199e-87	0.142607	1	0.997	2.596e-83	3	HNRNPH3
6.66998e-84	0.149297	1	0.997	3.33499e-80	3	KIF5B
1.01456e-83	0.12723	0.985	0.955	5.07278e-80	3	TPX2
3.71697e-82	0.158038	0.993	0.985	1.85849e-78	3	HSPH1
8.62805e-81	-0.165779	0.94	0.981	4.31403e-77	3	UHRF1
3.33214e-80	-0.196829	0.996	0.998	1.66607e-76	3	NFIC
6.90481e-80	0.142703	0.965	0.917	3.4524e-76	3	NUDT11
9.56601e-80	0.147392	1	0.998	4.78301e-76	3	ANP32E
1.54583e-79	0.134901	0.999	0.997	7.72916e-76	3	PPA1
2.06782e-79	0.147327	1	0.998	1.03391e-75	3	PTMS
2.99576e-79	0.133735	0.996	0.994	1.49788e-75	3	CBX1
3.06119e-79	-0.128617	0.886	0.932	1.5306e-75	3	ZFHX3
5.33414e-79	0.131777	1	1	2.66707e-75	3	ANP32B
6.65512e-79	0.128037	0.925	0.903	3.32756e-75	3	HMMR
8.1522e-78	0.132068	0.996	0.993	4.0761e-74	3	PPP2R5E
2.55355e-77	0.125979	1	1	1.27677e-73	3	CCT5
1.47148e-76	-0.233479	0.991	0.993	7.35742e-73	3	MCM3
2.79477e-75	0.134199	0.954	0.936	1.39738e-71	3	MZT1
8.39588e-75	-0.163546	0.987	0.995	4.19794e-71	3	MAP1A
1.79238e-74	-0.188023	0.801	0.931	8.9619e-71	3	MIS18BP1
4.46037e-74	0.144543	1	1	2.23018e-70	3	HMGN2
1.51891e-73	0.138403	1	0.998	7.59455e-70	3	CKS1B
5.66857e-73	-0.198215	0.75	0.896	2.83428e-69	3	AURKB
9.40913e-72	-0.167948	0.956	0.988	4.70457e-68	3	ASAP1
3.16192e-71	-0.179126	0.82	0.895	1.58096e-67	3	CDCA8
5.51622e-71	-0.144975	0.902	0.973	2.75811e-67	3	NUP62
8.66448e-71	-0.182749	0.99	0.996	4.33224e-67	3	EZH2
1.32038e-70	-0.154698	0.774	0.905	6.60189e-67	3	TK1
3.32568e-70	0.130336	0.999	0.999	1.66284e-66	3	BASP1
3.87086e-69	0.130262	0.976	0.963	1.93543e-65	3	MEX3A
3.94679e-68	0.159596	1	0.999	1.97339e-64	3	TUBB4B
2.71908e-67	0.126799	1	0.998	1.35954e-63	3	CACYBP
2.95433e-67	0.130502	1	1	1.47716e-63	3	RHEB
1.18381e-65	-0.231815	0.991	0.991	5.91906e-62	3	PCNA
2.4351e-62	-0.140322	0.91	0.971	1.21755e-58	3	RFC4
3.4226e-62	0.126024	0.968	0.975	1.7113e-58	3	LYAR
2.59045e-60	-0.136851	0.964	0.98	1.29523e-56	3	GINS2
3.1486e-60	-0.288785	0.933	0.932	1.5743e-56	3	ID1
1.23661e-59	-0.432399	0.883	0.939	6.18303e-56	3	UBE2C
1.75371e-58	-0.176473	0.984	0.991	8.76857e-55	3	UBE2T
2.54829e-58	-0.136768	0.91	0.951	1.27414e-54	3	NTNG1
3.64072e-55	-0.14329	0.943	0.975	1.82036e-51	3	OLFM2
3.81682e-55	-0.192604	0.979	0.986	1.90841e-51	3	SPARC
9.60301e-55	-0.151811	0.906	0.959	4.80151e-51	3	MCM5
2.37091e-52	-0.150296	0.868	0.923	1.18545e-48	3	SOX6
4.25692e-52	-0.143999	0.986	0.99	2.12846e-48	3	RFC2
1.52926e-48	-0.132695	0.924	0.972	7.64629e-45	3	MCM6
4.22806e-47	-0.163096	0.908	0.943	2.11403e-43	3	TXNIP
4.10261e-46	-0.139569	0.88	0.948	2.0513e-42	3	H2AFX
1.17325e-44	-0.145573	0.925	0.963	5.86626e-41	3	PHIP
3.34114e-43	-0.172087	0.925	0.964	1.67057e-39	3	MFAP4
3.04914e-42	-0.156406	0.982	0.989	1.52457e-38	3	MCM4
3.87916e-39	-0.185919	0.899	0.93	1.93958e-35	3	NDC80
7.14183e-39	-0.157981	0.999	0.999	3.57091e-35	3	SMC1A
8.12909e-39	-0.161482	0.877	0.93	4.06454e-35	3	KIF11
2.182e-38	-0.128624	0.913	0.97	1.091e-34	3	TRIM56
1.92045e-36	-0.134389	0.762	0.883	9.60223e-33	3	CKAP2
1.77647e-35	-0.157327	0.825	0.914	8.88235e-32	3	GTSE1
9.98968e-33	-0.12503	0.837	0.85	4.99484e-29	3	DLG2
1.08055e-32	-0.125693	0.791	0.857	5.40276e-29	3	CCDC171
4.58036e-32	-0.223259	0.999	0.998	2.29018e-28	3	ID3
5.2559e-32	-0.146589	1	1	2.62795e-28	3	GNAS
8.26833e-32	-0.125344	0.982	0.993	4.13416e-28	3	RIF1
5.95026e-30	-0.14094	0.968	0.956	2.97513e-26	3	RBM11
6.43857e-30	-0.14977	0.991	0.996	3.21929e-26	3	MSN
6.95581e-30	-0.150714	0.642	0.699	3.4779e-26	3	HSPA1A
4.43687e-29	-0.146872	0.94	0.907	2.21843e-25	3	DNAJB1
7.27421e-29	-0.1431	0.999	1	3.6371e-25	3	ZC3H13
4.03426e-28	-0.217244	0.815	0.867	2.01713e-24	3	CRABP1
5.35746e-28	-0.131438	0.996	0.995	2.67873e-24	3	JUND
1.24802e-27	-0.133692	0.944	0.971	6.24009e-24	3	COL1A2
6.79532e-27	-0.144561	1	1	3.39766e-23	3	FTH1
2.63999e-26	-0.126082	0.789	0.888	1.32e-22	3	CENPA
4.86242e-25	-0.228811	0.565	0.432	2.43121e-21	3	G0S2
3.73764e-24	-0.152066	0.994	0.991	1.86882e-20	3	SH3BGRL3
5.88898e-24	-0.14946	0.994	0.99	2.94449e-20	3	TRPM4
2.09019e-21	-0.18459	0.791	0.786	1.0451e-17	3	TNFAIP6
5.80847e-20	-0.159337	0.994	0.994	2.90423e-16	3	FN1
8.00446e-20	-0.139516	0.795	0.823	4.00223e-16	3	KLF6
1.62582e-19	-0.144843	0.582	0.667	8.1291e-16	3	NRN1
1.90644e-19	-0.158233	0.771	0.796	9.53221e-16	3	RNF213
8.31321e-19	-0.192438	0.726	0.706	4.1566e-15	3	CYR61
3.17775e-18	-0.129154	0.402	0.525	1.58888e-14	3	HIST1H2AC
1.71498e-17	-0.1418	0.64	0.69	8.57492e-14	3	ARID5B
2.39092e-17	-0.164305	0.954	0.966	1.19546e-13	3	PGLYRP2
1.90517e-16	-0.127952	1	0.999	9.52587e-13	3	ITM2A
1.24572e-15	-0.133519	0.812	0.885	6.22862e-12	3	AURKA
4.19238e-12	-0.148848	0.356	0.486	2.09619e-08	3	CRYAB
3.62255e-11	-0.133742	0.577	0.583	1.81128e-07	3	GADD45B
1.12119e-09	-0.129686	0.82	0.838	5.60597e-06	3	IGFBP4
5.76802e-08	-0.172865	0.961	0.963	0.000288401	3	NUSAP1
2.58136e-07	-0.130533	0.097	0.209	0.00129068	3	CCL7
7.0219e-07	-0.126143	0.885	0.867	0.00351095	3	BTG2
1.03737e-06	-0.176953	0.988	0.99	0.00518687	3	S100A10
4.29327e-06	-0.195051	0.996	0.982	0.0214663	3	TOP2A
6.43441e-06	-0.135986	0.574	0.573	0.032172	3	LINC00659
7.45572e-05	-0.146519	0.376	0.43	0.372786	3	ZFP36
0.000155661	-0.127144	0.82	0.869	0.778304	3	ISG15
0.000931385	-0.142292	0.704	0.651	1	3	DUSP1
0	1.52974	1	0.983	0	4	HIST1H4C
0	0.90065	0.998	0.84	0	4	HIST1H1B
0	0.6644	0.995	0.786	0	4	HIST1H1C
0	0.618295	0.999	0.962	0	4	RRM2
0	0.589334	1	0.967	0	4	MKI67
0	0.586549	0.959	0.761	0	4	HIST1H1D
0	0.559213	0.993	0.869	0	4	HIST1H1E
0	0.515943	1	0.965	0	4	ATAD2
0	0.487843	1	0.993	0	4	PCLAF
0	0.477208	0.999	0.974	0	4	CLSPN
0	0.474316	1	0.994	0	4	TYMS
0	0.465095	1	0.96	0	4	NUSAP1
0	0.453951	1	0.981	0	4	TOP2A
0	0.450199	0.999	0.966	0	4	ZWINT
0	0.439895	0.998	0.883	0	4	CDK1
0	0.415409	1	0.965	0	4	HMGB2
0	0.411869	0.999	0.991	0	4	PCNA
0	0.409477	0.999	0.986	0	4	HELLS
0	0.397993	1	1	0	4	DNMT1
0	0.397366	1	0.99	0	4	UBE2T
0	0.388768	0.998	0.926	0	4	NCAPG
0	0.388254	0.994	0.871	0	4	FBXO5
0	0.383071	1	0.996	0	4	DUT
0	0.380248	0.999	0.928	0	4	ANLN
0	0.376891	0.954	0.799	0	4	HIST2H2AC
0	0.372506	0.988	0.872	0	4	ESCO2
0	0.370411	1	0.999	0	4	SMC1A
0	0.367752	0.996	0.873	0	4	AURKB
0	0.364407	0.999	0.921	0	4	NDC80
0	0.364098	0.996	0.919	0	4	KIF11
0	0.359675	0.996	0.92	0	4	ASF1B
0	0.355621	0.999	0.98	0	4	SYNE2
0	0.355327	0.993	0.896	0	4	HJURP
0	0.350306	0.996	0.931	0	4	CDC45
0	0.347386	1	0.992	0	4	SMC4
0	0.346204	0.999	0.968	0	4	NCAPD3
0	0.339743	1	0.995	0	4	USP1
0	0.336099	1	0.977	0	4	MYBL2
0	0.331265	0.994	0.899	0	4	GTSE1
0	0.324309	0.985	0.852	0	4	CDCA5
0	0.319835	1	0.989	0	4	DHFR
0	0.317794	0.992	0.938	0	4	BRCA1
0	0.313883	0.999	0.983	0	4	CHAF1A
0	0.312227	1	0.995	0	4	TMEM106C
0	0.305804	0.996	0.934	0	4	DIAPH3
0	0.305674	1	0.998	0	4	TMPO
0	0.300008	0.999	0.989	0	4	RFC2
0	0.297499	0.999	0.994	0	4	RRM1
0	0.296001	0.986	0.886	0	4	TK1
0	0.293233	0.986	0.904	0	4	RAD51AP1
0	0.284515	0.986	0.901	0	4	SPC25
0	0.283801	0.98	0.868	0	4	KIFC1
0	0.282969	0.979	0.879	0	4	NCAPH
0	0.28265	0.994	0.956	0	4	CENPU
0	0.281457	0.998	0.961	0	4	POLD3
0	0.27777	0.983	0.897	0	4	C21orf58
0	0.27756	0.999	0.929	0	4	UBE2C
0	0.276216	0.988	0.911	0	4	KIF23
0	0.274992	0.996	0.958	0	4	RBBP8
0	0.274704	0.995	0.901	0	4	KIF2C
0	0.273721	0.987	0.919	0	4	MND1
0	0.270715	0.988	0.896	0	4	KNL1
0	0.270092	0.987	0.915	0	4	MELK
0	0.264404	0.975	0.895	0	4	PKMYT1
0	0.2596	0.988	0.929	0	4	SPC24
0	0.257238	0.983	0.904	0	4	TCF19
0	0.256715	0.977	0.869	0	4	CDCA2
0	0.254995	0.979	0.901	0	4	CDCA4
0	0.242299	0.984	0.918	0	4	POLA1
0	0.238648	0.986	0.888	0	4	CKAP2L
0	0.237795	0.985	0.907	0	4	ERCC6L
0	0.221953	0.929	0.805	0	4	RAD54L
0	0.221065	0.949	0.825	0	4	STIL
0	0.195201	0.934	0.808	0	4	MXD3
0	0.159244	0.963	0.884	0	4	CENPI
0	0.125542	0.878	0.758	0	4	HIST1H3G
0	-0.315555	1	1	0	4	JPT1
1.87847e-307	0.299585	1	0.994	9.39237e-304	4	MCM7
2.17656e-307	0.240577	0.965	0.856	1.08828e-303	4	EXO1
2.94878e-307	0.323493	1	0.996	1.47439e-303	4	SMC2
4.27864e-304	0.244021	0.959	0.858	2.13932e-300	4	BLM
5.06371e-302	0.163196	0.854	0.631	2.53185e-298	4	HIST1H2AG
4.35081e-295	0.253805	0.998	0.917	2.1754e-291	4	CCNA2
1.8013e-294	0.203034	0.989	0.945	9.00651e-291	4	HAUS8
2.64958e-294	0.196437	0.978	0.879	1.32479e-290	4	CDKN2D
4.31022e-293	0.258539	1	0.995	2.15511e-289	4	LMNB2
3.09236e-291	0.186988	0.98	0.913	1.54618e-287	4	SKA1
7.44372e-291	0.176485	0.963	0.868	3.72186e-287	4	SHCBP1
2.5758e-287	0.237724	0.992	0.936	1.2879e-283	4	FOXM1
2.81275e-283	0.216944	0.987	0.88	1.40637e-279	4	CDCA8
7.19975e-283	-0.209957	0.988	0.993	3.59988e-279	4	HOMER3
9.4405e-275	0.252223	1	0.973	4.72025e-271	4	ORC6
3.03546e-274	0.24882	0.994	0.904	1.51773e-270	4	NUF2
1.31127e-272	0.234837	0.99	0.95	6.55633e-269	4	FANCI
1.01071e-271	0.209937	0.976	0.912	5.05355e-268	4	GINS1
4.27996e-267	0.239716	1	0.999	2.13998e-263	4	XIST
7.59303e-261	0.226235	0.929	0.824	3.79652e-257	4	KIF15
1.1944e-259	0.217417	0.97	0.886	5.972e-256	4	MCM8
2.14945e-259	0.261177	0.999	0.97	1.07472e-255	4	DNAJC9
1.75684e-258	0.2459	1	1	8.78422e-255	4	DEK
1.06981e-256	0.252799	0.999	0.978	5.34905e-253	4	GMNN
1.19616e-256	0.185531	0.86	0.761	5.98079e-253	4	E2F8
4.52176e-254	0.192869	0.943	0.85	2.26088e-250	4	MASTL
7.1006e-253	0.165115	0.908	0.826	3.5503e-249	4	TMPO-AS1
2.39562e-252	0.242358	0.997	0.983	1.19781e-248	4	DBF4
1.31779e-251	0.1796	0.998	0.934	6.58893e-248	4	ASPM
7.6251e-249	0.136609	0.994	0.988	3.81255e-245	4	NPTX2
8.2962e-248	0.207653	0.98	0.88	4.1481e-244	4	BUB1B
7.86218e-246	0.150807	0.988	0.953	3.93109e-242	4	MORC4
2.03042e-244	0.297198	0.984	0.914	1.01521e-240	4	FAM111B
3.80505e-244	0.239815	0.994	0.96	1.90252e-240	4	FEN1
1.04434e-242	0.205251	0.983	0.894	5.22171e-239	4	TACC3
1.73148e-242	0.256111	0.993	0.945	8.65739e-239	4	XRCC2
4.595e-242	0.168194	0.95	0.854	2.2975e-238	4	CCNF
2.59613e-241	0.20439	0.973	0.905	1.29806e-237	4	CENPK
4.27559e-241	0.350816	1	1	2.13779e-237	4	MALAT1
4.50929e-236	0.194118	0.965	0.894	2.25465e-232	4	NCAPG2
1.50314e-233	0.188911	0.999	0.968	7.5157e-230	4	SGO2
8.78122e-233	0.191161	0.973	0.897	4.39061e-229	4	RACGAP1
1.65476e-231	0.254143	1	1	8.27382e-228	4	PRKDC
1.8599e-231	0.226049	0.999	0.954	9.29952e-228	4	TPX2
2.55473e-229	0.147367	0.969	0.895	1.27737e-225	4	FANCB
1.51537e-228	0.144336	0.873	0.797	7.57686e-225	4	KIF18B
1.63711e-227	0.169083	0.981	0.91	8.18553e-224	4	CEP55
7.61431e-227	0.212678	0.985	0.936	3.80715e-223	4	TXNIP
3.58374e-226	0.170569	0.939	0.854	1.79187e-222	4	CENPL
1.09047e-224	0.217613	0.994	0.963	5.45235e-221	4	RFC4
2.27524e-222	0.227104	0.995	0.938	1.13762e-218	4	PBK
5.32663e-220	-0.343402	1	0.998	2.66332e-216	4	PTMS
8.40882e-220	0.224875	1	0.999	4.20441e-216	4	SIVA1
8.02397e-217	0.230991	1	0.997	4.01198e-213	4	SMC3
1.02375e-216	0.229002	0.989	0.938	5.11874e-213	4	H2AFX
1.08689e-215	0.223736	0.979	0.905	5.43447e-212	4	CDC6
1.57967e-214	0.192186	0.994	0.964	7.89837e-211	4	NSD2
2.56369e-212	0.190498	0.944	0.868	1.28185e-208	4	CEP152
2.64193e-212	0.169166	0.956	0.865	1.32097e-208	4	ARHGAP11A
4.01517e-212	0.21055	0.983	0.914	2.00759e-208	4	MCM10
6.55322e-212	0.175684	0.973	0.899	3.27661e-208	4	PSMC3IP
1.10176e-209	0.230573	0.999	0.994	5.50878e-206	4	RPA2
2.77183e-209	0.280986	0.999	0.987	1.38591e-205	4	MCM4
1.47657e-208	0.163029	0.939	0.863	7.38284e-205	4	INCENP
2.04456e-208	0.170101	0.947	0.884	1.02228e-204	4	DSCC1
1.24747e-207	0.223699	0.944	0.869	6.23736e-204	4	BRCA2
2.53322e-205	0.267335	1	0.992	1.26661e-201	4	MCM3
3.54781e-204	0.199339	0.986	0.932	1.77391e-200	4	ATAD5
1.34044e-202	0.179743	1	0.942	6.70222e-199	4	KIF4A
4.48257e-201	0.1687	0.926	0.835	2.24129e-197	4	SKA3
2.40245e-200	0.158832	0.92	0.823	1.20122e-196	4	E2F2
2.95743e-199	0.193122	0.99	0.932	1.47872e-195	4	BARD1
6.00619e-195	0.213838	0.994	0.951	3.00309e-191	4	MMS22L
9.51763e-193	0.200921	0.991	0.967	4.75882e-189	4	MSH2
1.40999e-191	0.199977	0.997	0.977	7.04997e-188	4	GINS2
1.88943e-190	0.174229	1	1	9.44713e-187	4	TUBB
4.46923e-190	0.171583	0.951	0.863	2.23462e-186	4	MGME1
1.22491e-189	0.16778	1	0.989	6.12454e-186	4	CENPF
3.67982e-186	0.195021	0.998	0.976	1.83991e-182	4	CEP78
1.98065e-184	0.133559	0.895	0.801	9.90324e-181	4	RECQL4
1.45563e-183	0.174922	0.983	0.942	7.27815e-180	4	CENPM
2.13132e-183	0.166474	0.97	0.927	1.06566e-179	4	CCP110
6.84452e-183	0.164805	0.954	0.872	3.42226e-179	4	SLC20A1
4.93674e-179	0.182274	0.996	0.971	2.46837e-175	4	SUZ12
1.10903e-178	0.159583	0.964	0.907	5.54513e-175	4	RFC5
3.09117e-178	0.167289	0.946	0.869	1.54559e-174	4	LIG1
2.29255e-177	0.130536	0.934	0.848	1.14628e-173	4	TTK
4.71429e-174	0.173333	0.99	0.957	2.35714e-170	4	CHEK1
7.79071e-174	0.208594	0.988	0.914	3.89535e-170	4	MIS18BP1
2.21356e-173	0.194167	0.996	0.988	1.10678e-169	4	ITGB3BP
9.00736e-173	0.200164	1	1	4.50368e-169	4	BAZ1B
1.27937e-171	0.196057	0.999	0.995	6.39686e-168	4	WDR34
7.77292e-171	0.164799	1	0.999	3.88646e-167	4	CENPX
1.40627e-168	-0.346888	0.954	0.962	7.03136e-165	4	BCL11B
8.44427e-167	0.169885	0.982	0.944	4.22213e-163	4	SAC3D1
2.4241e-166	0.141045	0.903	0.826	1.21205e-162	4	SGO1
2.02949e-165	0.133759	0.936	0.865	1.01475e-161	4	TEDC1
7.85201e-165	0.133133	0.853	0.78	3.92601e-161	4	POLQ
2.62301e-164	0.125606	0.916	0.831	1.3115e-160	4	DNA2
5.72291e-164	0.164884	0.978	0.908	2.86145e-160	4	KIF22
9.33149e-164	-0.369542	1	1	4.66575e-160	4	VIM
6.70699e-163	0.163868	0.99	0.951	3.3535e-159	4	KIF20B
7.03244e-163	0.134842	0.916	0.852	3.51622e-159	4	CENPO
1.4613e-162	0.160973	0.961	0.9	7.30648e-159	4	PRIM1
1.14198e-160	0.195041	0.999	0.994	5.70988e-157	4	HSPB11
4.89585e-160	0.147287	0.986	0.95	2.44793e-156	4	IMPA2
3.15505e-159	0.194715	1	0.997	1.57753e-155	4	SUPT16H
3.51136e-159	0.139521	0.948	0.891	1.75568e-155	4	CIP2A
9.77381e-159	0.154851	0.973	0.863	4.8869e-155	4	CKAP2
1.54155e-158	0.1669	0.998	0.987	7.70775e-155	4	TUBG1
2.09591e-156	0.142259	0.963	0.883	1.04796e-152	4	ECT2
2.51547e-155	0.183158	0.997	0.987	1.25774e-151	4	LMNB1
4.3778e-155	0.159132	0.963	0.908	2.1889e-151	4	TIMELESS
2.80352e-154	0.14777	0.959	0.899	1.40176e-150	4	DSN1
4.83554e-154	0.175038	0.997	0.981	2.41777e-150	4	ACYP1
7.25771e-153	0.165801	0.993	0.97	3.62885e-149	4	CDKN2C
1.56375e-152	0.161278	0.988	0.944	7.81873e-149	4	WDR76
1.69966e-151	-0.381456	0.978	0.974	8.49829e-148	4	PTTG1
3.22319e-151	0.158389	0.998	0.98	1.6116e-147	4	CMC2
5.477e-151	0.143583	0.957	0.914	2.7385e-147	4	NUP155
2.8552e-150	0.140097	0.903	0.829	1.4276e-146	4	JADE1
1.26796e-149	0.162643	0.985	0.94	6.33982e-146	4	CDT1
2.20529e-149	0.179123	0.994	0.97	1.10265e-145	4	MAD2L1
5.63217e-147	0.170366	0.998	0.986	2.81608e-143	4	CCDC34
2.05061e-145	0.135789	0.939	0.846	1.02531e-141	4	MPHOSPH9
3.13454e-145	0.139576	0.986	0.95	1.56727e-141	4	CHAF1B
9.02504e-145	0.141855	0.965	0.912	4.51252e-141	4	TRIP13
1.7907e-144	0.148341	0.985	0.951	8.95349e-141	4	TTF2
1.45836e-143	0.158532	1	0.996	7.29181e-140	4	SUGP2
1.83975e-143	-0.373483	0.968	0.944	9.19874e-140	4	LMNA
8.19051e-143	0.174956	0.997	0.979	4.09526e-139	4	SRRT
9.63483e-143	0.139368	0.931	0.868	4.81741e-139	4	FANCA
1.09031e-142	0.134276	0.961	0.916	5.45157e-139	4	POLA2
1.61831e-142	0.158023	0.995	0.968	8.09155e-139	4	TFDP1
2.5573e-142	0.129488	0.951	0.873	1.27865e-138	4	PRC1
3.16212e-141	-0.233106	0.893	0.946	1.58106e-137	4	KDM5B
3.06465e-140	0.176781	1	0.995	1.53233e-136	4	DTYMK
2.85964e-138	-0.235307	1	1	1.42982e-134	4	MARCKS
1.68722e-137	-0.163712	0.918	0.963	8.43611e-134	4	ZNF91
3.12269e-137	0.13185	0.948	0.907	1.56134e-133	4	GMEB1
7.05744e-137	0.155403	0.953	0.868	3.52872e-133	4	EMP2
2.16127e-136	0.191399	0.997	0.975	1.08064e-132	4	UHRF1
5.6083e-135	0.13003	0.914	0.843	2.80415e-131	4	KNTC1
3.65858e-133	0.142127	0.982	0.948	1.82929e-129	4	NFATC2IP
4.3715e-133	0.169195	0.999	0.994	2.18575e-129	4	MTHFD1
1.57124e-131	0.127236	0.965	0.924	7.85618e-128	4	PKNOX1
1.89847e-128	0.142538	0.981	0.947	9.49236e-125	4	TOPBP1
2.94104e-127	0.14374	0.973	0.924	1.47052e-123	4	CDK5RAP2
3.6487e-125	0.138798	0.991	0.966	1.82435e-121	4	EXOSC9
1.58287e-122	0.135827	0.974	0.939	7.91433e-119	4	ICMT
3.12846e-122	0.207209	0.946	0.902	1.56423e-118	4	PEG10
1.85553e-121	0.135868	0.993	0.973	9.27763e-118	4	MIS18A
5.74673e-121	0.14979	0.988	0.937	2.87336e-117	4	E2F1
3.99342e-120	-0.143377	0.964	0.974	1.99671e-116	4	SLC6A8
2.16201e-119	0.165152	0.996	0.968	1.081e-115	4	VRK1
2.63774e-118	0.149967	0.998	0.984	1.31887e-114	4	SMCHD1
2.92322e-117	0.161031	1	0.999	1.46161e-113	4	STAG2
3.40627e-117	0.153988	0.999	0.996	1.70313e-113	4	XPO1
7.77414e-115	-0.236249	0.96	0.962	3.88707e-111	4	PCDH17
1.45115e-113	0.127659	0.994	0.978	7.25577e-110	4	CTPS1
1.49745e-111	0.134315	0.945	0.907	7.48726e-108	4	PCNT
3.18538e-111	0.161391	0.989	0.966	1.59269e-107	4	MCM6
1.46909e-107	0.132807	1	0.999	7.34544e-104	4	SRSF4
1.34777e-104	0.142037	0.999	0.999	6.73887e-101	4	GGCT
4.68371e-104	0.127267	0.954	0.922	2.34186e-100	4	NETO2
1.29371e-103	0.134441	0.999	0.99	6.46853e-100	4	CYB5A
3.75159e-103	0.12518	0.932	0.891	1.87579e-99	4	WDHD1
7.02797e-102	0.140044	0.994	0.934	3.51398e-98	4	CCDC14
1.92394e-99	0.140844	1	0.997	9.61972e-96	4	RPA3
4.74828e-99	0.146443	0.997	0.991	2.37414e-95	4	RIF1
1.52137e-97	-0.224329	0.953	0.941	7.60687e-94	4	SNHG8
1.06248e-92	0.163409	0.954	0.912	5.31239e-89	4	TEX15
1.17407e-92	0.128003	1	1	5.87033e-89	4	HNRNPAB
1.94852e-91	0.128888	1	1	9.74258e-88	4	RANBP1
3.93294e-88	0.141514	0.993	0.956	1.96647e-84	4	PHIP
3.17591e-87	0.13942	1	0.996	1.58796e-83	4	PSIP1
4.9547e-87	0.137474	1	0.998	2.47735e-83	4	NFIC
2.35775e-79	-0.195833	0.999	0.998	1.17888e-75	4	CDH11
1.13852e-78	-0.21731	0.938	0.966	5.6926e-75	4	MEX3A
1.9359e-78	-0.175739	1	0.997	9.67948e-75	4	PPA1
2.08055e-73	-0.193105	0.703	0.503	1.04027e-69	4	AREG
1.73465e-72	-0.191388	0.998	0.999	8.67325e-69	4	RTN4
1.27093e-70	0.135389	0.999	0.987	6.35467e-67	4	PCM1
3.6028e-69	-0.165619	1	1	1.8014e-65	4	PPP1R14B
1.39484e-65	0.131289	1	0.995	6.97422e-62	4	PHGDH
1.56164e-65	-0.134084	0.999	0.997	7.80819e-62	4	OLFML3
1.53287e-62	-0.139879	1	1	7.66437e-59	4	TMSB10
2.18749e-61	-0.4524	0.893	0.881	1.09375e-57	4	LGALS1
9.3275e-61	-0.364507	0.997	0.995	4.66375e-57	4	HSPA5
4.37037e-60	-0.191445	0.929	0.957	2.18518e-56	4	MIDN
8.19018e-60	-0.198255	1	0.999	4.09509e-56	4	BASP1
3.77065e-58	-0.12978	0.963	0.979	1.88532e-54	4	ZNF431
2.00815e-57	-0.160086	1	1	1.00408e-53	4	LDHA
4.7991e-55	-0.187572	0.968	0.951	2.39955e-51	4	TAF1D
1.865e-49	-0.172649	0.974	0.942	9.325e-46	4	SNHG7
3.70276e-49	-0.164106	0.999	0.999	1.85138e-45	4	HMGB3
1.27375e-47	-0.212066	0.949	0.967	6.36877e-44	4	SOX11
6.31175e-44	-0.160101	0.991	0.981	3.15587e-40	4	EMP3
2.20369e-43	-0.148974	0.999	0.997	1.10185e-39	4	MAP1B
1.32344e-41	-0.167643	0.771	0.818	6.6172e-38	4	XBP1
3.48745e-41	-0.141852	0.999	0.999	1.74372e-37	4	MYL12A
1.07849e-40	-0.21106	0.994	0.983	5.39245e-37	4	ANXA1
1.36201e-40	-0.152461	0.999	1	6.81003e-37	4	EBNA1BP2
1.56643e-40	-0.138069	0.999	0.999	7.83214e-37	4	KRT10
1.75892e-40	-0.228106	1	1	8.79462e-37	4	TUBA1A
1.49263e-35	-0.137522	0.885	0.883	7.46317e-32	4	TNC
2.93823e-35	-0.203006	1	0.999	1.46912e-31	4	TUBA1C
1.54812e-34	-0.15598	0.999	0.998	7.74061e-31	4	MAGED1
3.35813e-33	-0.166628	0.996	0.996	1.67906e-29	4	PGM2L1
1.24586e-32	-0.137348	0.937	0.948	6.22931e-29	4	HAP1
1.33823e-32	-0.131677	0.886	0.854	6.69116e-29	4	DDAH2
1.36934e-32	-0.222418	0.978	0.984	6.84672e-29	4	S100A11
1.85083e-32	-0.157473	0.999	0.999	9.25417e-29	4	ENAH
5.24613e-32	-0.149241	0.934	0.939	2.62307e-28	4	NR0B1
5.47609e-32	-0.147745	0.986	0.951	2.73804e-28	4	RPS27L
9.57659e-32	-0.151898	1	0.996	4.7883e-28	4	HSPB1
1.44068e-31	-0.205905	0.992	0.969	7.20342e-28	4	ID2
3.5204e-30	-0.157019	1	0.999	1.7602e-26	4	SRSF7
1.10617e-29	-0.1334	0.934	0.931	5.53087e-26	4	AHNAK
3.03633e-29	-0.138249	1	1	1.51816e-25	4	RAB13
1.10626e-28	-0.130773	0.988	0.986	5.53131e-25	4	CCDC85B
1.07071e-27	-0.154311	0.989	0.981	5.35353e-24	4	SOX2
2.24562e-27	-0.134941	0.884	0.897	1.12281e-23	4	MDFI
2.53678e-27	-0.127219	0.798	0.844	1.26839e-23	4	MSMO1
2.03668e-26	-0.126028	0.978	0.968	1.01834e-22	4	COL1A2
3.22479e-26	-0.293423	0.562	0.433	1.6124e-22	4	G0S2
1.46358e-24	-0.132207	0.994	0.994	7.31792e-21	4	HDGF
7.34852e-24	-0.187751	0.918	0.918	3.67426e-20	4	CCNB2
1.36569e-23	-0.129915	0.149	0.204	6.82847e-20	4	CCL7
2.78666e-22	-0.132792	0.943	0.897	1.39333e-18	4	PRNP
9.55978e-22	-0.152977	0.904	0.791	4.77989e-18	4	MT2A
5.34335e-21	-0.129636	0.975	0.977	2.67167e-17	4	RCOR1
7.20909e-21	-0.16437	0.318	0.435	3.60454e-17	4	ZFP36
1.98661e-20	-0.137911	0.693	0.69	9.93305e-17	4	LDLR
2.64964e-20	-0.164589	0.999	0.998	1.32482e-16	4	HSP90B1
1.58222e-19	-0.188808	0.93	0.877	7.91108e-16	4	MYC
5.39138e-19	-0.210737	0.883	0.791	2.69569e-15	4	FAM43A
2.42408e-18	-0.125893	0.973	0.921	1.21204e-14	4	SNHG15
1.68493e-17	-0.126752	0.891	0.829	8.42466e-14	4	JUNB
9.92223e-17	-0.130957	1	0.999	4.96111e-13	4	ANXA2
1.80052e-16	-0.14097	1	1	9.0026e-13	4	SFPQ
3.16101e-16	-0.16185	0.865	0.817	1.58051e-12	4	IER2
3.14656e-15	-0.13822	0.737	0.777	1.57328e-11	4	SERPINE2
2.72445e-13	-0.135574	0.986	0.971	1.36222e-09	4	CITED2
1.45297e-12	-0.127594	0.898	0.837	7.26485e-09	4	IDI1
3.0516e-12	-0.160561	1	1	1.5258e-08	4	CAV1
6.0093e-12	-0.207373	0.989	0.987	3.00465e-08	4	SOX4
3.62612e-11	-0.206524	0.99	0.99	1.81306e-07	4	S100A10
1.06831e-09	-0.168254	0.985	0.98	5.34155e-06	4	HILPDA
5.15024e-05	-0.162399	0.826	0.772	0.257512	4	HES1
9.17692e-05	-0.126938	0.567	0.461	0.458846	4	ARC
0.000764035	-0.150034	0.822	0.72	1	4	HERPUD1
0.000859918	-0.140288	0.706	0.571	1	4	GADD45B
0.00247433	-0.141161	0.988	0.947	1	4	BNIP3
0.00378243	-0.314411	0.979	0.961	1	4	CCNB1
0	1.01923	1	0.959	0	5	CCNB1
0	0.897416	0.999	0.942	0	5	CDC20
0	0.869966	1	0.989	0	5	CENPF
0	0.81581	1	0.934	0	5	ASPM
0	0.807719	0.991	0.929	0	5	UBE2C
0	0.766629	1	0.981	0	5	TOP2A
0	0.762401	0.997	0.934	0	5	CKS2
0	0.740506	0.987	0.873	0	5	ARL6IP1
0	0.734207	0.999	0.945	0	5	CENPE
0	0.727372	1	0.968	0	5	SGO2
0	0.709671	1	0.954	0	5	TPX2
0	0.70262	1	0.996	0	5	KPNA2
0	0.663053	1	0.96	0	5	PLK1
0	0.65326	1	0.999	0	5	UBE2S
0	0.643585	1	0.967	0	5	MKI67
0	0.627105	0.998	0.915	0	5	DEPDC1
0	0.618696	0.998	0.965	0	5	HMGB2
0	0.610201	0.998	0.897	0	5	HMMR
0	0.597657	0.998	0.911	0	5	CCNB2
0	0.582311	0.999	0.913	0	5	DLGAP5
0	0.577605	0.987	0.869	0	5	AURKA
0	0.531706	0.999	0.96	0	5	NUSAP1
0	0.529196	1	0.999	0	5	TUBB4B
0	0.518769	1	0.979	0	5	BIRC5
0	0.512135	0.999	0.9	0	5	KIF2C
0	0.510537	0.999	0.999	0	5	TUBA1C
0	0.507666	1	0.975	0	5	CDKN3
0	0.491705	0.997	0.95	0	5	KIF20B
0	0.488791	0.984	0.88	0	5	CDCA8
0	0.487697	1	0.972	0	5	PTTG1
0	0.465478	0.995	0.917	0	5	CCNA2
0	0.464616	0.997	0.942	0	5	KIF4A
0	0.460364	1	1	0	5	SFPQ
0	0.456342	1	0.992	0	5	SMC4
0	0.445248	0.996	0.921	0	5	NDC80
0	0.444852	0.991	0.904	0	5	NUF2
0	0.439156	0.994	0.893	0	5	TACC3
0	0.438844	0.994	0.938	0	5	PBK
0	0.438823	0.98	0.864	0	5	KIF14
0	0.428641	0.984	0.875	0	5	BUB1
0	0.42157	0.983	0.853	0	5	PSRC1
0	0.418146	0.999	0.998	0	5	CALM2
0	0.404817	0.991	0.888	0	5	PRR11
0	0.399266	0.982	0.871	0	5	CENPA
0	0.396549	0.982	0.903	0	5	CDCA3
0	0.396122	0.985	0.88	0	5	BUB1B
0	0.390185	0.999	0.973	0	5	CKAP5
0	0.388454	0.999	0.97	0	5	MAD2L1
0	0.385641	0.986	0.881	0	5	ECT2
0	0.379044	0.99	0.899	0	5	GTSE1
0	0.374633	0.977	0.882	0	5	KNSTRN
0	0.361039	0.98	0.863	0	5	CKAP2
0	0.355163	0.982	0.912	0	5	KIF23
0	0.34894	0.961	0.845	0	5	TTK
0	0.334637	0.982	0.896	0	5	KNL1
0	0.334321	0.956	0.826	0	5	NEK2
0	0.332935	0.992	0.919	0	5	KIF11
0	0.328828	0.957	0.838	0	5	KIF20A
0	0.328117	1	1	0	5	MARCKS
0	0.326777	0.997	0.983	0	5	DBF4
0	0.326311	0.962	0.846	0	5	CDC25B
0	0.316843	0.978	0.91	0	5	CEP55
0	0.315273	0.967	0.833	0	5	SAPCD2
0	0.304142	0.978	0.9	0	5	REEP4
0	0.300637	0.967	0.875	0	5	PIMREG
0	0.296825	0.991	0.943	0	5	GPSM2
0	0.285207	0.985	0.903	0	5	NCAPD2
0	0.278165	1	1	0	5	JPT1
0	0.277644	0.972	0.885	0	5	SPAG5
0	0.271264	0.96	0.834	0	5	TNFAIP8L1
0	-0.148319	0.719	0.889	0	5	CCNE1
5.02246e-296	0.26618	0.944	0.866	2.51123e-292	5	ARHGAP11A
3.42817e-290	-0.321631	0.83	0.928	1.71408e-286	5	FAM111B
1.54962e-289	0.269711	0.975	0.902	7.74808e-286	5	SPC25
7.05385e-287	0.180146	0.965	0.914	3.52692e-283	5	SKA1
7.57897e-282	0.273107	0.967	0.898	3.78948e-278	5	RACGAP1
2.80885e-281	0.246374	0.968	0.913	1.40442e-277	5	RANGAP1
5.56383e-281	0.337691	0.992	0.961	2.78191e-277	5	MEX3A
5.9807e-281	0.289271	0.992	0.927	2.99035e-277	5	NCAPG
1.42118e-280	0.234762	0.961	0.896	7.10591e-277	5	CCDC18
1.16936e-275	0.222599	0.94	0.863	5.84681e-272	5	INCENP
1.90994e-272	0.266771	0.946	0.832	9.54969e-269	5	G2E3
1.87735e-264	0.276642	0.949	0.871	9.38673e-261	5	CDCA2
3.20779e-262	0.344703	1	0.999	1.6039e-258	5	HMGB3
4.73446e-261	0.283899	0.985	0.908	2.36723e-257	5	KIF22
4.62575e-258	0.307018	0.967	0.876	2.31288e-254	5	AURKB
2.29217e-257	0.256591	0.982	0.93	1.14608e-253	5	ANLN
8.47813e-255	0.336824	0.999	0.98	4.23906e-251	5	BUB3
2.98872e-251	0.300654	1	1	1.49436e-247	5	HSP90AA1
9.43034e-251	0.321863	0.998	0.998	4.71517e-247	5	KIF5B
8.36719e-249	0.232466	0.973	0.911	4.1836e-245	5	SPDL1
2.12759e-248	0.344197	0.999	0.996	1.0638e-244	5	RAD21
4.12694e-244	0.291312	0.983	0.934	2.06347e-240	5	MZT1
2.6227e-240	0.317635	1	0.998	1.31135e-236	5	CKS1B
5.93414e-238	0.260943	0.939	0.874	2.96707e-234	5	PRC1
1.0721e-223	0.278788	1	1	5.36052e-220	5	NUCKS1
6.07614e-219	0.193021	0.944	0.895	3.03807e-215	5	ZMYM1
1.57231e-218	0.201065	0.889	0.787	7.86157e-215	5	SUN2
4.67539e-218	-0.205587	0.88	0.946	2.33769e-214	5	E2F1
6.54898e-217	0.167323	0.939	0.892	3.27449e-213	5	CIP2A
9.36305e-217	0.246926	1	0.995	4.68152e-213	5	LMNB2
7.16125e-215	0.263942	0.985	0.952	3.58062e-211	5	LBR
9.32408e-215	0.278781	0.998	0.987	4.66204e-211	5	LMNB1
2.67456e-213	0.131265	0.876	0.785	1.33728e-209	5	SMTN
5.58168e-210	-0.153209	1	1	2.79084e-206	5	RPS18
1.35705e-207	0.16595	0.913	0.873	6.78524e-204	5	SHCBP1
1.62277e-207	0.166361	0.945	0.911	8.11384e-204	5	MEIOB
3.9418e-207	0.270884	0.987	0.935	1.9709e-203	5	DIAPH3
8.71011e-207	-0.783634	0.947	0.988	4.35505e-203	5	HIST1H4C
1.62784e-201	-0.227411	0.705	0.895	8.13922e-198	5	HIST1H1E
5.10649e-199	0.177472	0.887	0.828	2.55325e-195	5	SGO1
7.87035e-199	0.190436	0.953	0.891	3.93517e-195	5	CKAP2L
5.87505e-196	0.284239	0.996	0.985	2.93753e-192	5	HP1BP3
8.11496e-192	0.285453	1	0.996	4.05748e-188	5	SMC2
5.17356e-191	0.227321	0.997	0.99	2.58678e-187	5	SAP30
6.50078e-186	0.257798	1	1	3.25039e-182	5	HMGN2
6.81436e-185	0.233565	0.998	0.993	3.40718e-181	5	PPP2R5E
8.03648e-183	0.187118	0.855	0.738	4.01824e-179	5	KIF18A
6.3128e-181	0.182491	0.938	0.872	3.1564e-177	5	KIFC1
1.79794e-180	0.185131	0.958	0.9	8.98969e-177	5	PARPBP
4.21273e-180	0.195457	0.959	0.907	2.10637e-176	5	KIAA0586
1.2896e-179	0.157685	0.865	0.823	6.44799e-176	5	DEPDC1B
4.26119e-178	-0.195702	0.776	0.908	2.1306e-174	5	DTL
3.42391e-173	-0.305606	0.989	0.993	1.71195e-169	5	MCM3
2.44945e-172	-0.177296	1	1	1.22472e-168	5	RPS27
7.01106e-171	0.273112	1	0.998	3.50553e-167	5	HSPA8
2.458e-170	0.188906	0.98	0.92	1.229e-166	5	MND1
1.06317e-168	0.187936	0.983	0.937	5.31583e-165	5	FOXM1
1.61767e-168	0.170177	0.977	0.93	8.08835e-165	5	SPC24
4.83364e-168	-0.171287	0.893	0.953	2.41682e-164	5	WDR76
1.38525e-167	-0.315372	0.735	0.864	6.92624e-164	5	HIST1H1B
3.73316e-166	0.194702	0.877	0.833	1.86658e-162	5	FAM83D
4.85586e-165	0.156687	0.894	0.859	2.42793e-161	5	CCNF
5.44961e-165	0.171116	0.947	0.882	2.7248e-161	5	NCAPH
1.02458e-164	0.260641	0.99	0.962	5.1229e-161	5	CCDC88A
7.66486e-164	0.155082	0.904	0.856	3.83243e-160	5	SCLT1
3.09053e-163	-0.200891	0.717	0.895	1.54526e-159	5	FBXO5
6.19726e-161	0.250855	1	0.998	3.09863e-157	5	TMPO
1.66998e-160	-0.21515	0.569	0.796	8.34992e-157	5	HIST1H1D
3.49629e-155	0.184417	0.948	0.9	1.74814e-151	5	HJURP
4.15783e-154	0.191077	0.889	0.767	2.07892e-150	5	RNF26
2.67399e-153	-0.215439	0.896	0.959	1.33699e-149	5	MCM5
8.45649e-153	0.159571	0.972	0.916	4.22824e-149	5	MELK
2.55208e-152	0.148811	0.878	0.839	1.27604e-148	5	CIT
8.92064e-151	0.164847	0.982	0.965	4.46032e-147	5	SLC38A1
3.31709e-150	0.248114	0.985	0.969	1.65855e-146	5	RBBP6
1.42972e-149	0.181152	0.994	0.985	7.14861e-146	5	KRI1
6.22949e-149	0.149609	0.917	0.846	3.11474e-145	5	KCTD9
8.48748e-149	0.249088	1	0.998	4.24374e-145	5	ANP32E
3.96387e-148	0.162417	0.958	0.926	1.98193e-144	5	ODF2
2.86448e-146	0.167393	0.745	0.521	1.43224e-142	5	GAS2L3
3.50621e-146	0.195938	0.964	0.917	1.7531e-142	5	NUDT11
1.96358e-144	0.172166	0.956	0.915	9.8179e-141	5	TROAP
4.24746e-144	0.167705	0.968	0.89	2.12373e-140	5	GJA1
2.34293e-143	0.161085	0.893	0.828	1.17147e-139	5	KIF15
7.50683e-142	-0.238533	0.982	0.989	3.75341e-138	5	MCM4
1.22849e-141	0.224662	0.977	0.915	6.14247e-138	5	MIS18BP1
7.16923e-141	0.222129	0.997	0.991	3.58462e-137	5	DNAJA1
2.66262e-139	-0.186809	0.824	0.919	1.33131e-135	5	CDC6
2.67693e-139	-0.192974	0.936	0.971	1.33846e-135	5	MCM6
4.63457e-139	0.220326	0.991	0.973	2.31729e-135	5	HMG20B
2.47643e-138	0.253561	0.985	0.964	1.23822e-134	5	SOX11
8.61995e-138	0.178894	0.988	0.974	4.30998e-134	5	ILVBL
1.69071e-137	0.164101	0.996	0.972	8.45353e-134	5	MIS18A
1.33073e-136	0.213045	0.986	0.953	6.65364e-133	5	PNMA2
1.42026e-135	0.162515	0.999	1	7.10132e-132	5	H3F3B
9.84924e-132	-0.136057	0.622	0.829	4.92462e-128	5	HIST2H2AC
1.30441e-131	0.159229	0.869	0.811	6.52207e-128	5	PIF1
1.60291e-130	0.168878	1	1	8.01457e-127	5	DYNLL1
2.5037e-130	0.178844	0.999	0.993	1.25185e-126	5	SMARCA1
8.38061e-130	-0.301708	0.613	0.82	4.19031e-126	5	HIST1H1C
1.30428e-129	0.173753	0.988	0.977	6.5214e-126	5	ZNF714
2.62764e-128	0.130162	0.948	0.913	1.31382e-124	5	TRIP13
2.7384e-126	0.256651	0.999	0.999	1.3692e-122	5	DDX3X
1.79141e-124	0.214831	1	0.998	8.95705e-121	5	DDX39A
5.49118e-123	0.192235	0.962	0.925	2.74559e-119	5	CDK5RAP2
7.90979e-123	-0.232803	1	1	3.9549e-119	5	FTH1
2.34866e-122	0.143643	0.949	0.908	1.17433e-118	5	EMC9
1.90357e-120	0.138274	0.968	0.946	9.51786e-117	5	KMT5A
9.43411e-120	0.15759	0.989	0.984	4.71706e-116	5	FKBP14
1.46994e-119	0.207912	1	1	7.34968e-116	5	ATP11C
5.41988e-117	-0.527922	0.764	0.886	2.70994e-113	5	NEAT1
8.78425e-117	0.176285	0.999	0.995	4.39213e-113	5	SKA2
2.07074e-116	0.188663	1	1	1.03537e-112	5	HNRNPA2B1
1.3045e-115	0.141724	0.963	0.946	6.52251e-112	5	C1orf109
2.99818e-115	0.198602	1	1	1.49909e-111	5	H2AFZ
3.0963e-112	0.165681	0.961	0.931	1.54815e-108	5	CDC27
2.39935e-111	0.219547	0.972	0.953	1.19967e-107	5	MIDN
6.28816e-110	0.214299	0.999	0.991	3.14408e-106	5	CHORDC1
1.03188e-109	0.206809	0.998	0.996	5.15939e-106	5	XPO1
1.18348e-109	0.181585	0.997	0.992	5.9174e-106	5	TWISTNB
1.26588e-108	-0.159899	0.638	0.868	6.32942e-105	5	UNG
2.42278e-107	0.132852	0.969	0.933	1.21139e-103	5	FAM3C
2.72774e-107	0.169979	0.995	0.962	1.36387e-103	5	RRM2
7.95837e-105	0.175279	0.922	0.861	3.97919e-101	5	MYEF2
2.54427e-103	0.18313	0.988	0.959	1.27214e-99	5	KRAS
1.0553e-101	0.154403	0.929	0.896	5.27649e-98	5	DCP2
8.82098e-100	-0.18491	0.984	0.995	4.41049e-96	5	TRMT9B
1.2288e-98	0.19276	0.995	0.985	6.144e-95	5	EIF4A2
5.31272e-98	0.16565	0.994	0.966	2.65636e-94	5	ZWINT
1.69484e-97	0.131771	0.881	0.713	8.47422e-94	5	TRIM69
2.15674e-97	-0.19181	0.999	1	1.07837e-93	5	FTL
6.62258e-94	0.16846	0.992	0.983	3.31129e-90	5	DCAF7
2.14803e-93	0.182616	0.999	0.996	1.07402e-89	5	DTYMK
7.54763e-93	0.12655	0.912	0.835	3.77381e-89	5	NUP35
4.16023e-92	0.185177	0.994	0.975	2.08011e-88	5	AMD1
7.79597e-92	0.189687	0.998	0.996	3.89798e-88	5	DDX21
8.33616e-92	0.158667	0.991	0.985	4.16808e-88	5	MAP4K4
1.14979e-90	0.182082	0.999	0.997	5.74894e-87	5	HNRNPH3
1.19097e-90	0.159676	0.971	0.972	5.95487e-87	5	NORAD
1.36115e-90	0.139289	1	1	6.80574e-87	5	TUBB
2.60589e-89	0.183507	0.977	0.951	1.30294e-85	5	ZFAND5
2.75899e-89	0.185215	0.991	0.968	1.3795e-85	5	VRK1
2.77798e-89	-0.149771	0.973	0.979	1.38899e-85	5	GINS2
4.72377e-87	0.16015	0.975	0.953	2.36188e-83	5	NFIA
3.28194e-85	0.141918	0.929	0.864	1.64097e-81	5	SNAPC1
5.76812e-85	-0.148836	0.934	0.966	2.88406e-81	5	FEN1
1.71893e-84	-0.183061	0.933	0.975	8.59467e-81	5	OLFM2
1.86667e-84	0.132796	0.989	0.976	9.33333e-81	5	QKI
4.23243e-83	0.174929	0.999	0.998	2.11621e-79	5	CCAR1
9.57144e-83	-0.195915	0.986	0.984	4.78572e-79	5	CHAF1A
1.24056e-82	0.136845	0.981	0.969	6.20278e-79	5	SLK
2.38476e-82	0.165739	0.953	0.907	1.19238e-78	5	PNRC2
2.38631e-81	0.293423	0.93	0.89	1.19315e-77	5	CDK1
4.02199e-81	-0.183784	0.987	0.987	2.01099e-77	5	HELLS
2.60642e-80	0.144053	0.984	0.977	1.30321e-76	5	ZNF431
6.12719e-80	-0.195708	0.977	0.989	3.0636e-76	5	SLBP
2.71391e-78	0.127769	0.891	0.861	1.35695e-74	5	CNTRL
3.4224e-78	0.164824	0.992	0.993	1.7112e-74	5	UBTF
1.38588e-77	0.125026	0.933	0.915	6.92942e-74	5	GOLIM4
5.5069e-77	-0.219178	0.988	0.992	2.75345e-73	5	PCNA
9.44903e-77	0.188427	0.999	0.999	4.72452e-73	5	HNRNPH1
1.67453e-74	0.155952	0.999	0.994	8.37264e-71	5	CBX1
1.95146e-74	0.153066	0.96	0.941	9.75732e-71	5	H2AFX
4.00449e-74	0.150718	0.968	0.961	2.00225e-70	5	SPTBN1
8.34151e-72	-0.168414	0.992	0.998	4.17076e-68	5	NME4
1.22616e-71	-0.148704	0.961	0.987	6.13079e-68	5	MSH6
1.992e-71	0.12847	0.97	0.97	9.95999e-68	5	CLVS2
1.46009e-70	0.125321	0.974	0.964	7.30044e-67	5	KIF1B
4.06684e-70	0.173347	0.999	0.997	2.03342e-66	5	MAP1B
4.9572e-70	0.131157	0.998	0.994	2.4786e-66	5	MAP7D3
1.36999e-69	-0.13423	0.934	0.966	6.84996e-66	5	POLD3
1.74754e-69	0.140251	0.969	0.945	8.73768e-66	5	WSB1
5.45082e-69	0.155221	0.988	0.987	2.72541e-65	5	ROCK1
2.42234e-68	-0.132097	0.64	0.757	1.21117e-64	5	CACNG8
2.3413e-65	0.143163	0.977	0.962	1.17065e-61	5	PKN2
4.48286e-65	0.129176	0.989	0.973	2.24143e-61	5	LYAR
9.94705e-65	-0.174529	0.983	0.996	4.97353e-61	5	MAPT
2.85278e-64	0.163384	0.992	0.981	1.42639e-60	5	SYNE2
1.69535e-63	0.160396	0.994	0.991	8.47676e-60	5	ACIN1
1.11599e-62	0.143155	1	1	5.57994e-59	5	RHEB
1.4234e-61	0.14303	0.998	0.996	7.11698e-58	5	PGM2L1
2.65722e-61	0.135184	0.925	0.849	1.32861e-57	5	PCF11
4.54214e-60	0.231344	0.997	0.995	2.27107e-56	5	HSPA5
1.03706e-58	0.148318	0.998	0.999	5.18528e-55	5	ENAH
1.1884e-57	-0.182644	0.983	0.975	5.942e-54	5	CLSPN
2.2415e-57	0.142105	0.996	0.984	1.12075e-53	5	H1FX
3.38246e-56	-0.141622	1	1	1.69123e-52	5	PPP1R14B
4.93159e-56	0.147895	0.977	0.929	2.4658e-52	5	NUDT4
8.41957e-56	0.125009	0.987	0.971	4.20978e-52	5	TRA2A
2.92709e-55	0.161945	1	1	1.46354e-51	5	HNRNPA3
3.4587e-54	0.12759	0.996	0.996	1.72935e-50	5	STIP1
1.11045e-53	-0.170347	0.991	0.996	5.55223e-50	5	MSN
2.9726e-53	-0.135104	1	1	1.4863e-49	5	GAPDH
3.73344e-52	0.133037	0.975	0.972	1.86672e-48	5	HOXD13
1.67001e-51	-0.188484	0.875	0.934	8.35003e-48	5	OLFM1
7.02368e-51	-0.188747	0.979	0.992	3.51184e-47	5	SH3BGRL3
1.57653e-50	0.129224	0.891	0.841	7.88263e-47	5	PSPC1
2.60915e-50	0.160321	0.986	0.959	1.30457e-46	5	BCL11B
2.6533e-50	-0.136942	0.992	0.996	1.32665e-46	5	DCTPP1
4.63919e-50	-0.166737	1	1	2.3196e-46	5	GNAS
4.37478e-49	0.138395	0.999	0.996	2.18739e-45	5	PSIP1
2.32872e-48	-0.180672	0.905	0.941	1.16436e-44	5	NR0B1
1.17752e-47	0.149737	0.989	0.976	5.88759e-44	5	RCOR1
1.1716e-46	0.148445	0.985	0.968	5.85801e-43	5	PSAT1
5.50937e-46	-0.177698	0.968	0.968	2.75468e-42	5	ATAD2
2.09801e-45	0.141581	0.992	0.988	1.049e-41	5	PCM1
2.83505e-45	-0.155528	0.973	0.982	1.41752e-41	5	MLLT11
2.22242e-43	-0.134262	0.812	0.806	1.11121e-39	5	FOS
2.4654e-43	0.126052	0.978	0.968	1.2327e-39	5	RHOBTB3
7.11443e-43	-0.179838	0.65	0.713	3.55721e-39	5	CYR61
8.27913e-42	0.133511	0.968	0.928	4.13956e-38	5	AHNAK
1.35564e-40	0.127262	0.952	0.929	6.77822e-37	5	ATF4
7.54086e-36	0.134771	0.991	0.986	3.77043e-32	5	HSPH1
8.61888e-36	-0.183342	0.656	0.745	4.30944e-32	5	NPW
1.63124e-33	0.1349	0.986	0.984	8.15621e-30	5	GOLGA4
2.04701e-32	0.126078	0.965	0.945	1.02351e-28	5	LBH
8.20121e-32	-0.218909	0.777	0.87	4.10061e-28	5	CRABP1
3.69147e-31	-0.160628	0.343	0.53	1.84574e-27	5	HIST1H2AC
3.99634e-31	-0.141067	0.983	0.985	1.99817e-27	5	SPARC
3.53391e-24	-0.135818	0.937	0.963	1.76696e-20	5	MFAP4
3.69737e-24	-0.350676	0.867	0.883	1.84869e-20	5	LGALS1
1.29905e-22	-0.136129	0.633	0.711	6.49526e-19	5	MDK
2.14635e-22	-0.150373	0.752	0.844	1.07317e-18	5	MSX1
2.02426e-20	-0.182155	0.981	0.984	1.01213e-16	5	S100A11
9.23236e-16	-0.14888	0.952	0.966	4.61618e-12	5	PGLYRP2
4.69799e-14	-0.13818	0.649	0.689	2.349e-10	5	ARID5B
2.8709e-13	-0.168571	0.946	0.952	1.43545e-09	5	KRT18
9.18076e-10	-0.158093	0.395	0.482	4.59038e-06	5	CRYAB
1.11367e-09	-0.152181	0.807	0.87	5.56836e-06	5	ISG15
5.10528e-08	-0.134632	0.726	0.698	0.000255264	5	KLF2
1.0602e-05	-0.240265	0.481	0.44	0.05301	5	G0S2
2.05856e-05	-0.145275	0.899	0.866	0.102928	5	BTG2
0.000280786	-0.146788	0.949	0.93	1	5	ID1
0.000999565	-0.163955	0.989	0.99	1	5	S100A10
0.00512694	-0.200531	0.954	0.897	1	5	CALCB
0	-0.133855	0.286	0.891	0	6	SAPCD2
0	-0.187577	0.297	0.895	0	6	KIF20A
0	-0.217322	0.227	0.866	0	6	PIF1
0	-0.556513	0.329	0.907	0	6	CRABP1
0	-0.716745	0.617	0.967	0	6	ASPM
0	-0.822441	0.92	0.996	0	6	CENPF
9.09755e-297	0.233378	1	1	4.54877e-293	6	RPS6
6.26009e-294	0.332322	1	1	3.13005e-290	6	SLC25A5
1.14907e-293	-0.186929	0.266	0.885	5.74534e-290	6	NEK2
1.09755e-276	-0.409697	0.831	0.98	5.48776e-273	6	COL1A2
1.16299e-275	-0.307148	0.388	0.914	5.81496e-272	6	KIF14
2.37007e-271	-0.524509	0.691	0.968	1.18503e-267	6	CDC20
2.87736e-266	-0.155321	0.199	0.794	1.43868e-262	6	CD9
1.40996e-265	-0.334722	0.499	0.946	7.04978e-262	6	NUF2
1.25542e-257	-0.49418	0.668	0.973	6.27708e-254	6	CENPE
9.5946e-256	-0.503882	0.75	0.975	4.7973e-252	6	TPX2
2.25475e-254	-0.718906	0.57	0.901	1.12738e-250	6	NEAT1
1.50677e-247	-0.332179	0.649	0.972	7.53383e-244	6	KIF4A
1.70882e-246	-0.356097	0.572	0.95	8.54412e-243	6	DLGAP5
1.95804e-246	-0.236157	0.432	0.922	9.79022e-243	6	BUB1
1.0389e-241	0.28917	1	1	5.19448e-238	6	PGRMC1
2.6037e-236	-0.608118	0.805	0.976	1.30185e-232	6	CCNB1
2.26094e-231	-0.382002	0.988	0.999	1.13047e-227	6	ANP32E
5.8442e-227	-0.32616	0.528	0.937	2.9221e-223	6	HMMR
1.41327e-224	-0.638069	0.629	0.903	7.06637e-221	6	LGALS1
4.12136e-218	-0.226638	0.471	0.946	2.06068e-214	6	CDCA3
4.14058e-217	-0.306717	0.52	0.941	2.07029e-213	6	KIF2C
5.83049e-217	-0.146504	0.4	0.923	2.91524e-213	6	PIMREG
1.31853e-214	-0.205506	0.54	0.925	6.59263e-211	6	S100A4
2.84655e-210	-0.183021	0.394	0.903	1.42327e-206	6	PSRC1
1.27981e-208	-0.245635	0.499	0.937	6.39907e-205	6	KNL1
3.23179e-208	-0.626546	0.889	0.991	1.6159e-204	6	TOP2A
1.17593e-207	-0.519527	0.993	0.999	5.87966e-204	6	UBE2S
1.94754e-206	-0.23163	0.545	0.941	9.73768e-203	6	NCAPD2
2.21316e-203	-0.289157	0.438	0.916	1.10658e-199	6	AURKA
1.63e-200	-0.335698	0.27	0.777	8.14998e-197	6	NPW
5.03471e-198	-0.436604	0.849	0.954	2.51736e-194	6	LMNA
7.93032e-198	-0.308756	0.601	0.944	3.96516e-194	6	CCNB2
1.83021e-196	-0.251025	0.454	0.925	9.15107e-193	6	CDCA8
2.75629e-196	-0.165701	0.467	0.928	1.37815e-192	6	SPAG5
1.5967e-186	0.238196	1	1	7.9835e-183	6	NAA10
1.47454e-183	-0.23732	0.509	0.934	7.37269e-180	6	TACC3
4.39777e-183	-0.218603	0.454	0.915	2.19889e-179	6	CENPA
1.56967e-180	-0.171504	0.479	0.944	7.84834e-177	6	SPC25
4.31375e-178	-0.231788	0.535	0.927	2.15688e-174	6	PRR11
2.32002e-177	-0.520941	0.806	0.984	1.16001e-173	6	MKI67
6.37999e-175	-0.333519	0.971	0.998	3.18999e-171	6	MSN
7.12808e-169	0.255968	0.999	0.999	3.56404e-165	6	HMGB3
1.76236e-168	-0.333789	0.989	0.999	8.81182e-165	6	CKS1B
1.27981e-166	-0.136421	0.397	0.881	6.39904e-163	6	TNFAIP8L1
6.23969e-162	-0.217139	0.517	0.921	3.11985e-158	6	ECT2
2.60219e-158	-0.270929	0.868	0.984	1.3011e-154	6	CKAP5
6.82765e-158	-0.259531	0.59	0.955	3.41382e-154	6	NDC80
1.48184e-157	-0.284089	0.594	0.949	7.40919e-154	6	DEPDC1
8.53402e-157	-0.19615	0.918	0.99	4.26701e-153	6	SPART
4.87394e-155	-0.212841	0.475	0.912	2.43697e-151	6	CDCA2
1.22742e-152	-0.182269	0.422	0.891	6.13711e-149	6	TTK
6.14602e-152	-0.25774	1	1	3.07301e-148	6	NUCKS1
1.70286e-151	-0.279183	0.481	0.866	8.51431e-148	6	MSX1
3.58342e-151	-0.436366	0.728	0.895	1.79171e-147	6	ARL6IP1
8.14717e-148	-0.270447	0.83	0.975	4.07358e-144	6	MEX3A
1.94206e-147	-0.212052	0.516	0.92	9.7103e-144	6	BUB1B
2.20017e-145	-0.130778	0.465	0.932	1.10009e-141	6	CKAP2L
2.29425e-145	-0.250182	0.663	0.967	1.14712e-141	6	PBK
3.95197e-144	-0.283295	0.898	0.989	1.97598e-140	6	MLLT11
2.03077e-142	-0.235719	0.539	0.938	1.01539e-138	6	GTSE1
3.25456e-142	-0.198919	0.472	0.918	1.62728e-138	6	AURKB
7.69657e-141	-0.263424	0.997	0.999	3.84828e-137	6	TPR
8.31189e-141	-0.326905	0.999	1	4.15595e-137	6	ZC3H13
2.35037e-140	-0.241165	1	1	1.17519e-136	6	HMGB1
5.42745e-140	-0.139539	0.193	0.712	2.71372e-136	6	COL1A1
3.14643e-139	-0.300255	0.984	0.997	1.57321e-135	6	RAD21
1.16204e-136	-0.21842	0.656	0.957	5.81018e-133	6	ANLN
8.56123e-136	-0.450571	0.695	0.955	4.28062e-132	6	UBE2C
6.6225e-135	-0.384181	1	1	3.31125e-131	6	MALAT1
1.86888e-134	-0.218902	0.865	0.983	9.34438e-131	6	CEP350
4.17106e-133	-0.276352	0.829	0.972	2.08553e-129	6	MFAP4
1.42396e-130	0.16611	1	1	7.11982e-127	6	RPL8
3.27129e-129	-0.272841	0.918	0.968	1.63564e-125	6	IFI16
1.00333e-127	-0.209442	0.628	0.958	5.01667e-124	6	NCAPG
1.49363e-127	-0.221191	0.651	0.948	7.46817e-124	6	KIF11
1.0662e-125	-0.160385	0.559	0.946	5.33102e-122	6	CEP55
1.52466e-124	-0.212776	0.594	0.952	7.6233e-121	6	CCNA2
3.82259e-124	0.266921	0.987	0.988	1.9113e-120	6	NPTX2
4.48574e-122	-0.235994	0.967	0.996	2.24287e-118	6	HDGF
1.35193e-120	-0.333843	0.839	0.982	6.75964e-117	6	SGO2
2.94243e-119	-0.258275	0.795	0.967	1.47122e-115	6	KIF20B
4.10028e-119	-0.444216	0.846	0.947	2.05014e-115	6	CKS2
4.77073e-118	-0.144668	0.563	0.932	2.38537e-114	6	EVA1B
1.19316e-116	-0.211575	0.614	0.943	5.96582e-113	6	KIF23
3.18414e-116	-0.316407	0.791	0.977	1.59207e-112	6	NUSAP1
3.82397e-115	-0.152908	0.303	0.753	1.91199e-111	6	PRRX1
8.26557e-115	-0.248679	0.991	0.999	4.13279e-111	6	ENAH
3.69051e-113	-0.270697	0.963	0.988	1.84525e-109	6	HSPH1
1.77506e-112	-0.128371	0.493	0.901	8.87529e-109	6	INCENP
8.45139e-112	0.199517	0.998	0.992	4.2257e-108	6	LAPTM4B
3.92e-111	-0.241712	0.938	0.993	1.96e-107	6	IVNS1ABP
1.26765e-109	-0.151767	0.497	0.904	6.33823e-106	6	ARHGAP11A
1.36887e-109	-0.212037	0.753	0.953	6.84437e-106	6	IER3
6.41137e-109	-0.194473	0.813	0.967	3.20568e-105	6	LBR
7.95513e-109	-0.415713	0.869	0.976	3.97756e-105	6	HMGB2
1.76603e-108	-0.274135	1	1	8.83014e-105	6	SFPQ
5.18077e-107	-0.190267	0.831	0.973	2.59039e-103	6	NAV1
2.6859e-106	-0.238463	0.997	0.998	1.34295e-102	6	KIF5B
7.31048e-105	-0.312286	0.79	0.978	3.65524e-101	6	PLK1
9.12957e-104	0.271811	1	0.997	4.56478e-100	6	EIF4EBP1
3.47645e-101	-0.155933	0.752	0.965	1.73822e-97	6	GNG11
3.84923e-101	-0.291059	0.96	0.995	1.92461e-97	6	SMC4
4.98501e-101	0.156288	1	1	2.49251e-97	6	SRM
1.0444e-100	-0.142661	0.562	0.912	5.22198e-97	6	COL5A1
1.30083e-100	-0.136384	0.376	0.801	6.50414e-97	6	TUBA4A
3.40749e-100	0.254516	0.999	0.997	1.70375e-96	6	GRP
3.7125e-100	-0.127495	0.514	0.908	1.85625e-96	6	KIFC1
7.02634e-100	0.255066	0.892	0.949	3.51317e-96	6	ZCCHC12
1.30708e-99	-0.169069	0.522	0.883	6.53538e-96	6	CDC25B
5.15036e-99	-0.225984	0.999	0.998	2.57518e-95	6	CALM2
3.15135e-98	-0.356672	0.983	0.997	1.57567e-94	6	KPNA2
7.21418e-98	-0.299049	0.992	1	3.60709e-94	6	TUBB4B
8.21904e-98	0.134616	0.998	0.999	4.10952e-94	6	GLRX5
1.41393e-97	0.180901	1	1	7.06967e-94	6	EBNA1BP2
1.75675e-97	0.171129	1	1	8.78376e-94	6	EIF5
6.75341e-95	0.265168	0.993	0.996	3.3767e-91	6	PHGDH
1.30276e-94	-0.149262	0.76	0.974	6.51381e-91	6	CAMSAP2
1.72137e-93	0.16502	0.986	0.994	8.60684e-90	6	HPRT1
2.23274e-93	-0.219108	0.944	0.989	1.11637e-89	6	HP1BP3
1.04174e-92	0.169188	1	1	5.20872e-89	6	IGFBP2
2.06593e-92	0.158284	0.999	0.999	1.03297e-88	6	CALM1
1.47536e-91	-0.15511	0.4	0.777	7.37682e-88	6	CACNG8
2.0085e-91	-0.160597	0.838	0.977	1.00425e-87	6	AHCTF1
1.32733e-89	0.268369	0.998	0.998	6.63663e-86	6	GARS
5.53735e-89	-0.143221	0.49	0.872	2.76868e-85	6	TFAP2A
2.53836e-88	0.200172	0.938	0.982	1.26918e-84	6	GINS2
4.32239e-88	-0.142115	0.727	0.959	2.1612e-84	6	FOXM1
9.68547e-88	-0.183072	0.847	0.975	4.84273e-84	6	TOR1AIP2
3.25621e-87	0.162096	0.999	0.999	1.62811e-83	6	GGCT
8.26669e-87	-0.147414	0.664	0.951	4.13335e-83	6	OLFM1
1.15429e-86	-0.151949	0.971	0.996	5.77144e-83	6	TRMT9B
4.01419e-86	-0.138245	0.573	0.931	2.00709e-82	6	RACGAP1
6.27444e-85	-0.132877	0.835	0.976	3.13722e-81	6	OPN3
2.67573e-84	-0.153846	0.716	0.967	1.33786e-80	6	GPSM2
6.64229e-84	-0.200672	0.987	0.999	3.32114e-80	6	CHD4
4.90864e-83	-0.236482	0.907	0.987	2.45432e-79	6	BIRC5
8.30554e-83	-0.187496	0.919	0.985	4.15277e-79	6	ASH1L
1.82712e-82	-0.159056	1	1	9.1356e-79	6	STMN1
2.05719e-82	-0.228721	0.909	0.972	1.02859e-78	6	PLP2
3.21448e-82	0.173289	0.998	0.987	1.60724e-78	6	PPP1R1A
1.30203e-81	-0.169866	0.586	0.915	6.51013e-78	6	KNSTRN
6.82201e-81	-0.200689	0.797	0.919	3.411e-77	6	FZD1
7.55053e-81	0.182445	0.928	0.956	3.77527e-77	6	MCM5
8.52866e-81	-0.136767	0.935	0.993	4.26433e-77	6	FTX
8.278e-80	-0.169074	0.724	0.957	4.139e-76	6	DIAPH3
3.38618e-79	-0.137234	0.939	0.991	1.69309e-75	6	CLMP
1.44296e-78	-0.169705	0.849	0.976	7.21478e-75	6	MTR
2.95245e-78	-0.227613	0.852	0.984	1.47623e-74	6	PTTG1
1.41219e-77	-0.191683	0.806	0.942	7.06096e-74	6	AHNAK
7.37366e-77	-0.15182	0.659	0.935	3.68683e-73	6	KIF22
1.22612e-76	-0.160349	0.62	0.89	6.13059e-73	6	SMAD9
1.85074e-75	-0.192635	0.599	0.895	9.25368e-72	6	CKAP2
3.69657e-74	-0.276357	0.536	0.808	1.84829e-70	6	TNFAIP6
7.90859e-73	0.221552	0.736	0.731	3.9543e-69	6	NPY
4.90736e-72	0.229149	0.892	0.96	2.45368e-68	6	MBD3L3
5.83894e-72	-0.144583	0.782	0.95	2.91947e-68	6	PLEKHO1
2.12391e-71	-0.167579	1	1	1.06195e-67	6	H3F3B
2.68284e-71	-0.151256	0.839	0.969	1.34142e-67	6	CEP170
3.94404e-71	-0.240084	0.995	0.999	1.97202e-67	6	TUBA1C
7.44525e-71	-0.175712	0.746	0.951	3.72262e-67	6	CLDN1
8.58422e-70	-0.172462	0.995	0.99	4.29211e-66	6	SAP18
2.63368e-69	-0.183187	1	1	1.31684e-65	6	HNRNPU
2.00398e-68	0.133948	1	1	1.00199e-64	6	RANBP1
3.42755e-68	0.198032	0.975	0.995	1.71378e-64	6	MCM3
6.43833e-68	0.125267	1	1	3.21917e-64	6	PTMA
7.5245e-68	0.179632	1	1	3.76225e-64	6	HSPD1
8.68876e-68	0.229234	0.891	0.956	4.34438e-64	6	CNTNAP2
9.74598e-68	-0.186268	0.993	0.997	4.87299e-64	6	AKAP9
1.02715e-67	-0.184876	0.979	0.989	5.13575e-64	6	PCM1
1.83966e-67	-0.131409	0.64	0.929	9.19828e-64	6	REEP4
1.42377e-66	0.1375	0.833	0.851	7.11885e-63	6	UNG
1.70094e-66	-0.163813	0.92	0.99	8.50468e-63	6	MYH9
3.99959e-66	-0.146968	0.729	0.945	1.99979e-62	6	CDK5RAP2
2.49771e-65	-0.132196	0.283	0.67	1.24886e-61	6	EGR1
5.94935e-65	-0.136884	0.182	0.625	2.97468e-61	6	CLEC2B
5.83109e-64	0.136539	0.999	0.997	2.91555e-60	6	OLFML3
1.17868e-63	0.166854	0.715	0.888	5.8934e-60	6	CCNE1
3.11895e-63	0.301823	0.902	0.961	1.55948e-59	6	MAP7D2
1.7028e-62	0.189338	1	1	8.51401e-59	6	MT-ND5
4.47542e-62	-0.136566	0.801	0.964	2.23771e-58	6	EXOSC8
8.99907e-62	0.198633	0.957	0.897	4.49953e-58	6	CALCB
2.3895e-61	-0.146919	0.801	0.953	1.19475e-57	6	KDM5B
3.18956e-61	0.135976	0.908	0.965	1.59478e-57	6	KHK
6.42286e-61	0.131864	0.994	0.997	3.21143e-57	6	RPA3
1.59195e-59	-0.170409	0.947	0.987	7.95973e-56	6	ARID4B
7.19464e-59	0.156373	1	0.999	3.59732e-55	6	GSTM3
8.33708e-59	0.135868	1	1	4.16854e-55	6	SLC3A2
1.62764e-58	-0.147322	0.406	0.741	8.13819e-55	6	PPP1R15A
1.86793e-57	-0.13064	0.442	0.797	9.33964e-54	6	COL6A1
2.01128e-57	-0.139272	0.847	0.978	1.00564e-53	6	UBE2H
4.23448e-57	-0.156902	0.999	1	2.11724e-53	6	MARCKS
4.31432e-57	0.189617	0.95	0.987	2.15716e-53	6	CHAF1A
1.52981e-56	-0.153761	0.754	0.902	7.64904e-53	6	PBX1
8.55222e-55	0.228636	0.996	0.985	4.27611e-51	6	TIMP1
1.67586e-54	-0.16032	0.985	0.997	8.37929e-51	6	XPO1
6.448e-54	-0.143331	0.975	0.997	3.224e-50	6	LMNB2
1.07289e-53	-0.156711	0.264	0.649	5.36444e-50	6	TPM2
4.09218e-53	-0.153447	0.908	0.982	2.04609e-49	6	TCAF1
2.68197e-52	0.140841	0.971	0.984	1.34099e-48	6	BCAT1
3.6967e-52	0.15052	0.874	0.946	1.84835e-48	6	E2F1
1.61934e-51	-0.142372	0.736	0.92	8.09672e-48	6	NUP58
1.72505e-51	-0.160433	0.975	0.979	8.62527e-48	6	CHD3
1.37831e-50	-0.198185	0.91	0.97	6.89153e-47	6	SOX11
2.64951e-50	-0.167703	0.913	0.968	1.32475e-46	6	CCDC88A
1.33261e-49	-0.14528	0.806	0.94	6.66304e-46	6	RNASEH2B
1.98832e-49	0.139318	1	1	9.94159e-46	6	HSPE1
2.15037e-49	-0.168212	0.641	0.851	1.07518e-45	6	JUNB
3.67747e-49	0.12985	0.998	0.999	1.83874e-45	6	SIVA1
3.72833e-49	-0.147521	0.813	0.942	1.86417e-45	6	MDM4
5.38711e-49	-0.151563	0.67	0.841	2.69356e-45	6	PDS5B
7.23805e-49	0.164834	0.975	0.989	3.61903e-45	6	SLBP
5.24033e-48	-0.18048	0.954	0.984	2.62017e-44	6	APCDD1
6.09439e-48	-0.153852	0.825	0.939	3.04719e-44	6	LONRF1
7.53196e-48	0.141538	0.91	0.966	3.76598e-44	6	DOK6
1.62491e-47	-0.205417	0.959	0.991	8.12457e-44	6	AMER2
2.7656e-47	-0.136064	0.128	0.583	1.3828e-43	6	LGALS8
3.31038e-47	0.133985	0.949	0.969	1.65519e-43	6	MCM6
4.30874e-47	-0.170153	0.908	0.957	2.15437e-43	6	ZFAND5
5.09079e-47	-0.1488	0.867	0.981	2.5454e-43	6	MAD2L1
1.32983e-46	0.227015	0.966	0.993	6.64915e-43	6	PCNA
2.39911e-46	-0.139237	0.89	0.981	1.19956e-42	6	UHMK1
1.10514e-45	0.127899	0.922	0.963	5.52572e-42	6	FGF13
3.38701e-45	-0.155497	0.897	0.984	1.69351e-41	6	CDKN3
5.18018e-45	-0.178069	0.988	0.997	2.59009e-41	6	AKAP12
1.17857e-44	-0.149893	0.954	0.994	5.89284e-41	6	SAP30
1.47456e-44	-0.160211	0.999	0.999	7.37281e-41	6	HNRNPH1
1.75471e-44	-0.189275	0.779	0.927	8.77356e-41	6	PENK
2.62723e-44	0.130423	0.894	0.942	1.31361e-40	6	CDCA7
2.70306e-44	-0.16068	0.798	0.879	1.35153e-40	6	MCL1
3.93708e-44	-0.193259	0.923	0.944	1.96854e-40	6	BDP1
1.03821e-43	-0.165192	0.929	0.979	5.19104e-40	6	UAP1
2.2175e-43	-0.14455	0.969	0.994	1.10875e-39	6	RIF1
2.85e-43	-0.152973	0.994	0.998	1.425e-39	6	PTMS
3.31e-43	0.176369	0.961	0.991	1.655e-39	6	MCM4
2.5021e-42	0.179104	0.957	0.967	1.25105e-38	6	FAM89A
4.46125e-42	0.13444	0.865	0.951	2.23063e-38	6	CDT1
6.73823e-42	-0.140839	0.95	0.988	3.36912e-38	6	PKP1
3.83526e-41	-0.125393	0.508	0.767	1.91763e-37	6	PNRC1
3.88158e-41	-0.149375	0.996	0.999	1.94079e-37	6	DDX3X
5.99471e-41	-0.136546	0.997	0.999	2.99736e-37	6	KRT10
9.75764e-41	-0.14468	0.967	0.991	4.87882e-37	6	TCF4
2.31875e-40	-0.192579	0.694	0.832	1.15937e-36	6	KLF6
2.4938e-40	-0.168097	0.959	0.973	1.2469e-36	6	HOOK1
1.03211e-39	-0.159284	0.758	0.928	5.16056e-36	6	SGK1
2.17248e-39	-0.130075	0.991	0.998	1.08624e-35	6	SMC3
2.52112e-39	-0.159683	0.926	0.974	1.26056e-35	6	RBBP6
2.6107e-39	-0.125818	0.564	0.802	1.30535e-35	6	PIM3
5.68612e-39	-0.150199	0.507	0.796	2.84306e-35	6	SERPINE2
1.52329e-38	-0.149887	0.992	0.999	7.61645e-35	6	TMPO
1.13954e-36	-0.14054	0.641	0.914	5.69771e-33	6	CDK1
1.36394e-36	0.209348	0.807	0.93	6.81969e-33	6	FAM111B
2.57855e-35	-0.155611	0.537	0.776	1.28928e-31	6	BTG1
3.34905e-35	0.150499	0.805	0.92	1.67452e-31	6	CDC6
4.32816e-35	-0.125938	0.473	0.753	2.16408e-31	6	RHOB
2.11005e-34	-0.147749	0.979	0.998	1.05503e-30	6	SMC2
3.75877e-34	0.296159	0.843	0.95	1.87939e-30	6	CES1
3.78494e-34	-0.141545	0.991	0.999	1.89247e-30	6	FH
7.05026e-34	-0.142932	0.931	0.986	3.52513e-30	6	BUB3
7.727e-34	-0.143874	0.987	0.995	3.8635e-30	6	FN1
3.89207e-33	0.142775	0.969	0.987	1.94603e-29	6	YARS
4.78698e-33	0.166018	0.949	0.934	2.39349e-29	6	EIF1B
6.62096e-33	-0.132092	0.916	0.974	3.31048e-29	6	ZEB2
8.1093e-33	-0.14142	0.883	0.961	4.05465e-29	6	MIDN
3.12199e-32	-0.135817	0.89	0.959	1.56099e-28	6	LIMA1
4.63421e-32	-0.16518	0.506	0.721	2.3171e-28	6	MDK
6.22006e-32	-0.130629	0.245	0.616	3.11003e-28	6	MGP
9.46867e-32	-0.135393	0.869	0.916	4.73434e-28	6	SLC38A2
1.7009e-31	-0.271896	0.148	0.546	8.50449e-28	6	MEG3
1.23026e-30	-0.126489	0.88	0.968	6.15132e-27	6	KRAS
3.2585e-30	-0.138909	0.712	0.825	1.62925e-26	6	HMCN1
7.65737e-30	-0.145255	0.733	0.875	3.82868e-26	6	JUN
2.10953e-29	-0.178713	0.705	0.831	1.05477e-25	6	IER2
9.24524e-29	-0.142104	0.968	0.987	4.62262e-25	6	H1FX
3.87486e-28	-0.201408	0.959	0.992	1.93743e-24	6	S100A10
3.94208e-28	-0.15467	0.985	0.991	1.97104e-24	6	SH3BGRL3
5.60904e-28	-0.129364	0.151	0.541	2.80452e-24	6	CCL2
2.75602e-26	0.154809	0.913	0.981	1.37801e-22	6	CLSPN
2.90686e-26	0.233513	0.935	0.972	1.45343e-22	6	PSAT1
3.43553e-26	-0.175152	0.388	0.678	1.71776e-22	6	DUSP1
5.57163e-26	0.144048	0.798	0.939	2.78581e-22	6	HSD17B2
6.89997e-26	-0.148255	0.522	0.742	3.44999e-22	6	TSC22D1
9.79081e-25	0.142948	0.996	0.998	4.89541e-21	6	CDV3
1.73087e-24	-0.217958	0.173	0.549	8.65433e-21	6	AREG
5.71714e-24	-0.148566	0.904	0.965	2.85857e-20	6	GAS1
1.37481e-23	-0.134247	0.936	0.988	6.87404e-20	6	DBF4
1.90901e-22	-0.136444	0.276	0.608	9.54507e-19	6	GADD45B
5.80722e-21	0.258663	0.788	0.935	2.90361e-17	6	ASNS
2.35668e-20	-0.146503	0.23	0.565	1.17834e-16	6	IRS2
2.8583e-20	-0.187359	0.972	0.988	1.42915e-16	6	SOX4
7.65825e-20	-0.154403	0.334	0.619	3.82912e-16	6	APOE
1.99111e-19	-0.211019	0.904	0.934	9.95556e-16	6	ID1
1.74751e-18	0.151666	0.92	0.949	8.73757e-15	6	HAP1
3.2363e-18	-0.149909	0.997	0.998	1.61815e-14	6	HSP90B1
5.38619e-18	0.125954	0.904	0.961	2.6931e-14	6	MTHFD2
1.72101e-16	-0.178026	0.308	0.604	8.60506e-13	6	ERRFI1
5.07388e-16	-0.148684	0.955	0.986	2.53694e-12	6	S100A11
9.8804e-16	-0.142602	0.884	0.919	4.9402e-12	6	ID4
1.06537e-15	-0.219592	0.63	0.815	5.32684e-12	6	MT2A
2.22492e-14	-0.237895	0.462	0.701	1.11246e-10	6	SAT1
3.44317e-12	-0.164191	0.524	0.708	1.72159e-08	6	HSPA1A
9.51266e-11	-0.270884	0.088	0.473	4.75633e-07	6	G0S2
9.61421e-10	-0.155482	0.942	0.984	4.80711e-06	6	HILPDA
2.2313e-09	-0.125198	0.905	0.933	1.11565e-05	6	CEBPB
3.97617e-09	-0.132799	0.639	0.812	1.98808e-05	6	FAM43A
4.35969e-09	-0.239843	0.122	0.487	2.17985e-05	6	RARRES2
4.96865e-09	-0.130025	0.784	0.875	2.48433e-05	6	BTG2
8.13934e-09	-0.157343	0.16	0.501	4.06967e-05	6	CRYAB
2.00358e-07	-0.150481	0.155	0.497	0.00100179	6	ARC
8.66894e-06	0.1822	0.659	0.816	0.0433447	6	BEX1
9.61154e-06	0.424663	0.871	0.958	0.0480577	6	KRT18
2.61209e-05	-0.136708	0.491	0.726	0.130605	6	CYR61
2.71912e-05	0.133198	0.748	0.935	0.135956	6	ARL4C
0	1.24148	1	0.93	0	7	UBE2C
0	1.21559	1	0.935	0	7	ASPM
0	1.21543	1	0.982	0	7	TOP2A
0	1.12626	1	0.989	0	7	CENPF
0	1.05723	1	0.968	0	7	MKI67
0	0.958003	1	0.946	0	7	CENPE
0	0.930837	1	0.966	0	7	HMGB2
0	0.905997	0.992	0.803	0	7	PIF1
0	0.891522	1	0.954	0	7	TPX2
0	0.868044	1	0.996	0	7	KPNA2
0	0.861764	0.997	0.885	0	7	CDK1
0	0.839567	1	0.961	0	7	PLK1
0	0.833077	0.999	0.96	0	7	CCNB1
0	0.8205	1	0.969	0	7	SGO2
0	0.816197	1	0.96	0	7	NUSAP1
0	0.813003	0.998	0.87	0	7	AURKA
0	0.805217	1	0.935	0	7	CKS2
0	0.7635	0.998	0.864	0	7	KIF14
0	0.758189	0.999	0.869	0	7	CDCA2
0	0.755473	0.998	0.871	0	7	CENPA
0	0.752958	1	0.922	0	7	NDC80
0	0.75174	0.999	0.916	0	7	DEPDC1
0	0.740201	1	0.9	0	7	GTSE1
0	0.735194	0.998	0.88	0	7	CDCA8
0	0.723906	1	0.873	0	7	ARL6IP1
0	0.707165	1	0.999	0	7	UBE2S
0	0.698495	1	0.897	0	7	HJURP
0	0.68409	0.998	0.943	0	7	CDC20
0	0.683358	0.998	0.905	0	7	NUF2
0	0.67698	0.998	0.898	0	7	HMMR
0	0.675073	0.999	0.912	0	7	KIF23
[truncated: 1,841 more rows]

## Sheet: Cluster Marker Path Enrichment
Group	Description	GeneRatio	BgRatio	pvalue	p.adjust	qvalue	geneID	Count
Over-expressed	PASINI_SUZ12_TARGETS_DN	31/108	309/22153	2.80741e-32	1.30095e-28	8.3247e-29	S100A10/ANXA2/LGALS1/COL1A2/VIM/MSN/TUBA1A/MLLT11/ANXA1/B2M/COL3A1/TNFRSF12A/ANXA5/TPM4/IER3/CALD1/IGFBP4/PERP/ZYX/TPM2/CDKN1A/SERPINH1/RHOB/ERRFI1/KRT19/MYADM/CSRP1/FN1/ID2/BTG2/DUSP1	31
Over-expressed	HALLMARK_TNFA_SIGNALING_VIA_NFKB	23/108	200/22153	2.44275e-25	5.65986e-22	3.6217e-22	SERPINB8/TNC/IER3/JUNB/IER2/TNFAIP6/ZFP36/KLF2/CDKN1A/NR4A1/RHOB/BTG1/GADD45B/SOCS3/CCL2/KLF4/SAT1/TUBB2A/ID2/CEBPD/BTG2/NFKBIA/DUSP1	23
Over-expressed	IGLESIAS_E2F_TARGETS_UP	20/108	143/22153	7.26389e-24	9.315e-21	5.9606e-21	S100A10/SPARC/LMNA/S100A11/ANXA2/LGALS1/COL1A2/TUBA1A/B2M/COL3A1/ACTG1/IGFBP4/SERPINH1/RHOB/ITM2A/KRT19/CSRP1/SAT1/TUBB2A/NFKBIA	20
Over-expressed	HALLMARK_EPITHELIAL_MESENCHYMAL_TRANSITION	22/108	200/22153	8.04057e-24	9.315e-21	5.9606e-21	SPARC/LGALS1/COL1A2/MSX1/EMP3/VIM/COL3A1/TNFRSF12A/TNC/TPM4/CALD1/IGFBP4/SERPINE2/TPM2/SERPINH1/TIMP1/RHOB/GADD45B/SAT1/ITGA5/FN1/ID2	22
Over-expressed	LEI_MYB_TARGETS	25/108	322/22153	3.29483e-23	3.05365e-20	1.95401e-20	S100A10/SPARC/ANXA2/COL1A2/GNG11/VIM/TFAP2A/MSN/ANXA1/MYL12A/PLEC/SERPINE2/HSPB1/TNFAIP6/CRIP2/CDKN1A/PTGDS/KRT19/BTG1/CCL2/ARID5B/SAT1/TUBB2A/FN1/ISG15	25
Over-expressed	HSIAO_HOUSEKEEPING_GENES	23/108	398/22153	1.70199e-18	1.31451e-15	8.41144e-16	S100A10/ANXA2/LGALS1/TMSB4X/VIM/MSN/B2M/TMSB10/ACTG1/FTH1/PLP2/ACTB/JUNB/HSPB1/JUND/ZFP36/IFITM3/MT2A/TAGLN2/BTG2/NFKBIA/DUSP1/YWHAH	23
Over-expressed	KINSEY_TARGETS_OF_EWSR1_FLII_FUSION_DN	20/108	332/22153	1.64111e-16	1.08642e-13	6.9519e-14	S100A10/SPARC/LMNA/TMSB4X/VIM/CRABP1/COL3A1/TNC/IER3/HMCN1/ZYX/KLF2/LIMA1/MAGED1/RHOB/BTG1/ARID5B/SAT1/FN1/ISG15	20
Over-expressed	BURTON_ADIPOGENESIS_PEAK_AT_2HR	11/108	45/22153	1.93793e-16	1.12255e-13	7.18311e-14	IER3/JUNB/TNFAIP6/ZFP36/NR4A1/RHOB/ERRFI1/KLF4/CEBPD/BTG2/DUSP1	11
Over-expressed	LINDGREN_BLADDER_CANCER_CLUSTER_2B	20/108	388/22153	3.25762e-15	1.67731e-12	1.0733e-12	SPARC/LGALS1/COL1A2/GNG11/EMP3/MSN/TNC/IER2/TPM2/IFITM3/NR4A1/ITM2A/GADD45B/SOCS3/MYADM/CCL2/MT2A/CSRP1/KLF4/NFKBIA	20
Over-expressed	GALINDO_IMMUNE_RESPONSE_TO_ENTEROTOXIN	12/108	79/22153	3.75338e-15	1.73932e-12	1.11298e-12	ACTG1/IER3/JUNB/PKM/RHOB/ERRFI1/GADD45B/SOCS3/MT2A/ITGA5/NFKBIA/DUSP1	12
Over-expressed	DANG_REGULATED_BY_MYC_DN	17/108	250/22153	4.99665e-15	2.10495e-12	1.34694e-12	SPARC/COL1A2/TMSB4X/MSN/COL3A1/MYL12A/FTH1/IER3/CALD1/PERP/HSPB1/CDKN1A/ERRFI1/KLF4/FN1/ID2/DUSP1	17
Over-expressed	GRUETZMANN_PANCREATIC_CANCER_UP	19/108	346/22153	5.45578e-15	2.10684e-12	1.34815e-12	S100A10/SPARC/S100A11/EMP3/MSN/TUBA1A/ANXA1/MYL12A/TMSB10/ANXA5/CALD1/PKM/PLEC/TNFAIP6/CRIP2/SERPINH1/KLF4/FN1/YWHAH	19
Over-expressed	HELLER_HDAC_TARGETS_SILENCED_BY_METHYLATION_UP	21/108	460/22153	6.82836e-15	2.43405e-12	1.55753e-12	S100A4/MSX1/TUBB2B/TUBA1A/IER3/PLEC/SERPINE2/ENAH/CRIP2/KLF2/CDKN1A/TIMP1/NR4A1/RHOB/BTG1/MT2A/SAT1/TUBB2A/FN1/ID2/DUSP1	21
Over-expressed	REN_ALVEOLAR_RHABDOMYOSARCOMA_DN	20/108	407/22153	8.06696e-15	2.67016e-12	1.70862e-12	S100A10/ANXA2/QPCT/MSN/SH3BGRL3/ANXA1/TNFRSF12A/ANXA5/TPM4/RHOC/SERPINE2/ZYX/KLF2/LIMA1/TIMP1/UAP1/TAGLN2/ITGA5/FN1/DUSP1	20
Over-expressed	HELLER_HDAC_TARGETS_UP	18/108	316/22153	1.6117e-14	4.97907e-12	3.18607e-12	S100A4/MSX1/TUBB2B/TUBA1A/NEAT1/JUNB/PLEC/ENAH/CRIP2/KLF2/LIMA1/CDKN1A/MT2A/SAT1/TUBB2A/FN1/ID2/ISG15	18
Over-expressed	BOQUEST_STEM_CELL_CULTURED_VS_FRESH_UP	20/108	427/22153	1.99426e-14	5.77588e-12	3.69594e-12	TPM4/JUNB/SERPINE2/JUND/TNFAIP6/ZFP36/TPM2/TMEM176A/TSPAN8/RHOB/PTGDS/ITM2A/GADD45B/CCL2/KLF4/FN1/BTG2/NFKBIA/DUSP1/CLIC3	20
Over-expressed	GESERICK_TERT_TARGETS_DN	8/108	21/22153	4.73173e-14	1.28981e-11	8.25343e-12	IER3/JUNB/ZFP36/NR4A1/ERRFI1/GADD45B/KLF4/BTG2	8
Over-expressed	WINTER_HYPOXIA_METAGENE	16/108	242/22153	5.21413e-14	1.34235e-11	8.58959e-12	ANXA2/LGALS1/VIM/ANXA1/ANXA5/CALD1/PKM/CDKN1A/NR4A1/ERRFI1/KRT19/BTG1/SAT1/ITGA5/FN1/ID2	16
Over-expressed	FRIDMAN_SENESCENCE_UP	11/108	77/22153	1.12144e-13	2.73514e-11	1.75019e-11	SPARC/S100A11/COL1A2/VIM/TFAP2A/IGFBP4/NDN/CDKN1A/RHOB/FN1/ISG15	11
Over-expressed	GOLDRATH_ANTIGEN_RESPONSE	18/108	355/22153	1.18834e-13	2.75338e-11	1.76187e-11	S100A10/LMNA/S100A11/ANXA2/LGALS1/EMP3/ANXA1/TPM4/PLP2/IER3/PERP/IFITM3/ERRFI1/GADD45B/MYADM/MT2A/ID2/DUSP1	18
Over-expressed	HUMMERICH_SKIN_CANCER_PROGRESSION_UP	11/108	83/22153	2.64453e-13	5.8356e-11	3.73416e-11	COL1A2/TNFRSF12A/RHOC/JUNB/PERP/CDKN1A/IFITM3/KRT19/GADD45B/MT2A/ITGA5	11
Over-expressed	NEMETH_INFLAMMATORY_RESPONSE_LPS_UP	11/108	84/22153	3.03079e-13	6.38395e-11	4.08505e-11	MLLT11/IER3/RHOC/IER2/JUND/CDKN1A/MYADM/MT2A/SAT1/CEBPD/NFKBIA	11
Over-expressed	PODAR_RESPONSE_TO_ADAPHOSTIN_UP	13/108	150/22153	4.40099e-13	8.86704e-11	5.67396e-11	MSX1/TUBA1A/ANXA1/NEAT1/FTH1/HSPB1/JUND/KLF2/ARID5B/SAT1/TUBB2A/ID2/DUSP1	13
Over-expressed	DELYS_THYROID_CANCER_UP	19/108	445/22153	4.96562e-13	9.58778e-11	6.13515e-11	S100A10/S100A11/ANXA2/QPCT/LGALS1/S100A4/EMP3/MLLT11/ANXA1/COL3A1/TMSB10/TNC/IER3/PKM/TNFAIP6/CDKN1A/TIMP1/KRT19/FN1	19
Over-expressed	GNATENKO_PLATELET_SIGNATURE	9/108	45/22153	8.47981e-13	1.57182e-10	1.0058e-10	SPARC/TMSB4X/B2M/MYL12A/FTH1/ACTB/PKM/TAGLN2/YWHAH	9
Over-expressed	PETROVA_ENDOTHELIUM_LYMPHATIC_VS_BLOOD_DN	13/108	162/22153	1.18815e-12	2.11765e-10	1.35507e-10	COL1A2/EMP3/MLLT11/IER3/TPM2/CDKN1A/RHOB/ITM2A/UAP1/CCL2/ITGA5/BTG2/ISG15	13
Over-expressed	GO_CELL_SUBSTRATE_JUNCTION	18/108	409/22153	1.30556e-12	2.24072e-10	1.43382e-10	VIM/MSN/ANXA1/B2M/ACTG1/ANXA5/TNC/TPM4/ACTB/PLEC/ENAH/HSPB1/ZYX/LIMA1/RHOB/CSRP1/RDX/ITGA5	18
Over-expressed	LI_INDUCED_T_TO_NATURAL_KILLER_UP	16/108	302/22153	1.57721e-12	2.5336e-10	1.62123e-10	S100A10/LMNA/S100A11/ANXA2/LGALS1/S100A4/VIM/SH3BGRL3/PLP2/IER3/JUNB/SERPINE2/CDKN1A/IFITM3/ERRFI1/ID2	16
Over-expressed	LINDGREN_BLADDER_CANCER_HIGH_RECURRENCE	9/108	48/22153	1.58555e-12	2.5336e-10	1.62123e-10	SPARC/LGALS1/COL1A2/MSN/PTMS/SERPINH1/NR4A1/MYADM/CSRP1	9
Over-expressed	JOHNSTONE_PARVB_TARGETS_3_UP	18/108	432/22153	3.26093e-12	5.03705e-10	3.22317e-10	S100A4/VIM/ANXA1/NEAT1/ACTB/CALD1/VMP1/IFITM3/TIMP1/RHOB/ERRFI1/KRT19/BTG1/KLF4/FN1/CEBPD/NFKBIA/CLIC3	18
Over-expressed	OSWALD_HEMATOPOIETIC_STEM_CELL_IN_COLLAGEN_GEL_UP	14/108	221/22153	3.90935e-12	5.84385e-10	3.73944e-10	TFAP2A/IER3/JUNB/IER2/TNFAIP6/ZFP36/KLF2/CDKN1A/GADD45B/CCL2/KLF4/BTG2/NFKBIA/DUSP1	14
Over-expressed	DAZARD_RESPONSE_TO_UV_NHEK_UP	14/108	223/22153	4.41659e-12	6.39578e-10	4.09261e-10	ANXA2/QPCT/IER3/JUNB/PKM/IER2/JUND/ZFP36/BTG1/GADD45B/CSRP1/TUBB2A/ID2/DUSP1	14
Over-expressed	HENDRICKS_SMARCA4_TARGETS_UP	9/108	54/22153	4.90746e-12	6.89127e-10	4.40967e-10	LMNA/LGALS1/EMP3/IGFBP4/SERPINE2/PERP/CDKN1A/CCL2/ITGA5	9
Over-expressed	REACTOME_INTERLEUKIN_4_AND_INTERLEUKIN_13_SIGNALING	11/108	111/22153	6.92617e-12	9.18202e-10	5.87551e-10	COL1A2/VIM/ANXA1/JUNB/NDN/CDKN1A/TIMP1/SOCS3/CCL2/FN1/CEBPD	11
Over-expressed	CROONQUIST_STROMAL_STIMULATION_UP	9/108	56/22153	6.93506e-12	9.18202e-10	5.87551e-10	SPARC/COL1A2/TMSB4X/IER3/IGFBP4/IER2/TPM2/NFKBIA/DUSP1	9
Over-expressed	LEE_NEURAL_CREST_STEM_CELL_UP	12/108	147/22153	7.47515e-12	9.62218e-10	6.15716e-10	S100A10/S100A11/LGALS1/COL1A2/MSX1/TFAP2A/SH3BGRL3/ANXA1/CRABP1/COL3A1/RHOB/CEBPD	12
Over-expressed	RASHI_RESPONSE_TO_IONIZING_RADIATION_2	11/108	117/22153	1.23951e-11	1.5524e-09	9.93372e-10	ANXA1/JUNB/CDKN1A/KRT19/BTG1/TAGLN2/KLF4/TUBB2A/CEBPD/BTG2/NFKBIA	11
Over-expressed	GO_COLLAGEN_CONTAINING_EXTRACELLULAR_MATRIX	17/108	406/22153	1.27869e-11	1.55932e-09	9.978e-10	S100A10/SPARC/ANXA2/LGALS1/COL1A2/S100A4/ANXA1/SERPINB8/COL3A1/ANXA5/TNC/PKM/SERPINE2/HMCN1/SERPINH1/TIMP1/FN1	17
Over-expressed	DIRMEIER_LMP1_RESPONSE_EARLY	9/108	63/22153	2.10626e-11	2.4401e-09	1.5614e-09	FTH1/ACTB/JUNB/IER2/JUND/ZFP36/GADD45B/BTG2/NFKBIA	9
Over-expressed	LEE_LIVER_CANCER_E2F1_UP	9/108	63/22153	2.10626e-11	2.4401e-09	1.5614e-09	SPARC/ANXA2/ANXA1/ACTG1/ANXA5/TMEM176B/RHOB/TAGLN2/TUBB2A	9
Over-expressed	HALLMARK_APOPTOSIS	12/108	161/22153	2.19347e-11	2.47916e-09	1.5864e-09	LMNA/ANXA1/TNFRSF12A/IER3/HSPB1/CDKN1A/IFITM3/TIMP1/RHOB/GADD45B/SAT1/BTG2	12
Over-expressed	AMIT_EGF_RESPONSE_40_HELA	8/108	42/22153	2.5223e-11	2.78294e-09	1.78078e-09	IER3/JUNB/IER2/ZFP36/KLF2/NR4A1/BTG2/DUSP1	8
Over-expressed	KAYO_CALORIE_RESTRICTION_MUSCLE_UP	10/108	93/22153	2.85958e-11	3.08169e-09	1.97195e-09	S100A11/COL1A2/S100A4/EMP3/TUBA1A/COL3A1/ACTB/IGFBP4/IER2/FN1	10
Over-expressed	JECHLINGER_EPITHELIAL_TO_MESENCHYMAL_TRANSITION_UP	9/108	67/22153	3.74426e-11	3.94339e-09	2.52335e-09	SPARC/VIM/B2M/COL3A1/TNC/IFITM3/SERPINH1/CCL2/ISG15	9
Over-expressed	NAGASHIMA_NRG1_SIGNALING_UP	12/108	172/22153	4.76754e-11	4.9095e-09	3.14156e-09	SERPINB8/TNFRSF12A/IER3/JUNB/IER2/ZYX/ZFP36/KLF2/NR4A1/GADD45B/TUBB2A/DUSP1	12
Over-expressed	MCDOWELL_ACUTE_LUNG_INJURY_UP	8/108	47/22153	6.58621e-11	6.63489e-09	4.24562e-09	COL3A1/TNC/ZFP36/CDKN1A/NR4A1/BTG2/NFKBIA/DUSP1	8
Over-expressed	CHEN_LVAD_SUPPORT_OF_FAILING_HEART_UP	10/108	102/22153	7.27029e-11	7.16819e-09	4.58688e-09	CALD1/ZFP36/KLF2/CDKN1A/GADD45B/MT2A/CEBPD/BTG2/CDC37L1/NFKBIA	10
Over-expressed	CHAUHAN_RESPONSE_TO_METHOXYESTRADIOL_DN	10/108	105/22153	9.72795e-11	9.29793e-09	5.94968e-09	S100A10/LGALS1/TMSB4X/VIM/B2M/TMSB10/PKM/BTG1/TUBB2A/BTG2	10
Over-expressed	WU_CELL_MIGRATION	12/108	183/22153	9.83165e-11	9.29793e-09	5.94968e-09	GNG11/S100A4/EMP3/VIM/MSN/PERP/TPM2/LIMA1/KRT19/MT2A/ARID5B/FN1	12
Over-expressed	HOSHIDA_LIVER_CANCER_SUBCLASS_S1	13/108	235/22153	1.30596e-10	1.21037e-08	7.74505e-09	S100A10/S100A11/LGALS1/COL1A2/TMSB4X/MSN/ANXA1/COL3A1/ANXA5/PLP2/IER3/CRIP2/TPM2	13
Over-expressed	KIM_GLIS2_TARGETS_UP	9/108	79/22153	1.71716e-10	1.56026e-08	9.98398e-09	SPARC/COL1A2/S100A4/VIM/COL3A1/IFITM3/SOCS3/CCL2/ISG15	9
Over-expressed	ZHOU_TNF_SIGNALING_30MIN	8/108	53/22153	1.81213e-10	1.61489e-08	1.03336e-08	PTMS/PLP2/JUNB/IER2/HSPB1/TAGLN2/NFKBIA/DUSP1	8
Over-expressed	VERRECCHIA_EARLY_RESPONSE_TO_TGFB1	8/108	54/22153	2.11875e-10	1.85251e-08	1.18541e-08	SPARC/COL1A2/COL3A1/RHOC/ZYX/TIMP1/RHOB/FN1	8
Over-expressed	HALLMARK_INTERFERON_GAMMA_RESPONSE	12/108	200/22153	2.75264e-10	2.36217e-08	1.51154e-08	B2M/TNFAIP6/CDKN1A/IFITM3/BTG1/SOCS3/CCL2/MT2A/ARID5B/CCL7/NFKBIA/ISG15	12
Over-expressed	LEE_LIVER_CANCER_MYC_E2F1_UP	8/108	56/22153	2.86946e-10	2.41765e-08	1.54704e-08	SPARC/ANXA2/COL1A2/ACTG1/ANXA5/TMEM176B/PTGDS/TAGLN2	8
Over-expressed	CHIARADONNA_NEOPLASTIC_TRANSFORMATION_CDC25_UP	10/108	119/22153	3.39074e-10	2.75661e-08	1.76394e-08	CRABP1/TNC/MYL12B/ENAH/TMEM176A/TMEM176B/MAGED1/ERRFI1/CCL2/CEBPD	10
Over-expressed	ZHU_CMV_ALL_DN	10/108	119/22153	3.39074e-10	2.75661e-08	1.76394e-08	LMNA/COL1A2/TFAP2A/ANXA1/COL3A1/ACTG1/TPM4/TPM2/ID2/CEBPD	10
Over-expressed	BAELDE_DIABETIC_NEPHROPATHY_DN	16/108	435/22153	3.62525e-10	2.89645e-08	1.85342e-08	VIM/ANXA1/COL3A1/MYL12A/ACTG1/CALD1/NDN/TIMP1/PTGDS/UAP1/RDX/ARID5B/TUBB2A/CEBPD/ISG15/DUSP1	16
Over-expressed	ONDER_CDH1_TARGETS_2_UP	13/108	256/22153	3.75689e-10	2.95075e-08	1.88816e-08	SPARC/COL1A2/GNG11/COL3A1/IGFBP4/TNFAIP6/CRIP2/MAGED1/GADD45B/KLF4/ARID5B/FN1/DUSP1	13
Over-expressed	DAVICIONI_TARGETS_OF_PAX_FOXO1_FUSIONS_UP	13/108	258/22153	4.13371e-10	3.19261e-08	2.04293e-08	S100A10/MSN/TPM4/SERPINE2/TSPAN8/TIMP1/RHOB/CSRP1/KLF4/ARID5B/MEG3/ID2/DUSP1	13
Over-expressed	MCBRYAN_PUBERTAL_BREAST_4_5WK_UP	13/108	259/22153	4.33474e-10	3.29298e-08	2.10715e-08	TNFRSF12A/TNC/CALD1/ENAH/PERP/TNFAIP6/TSPAN8/TIMP1/ERRFI1/KRT19/SAT1/FN1/ID2	13
Over-expressed	SERVITJA_ISLET_HNF1A_TARGETS_UP	11/108	163/22153	4.5448e-10	3.39687e-08	2.17363e-08	ANXA2/LGALS1/VIM/MSN/ANXA1/COL3A1/RHOC/SERPINE2/IFITM3/SERPINH1/CCL2	11
Over-expressed	LU_AGING_BRAIN_UP	13/108	261/22153	4.76368e-10	3.50395e-08	2.24215e-08	GNG11/VIM/MSN/MYL12A/ANXA5/CALD1/SERPINH1/ITM2A/MT2A/CSRP1/RDX/CEBPD/NFKBIA	13
Over-expressed	AMIT_EGF_RESPONSE_480_HELA	11/108	164/22153	4.85195e-10	3.51312e-08	2.24802e-08	SH3BGRL3/TNFRSF12A/RHOC/IGFBP4/PLEC/SERPINE2/ZYX/SERPINH1/MT2A/TUBB2A/ITGA5	11
Over-expressed	GERHOLD_ADIPOGENESIS_DN	8/108	61/22153	5.8303e-10	4.13436e-08	2.64554e-08	ANXA2/TUBA1A/ANXA5/IER3/CCL2/CCL7/FN1/CEBPD	8
Over-expressed	SHETH_LIVER_CANCER_VS_TXNIP_LOSS_PAM2	11/108	167/22153	5.88838e-10	4.13436e-08	2.64554e-08	SPARC/S100A11/ANXA2/LGALS1/IER3/RHOC/TSPAN8/MYADM/TAGLN2/TUBB2A/BTG2	11
Over-expressed	REACTOME_SMOOTH_MUSCLE_CONTRACTION	7/108	38/22153	5.9898e-10	4.14279e-08	2.65094e-08	ANXA2/ANXA1/MYL12A/TPM4/CALD1/MYL12B/TPM2	7
Over-expressed	KIM_WT1_TARGETS_UP	12/108	217/22153	7.02846e-10	4.78969e-08	3.06489e-08	TNFRSF12A/ACTG1/IER3/ACTB/JUNB/CALD1/IER2/ZYX/NR4A1/CCL2/ARID5B/NFKBIA	12
Over-expressed	PHONG_TNF_TARGETS_UP	8/108	63/22153	7.60633e-10	5.10837e-08	3.26881e-08	IER3/JUNB/IER2/ZFP36/BTG1/CEBPD/NFKBIA/DUSP1	8
Over-expressed	CROONQUIST_NRAS_VS_STROMAL_STIMULATION_DN	9/108	97/22153	1.10892e-09	7.34108e-08	4.6975e-08	SPARC/COL1A2/IER3/IGFBP4/IER2/TPM2/ITM2A/NFKBIA/DUSP1	9
Over-expressed	GO_STRUCTURAL_CONSTITUENT_OF_CYTOSKELETON	9/108	98/22153	1.21615e-09	7.93752e-08	5.07916e-08	VIM/MSN/TUBB2B/TUBA1A/ACTG1/ACTB/PLEC/KRT19/TUBB2A	9
Over-expressed	BILBAN_B_CLL_LPL_DN	7/108	42/22153	1.26014e-09	8.11039e-08	5.18978e-08	ANXA1/IER3/JUNB/KLF4/SAT1/ID2/DUSP1	7
Over-expressed	DORN_ADENOVIRUS_INFECTION_24HR_DN	7/108	43/22153	1.49916e-09	9.51661e-08	6.08961e-08	TNFRSF12A/IER3/JUNB/LIMA1/NR4A1/KRT19/NFKBIA	7
Over-expressed	MARTINEZ_RESPONSE_TO_TRABECTEDIN_UP	8/108	70/22153	1.80264e-09	1.12884e-07	7.22337e-08	S100A10/ANXA1/ANXA5/JUNB/IFITM3/GADD45B/SAT1/ID2	8
Over-expressed	SCHUETZ_BREAST_CANCER_DUCTAL_INVASIVE_UP	14/108	352/22153	1.83534e-09	1.134e-07	7.25636e-08	SPARC/LGALS1/COL1A2/S100A4/EMP3/MSN/ANXA1/COL3A1/CALD1/SERPINE2/NDN/TNFAIP6/SERPINH1/FN1	14
Over-expressed	GO_CELL_ADHESION_MOLECULE_BINDING	16/108	488/22153	1.9064e-09	1.1624e-07	7.43813e-08	S100A11/ANXA2/MSN/ANXA1/COL3A1/CALD1/PKM/PLEC/HMCN1/RTN4/LIMA1/TSPAN8/TAGLN2/RDX/ITGA5/FN1	16
Over-expressed	KHETCHOUMIAN_TRIM24_TARGETS_UP	7/108	46/22153	2.46047e-09	1.48075e-07	9.47523e-08	SPARC/LGALS1/COL1A2/VIM/JUNB/CDKN1A/BTG2	7
Over-expressed	WANG_TUMOR_INVASIVENESS_UP	14/108	361/22153	2.53776e-09	1.50769e-07	9.64758e-08	ANXA2/COL1A2/VIM/TUBB2B/ACTG1/SAP18/CALD1/PKM/IER2/IFITM3/KRT19/RDX/FN1/NFKBIA	14
Over-expressed	HUANG_GATA2_TARGETS_UP	10/108	147/22153	2.70278e-09	1.5854e-07	1.01449e-07	ANXA2/LGALS1/EMP3/SH3BGRL3/B2M/PLEC/MYL12B/CDKN1A/BTG1/SAT1	10
Over-expressed	REACTOME_RECYCLING_PATHWAY_OF_L1	7/108	48/22153	3.35771e-09	1.94495e-07	1.24456e-07	MSN/TUBB2B/TUBA1A/ACTG1/ACTB/RDX/TUBB2A	7
Over-expressed	GO_HOMOTYPIC_CELL_CELL_ADHESION	8/108	77/22153	3.90652e-09	2.23492e-07	1.43011e-07	LGALS1/MYL12A/ACTG1/ACTB/SERPINE2/HSPB1/CSRP1/RDX	8
Over-expressed	JACKSON_DNMT1_TARGETS_UP	8/108	79/22153	4.80469e-09	2.70277e-07	1.72948e-07	JUNB/HSPB1/ZFP36/CDKN1A/SOCS3/CCL2/KLF4/ISG15	8
Over-expressed	DACOSTA_UV_RESPONSE_VIA_ERCC3_UP	13/108	316/22153	4.84096e-09	2.70277e-07	1.72948e-07	MLLT11/SAP18/JUNB/TPM2/SERPINH1/NR4A1/RHOB/BTG1/SAT1/TUBB2A/CEBPD/BTG2/ISG15	13
Over-expressed	BOQUEST_STEM_CELL_UP	12/108	262/22153	5.93937e-09	3.27655e-07	2.09664e-07	COL1A2/S100A4/EMP3/COL3A1/TNC/SERPINE2/TNFAIP6/TSPAN8/TMEM176B/TIMP1/PTGDS/MEG3	12
Over-expressed	PICCALUGA_ANGIOIMMUNOBLASTIC_LYMPHOMA_UP	11/108	209/22153	6.2813e-09	3.42442e-07	2.19126e-07	SPARC/COL1A2/COL3A1/TNC/CALD1/TMEM176A/TMEM176B/SERPINH1/PTGDS/CCL2/FN1	11
Over-expressed	WANG_ESOPHAGUS_CANCER_VS_NORMAL_UP	9/108	119/22153	6.86817e-09	3.70083e-07	2.36813e-07	SPARC/COL3A1/TNFRSF12A/ANXA5/IFITM3/NR4A1/SOCS3/MYADM/FN1	9
Over-expressed	CHARAFE_BREAST_CANCER_LUMINAL_VS_MESENCHYMAL_DN	15/108	465/22153	7.94173e-09	4.23011e-07	2.70682e-07	SPARC/ANXA2/GNG11/EMP3/VIM/MSN/ANXA1/ACTG1/ANXA5/PLP2/CALD1/SERPINE2/RTN4/TIMP1/SOCS3	15
Over-expressed	TARTE_PLASMA_CELL_VS_PLASMABLAST_UP	14/108	396/22153	8.24395e-09	4.34119e-07	2.7779e-07	QPCT/MSX1/B2M/TNC/ACTB/IGFBP4/HSPB1/JUND/IFITM3/NR4A1/PTGDS/BTG2/NFKBIA/DUSP1	14
Over-expressed	VERHAAK_GLIOBLASTOMA_MESENCHYMAL	11/108	216/22153	8.85117e-09	4.60858e-07	2.94899e-07	S100A11/ANXA2/LGALS1/COL1A2/S100A4/EMP3/ANXA1/TIMP1/UAP1/SAT1/ITGA5	11
Over-expressed	JOHANSSON_GLIOMAGENESIS_BY_PDGFB_UP	7/108	55/22153	8.99896e-09	4.63346e-07	2.96492e-07	LGALS1/B2M/TPM4/SERPINE2/TMEM176B/TAGLN2/FN1	7
Over-expressed	LEE_LIVER_CANCER_HEPATOBLAST	5/108	16/22153	1.04981e-08	5.33812e-07	3.41583e-07	VIM/TNC/TIMP1/NR4A1/KRT19	5
Over-expressed	GERY_CEBP_TARGETS	9/108	125/22153	1.05979e-08	5.33812e-07	3.41583e-07	JUNB/IER2/TNFAIP6/GADD45B/KLF4/SAT1/ID2/BTG2/DUSP1	9
Over-expressed	GO_REGULATION_OF_CELL_MORPHOGENESIS	15/108	477/22153	1.11587e-08	5.56014e-07	3.55789e-07	S100A10/SPARC/MSN/TUBB2B/ANXA1/TNFRSF12A/RHOC/RTN4/RHOB/MYADM/CCL2/RDX/CCL7/FN1/YWHAH	15
Over-expressed	FOSTER_TOLERANT_MACROPHAGE_DN	14/108	406/22153	1.1295e-08	5.56819e-07	3.56304e-07	S100A10/LMNA/TNFRSF12A/TNC/TPM4/JUNB/ZYX/ZFP36/CDKN1A/ERRFI1/SOCS3/MYADM/MT2A/CEBPD	14
Over-expressed	NAGASHIMA_EGF_SIGNALING_UP	7/108	57/22153	1.16311e-08	5.62383e-07	3.59865e-07	TNFRSF12A/IER3/JUNB/IER2/ZFP36/NR4A1/DUSP1	7
Over-expressed	SWEET_LUNG_CANCER_KRAS_DN	14/108	407/22153	1.16506e-08	5.62383e-07	3.59865e-07	SPARC/COL1A2/GNG11/TUBA1A/COL3A1/NDN/ENAH/KLF2/IFITM3/RHOB/GADD45B/KLF4/NFKBIA/DUSP1	14
Over-expressed	RODWELL_AGING_KIDNEY_NO_BLOOD_UP	11/108	223/22153	1.23222e-08	5.88669e-07	3.76685e-07	ANXA2/COL1A2/ANXA1/COL3A1/TNC/SERPINE2/SERPINH1/TIMP1/SOCS3/CCL2/FN1	11
Over-expressed	PETRETTO_CARDIAC_HYPERTROPHY	6/108	34/22153	1.40441e-08	6.64083e-07	4.24942e-07	TUBA1A/ANXA1/ACTB/RTN4/ARID5B/FN1	6
Over-expressed	LIU_PROSTATE_CANCER_DN	15/108	491/22153	1.63894e-08	7.67158e-07	4.90899e-07	SPARC/ANXA2/LGALS1/COL1A2/S100A4/TUBA1A/CRABP1/CALD1/ENAH/HSPB1/TPM2/PTGDS/KRT19/CSRP1/MEG3	15
Over-expressed	JECHLINGER_EPITHELIAL_TO_MESENCHYMAL_TRANSITION_DN	7/108	61/22153	1.88886e-08	8.753e-07	5.60098e-07	ZFP36/KLF2/NR4A1/SAT1/ID2/BTG2/DUSP1	7
Over-expressed	UZONYI_RESPONSE_TO_LEUKOTRIENE_AND_THROMBIN	6/108	36/22153	2.01796e-08	9.25864e-07	5.92453e-07	ZFP36/KLF2/NR4A1/KLF4/ARID5B/DUSP1	6
Over-expressed	RODWELL_AGING_KIDNEY_UP	15/108	500/22153	2.08442e-08	9.46982e-07	6.05967e-07	ANXA2/QPCT/COL1A2/EMP3/VIM/TUBA1A/COL3A1/TMSB10/TNC/SERPINE2/TIMP1/SOCS3/CCL2/TAGLN2/FN1	15
Over-expressed	CONCANNON_APOPTOSIS_BY_EPOXOMICIN_UP	11/108	238/22153	2.41193e-08	1.08513e-06	6.9437e-07	LMNA/ANXA2/SERPINB8/NEAT1/HSPB1/ZYX/ZFP36/CDKN1A/SERPINH1/SAT1/DUSP1	11
Over-expressed	HUANG_FOXA2_TARGETS_DN	6/108	38/22153	2.83762e-08	1.26438e-06	8.09068e-07	SPARC/S100A4/TNC/CRIP2/CDKN1A/CLIC3	6
Over-expressed	UDAYAKUMAR_MED1_TARGETS_DN	11/108	243/22153	2.98576e-08	1.31771e-06	8.43195e-07	MSX1/RHOC/JUNB/CDKN1A/RHOB/BTG1/GADD45B/KLF4/ARID5B/SAT1/ID2	11
Over-expressed	GOTZMANN_EPITHELIAL_TO_MESENCHYMAL_TRANSITION_UP	7/108	66/22153	3.30517e-08	1.43325e-06	9.17128e-07	COL3A1/TNC/TIMP1/GADD45B/CCL2/CCL7/FN1	7
Over-expressed	DORN_ADENOVIRUS_INFECTION_32HR_DN	6/108	39/22153	3.34034e-08	1.43325e-06	9.17128e-07	TNFRSF12A/IER3/JUNB/NR4A1/KRT19/NFKBIA	6
Over-expressed	GEISS_RESPONSE_TO_DSRNA_UP	6/108	39/22153	3.34034e-08	1.43325e-06	9.17128e-07	ANXA1/TNFAIP6/CCL2/KLF4/SAT1/NFKBIA	6
Over-expressed	DORN_ADENOVIRUS_INFECTION_48HR_DN	6/108	40/22153	3.91432e-08	1.66412e-06	1.06486e-06	TNFRSF12A/IER3/JUNB/NR4A1/KRT19/NFKBIA	6
Over-expressed	FULCHER_INFLAMMATORY_RESPONSE_LECTIN_VS_LPS_DN	14/108	450/22153	4.08915e-08	1.71736e-06	1.09893e-06	NEAT1/TNFAIP6/ZFP36/KLF2/VMP1/IFITM3/GADD45B/SOCS3/RDX/KLF4/ARID5B/SAT1/CEBPD/DUSP1	14
Over-expressed	LANDIS_ERBB2_BREAST_TUMORS_324_UP	9/108	146/22153	4.11366e-08	1.71736e-06	1.09893e-06	IER3/ENAH/PERP/IER2/TSPAN8/NR4A1/ERRFI1/CSRP1/ID2	9
Over-expressed	VERRECCHIA_RESPONSE_TO_TGFB1_C2	5/108	21/22153	4.79673e-08	1.98465e-06	1.26996e-06	COL1A2/COL3A1/RHOC/TIMP1/FN1	5
Over-expressed	KEGG_FOCAL_ADHESION	10/108	199/22153	4.92194e-08	2.01843e-06	1.29158e-06	COL1A2/COL3A1/MYL12A/ACTG1/TNC/ACTB/MYL12B/ZYX/ITGA5/FN1	10
Over-expressed	PID_AP1_PATHWAY	7/108	70/22153	5.00698e-08	2.03529e-06	1.30237e-06	COL1A2/JUNB/JUND/TIMP1/CCL2/MT2A/DUSP1	7
Over-expressed	WELCSH_BRCA1_TARGETS_UP	10/108	200/22153	5.16012e-08	2.0793e-06	1.33053e-06	ANXA2/QPCT/ANXA1/B2M/MYL12A/ANXA5/RHOC/CDKN1A/RDX/ID2	10
Over-expressed	BERENJENO_TRANSFORMED_BY_RHOA_DN	13/108	389/22153	5.64342e-08	2.25445e-06	1.4426e-06	COL1A2/ACTB/SERPINE2/MYL12B/ENAH/JUND/LIMA1/IFITM3/MAGED1/MT2A/CSRP1/FN1/ID2	13
Over-expressed	SARRIO_EPITHELIAL_MESENCHYMAL_TRANSITION_DN	9/108	153/22153	6.16759e-08	2.44279e-06	1.56312e-06	S100A4/NEAT1/CALD1/IFITM3/ERRFI1/KRT19/BTG1/SAT1/NFKBIA	9
Over-expressed	CHIBA_RESPONSE_TO_TSA	6/108	45/22153	8.1438e-08	3.19817e-06	2.04648e-06	NEAT1/PKM/CDKN1A/IFITM3/ID2/DUSP1	6
Over-expressed	TONKS_TARGETS_OF_RUNX1_RUNX1T1_FUSION_ERYTHROCYTE_UP	9/108	159/22153	8.58947e-08	3.34484e-06	2.14034e-06	ANXA2/COL1A2/HSPB1/KLF2/TMEM176A/TMEM176B/BTG1/SOCS3/CCL7	9
Over-expressed	LEE_AGING_NEOCORTEX_UP	7/108	76/22153	8.91506e-08	3.4427e-06	2.20296e-06	S100A10/VIM/B2M/MYL12A/JUNB/NR4A1/SAT1	7
Over-expressed	KEGG_REGULATION_OF_ACTIN_CYTOSKELETON	10/108	213/22153	9.32233e-08	3.57022e-06	2.28456e-06	TMSB4X/MSN/MYL12A/ACTG1/ACTB/MYL12B/ENAH/RDX/ITGA5/FN1	10
Over-expressed	LAIHO_COLORECTAL_CANCER_SERRATED_UP	8/108	115/22153	9.42622e-08	3.58042e-06	2.29108e-06	SPARC/ANXA2/LGALS1/EMP3/B2M/ANXA5/MYL12B/TAGLN2	8
Over-expressed	YAMAZAKI_TCEB3_TARGETS_UP	9/108	161/22153	9.56293e-08	3.60281e-06	2.30541e-06	SPARC/ANXA2/B2M/IGFBP4/JUND/ZYX/SERPINH1/NR4A1/ID2	9
Over-expressed	BURTON_ADIPOGENESIS_7	6/108	47/22153	1.06515e-07	3.98055e-06	2.54713e-06	TPM4/PLP2/SERPINE2/IFITM3/TIMP1/TAGLN2	6
Over-expressed	PHONG_TNF_RESPONSE_VIA_P38_PARTIAL	9/108	164/22153	1.12032e-07	4.15325e-06	2.65764e-06	TUBB2B/TNC/IER3/JUNB/CDKN1A/TUBB2A/ID2/CEBPD/DUSP1	9
Over-expressed	REACTOME_L1CAM_INTERACTIONS	8/108	120/22153	1.31246e-07	4.82693e-06	3.08872e-06	MSN/TUBB2B/TUBA1A/ACTG1/ACTB/RDX/TUBB2A/ITGA5	8
Over-expressed	HESS_TARGETS_OF_HOXA9_AND_MEIS1_DN	7/108	81/22153	1.38996e-07	5.0717e-06	3.24534e-06	ANXA1/ZFP36/MYADM/KLF4/ID2/BTG2/DUSP1	7
Over-expressed	HELLER_SILENCED_BY_METHYLATION_UP	11/108	284/22153	1.45419e-07	5.26461e-06	3.36879e-06	SPARC/S100A4/IER3/IGFBP4/TNFAIP6/CDKN1A/SOCS3/KLF4/SAT1/TUBB2A/ISG15	11
Over-expressed	ALTEMEIER_RESPONSE_TO_LPS_WITH_MECHANICAL_VENTILATION	8/108	122/22153	1.49196e-07	5.35951e-06	3.42951e-06	JUNB/TIMP1/SOCS3/CCL2/MT2A/CEBPD/NFKBIA/ISG15	8
Over-expressed	SWEET_KRAS_TARGETS_UP	7/108	83/22153	1.64646e-07	5.86901e-06	3.75553e-06	SPARC/JUNB/CALD1/SERPINE2/HSPB1/GADD45B/CCL2	7
Over-expressed	NATSUME_RESPONSE_TO_INTERFERON_BETA_DN	6/108	51/22153	1.75851e-07	6.18669e-06	3.95882e-06	ANXA2/LGALS1/TMSB10/FTH1/TPM2/NFKBIA	6
Over-expressed	CASORELLI_ACUTE_PROMYELOCYTIC_LEUKEMIA_UP	9/108	173/22153	1.76825e-07	6.18669e-06	3.95882e-06	ZFP36/KLF2/TIMP1/PTGDS/BTG1/ID2/CEBPD/NFKBIA/DUSP1	9
Over-expressed	NELSON_RESPONSE_TO_ANDROGEN_UP	7/108	84/22153	1.78899e-07	6.18669e-06	3.95882e-06	B2M/MYL12A/KRT19/UAP1/KLF4/SAT1/ID2	7
Over-expressed	ZHU_CMV_24_HR_DN	7/108	84/22153	1.78899e-07	6.18669e-06	3.95882e-06	COL1A2/ANXA1/COL3A1/ACTG1/TPM4/TPM2/ID2	7
Over-expressed	MIKKELSEN_MEF_LCP_WITH_H3K4ME3	8/108	127/22153	2.03553e-07	6.98715e-06	4.47102e-06	EMP3/ANXA1/SERPINB8/COL3A1/TMEM176A/TMEM176B/CCL2/CCL7	8
Over-expressed	ZWANG_CLASS_3_TRANSIENTLY_INDUCED_BY_EGF	10/108	232/22153	2.06558e-07	7.03814e-06	4.50366e-06	IER3/JUNB/CRIP2/VMP1/NR4A1/SOCS3/MYADM/KLF4/CEBPD/DUSP1	10
Over-expressed	TAKAO_RESPONSE_TO_UVB_RADIATION_UP	7/108	87/22153	2.28052e-07	7.7138e-06	4.93601e-06	S100A4/MSN/FTH1/PLP2/SAP18/IER2/SAT1	7
Over-expressed	KOKKINAKIS_METHIONINE_DEPRIVATION_48HR_UP	8/108	130/22153	2.43703e-07	8.18349e-06	5.23656e-06	TNFRSF12A/PERP/HSPB1/CDKN1A/TIMP1/RHOB/BTG2/NFKBIA	8
Over-expressed	GO_CELL_CORTEX	11/108	302/22153	2.69017e-07	8.89161e-06	5.68968e-06	ANXA2/ACTB/RHOC/CALD1/MYL12B/HMCN1/CRIP2/RHOB/KRT19/MYADM/RDX	11
Over-expressed	CHEN_LUNG_CANCER_SURVIVAL	5/108	29/22153	2.71383e-07	8.89161e-06	5.68968e-06	ANXA1/ACTG1/ACTB/PKM/KRT19	5
Over-expressed	JISON_SICKLE_CELL_DISEASE_UP	9/108	182/22153	2.72041e-07	8.89161e-06	5.68968e-06	ANXA2/GNG11/EMP3/CDKN1A/TIMP1/GADD45B/TUBB2A/FN1/YWHAH	9
Over-expressed	MITSIADES_RESPONSE_TO_APLIDIN_UP	13/108	446/22153	2.72466e-07	8.89161e-06	5.68968e-06	TPM4/JUND/KLF2/LIMA1/IFITM3/TIMP1/RHOB/GADD45B/KLF4/ARID5B/ID2/NFKBIA/DUSP1	13
Over-expressed	TONKS_TARGETS_OF_RUNX1_RUNX1T1_FUSION_HSC_UP	9/108	184/22153	2.98412e-07	9.67021e-06	6.1879e-06	SPARC/ANXA2/TUBA1A/COL3A1/RHOC/HSPB1/TMEM176B/ARID5B/MEG3	9
Over-expressed	WATANABE_RECTAL_CANCER_RADIOTHERAPY_RESPONSIVE_DN	7/108	93/22153	3.60985e-07	1.16167e-05	7.43345e-06	LGALS1/COL1A2/ANXA1/COL3A1/RTN4/ARID5B/TUBB2A	7
Over-expressed	REACTOME_DISSOLUTION_OF_FIBRIN_CLOT	4/108	13/22153	3.69227e-07	1.17192e-05	7.499e-06	S100A10/ANXA2/SERPINB8/SERPINE2	4
Over-expressed	WHITESIDE_CISPLATIN_RESISTANCE_DN	4/108	13/22153	3.69227e-07	1.17192e-05	7.499e-06	ACTB/JUND/TIMP1/KRT19	4
Over-expressed	GO_PLATELET_AGGREGATION	6/108	58/22153	3.84447e-07	1.19894e-05	7.67196e-06	MYL12A/ACTG1/ACTB/SERPINE2/HSPB1/CSRP1	6
Over-expressed	REACTOME_RHO_GTPASES_ACTIVATE_IQGAPS	5/108	31/22153	3.85288e-07	1.19894e-05	7.67196e-06	TUBB2B/TUBA1A/ACTG1/ACTB/TUBB2A	5
Over-expressed	PECE_MAMMARY_STEM_CELL_UP	8/108	138/22153	3.85504e-07	1.19894e-05	7.67196e-06	TUBB2B/TMSB10/ACTG1/PERP/SOCS3/MT2A/TUBB2A/CEBPD	8
Over-expressed	BILD_HRAS_ONCOGENIC_SIGNATURE	10/108	249/22153	3.96519e-07	1.22498e-05	7.83855e-06	TNFRSF12A/IER3/JUNB/IER2/ZFP36/TIMP1/UAP1/MEG3/FN1/DUSP1	10
Over-expressed	GROSS_HYPOXIA_VIA_ELK3_AND_HIF1A_UP	8/108	142/22153	4.79626e-07	1.47191e-05	9.41865e-06	ANXA2/TNC/ZFP36/MAGED1/ERRFI1/KLF4/SAT1/NFKBIA	8
Over-expressed	KAAB_HEART_ATRIUM_VS_VENTRICLE_UP	10/108	256/22153	5.11212e-07	1.55852e-05	9.97289e-06	VIM/SERPINB8/RTN4/MAGED1/BTG1/CSRP1/TAGLN2/SAT1/TUBB2A/ID2	10
Over-expressed	GO_RESPONSE_TO_INTERFERON_GAMMA	9/108	197/22153	5.30493e-07	1.58633e-05	1.01508e-05	VIM/B2M/ACTG1/ZYX/IFITM3/SOCS3/CCL2/MT2A/CCL7	9
Over-expressed	JOHNSTONE_PARVB_TARGETS_2_UP	8/108	144/22153	5.33631e-07	1.58633e-05	1.01508e-05	S100A11/B2M/ACTG1/ACTB/PKM/IGFBP4/ZYX/ISG15	8
Over-expressed	MODY_HIPPOCAMPUS_NEONATAL	5/108	33/22153	5.34025e-07	1.58633e-05	1.01508e-05	TUBB2B/TUBA1A/ACTG1/TNC/FN1	5
Over-expressed	PLASARI_TGFB1_TARGETS_1HR_UP	5/108	33/22153	5.34025e-07	1.58633e-05	1.01508e-05	IER3/JUNB/NR4A1/GADD45B/ID2	5
Over-expressed	REACTOME_PLATELET_ACTIVATION_SIGNALING_AND_AGGREGATION	10/108	260/22153	5.89017e-07	1.73324e-05	1.10909e-05	SPARC/COL1A2/GNG11/TMSB4X/ANXA5/TIMP1/RHOB/TAGLN2/FN1/CDC37L1	10
Over-expressed	BROCKE_APOPTOSIS_REVERSED_BY_IL6	8/108	146/22153	5.92754e-07	1.73324e-05	1.10909e-05	TPM4/JUNB/IER2/ZFP36/GADD45B/SOCS3/CCL2/ID2	8
Over-expressed	HALLMARK_HYPOXIA	9/108	200/22153	6.02184e-07	1.73324e-05	1.10909e-05	ANXA2/S100A4/IER3/ZFP36/CDKN1A/ERRFI1/BTG1/MT2A/DUSP1	9
Over-expressed	HALLMARK_INFLAMMATORY_RESPONSE	9/108	200/22153	6.02184e-07	1.73324e-05	1.10909e-05	EMP3/TNFAIP6/CDKN1A/TIMP1/CCL2/CCL7/ITGA5/BTG2/NFKBIA	9
Over-expressed	HALLMARK_P53_PATHWAY	9/108	200/22153	6.02184e-07	1.73324e-05	1.10909e-05	S100A10/S100A4/IER3/PERP/CDKN1A/BTG1/KLF4/SAT1/BTG2	9
Over-expressed	SCHOEN_NFKB_SIGNALING	5/108	34/22153	6.23677e-07	1.77501e-05	1.13582e-05	GADD45B/CCL2/KLF4/FN1/NFKBIA	5
Over-expressed	GO_REGULATION_OF_CELL_SHAPE	8/108	147/22153	6.24357e-07	1.77501e-05	1.13582e-05	MSN/ANXA1/RHOC/RHOB/CCL2/RDX/CCL7/FN1	8
Over-expressed	PID_MYC_REPRESS_PATHWAY	6/108	63/22153	6.32759e-07	1.78793e-05	1.14408e-05	LGALS1/COL1A2/FTH1/CDKN1A/ID2/CEBPD	6
Over-expressed	ANASTASSIOU_MULTICANCER_INVASIVENESS_SIGNATURE	6/108	64/22153	6.95468e-07	1.95321e-05	1.24985e-05	SPARC/LGALS1/COL1A2/COL3A1/TNFAIP6/FN1	6
Over-expressed	MCLACHLAN_DENTAL_CARIES_UP	10/108	265/22153	7.00716e-07	1.95609e-05	1.25169e-05	IER3/IGFBP4/SERPINE2/TNFAIP6/TIMP1/SOCS3/CCL2/MT2A/SAT1/CEBPD	10
Over-expressed	BASSO_CD40_SIGNALING_UP	7/108	103/22153	7.25455e-07	2.00795e-05	1.28487e-05	LGALS1/TMSB4X/IER3/JUNB/GADD45B/ARID5B/NFKBIA	7
Over-expressed	TSAI_RESPONSE_TO_IONIZING_RADIATION	8/108	150/22153	7.27958e-07	2.00795e-05	1.28487e-05	JUNB/CDKN1A/KRT19/BTG1/KLF4/FN1/BTG2/NFKBIA	8
Over-expressed	GO_ACTIN_CYTOSKELETON	13/108	491/22153	8.06148e-07	2.21047e-05	1.41446e-05	ANXA1/MYL12A/ACTG1/TPM4/ACTB/CALD1/MYL12B/ZYX/TPM2/LIMA1/KRT19/MYADM/RDX	13
Over-expressed	GO_PLATELET_ACTIVATION	8/108	153/22153	8.45904e-07	2.30583e-05	1.47549e-05	COL1A2/COL3A1/MYL12A/ACTG1/ACTB/SERPINE2/HSPB1/CSRP1	8
Over-expressed	GO_COAGULATION	11/108	342/22153	9.19011e-07	2.49047e-05	1.59363e-05	ANXA2/COL1A2/COL3A1/MYL12A/ACTG1/ANXA5/ACTB/SERPINE2/HSPB1/TSPAN8/CSRP1	11
Over-expressed	WENG_POR_TARGETS_LIVER_UP	5/108	37/22153	9.65721e-07	2.60183e-05	1.66489e-05	LGALS1/ACTG1/ANXA5/TMEM176A/GADD45B	5
Over-expressed	PEDERSEN_METASTASIS_BY_ERBB2_ISOFORM_4	7/108	108/22153	1.00076e-06	2.68066e-05	1.71533e-05	TUBA1A/MLLT11/ANXA1/TIMP1/MT2A/SAT1/FN1	7
Over-expressed	GO_ACTIN_BINDING	12/108	422/22153	1.0478e-06	2.79052e-05	1.78564e-05	S100A4/TMSB4X/MSN/TMSB10/TPM4/CALD1/PLEC/ENAH/TPM2/LIMA1/RDX/YWHAH	12
Over-expressed	CASTELLANO_NRAS_TARGETS_UP	6/108	70/22153	1.18779e-06	3.14528e-05	2.01264e-05	B2M/SERPINE2/PERP/CRIP2/TUBB2A/ISG15	6
Over-expressed	ICHIBA_GRAFT_VERSUS_HOST_DISEASE_D7_UP	7/108	112/22153	1.27969e-06	3.36936e-05	2.15603e-05	TMSB4X/TMSB10/PKM/CCL2/CCL7/NFKBIA/ISG15	7
Over-expressed	REACTOME_TRANSLOCATION_OF_SLC2A4_GLUT4_TO_THE_PLASMA_MEMBRANE	6/108	71/22153	1.29233e-06	3.38342e-05	2.16503e-05	TUBB2B/TUBA1A/ACTG1/ACTB/TUBB2A/YWHAH	6
Over-expressed	HUTTMANN_B_CLL_POOR_SURVIVAL_UP	10/108	285/22153	1.35448e-06	3.5262e-05	2.25639e-05	S100A11/ANXA1/SERPINE2/JUND/ZYX/CDKN1A/TIMP1/RHOB/CEBPD/BTG2	10
Over-expressed	BAE_BRCA1_TARGETS_UP	6/108	72/22153	1.40427e-06	3.6354e-05	2.32627e-05	TMSB4X/ANXA1/JUND/KRT19/BTG1/SAT1	6
Over-expressed	GO_CELL_JUNCTION_ORGANIZATION	10/108	288/22153	1.4884e-06	3.8318e-05	2.45194e-05	S100A10/ACTG1/ACTB/RHOC/PLEC/PERP/VMP1/RDX/ITGA5/FN1	10
Over-expressed	DELACROIX_RARG_BOUND_MEF	11/108	361/22153	1.55613e-06	3.98404e-05	2.54936e-05	S100A4/ANXA1/TNFRSF12A/RHOC/JUNB/PKM/TPM2/TAGLN2/SAT1/FN1/DUSP1	11
Over-expressed	GENTILE_UV_HIGH_DOSE_DN	10/108	290/22153	1.58397e-06	4.03303e-05	2.58071e-05	JUND/ZFP36/RHOB/UAP1/ARID5B/SAT1/ID2/CEBPD/ISG15/DUSP1	10
Over-expressed	DIAZ_CHRONIC_MEYLOGENOUS_LEUKEMIA_DN	7/108	117/22153	1.71727e-06	4.34854e-05	2.7826e-05	ACTG1/ANXA5/KLF2/GADD45B/KLF4/CEBPD/BTG2	7
Over-expressed	BRUECKNER_TARGETS_OF_MIRLET7A3_DN	6/108	75/22153	1.78852e-06	4.48001e-05	2.86672e-05	SPARC/VIM/CALD1/OCIAD2/MT2A/FN1	6
Over-expressed	SEKI_INFLAMMATORY_RESPONSE_LPS_UP	6/108	75/22153	1.78852e-06	4.48001e-05	2.86672e-05	IER3/BTG1/GADD45B/CCL2/CCL7/NFKBIA	6
Over-expressed	KOKKINAKIS_METHIONINE_DEPRIVATION_96HR_UP	7/108	118/22153	1.8183e-06	4.53011e-05	2.89879e-05	IGFBP4/PERP/HSPB1/CDKN1A/TIMP1/RHOB/BTG2	7
Over-expressed	GO_REGULATION_OF_RESPONSE_TO_WOUNDING	8/108	171/22153	1.9544e-06	4.84316e-05	3.0991e-05	ANXA2/ANXA1/TNFRSF12A/ANXA5/SERPINE2/TSPAN8/CDKN1A/KLF4	8
Over-expressed	MORI_PRE_BI_LYMPHOCYTE_DN	6/108	77/22153	2.08938e-06	5.1501e-05	3.29551e-05	MYL12B/ZFP36/KLF2/BTG1/SAT1/BTG2	6
Over-expressed	KERLEY_RESPONSE_TO_CISPLATIN_UP	5/108	44/22153	2.34168e-06	5.74145e-05	3.67391e-05	LMNA/ANXA1/IER3/CDKN1A/BTG2	5
Over-expressed	HUANG_DASATINIB_RESISTANCE_UP	6/108	80/22153	2.61701e-06	6.38276e-05	4.08428e-05	MSN/ANXA1/CALD1/ZYX/LIMA1/ITGA5	6
Over-expressed	ZHONG_SECRETOME_OF_LUNG_CANCER_AND_FIBROBLAST	7/108	125/22153	2.67444e-06	6.48866e-05	4.15205e-05	SPARC/LMNA/MSN/ACTB/PKM/FN1/YWHAH	7
Over-expressed	GRABARCZYK_BCL11B_TARGETS_UP	6/108	81/22153	2.81525e-06	6.7721e-05	4.33342e-05	ANXA2/LGALS1/S100A4/TIMP1/RDX/ID2	6
Over-expressed	AZARE_NEOPLASTIC_TRANSFORMATION_BY_STAT3_UP	7/108	126/22153	2.82049e-06	6.7721e-05	4.33342e-05	GNG11/EMP3/TNC/NEAT1/CALD1/SERPINE2/FN1	7
Over-expressed	HIRSCH_CELLULAR_TRANSFORMATION_SIGNATURE_UP	9/108	242/22153	2.91901e-06	6.93411e-05	4.43709e-05	JUNB/SERPINE2/IER2/KLF2/TIMP1/UAP1/SOCS3/SAT1/DUSP1	9
Over-expressed	SWEET_LUNG_CANCER_KRAS_UP	12/108	466/22153	2.92799e-06	6.93411e-05	4.43709e-05	TPM4/PLP2/PKM/SERPINE2/TSPAN8/VMP1/CDKN1A/ERRFI1/BTG1/MT2A/SAT1/ID2	12
Over-expressed	NUTT_GBM_VS_AO_GLIOMA_UP	5/108	46/22153	2.93286e-06	6.93411e-05	4.43709e-05	ANXA2/VIM/MSN/RHOC/TAGLN2	5
Over-expressed	HAN_SATB1_TARGETS_DN	11/108	386/22153	2.96791e-06	6.98137e-05	4.46733e-05	LMNA/QPCT/S100A4/TNC/IGFBP4/ITM2A/CCL2/SAT1/FN1/CEBPD/DUSP1	11
Over-expressed	WENG_POR_DOSAGE	4/108	21/22153	2.99913e-06	7.01918e-05	4.49152e-05	LGALS1/ACTG1/ANXA5/GADD45B	4
Over-expressed	GO_PLATELET_DEGRANULATION	7/108	128/22153	3.13264e-06	7.29479e-05	4.66789e-05	SPARC/TMSB4X/ANXA5/TIMP1/TAGLN2/FN1/CDC37L1	7
Over-expressed	LIM_MAMMARY_STEM_CELL_UP	12/108	470/22153	3.1962e-06	7.40559e-05	4.73878e-05	LGALS1/GNG11/MSX1/VIM/CALD1/IGFBP4/NDN/TPM2/LIMA1/CDKN1A/SERPINH1/ITM2A	12
Over-expressed	KEGG_HYPERTROPHIC_CARDIOMYOPATHY_HCM	6/108	83/22153	3.24849e-06	7.45223e-05	4.76863e-05	LMNA/ACTG1/TPM4/ACTB/TPM2/ITGA5	6
Over-expressed	SANA_TNF_SIGNALING_UP	6/108	83/22153	3.24849e-06	7.45223e-05	4.76863e-05	FTH1/RHOB/CCL2/CCL7/SAT1/NFKBIA	6
Over-expressed	HINATA_NFKB_TARGETS_KERATINOCYTE_UP	6/108	84/22153	3.48461e-06	7.95453e-05	5.09005e-05	VIM/TNC/TNFAIP6/CDKN1A/FN1/NFKBIA	6
Over-expressed	REACTOME_RESPONSE_TO_ELEVATED_PLATELET_CYTOSOLIC_CA2PLUS	7/108	132/22153	3.84387e-06	8.73161e-05	5.58729e-05	SPARC/TMSB4X/ANXA5/TIMP1/TAGLN2/FN1/CDC37L1	7
Over-expressed	GO_ACTIN_FILAMENT_ORGANIZATION	11/108	398/22153	3.97701e-06	8.98998e-05	5.75262e-05	S100A10/TMSB4X/TMSB10/TPM4/RHOC/ZYX/TPM2/LIMA1/RHOB/MYADM/RDX	11
Over-expressed	BROWNE_HCMV_INFECTION_48HR_DN	12/108	482/22153	4.1355e-06	9.30287e-05	5.95284e-05	ANXA2/EMP3/ACTG1/TPM4/IGFBP4/JUND/ZYX/ZFP36/SERPINH1/SOCS3/FN1/DUSP1	12
Over-expressed	GO_CADHERIN_BINDING	10/108	324/22153	4.2544e-06	9.52411e-05	6.09441e-05	S100A11/ANXA2/ANXA1/CALD1/PKM/PLEC/RTN4/LIMA1/TAGLN2/RDX	10
Over-expressed	ZHANG_TARGETS_OF_EWSR1_FLI1_FUSION	6/108	87/22153	4.27813e-06	9.53119e-05	6.09894e-05	MSX1/IGFBP4/CRIP2/UAP1/CSRP1/ID2	6
Over-expressed	REACTOME_GAP_JUNCTION_TRAFFICKING_AND_REGULATION	5/108	50/22153	4.46364e-06	9.89689e-05	6.33295e-05	TUBB2B/TUBA1A/ACTG1/ACTB/TUBB2A	5
Over-expressed	PILON_KLF1_TARGETS_UP	12/108	486/22153	4.49866e-06	9.92703e-05	6.35224e-05	SPARC/COL1A2/GNG11/COL3A1/ACTB/RHOC/CALD1/NDN/SERPINH1/MAGED1/ITM2A/FN1	12
Over-expressed	PICCALUGA_ANGIOIMMUNOBLASTIC_LYMPHOMA_DN	7/108	136/22153	4.68491e-06	0.000102528	6.56072e-05	JUND/ZFP36/BTG1/GADD45B/KLF4/TUBB2A/ID2	7
Over-expressed	GO_CYTOPLASMIC_REGION	12/108	488/22153	4.69055e-06	0.000102528	6.56072e-05	ANXA2/ACTB/RHOC/CALD1/MYL12B/HSPB1/HMCN1/CRIP2/RHOB/KRT19/MYADM/RDX	12
Over-expressed	TONKS_TARGETS_OF_RUNX1_RUNX1T1_FUSION_HSC_DN	8/108	193/22153	4.80288e-06	0.000104491	6.68629e-05	LGALS1/S100A4/SH3BGRL3/PLP2/IGFBP4/JUND/CCL2/ID2	8
Over-expressed	CHIARADONNA_NEOPLASTIC_TRANSFORMATION_KRAS_CDC25_DN	5/108	51/22153	4.9297e-06	0.000106602	6.82138e-05	TNC/ZFP36/TMEM176A/TMEM176B/MAGED1	5
Over-expressed	YAGI_AML_FAB_MARKERS	8/108	194/22153	4.9894e-06	0.000106602	6.82138e-05	S100A10/ANXA2/LGALS1/MLLT11/ANXA5/SERPINE2/SERPINH1/ARID5B	8
Over-expressed	YAMAZAKI_TCEB3_TARGETS_DN	8/108	194/22153	4.9894e-06	0.000106602	6.82138e-05	TUBB2B/ANXA1/CRABP1/ENAH/KLF2/ITM2A/KRT19/MT2A	8
Over-expressed	SENESE_HDAC3_TARGETS_UP	12/108	491/22153	4.99193e-06	0.000106602	6.82138e-05	TUBA1A/NEAT1/RHOC/SERPINE2/RHOB/ERRFI1/BTG1/CCL2/SAT1/FN1/BTG2/NFKBIA	12
Over-expressed	KEGG_DILATED_CARDIOMYOPATHY	6/108	90/22153	5.21272e-06	0.000110806	7.0904e-05	LMNA/ACTG1/TPM4/ACTB/TPM2/ITGA5	6
Over-expressed	RICKMAN_METASTASIS_DN	9/108	261/22153	5.39802e-06	0.000113475	7.26117e-05	LMNA/S100A11/SH3BGRL3/TPM4/PKM/PERP/CDKN1A/TAGLN2/RDX	9
Over-expressed	ICHIBA_GRAFT_VERSUS_HOST_DISEASE_35D_UP	7/108	139/22153	5.41173e-06	0.000113475	7.26117e-05	S100A11/TMSB4X/TMSB10/PKM/CCL2/MT2A/BTG2	7
Over-expressed	REACTOME_RHO_GTPASES_ACTIVATE_FORMINS	7/108	139/22153	5.41173e-06	0.000113475	7.26117e-05	TUBB2B/TUBA1A/ACTG1/ACTB/RHOC/RHOB/TUBB2A	7
Over-expressed	GO_REGULATION_OF_WOUND_HEALING	7/108	141/22153	5.94656e-06	0.000123076	7.87554e-05	ANXA2/ANXA1/TNFRSF12A/ANXA5/SERPINE2/TSPAN8/CDKN1A	7
Over-expressed	BORLAK_LIVER_CANCER_EGF_UP	5/108	53/22153	5.97585e-06	0.000123076	7.87554e-05	S100A11/ANXA2/RHOC/JUNB/BTG2	5
Over-expressed	KYNG_ENVIRONMENTAL_STRESS_RESPONSE_UP	5/108	53/22153	5.97585e-06	0.000123076	7.87554e-05	VIM/ANXA1/COL3A1/RHOB/FN1	5
Over-expressed	ZAMORA_NOS2_TARGETS_UP	5/108	53/22153	5.97585e-06	0.000123076	7.87554e-05	ACTG1/IER2/KRT19/CSRP1/YWHAH	5
Over-expressed	GO_BASEMENT_MEMBRANE	6/108	93/22153	6.30676e-06	0.000129317	8.27487e-05	SPARC/ANXA2/TNC/HMCN1/TIMP1/FN1	6
Over-expressed	GO_VESICLE_LUMEN	10/108	339/22153	6.33597e-06	0.000129343	8.27657e-05	SPARC/S100A11/ANXA2/QPCT/TMSB4X/B2M/PKM/TIMP1/FN1/CDC37L1	10
Over-expressed	ODONNELL_TFRC_TARGETS_UP	11/108	419/22153	6.4777e-06	0.000131034	8.3848e-05	NEAT1/FTH1/JUNB/CALD1/TNFAIP6/CDKN1A/BTG1/GADD45B/SAT1/ID2/DUSP1	11
Over-expressed	BECKER_TAMOXIFEN_RESISTANCE_UP	5/108	54/22153	6.5602e-06	0.000131034	8.3848e-05	CRABP1/B2M/TSPAN8/IFITM3/ISG15	5
Over-expressed	BROWNE_HCMV_INFECTION_30MIN_UP	5/108	54/22153	6.5602e-06	0.000131034	8.3848e-05	JUNB/ZFP36/RHOB/SOCS3/DUSP1	5
Over-expressed	PEART_HDAC_PROLIFERATION_CLUSTER_UP	5/108	54/22153	6.5602e-06	0.000131034	8.3848e-05	NDN/BTG1/ID2/BTG2/DUSP1	5
Over-expressed	WIERENGA_STAT5A_TARGETS_GROUP2	5/108	54/22153	6.5602e-06	0.000131034	8.3848e-05	TUBB2B/KLF2/GADD45B/CCL2/BTG2	5
Over-expressed	BROWNE_HCMV_INFECTION_24HR_DN	7/108	144/22153	6.83076e-06	0.000135853	8.69314e-05	S100A10/S100A4/B2M/CALD1/TPM2/CDKN1A/BTG1	7
Over-expressed	RUTELLA_RESPONSE_TO_HGF_UP	11/108	422/22153	6.92873e-06	0.000137212	8.78013e-05	SPARC/ANXA2/ANXA5/FTH1/HSPB1/TNFAIP6/PTGDS/CCL2/MT2A/CSRP1/RDX	11
Over-expressed	SHEPARD_CRUSH_AND_BURN_MUTANT_UP	8/108	203/22153	6.96265e-06	0.000137297	8.78557e-05	JUNB/KLF2/SERPINH1/GADD45B/SAT1/FN1/ID2/BTG2	8
Over-expressed	BASSO_B_LYMPHOCYTE_NETWORK	7/108	145/22153	7.14872e-06	0.000140369	8.98213e-05	QPCT/LGALS1/S100A4/MYL12A/ZYX/ITM2A/SAT1	7
Over-expressed	GO_CLEAVAGE_FURROW	5/108	55/22153	7.18836e-06	0.000140552	8.99383e-05	RHOC/HMCN1/LIMA1/RHOB/RDX	5
Over-expressed	KEGG_PATHOGENIC_ESCHERICHIA_COLI_INFECTION	5/108	56/22153	7.86263e-06	0.00015309	9.79612e-05	TUBB2B/TUBA1A/ACTG1/ACTB/TUBB2A	5
Over-expressed	GO_RESPONSE_TO_MECHANICAL_STIMULUS	8/108	207/22153	8.03133e-06	0.000155072	9.92292e-05	COL3A1/ACTG1/TNC/JUNB/SERPINE2/JUND/BTG2/NFKBIA	8
Over-expressed	REACTOME_MUSCLE_CONTRACTION	8/108	207/22153	8.03133e-06	0.000155072	9.92292e-05	ANXA2/VIM/ANXA1/MYL12A/TPM4/CALD1/MYL12B/TPM2	8
Over-expressed	GO_NEGATIVE_REGULATION_OF_RESPONSE_TO_EXTERNAL_STIMULUS	10/108	349/22153	8.17004e-06	0.000157095	0.000100524	ANXA2/ANXA5/SERPINE2/TNFAIP6/TSPAN8/CDKN1A/SOCS3/CCL2/KLF4/DUSP1	10
Over-expressed	AKL_HTLV1_INFECTION_UP	4/108	27/22153	8.59855e-06	0.000163974	0.000104926	S100A10/LGALS1/PKM/SAT1	4
Over-expressed	REACTOME_SYNDECAN_INTERACTIONS	4/108	27/22153	8.59855e-06	0.000163974	0.000104926	COL1A2/COL3A1/TNC/FN1	4
Over-expressed	RIGGI_EWING_SARCOMA_PROGENITOR_UP	11/108	434/22153	9.01869e-06	0.000171281	0.000109602	MSX1/TNC/FAM43A/HMCN1/CRIP2/PTGDS/ITM2A/ID2/BTG2/CDC37L1/CLIC3	11
Over-expressed	AMIT_SERUM_RESPONSE_60_MCF10A	5/108	58/22153	9.35905e-06	0.0001763	0.000112813	TNC/CALD1/IER2/RHOB/FN1	5
Over-expressed	CROMER_TUMORIGENESIS_UP	5/108	58/22153	9.35905e-06	0.0001763	0.000112813	SPARC/COL1A2/COL3A1/TNC/FN1	5
Over-expressed	HALLMARK_ANDROGEN_RESPONSE	6/108	100/22153	9.59473e-06	0.000180008	0.000115186	B2M/MYL12A/KRT19/UAP1/ARID5B/SAT1	6
Over-expressed	FOURNIER_ACINAR_DEVELOPMENT_LATE_2	9/108	281/22153	9.77686e-06	0.000182685	0.000116899	TNFRSF12A/ACTG1/ANXA5/ACTB/SERPINE2/UAP1/MT2A/FN1/YWHAH	9
Over-expressed	REACTOME_PREFOLDIN_MEDIATED_TRANSFER_OF_SUBSTRATE_TO_CCT_TRIC	4/108	28/22153	9.99406e-06	0.00018525	0.00011854	TUBB2B/TUBA1A/ACTB/TUBB2A	4
Over-expressed	RORIE_TARGETS_OF_EWSR1_FLI1_FUSION_UP	4/108	28/22153	9.99406e-06	0.00018525	0.00011854	EMP3/TFAP2A/ANXA1/GADD45B	4
Over-expressed	HUMMERICH_SKIN_CANCER_PROGRESSION_DN	6/108	101/22153	1.01606e-05	0.000187587	0.000120036	LGALS1/B2M/COL3A1/ZYX/TPM2/ID2	6
Over-expressed	DER_IFN_BETA_RESPONSE_UP	6/108	103/22153	1.13735e-05	0.000208254	0.00013326	B2M/RHOC/CALD1/BTG1/CEBPD/ISG15	6
Over-expressed	GO_CELLULAR_RESPONSE_TO_DRUG	10/108	363/22153	1.14999e-05	0.000208254	0.00013326	MSX1/VIM/ANXA1/ACTB/KLF2/RHOB/ERRFI1/MT2A/KLF4/CCL7	10
Over-expressed	GROSS_HYPOXIA_VIA_ELK3_DN	7/108	156/22153	1.15363e-05	0.000208254	0.00013326	TNC/ZFP36/ERRFI1/CCL2/KLF4/SAT1/NFKBIA	7
Over-expressed	RUIZ_TNC_TARGETS_UP	7/108	156/22153	1.15363e-05	0.000208254	0.00013326	COL1A2/COL3A1/MAGED1/BTG1/ARID5B/SAT1/ID2	7
Over-expressed	GILDEA_METASTASIS	4/108	29/22153	1.15497e-05	0.000208254	0.00013326	SPARC/IGFBP4/KRT19/FN1	4
Over-expressed	JIANG_AGING_CEREBRAL_CORTEX_UP	4/108	29/22153	1.15497e-05	0.000208254	0.00013326	VIM/ACTB/GADD45B/RDX	4
Over-expressed	DASU_IL6_SIGNALING_UP	5/108	61/22153	1.20111e-05	0.000214901	0.000137514	IER3/PLEC/TNFAIP6/ZFP36/CCL2	5
Over-expressed	LEE_LIVER_CANCER_MYC_TGFA_UP	5/108	61/22153	1.20111e-05	0.000214901	0.000137514	ANXA2/ACTG1/MT2A/TAGLN2/BTG2	5
Over-expressed	HALLMARK_UV_RESPONSE_UP	7/108	158/22153	1.25341e-05	0.000223397	0.00014295	MSX1/JUNB/NR4A1/RHOB/BTG1/BTG2/NFKBIA	7
Over-expressed	WOO_LIVER_CANCER_RECURRENCE_UP	6/108	105/22153	1.27009e-05	0.000225502	0.000144297	COL1A2/TMSB10/TPM4/PKM/TPM2/CCL2	6
Over-expressed	WANG_SMARCE1_TARGETS_UP	9/108	291/22153	1.29223e-05	0.000227819	0.00014578	COL3A1/CALD1/IGFBP4/PERP/HMCN1/LIMA1/ITM2A/SOCS3/FN1	9
Over-expressed	RIGGINS_TAMOXIFEN_RESISTANCE_DN	8/108	221/22153	1.29298e-05	0.000227819	0.00014578	MSX1/COL3A1/IFITM3/TIMP1/KLF4/ARID5B/CEBPD/ISG15	8
Over-expressed	CHEN_HOXA5_TARGETS_6HR_UP	3/108	10/22153	1.31897e-05	0.000230427	0.000147449	IER2/GADD45B/SAT1	3
Over-expressed	DAZARD_UV_RESPONSE_CLUSTER_G2	4/108	30/22153	1.32767e-05	0.000230427	0.000147449	IER3/JUNB/JUND/CSRP1	4
Over-expressed	KASLER_HDAC7_TARGETS_2_DN	4/108	30/22153	1.32767e-05	0.000230427	0.000147449	KLF2/CDKN1A/GADD45B/NFKBIA	4
Over-expressed	SARTIPY_NORMAL_AT_INSULIN_RESISTANCE_UP	4/108	30/22153	1.32767e-05	0.000230427	0.000147449	IER2/CCL2/CCL7/TUBB2A	4
Over-expressed	GO_ENZYME_INHIBITOR_ACTIVITY	10/108	370/22153	1.35648e-05	0.000234327	0.000149944	ANXA2/ANXA1/SERPINB8/ANXA5/SERPINE2/HSPB1/CDKN1A/SERPINH1/TIMP1/SOCS3	10
Over-expressed	MCBRYAN_PUBERTAL_TGFB1_TARGETS_UP	7/108	160/22153	1.36025e-05	0.000234327	0.000149944	TNC/IER3/CALD1/TNFAIP6/TPM2/CDKN1A/FN1	7
Over-expressed	CHARAFE_BREAST_CANCER_LUMINAL_VS_BASAL_DN	11/108	454/22153	1.37324e-05	0.000234819	0.000150259	ANXA2/EMP3/MSN/ANXA1/B2M/MYL12A/CALD1/SERPINE2/PERP/MT2A/CEBPD	11
Over-expressed	SCHAEFFER_PROSTATE_DEVELOPMENT_6HR_DN	11/108	454/22153	1.37324e-05	0.000234819	0.000150259	CALD1/PKM/LIMA1/MAGED1/RHOB/KRT19/BTG1/CSRP1/ARID5B/ID2/CDC37L1	11
Over-expressed	HAHTOLA_MYCOSIS_FUNGOIDES_CD4_UP	5/108	63/22153	1.40816e-05	0.000239905	0.000153514	IER3/CDKN1A/RHOB/KLF4/BTG2	5
Over-expressed	ZHU_CMV_ALL_UP	6/108	108/22153	1.49244e-05	0.000253333	0.000162106	MSX1/MLLT11/NR4A1/TUBB2A/NFKBIA/ISG15	6
Over-expressed	BURTON_ADIPOGENESIS_1	4/108	31/22153	1.51865e-05	0.000254058	0.00016257	IER3/RHOB/ERRFI1/CEBPD	4
Over-expressed	JOSEPH_RESPONSE_TO_SODIUM_BUTYRATE_UP	4/108	31/22153	1.51865e-05	0.000254058	0.00016257	TIMP1/NR4A1/MT2A/SAT1	4
Over-expressed	SIMBULAN_UV_RESPONSE_IMMORTALIZED_DN	4/108	31/22153	1.51865e-05	0.000254058	0.00016257	CALD1/PLEC/RDX/FN1	4
Over-expressed	URS_ADIPOCYTE_DIFFERENTIATION_DN	4/108	31/22153	1.51865e-05	0.000254058	0.00016257	SPARC/COL3A1/PTGDS/FN1	4
Over-expressed	BROWN_MYELOID_CELL_DEVELOPMENT_UP	7/108	163/22153	1.53456e-05	0.000255796	0.000163682	S100A11/ANXA5/JUNB/ZYX/SAT1/ID2/CEBPD	7
Over-expressed	SESTO_RESPONSE_TO_UV_C0	6/108	109/22153	1.57318e-05	0.000261294	0.0001672	TUBA1A/ANXA1/SAP18/ZFP36/NFKBIA/YWHAH	6
Over-expressed	GO_AMEBOIDAL_TYPE_CELL_MIGRATION	11/108	461/22153	1.5826e-05	0.000261921	0.000167601	SPARC/TMSB4X/ANXA1/HSPB1/RTN4/TIMP1/NR4A1/RHOB/KLF4/ARID5B/FN1	11
Over-expressed	FLECHNER_PBL_KIDNEY_TRANSPLANT_REJECTED_VS_OK_UP	5/108	65/22153	1.64205e-05	0.000269831	0.000172663	B2M/PLP2/SERPINE2/ITM2A/TUBB2A	5
Over-expressed	LEE_LIVER_CANCER_ACOX1_UP	5/108	65/22153	1.64205e-05	0.000269831	0.000172663	ANXA2/QPCT/ANXA5/MT2A/TAGLN2	5
Over-expressed	GO_CELL_CELL_ADHERENS_JUNCTION	6/108	110/22153	1.6574e-05	0.000270437	0.00017305	S100A11/ANXA2/ANXA1/HMCN1/ZYX/RDX	6
Over-expressed	SUNG_METASTASIS_STROMA_UP	6/108	110/22153	1.6574e-05	0.000270437	0.00017305	SPARC/COL3A1/TNC/NEAT1/JUNB/VMP1	6
Over-expressed	REACTOME_EXTRACELLULAR_MATRIX_ORGANIZATION	9/108	301/22153	1.68941e-05	0.000273732	0.000175159	SPARC/COL1A2/COL3A1/TNC/PLEC/SERPINH1/TIMP1/ITGA5/FN1	9
Over-expressed	SENGUPTA_NASOPHARYNGEAL_CARCINOMA_UP	9/108	301/22153	1.68941e-05	0.000273732	0.000175159	SPARC/COL1A2/COL3A1/CALD1/TNFAIP6/CCL2/FN1/ID2/NFKBIA	9
Over-expressed	GAJATE_RESPONSE_TO_TRABECTEDIN_UP	5/108	66/22153	1.76979e-05	0.000283778	0.000181588	S100A4/TUBA1A/ANXA1/CDKN1A/ISG15	5
Over-expressed	PID_INTEGRIN1_PATHWAY	5/108	66/22153	1.76979e-05	0.000283778	0.000181588	COL1A2/COL3A1/TNC/ITGA5/FN1	5
Over-expressed	SHAFFER_IRF4_TARGETS_IN_PLASMA_CELL_VS_MATURE_B_LYMPHOCYTE	5/108	66/22153	1.76979e-05	0.000283778	0.000181588	TNFRSF12A/HSPB1/ZFP36/NR4A1/UAP1	5
Over-expressed	YIH_RESPONSE_TO_ARSENITE_C5	3/108	11/22153	1.80714e-05	0.000288769	0.000184781	TNFAIP6/KRT19/CCL2	3
Over-expressed	MATSUDA_NATURAL_KILLER_DIFFERENTIATION	11/108	469/22153	1.85534e-05	0.000295452	0.000189058	TUBB2B/ANXA1/ACTB/RHOC/PKM/IGFBP4/SOCS3/MYADM/CSRP1/KLF4/SAT1	11
Over-expressed	VANHARANTA_UTERINE_FIBROID_DN	5/108	67/22153	1.90513e-05	0.000302342	0.000193466	MSX1/IER2/KLF2/GADD45B/KLF4	5
Over-expressed	MARTORIATI_MDM4_TARGETS_FETAL_LIVER_UP	8/108	234/22153	1.95285e-05	0.000306882	0.000196372	IER3/SERPINE2/PERP/CDKN1A/IFITM3/KRT19/MT2A/BTG2	8
Over-expressed	DORN_ADENOVIRUS_INFECTION_12HR_DN	4/108	33/22153	1.96023e-05	0.000306882	0.000196372	TNFRSF12A/IER3/LIMA1/NFKBIA	4
Over-expressed	FRIDMAN_IMMORTALIZATION_DN	4/108	33/22153	1.96023e-05	0.000306882	0.000196372	SPARC/IGFBP4/NDN/CDKN1A	4
Over-expressed	REACTOME_COOPERATION_OF_PREFOLDIN_AND_TRIC_CCT_IN_ACTIN_AND_TUBULIN_FOLDING	4/108	33/22153	1.96023e-05	0.000306882	0.000196372	TUBB2B/TUBA1A/ACTB/TUBB2A	4
Over-expressed	GO_ENDOPLASMIC_RETICULUM_LUMEN	9/108	307/22153	1.97436e-05	0.000308053	0.000197121	LGALS1/COL1A2/B2M/COL3A1/TNC/IGFBP4/SERPINH1/TIMP1/FN1	9
Over-expressed	ALFANO_MYC_TARGETS	8/108	235/22153	2.01359e-05	0.000312148	0.000199741	S100A10/SPARC/ANXA1/MYL12A/PLEC/CRIP2/CCL2/CSRP1	8
Over-expressed	GO_RUFFLE	7/108	170/22153	2.01408e-05	0.000312148	0.000199741	S100A11/ANXA2/TNFRSF12A/LIMA1/MYADM/RDX/ITGA5	7
Over-expressed	GO_CELL_DIVISION_SITE	5/108	68/22153	2.0484e-05	0.000315359	0.000201796	RHOC/HMCN1/LIMA1/RHOB/RDX	5
Over-expressed	PID_P75_NTR_PATHWAY	5/108	68/22153	2.0484e-05	0.000315359	0.000201796	RHOC/NDN/RTN4/MAGED1/RHOB	5
Over-expressed	MARTORIATI_MDM4_TARGETS_NEUROEPITHELIUM_UP	7/108	172/22153	2.17178e-05	0.000333246	0.000213242	S100A10/CALD1/SERPINE2/PERP/CDKN1A/KRT19/MT2A	7
Over-expressed	GO_CELL_JUNCTION_ASSEMBLY	8/108	239/22153	2.27265e-05	0.000347572	0.000222409	S100A10/ACTG1/ACTB/RHOC/PLEC/VMP1/ITGA5/FN1	8
Over-expressed	GO_PHOSPHOLIPASE_INHIBITOR_ACTIVITY	3/108	12/22153	2.40097e-05	0.00036599	0.000234195	ANXA2/ANXA1/ANXA5	3
Over-expressed	CLASPER_LYMPHATIC_VESSELS_DURING_METASTASIS_DN	4/108	35/22153	2.48951e-05	0.000378242	0.000242035	COL1A2/COL3A1/TIMP1/RDX	4
Over-expressed	DER_IFN_GAMMA_RESPONSE_UP	5/108	71/22153	2.529e-05	0.000382987	0.00024507	B2M/RHOC/BTG1/CEBPD/ISG15	5
Over-expressed	KARLSSON_TGFB1_TARGETS_UP	6/108	119/22153	2.59179e-05	0.000391217	0.000250337	ANXA2/MSN/TNFRSF12A/TPM4/ZYX/TIMP1	6
Over-expressed	HALLMARK_ANGIOGENESIS	4/108	36/22153	2.79022e-05	0.000419479	0.000268422	S100A4/MSX1/COL3A1/TIMP1	4
Over-expressed	REACTOME_RHO_GTPASE_EFFECTORS	9/108	321/22153	2.80227e-05	0.000419479	0.000268422	TUBB2B/TUBA1A/ACTG1/ACTB/RHOC/MYL12B/RHOB/TUBB2A/YWHAH	9
Over-expressed	GAUSSMANN_MLL_AF4_FUSION_TARGETS_F_UP	7/108	179/22153	2.80618e-05	0.000419479	0.000268422	COL3A1/FAM43A/TMEM176A/TMEM176B/CEBPD/BTG2/ISG15	7
Over-expressed	ADDYA_ERYTHROID_DIFFERENTIATION_BY_HEMIN	5/108	73/22153	2.89511e-05	0.000431381	0.000276037	FTH1/IER3/RTN4/MT2A/ID2	5
Over-expressed	HALLMARK_CHOLESTEROL_HOMEOSTASIS	5/108	74/22153	3.09293e-05	0.000456266	0.000291961	S100A11/TNFRSF12A/ACTG1/ANXA5/ERRFI1	5
Over-expressed	GO_NEGATIVE_REGULATION_OF_MUSCLE_ADAPTATION	3/108	13/22153	3.11019e-05	0.000456266	0.000291961	LMNA/ERRFI1/KLF4	3
Over-expressed	LEE_AGING_MUSCLE_DN	4/108	37/22153	3.11672e-05	0.000456266	0.000291961	S100A10/COL1A2/COL3A1/NDN	4
Over-expressed	PID_FRA_PATHWAY	4/108	37/22153	3.11672e-05	0.000456266	0.000291961	COL1A2/JUNB/JUND/CCL2	4
Over-expressed	BROWNE_HCMV_INFECTION_18HR_DN	7/108	182/22153	3.12119e-05	0.000456266	0.000291961	ANXA2/GNG11/B2M/COL3A1/TPM4/ID2/DUSP1	7
Over-expressed	LI_AMPLIFIED_IN_LUNG_CANCER	7/108	182/22153	3.12119e-05	0.000456266	0.000291961	COL1A2/PLP2/PKM/HSPB1/TSPAN8/MAGED1/TIMP1	7
Over-expressed	YAGI_AML_WITH_INV_16_TRANSLOCATION	10/108	409/22153	3.19442e-05	0.000465502	0.000297871	S100A10/SPARC/VIM/TUBB2B/B2M/TMSB10/HSPB1/TIMP1/NR4A1/ITM2A	10
Over-expressed	GO_REGULATION_OF_BODY_FLUID_LEVELS	11/108	499/22153	3.27414e-05	0.000475623	0.000304348	ANXA2/COL1A2/COL3A1/MYL12A/ACTG1/ANXA5/ACTB/SERPINE2/HSPB1/TSPAN8/CSRP1	11
Over-expressed	GAUSSMANN_MLL_AF4_FUSION_TARGETS_D_UP	4/108	38/22153	3.47036e-05	0.000500986	0.000320578	QPCT/EVA1B/SERPINE2/PERP	4
Over-expressed	RASHI_RESPONSE_TO_IONIZING_RADIATION_1	4/108	38/22153	3.47036e-05	0.000500986	0.000320578	IER3/IER2/ZFP36/DUSP1	4
Over-expressed	REACTOME_ECM_PROTEOGLYCANS	5/108	76/22153	3.51993e-05	0.000506563	0.000324146	SPARC/COL1A2/COL3A1/TNC/FN1	5
Over-expressed	MISSIAGLIA_REGULATED_BY_METHYLATION_UP	6/108	126/22153	3.57864e-05	0.000513419	0.000328533	PERP/CDKN1A/TIMP1/SAT1/ISG15/DUSP1	6
Over-expressed	GO_ENDOTHELIUM_DEVELOPMENT	6/108	127/22153	3.74136e-05	0.000535106	0.000342411	ANXA2/MSN/RHOB/BTG1/MYADM/RDX	6
Over-expressed	AMIT_EGF_RESPONSE_60_MCF10A	4/108	39/22153	3.85251e-05	0.000549309	0.000351499	IER3/JUNB/CALD1/IER2	4
Over-expressed	JAEGER_METASTASIS_DN	8/108	258/22153	3.91798e-05	0.000556929	0.000356375	QPCT/PLP2/PERP/ITM2A/KRT19/BTG1/KLF4/CLIC3	8
Over-expressed	LENAOUR_DENDRITIC_CELL_MATURATION_DN	6/108	130/22153	4.26542e-05	0.000604464	0.000386792	S100A4/EMP3/IER3/BTG2/NFKBIA/ISG15	6
Over-expressed	SENESE_HDAC1_TARGETS_DN	8/108	262/22153	4.36805e-05	0.000617121	0.000394891	S100A10/TUBB2B/TUBA1A/COL3A1/TPM4/ENAH/MAGED1/ARID5B	8
Over-expressed	RUTELLA_RESPONSE_TO_CSF2RB_AND_IL4_UP	9/108	340/22153	4.3836e-05	0.000617434	0.000395092	ANXA2/FTH1/HSPB1/TNFAIP6/CDKN1A/BTG1/GADD45B/CSRP1/RDX	9
Over-expressed	BLUM_RESPONSE_TO_SALIRASIB_DN	9/108	341/22153	4.48435e-05	0.000629503	0.000402814	LMNA/TUBA1A/JUNB/PKM/HSPB1/CRIP2/CCL2/TUBB2A/ID2	9
Over-expressed	GO_REGULATION_OF_VASCULATURE_DEVELOPMENT	10/108	426/22153	4.50192e-05	0.000629503	0.000402814	SPARC/ANXA1/TNFRSF12A/PKM/HSPB1/KLF2/RHOB/BTG1/KLF4/ITGA5	10
Over-expressed	TOOKER_GEMCITABINE_RESISTANCE_UP	5/108	80/22153	4.51003e-05	0.000629503	0.000402814	ANXA1/FTH1/ARID5B/SAT1/ISG15	5
Over-expressed	PLASARI_TGFB1_TARGETS_10HR_UP	7/108	194/22153	4.68679e-05	0.00065221	0.000417344	TNFRSF12A/TNC/IER3/JUNB/IER2/GADD45B/ITGA5	7
Over-expressed	BURTON_ADIPOGENESIS_9	5/108	81/22153	4.78822e-05	0.000662347	0.000423831	CCL2/CSRP1/KLF4/CCL7/CEBPD	5
Over-expressed	HARRIS_HYPOXIA	5/108	81/22153	4.78822e-05	0.000662347	0.000423831	VIM/PKM/CDKN1A/CCL2/SAT1	5
Over-expressed	CAFFAREL_RESPONSE_TO_THC_8HR_5_UP	3/108	15/22153	4.91298e-05	0.000673573	0.000431014	NEAT1/JUND/ID2	3
Over-expressed	NGO_MALIGNANT_GLIOMA_1P_LOH	3/108	15/22153	4.91298e-05	0.000673573	0.000431014	ANXA2/VIM/TPM4	3
Over-expressed	TONKS_TARGETS_OF_RUNX1_RUNX1T1_FUSION_SUSTAINED_IN_GRANULOCYTE_UP	3/108	15/22153	4.91298e-05	0.000673573	0.000431014	HSPB1/TMEM176B/ARID5B	3
Over-expressed	GOTZMANN_EPITHELIAL_TO_MESENCHYMAL_TRANSITION_DN	7/108	196/22153	5.00141e-05	0.000683674	0.000437478	SERPINE2/IER2/CDKN1A/KRT19/KLF4/NFKBIA/YWHAH	7
Over-expressed	GO_RESPONSE_TO_KETONE	7/108	197/22153	5.16509e-05	0.000703972	0.000450466	MSN/TNC/KLF2/CDKN1A/ERRFI1/KLF4/DUSP1	7
Over-expressed	WIERENGA_PML_INTERACTOME	4/108	42/22153	5.18403e-05	0.000704481	0.000450792	TUBA1A/ACTG1/PLEC/ZYX	4
Over-expressed	NAKAYAMA_SOFT_TISSUE_TUMORS_PCA1_UP	5/108	83/22153	5.38429e-05	0.000727428	0.000465476	S100A4/TNFAIP6/TMEM176B/TIMP1/CCL2	5
Over-expressed	ZHU_CMV_24_HR_UP	5/108	83/22153	5.38429e-05	0.000727428	0.000465476	MLLT11/NR4A1/TUBB2A/NFKBIA/ISG15	5
Over-expressed	WIERENGA_STAT5A_TARGETS_UP	7/108	199/22153	5.50564e-05	0.000741661	0.000474583	TUBB2B/IGFBP4/KLF2/BTG1/GADD45B/CCL2/BTG2	7
Over-expressed	GO_REGULATION_OF_CELL_CYCLE_G1_S_PHASE_TRANSITION	7/108	200/22153	5.68269e-05	0.000755015	0.000483129	ANXA1/CDKN1A/CCL2/RDX/KLF4/ID2/BTG2	7
Over-expressed	HALLMARK_APICAL_JUNCTION	7/108	200/22153	5.68269e-05	0.000755015	0.000483129	MSN/ACTG1/ACTB/MYL12B/ZYX/LIMA1/YWHAH	7
Over-expressed	HALLMARK_ESTROGEN_RESPONSE_LATE	7/108	200/22153	5.68269e-05	0.000755015	0.000483129	IGFBP4/PERP/ZFP36/KRT19/KLF4/ID2/CLIC3	7
Over-expressed	BROWNE_HCMV_INFECTION_16HR_DN	5/108	84/22153	5.70301e-05	0.000755015	0.000483129	LMNA/COL1A2/PLEC/SERPINH1/ID2	5
Over-expressed	KEGG_ECM_RECEPTOR_INTERACTION	5/108	84/22153	5.70301e-05	0.000755015	0.000483129	COL1A2/COL3A1/TNC/ITGA5/FN1	5
Over-expressed	CHIARADONNA_NEOPLASTIC_TRANSFORMATION_KRAS_DN	6/108	137/22153	5.71883e-05	0.000755015	0.000483129	COL1A2/KLF2/SOCS3/TUBB2A/ISG15/DUSP1	6
Over-expressed	COULOUARN_TEMPORAL_TGFB1_SIGNATURE_DN	6/108	137/22153	5.71883e-05	0.000755015	0.000483129	IGFBP4/RHOB/ERRFI1/GADD45B/ARID5B/NFKBIA	6
Over-expressed	HALLMARK_COAGULATION	6/108	138/22153	5.95532e-05	0.00078351	0.000501363	SPARC/ANXA1/CRIP2/TIMP1/CSRP1/FN1	6
Over-expressed	AMUNDSON_DNA_DAMAGE_RESPONSE_TP53	3/108	16/22153	6.0253e-05	0.00078351	0.000501363	CDKN1A/BTG1/BTG2	3
Over-expressed	GHO_ATF5_TARGETS_DN	3/108	16/22153	6.0253e-05	0.00078351	0.000501363	ITGA5/DUSP1/YWHAH	3
Over-expressed	GO_ESTABLISHMENT_OR_MAINTENANCE_OF_CYTOSKELETON_POLARITY	3/108	16/22153	6.0253e-05	0.00078351	0.000501363	LMNA/RHOC/RHOB	3
Over-expressed	TIMOFEEVA_GROWTH_STRESS_VIA_STAT1_DN	3/108	16/22153	6.0253e-05	0.00078351	0.000501363	TMSB10/HSPB1/ISG15	3
Over-expressed	REACTOME_INTEGRIN_CELL_SURFACE_INTERACTIONS	5/108	85/22153	6.03611e-05	0.00078351	0.000501363	COL1A2/COL3A1/TNC/ITGA5/FN1	5
Over-expressed	GO_NEGATIVE_REGULATION_OF_CYTOKINE_PRODUCTION	8/108	275/22153	6.13986e-05	0.000790336	0.00050573	TMSB4X/ANXA1/ZFP36/KLF2/ERRFI1/KLF4/FN1/ISG15	8
Over-expressed	NABA_CORE_MATRISOME	8/108	275/22153	6.13986e-05	0.000790336	0.00050573	SPARC/COL1A2/COL3A1/TNC/IGFBP4/TNFAIP6/HMCN1/FN1	8
Over-expressed	OISHI_CHOLANGIOMA_STEM_CELL_LIKE_DN	8/108	275/22153	6.13986e-05	0.000790336	0.00050573	QPCT/EMP3/COL3A1/TPM2/LIMA1/TIMP1/MT2A/CLIC3	8
Over-expressed	GO_STRUCTURAL_CONSTITUENT_OF_MUSCLE	4/108	44/22153	6.24037e-05	0.000801049	0.000512586	TPM4/PLEC/TPM2/KRT19	4
Over-expressed	TAKEDA_TARGETS_OF_NUP98_HOXA9_FUSION_6HR_DN	4/108	45/22153	6.82359e-05	0.000873495	0.000558943	NEAT1/ZFP36/RHOB/CCL2	4
Over-expressed	GO_CELL_CELL_JUNCTION	10/108	448/22153	6.85196e-05	0.00087471	0.00055972	S100A11/ANXA2/ANXA1/PERP/HMCN1/ZYX/MYADM/RDX/ITGA5/YWHAH	10
Over-expressed	MCBRYAN_PUBERTAL_BREAST_3_4WK_UP	7/108	208/22153	7.27388e-05	0.000918047	0.000587452	TNFRSF12A/TNC/PERP/LIMA1/TSPAN8/KRT19/FN1	7
Over-expressed	GO_LIPASE_INHIBITOR_ACTIVITY	3/108	17/22153	7.29049e-05	0.000918047	0.000587452	ANXA2/ANXA1/ANXA5	3
Over-expressed	LE_SKI_TARGETS_UP	3/108	17/22153	7.29049e-05	0.000918047	0.000587452	S100A4/SERPINE2/KRT19	3
Over-expressed	REACTOME_FOXO_MEDIATED_TRANSCRIPTION_OF_CELL_CYCLE_GENES	3/108	17/22153	7.29049e-05	0.000918047	0.000587452	CDKN1A/BTG1/KLF4	3
Over-expressed	SARTIPY_BLUNTED_BY_INSULIN_RESISTANCE_UP	3/108	17/22153	7.29049e-05	0.000918047	0.000587452	JUNB/SOCS3/MT2A	3
Over-expressed	GO_NEGATIVE_REGULATION_OF_CELL_ADHESION	8/108	282/22153	7.31867e-05	0.000919098	0.000588124	LGALS1/ANXA1/TNC/SERPINE2/MYADM/RDX/KLF4/DUSP1	8
Over-expressed	JIANG_TIP30_TARGETS_UP	4/108	46/22153	7.44552e-05	0.000929988	0.000595092	ANXA2/TMSB10/IER3/DUSP1	4
Over-expressed	ZHAN_MULTIPLE_MYELOMA_HP_DN	4/108	46/22153	7.44552e-05	0.000929988	0.000595092	S100A4/PLP2/TIMP1/TAGLN2	4
Over-expressed	FERRANDO_T_ALL_WITH_MLL_ENL_FUSION_UP	5/108	89/22153	7.52122e-05	0.000934405	0.000597919	VIM/TUBA1A/PLEC/TPM2/BTG1	5
Over-expressed	GO_NEGATIVE_REGULATION_OF_RESPONSE_TO_WOUNDING	5/108	89/22153	7.52122e-05	0.000934405	0.000597919	ANXA2/ANXA5/SERPINE2/TSPAN8/CDKN1A	5
Over-expressed	NAKAMURA_TUMOR_ZONE_PERIPHERAL_VS_CENTRAL_UP	8/108	284/22153	7.68806e-05	0.000952579	0.000609549	COL1A2/TUBA1A/MLLT11/COL3A1/CALD1/OCIAD2/TUBB2A/FN1	8
Over-expressed	GO_RESPONSE_TO_METAL_ION	9/108	366/22153	7.72204e-05	0.000954238	0.00061061	SPARC/TFAP2A/B2M/ACTG1/ANXA5/JUNB/MT2A/ID2/DUSP1	9
Over-expressed	GO_MYELOID_CELL_HOMEOSTASIS	6/108	145/22153	7.83848e-05	0.000966051	0.000618169	ANXA1/B2M/ZFP36/KLF2/ID2/ISG15	6
Over-expressed	GO_REGULATION_OF_CELLULAR_COMPONENT_SIZE	9/108	368/22153	8.04959e-05	0.000988715	0.000632671	TMSB4X/MSN/TMSB10/TNFRSF12A/RTN4/LIMA1/MYADM/RDX/FN1	9
Over-expressed	DELACROIX_RAR_TARGETS_UP	4/108	47/22153	8.10772e-05	0.000988715	0.000632671	TNFRSF12A/JUNB/SAT1/DUSP1	4
Over-expressed	GO_REGULATION_OF_ERYTHROCYTE_DIFFERENTIATION	4/108	47/22153	8.10772e-05	0.000988715	0.000632671	B2M/ZFP36/ID2/ISG15	4
Over-expressed	PID_IL6_7_PATHWAY	4/108	47/22153	8.10772e-05	0.000988715	0.000632671	JUNB/TIMP1/SOCS3/CEBPD	4
Over-expressed	CHIARADONNA_NEOPLASTIC_TRANSFORMATION_CDC25_DN	6/108	146/22153	8.14237e-05	0.000990334	0.000633707	EMP3/IGFBP4/KLF2/CSRP1/KLF4/DUSP1	6
Over-expressed	GO_REGULATION_OF_BINDING	9/108	369/22153	8.2177e-05	0.00099688	0.000637896	S100A10/ANXA2/MSX1/TMSB4X/B2M/ACTB/KLF4/ID2/NFKBIA	9
Over-expressed	GO_PLATELET_ALPHA_GRANULE	5/108	91/22153	8.36188e-05	0.00101172	0.000647393	SPARC/TMSB4X/SERPINE2/TIMP1/FN1	5
Over-expressed	AMIT_DELAYED_EARLY_GENES	3/108	18/22153	8.71758e-05	0.00104656	0.000669687	JUNB/ZFP36/BTG2	3
Over-expressed	CHEN_PDGF_TARGETS	3/108	18/22153	8.71758e-05	0.00104656	0.000669687	LMNA/KLF2/ARID5B	3
Over-expressed	GO_NEGATIVE_REGULATION_OF_INTERLEUKIN_8_PRODUCTION	3/108	18/22153	8.71758e-05	0.00104656	0.000669687	TMSB4X/ANXA1/KLF4	3
Over-expressed	DAUER_STAT3_TARGETS_UP	4/108	48/22153	8.81173e-05	0.00105241	0.00067343	ZFP36/SOCS3/CCL2/CEBPD	4
Over-expressed	FAELT_B_CLL_WITH_VH_REARRANGEMENTS_UP	4/108	48/22153	8.81173e-05	0.00105241	0.00067343	EMP3/TUBA1A/SAP18/RHOC	4
Over-expressed	GO_CELLULAR_RESPONSE_TO_KETONE	5/108	94/22153	9.75631e-05	0.00116223	0.000743702	MSN/TNC/KLF2/ERRFI1/KLF4	5
Over-expressed	FARMER_BREAST_CANCER_CLUSTER_4	3/108	19/22153	0.000103154	0.00120829	0.000773177	SPARC/COL1A2/COL3A1	3
Over-expressed	GO_CADHERIN_BINDING_INVOLVED_IN_CELL_CELL_ADHESION	3/108	19/22153	0.000103154	0.00120829	0.000773177	S100A11/ANXA2/ANXA1	3
Over-expressed	GO_TYPE_B_PANCREATIC_CELL_PROLIFERATION	3/108	19/22153	0.000103154	0.00120829	0.000773177	IGFBP4/NR4A1/ERRFI1	3
Over-expressed	REACTOME_RHO_GTPASES_ACTIVATE_CIT	3/108	19/22153	0.000103154	0.00120829	0.000773177	RHOC/MYL12B/RHOB	3
Over-expressed	REACTOME_RHO_GTPASES_ACTIVATE_ROCKS	3/108	19/22153	0.000103154	0.00120829	0.000773177	RHOC/MYL12B/RHOB	3
Over-expressed	REACTOME_SCAVENGING_BY_CLASS_A_RECEPTORS	3/108	19/22153	0.000103154	0.00120829	0.000773177	COL1A2/COL3A1/FTH1	3
Over-expressed	ROY_WOUND_BLOOD_VESSEL_UP	4/108	50/22153	0.000103516	0.00120829	0.000773177	S100A4/MSX1/COL3A1/TIMP1	4
Over-expressed	ZHU_CMV_8_HR_DN	4/108	50/22153	0.000103516	0.00120829	0.000773177	LMNA/TFAP2A/ID2/CEBPD	4
Over-expressed	GARY_CD5_TARGETS_UP	10/108	473/22153	0.000107196	0.0012481	0.000798653	NEAT1/TPM4/JUNB/JUND/VMP1/CDKN1A/MYADM/SAT1/BTG2/NFKBIA	10
Over-expressed	GO_NEGATIVE_REGULATION_OF_HEMOPOIESIS	6/108	154/22153	0.000109267	0.00126903	0.000812041	ANXA1/ZFP36/TMEM176A/TMEM176B/ID2/NFKBIA	6
Over-expressed	TAVOR_CEBPA_TARGETS_UP	4/108	51/22153	0.000111906	0.00129643	0.000829576	ANXA1/BTG1/ID2/BTG2	4
Over-expressed	ZHANG_RESPONSE_TO_IKK_INHIBITOR_AND_TNF_UP	7/108	223/22153	0.000112352	0.00129835	0.000830802	TNFAIP6/CDKN1A/BTG1/SOCS3/TUBB2A/BTG2/NFKBIA	7
Over-expressed	GO_CELL_GROWTH	10/108	476/22153	0.000112887	0.00130037	0.0008321	MSX1/TNFRSF12A/IGFBP4/SERPINE2/NDN/RTN4/CDKN1A/BTG1/MEG3/FN1	10
Over-expressed	GO_ACTIN_FILAMENT_BUNDLE_ORGANIZATION	6/108	155/22153	0.000113221	0.00130037	0.0008321	S100A10/RHOC/ZYX/LIMA1/RHOB/RDX	6
Over-expressed	GO_OSSIFICATION	9/108	385/22153	0.000113369	0.00130037	0.0008321	SPARC/COL1A2/TFAP2A/TNC/TPM4/JUNB/ID2/CEBPD/ISG15	9
Over-expressed	PHONG_TNF_RESPONSE_VIA_P38_COMPLETE	7/108	225/22153	0.000118752	0.00135876	0.000869462	S100A4/EVA1B/SERPINE2/ENAH/ZFP36/BTG1/ITGA5	7
Over-expressed	DAZARD_UV_RESPONSE_CLUSTER_G28	3/108	20/22153	0.000120928	0.00136678	0.000874593	ANXA2/IER3/GADD45B	3
Over-expressed	DAZARD_UV_RESPONSE_CLUSTER_G4	3/108	20/22153	0.000120928	0.00136678	0.000874593	ZFP36/GADD45B/DUSP1	3
Over-expressed	REACTOME_SEMA4D_INDUCED_CELL_MIGRATION_AND_GROWTH_CONE_COLLAPSE	3/108	20/22153	0.000120928	0.00136678	0.000874593	RHOC/MYL12B/RHOB	3
Over-expressed	REACTOME_TRANSPORT_OF_CONNEXONS_TO_THE_PLASMA_MEMBRANE	3/108	20/22153	0.000120928	0.00136678	0.000874593	TUBB2B/TUBA1A/TUBB2A	3
Over-expressed	ZHU_SKIL_TARGETS_UP	3/108	20/22153	0.000120928	0.00136678	0.000874593	JUNB/CDKN1A/FN1	3
Over-expressed	HORIUCHI_WTAP_TARGETS_UP	8/108	306/22153	0.000128802	0.00145223	0.000929272	QPCT/SERPINE2/HMCN1/ITM2A/CCL2/KLF4/ARID5B/CEBPD	8
Over-expressed	GO_COLLAGEN_FIBRIL_ORGANIZATION	4/108	53/22153	0.00013015	0.00145329	0.000929952	ANXA2/COL1A2/COL3A1/SERPINH1	4
Over-expressed	GO_NEGATIVE_REGULATION_OF_DNA_BINDING	4/108	53/22153	0.00013015	0.00145329	0.000929952	MSX1/TMSB4X/ID2/NFKBIA	4
Over-expressed	TONKS_TARGETS_OF_RUNX1_RUNX1T1_FUSION_GRANULOCYTE_UP	4/108	53/22153	0.00013015	0.00145329	0.000929952	HSPB1/TMEM176A/TMEM176B/ARID5B	4
Over-expressed	ZHOU_TNF_SIGNALING_4HR	4/108	53/22153	0.00013015	0.00145329	0.000929952	MYL12A/PLP2/CCL2/NFKBIA	4
Over-expressed	WESTON_VEGFA_TARGETS	5/108	100/22153	0.000130756	0.00145654	0.000932032	COL1A2/NR4A1/CCL2/CCL7/SAT1	5
Over-expressed	GO_CONTRACTILE_FIBER	7/108	229/22153	0.000132445	0.00147182	0.000941806	ACTG1/TPM4/CALD1/PLEC/HSPB1/TPM2/KRT19	7
Over-expressed	RODRIGUES_NTN1_TARGETS_DN	6/108	160/22153	0.000134734	0.00149368	0.000955792	IER3/KLF2/TSPAN8/NR4A1/ARID5B/FN1	6
Over-expressed	GO_POSITIVE_REGULATION_OF_VASCULATURE_DEVELOPMENT	7/108	230/22153	0.000136061	0.00150479	0.000962901	ANXA1/PKM/HSPB1/RHOB/BTG1/KLF4/ITGA5	7
Over-expressed	KONDO_EZH2_TARGETS	7/108	231/22153	0.000139756	0.00153646	0.000983172	SPARC/COL3A1/TNFAIP6/FAM43A/KLF2/TSPAN8/ID2	7
Over-expressed	DEMAGALHAES_AGING_UP	4/108	54/22153	0.000140038	0.00153646	0.000983172	S100A4/MSN/B2M/ANXA5	4
Over-expressed	WESTON_VEGFA_TARGETS_6HR	4/108	54/22153	0.000140038	0.00153646	0.000983172	COL1A2/CCL2/CCL7/SAT1	4
Over-expressed	DELLA_RESPONSE_TO_TSA_AND_BUTYRATE	3/108	21/22153	0.000140583	0.00153646	0.000983172	HSPB1/CDKN1A/NR4A1	3
Over-expressed	MACLACHLAN_BRCA1_TARGETS_UP	3/108	21/22153	0.000140583	0.00153646	0.000983172	IGFBP4/CDKN1A/TIMP1	3
Over-expressed	GO_CELL_LEADING_EDGE	9/108	397/22153	0.000142806	0.00155709	0.000996369	S100A11/ANXA2/VIM/TNFRSF12A/ENAH/LIMA1/MYADM/RDX/ITGA5	9
Over-expressed	REACTOME_PROTEIN_FOLDING	5/108	102/22153	0.000143546	0.00156149	0.000999184	GNG11/TUBB2B/TUBA1A/ACTB/TUBB2A	5
Over-expressed	GO_EXTRACELLULAR_MATRIX_STRUCTURAL_CONSTITUENT	6/108	162/22153	0.000144195	0.00156487	0.00100135	SPARC/COL1A2/COL3A1/TNC/HMCN1/FN1	6
Over-expressed	CHANDRAN_METASTASIS_DN	8/108	312/22153	0.000147141	0.00159312	0.00101942	B2M/IER2/ZFP36/VMP1/NR4A1/KLF4/BTG2/DUSP1	8
Over-expressed	HIRSCH_CELLULAR_TRANSFORMATION_SIGNATURE_DN	5/108	103/22153	0.00015029	0.00161768	0.00103514	SPARC/MLLT11/PTMS/CALD1/TPM2	5
Over-expressed	GO_TERTIARY_GRANULE_LUMEN	4/108	55/22153	0.000150457	0.00161768	0.00103514	QPCT/B2M/FTH1/TNFAIP6	4
Over-expressed	LAU_APOPTOSIS_CDKN2A_UP	4/108	55/22153	0.000150457	0.00161768	0.00103514	TNFRSF12A/CDKN1A/RHOB/NFKBIA	4
Over-expressed	GO_EXTRINSIC_COMPONENT_OF_PLASMA_MEMBRANE	6/108	164/22153	0.000154176	0.00165	0.00105583	S100A10/ANXA2/GNG11/ANXA1/SERPINE2/ERRFI1	6
Over-expressed	GO_NEGATIVE_REGULATION_OF_BINDING	6/108	164/22153	0.000154176	0.00165	0.00105583	MSX1/TMSB4X/B2M/ACTB/ID2/NFKBIA	6
Over-expressed	CHIARADONNA_NEOPLASTIC_TRANSFORMATION_KRAS_CDC25_UP	4/108	56/22153	0.000161426	0.00171965	0.00110039	TMSB4X/CRABP1/PLP2/CDKN1A	4
Over-expressed	GO_NEGATIVE_REGULATION_OF_COAGULATION	4/108	56/22153	0.000161426	0.00171965	0.00110039	ANXA2/ANXA5/SERPINE2/TSPAN8	4
Over-expressed	BRACHAT_RESPONSE_TO_CISPLATIN	3/108	22/22153	0.000162203	0.00172002	0.00110063	VMP1/CDKN1A/BTG2	3
Over-expressed	TIAN_TNF_SIGNALING_NOT_VIA_NFKB	3/108	22/22153	0.000162203	0.00172002	0.00110063	IER3/JUNB/NR4A1	3
Over-expressed	WANG_HCP_PROSTATE_CANCER	5/108	105/22153	0.000164502	0.0017385	0.00111245	FTH1/GADD45B/FN1/DUSP1/CLIC3	5
Over-expressed	GO_RESPONSE_TO_CORTICOSTEROID	6/108	166/22153	0.000164696	0.0017385	0.00111245	SPARC/ANXA1/ZFP36/CDKN1A/ERRFI1/DUSP1	6
Over-expressed	GO_POSITIVE_REGULATION_OF_EPITHELIAL_CELL_MIGRATION	6/108	167/22153	0.000170165	0.00179214	0.00114678	SPARC/TMSB4X/ANXA1/HSPB1/RTN4/RHOB	6
Over-expressed	GO_NEGATIVE_REGULATION_OF_ACTIN_FILAMENT_POLYMERIZATION	4/108	57/22153	0.000172961	0.00180926	0.00115773	TMSB4X/TMSB10/MYADM/RDX	4
Over-expressed	PETROVA_PROX1_TARGETS_DN	4/108	57/22153	0.000172961	0.00180926	0.00115773	EMP3/MLLT11/CCL2/ITGA5	4
Over-expressed	ZHENG_GLIOBLASTOMA_PLASTICITY_DN	4/108	57/22153	0.000172961	0.00180926	0.00115773	ZFP36/SERPINH1/PTGDS/ITGA5	4
Over-expressed	SMIRNOV_RESPONSE_TO_IR_6HR_UP	6/108	168/22153	0.000175776	0.00183044	0.00117129	SPARC/LMNA/IER3/CDKN1A/ITM2A/BTG2	6
Over-expressed	YAO_TEMPORAL_RESPONSE_TO_PROGESTERONE_CLUSTER_13	6/108	168/22153	0.000175776	0.00183044	0.00117129	S100A10/ANXA2/LGALS1/ANXA1/CSRP1/TAGLN2	6
Over-expressed	DAZARD_RESPONSE_TO_UV_SCC_UP	5/108	107/22153	0.000179718	0.0018673	0.00119487	ANXA2/B2M/JUND/RTN4/ID2	5
Over-expressed	PURBEY_TARGETS_OF_CTBP1_NOT_SATB1_DN	9/108	410/22153	0.000181655	0.0018832	0.00120505	S100A10/PLEC/IER2/CRIP2/KLF2/IFITM3/SERPINH1/ITM2A/SAT1	9
Over-expressed	BRACHAT_RESPONSE_TO_METHOTREXATE_UP	3/108	23/22153	0.000185873	0.00191408	0.00122481	VMP1/CDKN1A/BTG2	3
Over-expressed	HOFMANN_MYELODYSPLASTIC_SYNDROM_RISK_UP	3/108	23/22153	0.000185873	0.00191408	0.00122481	IER3/JUND/TSPAN8	3
Over-expressed	REACTOME_POST_CHAPERONIN_TUBULIN_FOLDING_PATHWAY	3/108	23/22153	0.000185873	0.00191408	0.00122481	TUBB2B/TUBA1A/TUBB2A	3
Over-expressed	UEDA_PERIFERAL_CLOCK	6/108	170/22153	0.000187437	0.00192452	0.00123149	S100A10/TUBA1A/CRIP2/BTG1/TUBB2A/ID2	6
Over-expressed	BRUECKNER_TARGETS_OF_MIRLET7A3_UP	5/108	108/22153	0.000187718	0.00192452	0.00123149	PERP/ERRFI1/BTG1/KLF4/SAT1	5
Over-expressed	RUTELLA_RESPONSE_TO_HGF_VS_CSF2RB_AND_IL4_UP	9/108	412/22153	0.000188349	0.00192673	0.0012329	SPARC/ANXA5/FTH1/TNFAIP6/VMP1/PTGDS/CCL2/MT2A/RDX	9
Over-expressed	CHIANG_LIVER_CANCER_SUBCLASS_CTNNB1_DN	6/108	171/22153	0.000193492	0.00197499	0.00126378	COL1A2/COL3A1/SERPINE2/TIMP1/PTGDS/SOCS3	6
Over-expressed	PID_ATF2_PATHWAY	4/108	59/22153	0.000197799	0.00201009	0.00128624	JUNB/JUND/SOCS3/DUSP1	4
Over-expressed	REACTOME_NON_INTEGRIN_MEMBRANE_ECM_INTERACTIONS	4/108	59/22153	0.000197799	0.00201009	0.00128624	COL1A2/COL3A1/TNC/FN1	4
Over-expressed	BLUM_RESPONSE_TO_SALIRASIB_UP	7/108	245/22153	0.000200635	0.00203	0.00129898	VIM/SERPINB8/ZYX/CDKN1A/TIMP1/BTG1/NFKBIA	7
Over-expressed	GO_CELLULAR_RESPONSE_TO_TOXIC_SUBSTANCE	7/108	245/22153	0.000200635	0.00203	0.00129898	MSX1/ANXA1/ACTB/KLF2/RHOB/KLF4/CCL7	7
Over-expressed	GO_RESPONSE_TO_ANTIBIOTIC	8/108	327/22153	0.000202596	0.00204538	0.00130883	SPARC/ANXA1/TNC/KLF2/RHOB/KLF4/CCL7/DUSP1	8
Over-expressed	COULOUARN_TEMPORAL_TGFB1_SIGNATURE_UP	5/108	110/22153	0.00020453	0.00205595	0.00131558	TMSB4X/VIM/IER3/LIMA1/BTG1	5
Over-expressed	GO_CORTICAL_CYTOSKELETON	5/108	110/22153	0.00020453	0.00205595	0.00131558	ACTB/CALD1/KRT19/MYADM/RDX	5
Over-expressed	LEE_LIVER_CANCER_DENA_UP	4/108	60/22153	0.000211137	0.00210493	0.00134693	ANXA2/ANXA1/ANXA5/TAGLN2	4
Over-expressed	DAZARD_UV_RESPONSE_CLUSTER_G24	3/108	24/22153	0.000211674	0.00210493	0.00134693	JUND/ZFP36/TUBB2A	3
Over-expressed	GO_MEMBRANE_RAFT_ORGANIZATION	3/108	24/22153	0.000211674	0.00210493	0.00134693	S100A10/ANXA2/MYADM	3
Over-expressed	GO_REGULATION_OF_HOMOTYPIC_CELL_CELL_ADHESION	3/108	24/22153	0.000211674	0.00210493	0.00134693	LGALS1/SERPINE2/RDX	3
Over-expressed	REACTOME_SEMA4D_IN_SEMAPHORIN_SIGNALING	3/108	24/22153	0.000211674	0.00210493	0.00134693	RHOC/MYL12B/RHOB	3
Over-expressed	QI_PLASMACYTOMA_UP	7/108	248/22153	0.000216118	0.00213994	0.00136933	GNG11/TMSB4X/PLEC/ZYX/BTG1/ID2/NFKBIA	7
Over-expressed	RUTELLA_RESPONSE_TO_HGF_VS_CSF2RB_AND_IL4_DN	7/108	248/22153	0.000216118	0.00213994	0.00136933	ANXA2/HSPB1/ZFP36/CDKN1A/BTG1/GADD45B/CSRP1	7
Over-expressed	GO_EXTRACELLULAR_STRUCTURE_ORGANIZATION	9/108	421/22153	0.000221073	0.00218433	0.00139774	SPARC/ANXA2/COL1A2/COL3A1/TNC/SERPINH1/TIMP1/ITGA5/FN1	9
Over-expressed	GO_HETEROTYPIC_CELL_CELL_ADHESION	4/108	61/22153	0.000225111	0.0022195	0.00142024	PERP/MYADM/KLF4/ITGA5	4
Over-expressed	GO_CELL_CORTEX_PART	6/108	176/22153	0.000226126	0.00222478	0.00142362	ACTB/CALD1/MYL12B/KRT19/MYADM/RDX	6
Over-expressed	HAN_SATB1_TARGETS_UP	9/108	423/22153	0.000228952	0.00224781	0.00143836	QPCT/MLLT11/SERPINB8/NEAT1/CALD1/SERPINH1/RHOB/CCL2/DUSP1	9
Over-expressed	GENTILE_UV_LOW_DOSE_UP	3/108	25/22153	0.000239688	0.00232903	0.00149033	CDKN1A/BTG2/ISG15	3
Over-expressed	PID_INTEGRIN_A9B1_PATHWAY	3/108	25/22153	0.000239688	0.00232903	0.00149033	TNC/SAT1/FN1	3
Over-expressed	PID_LYMPH_ANGIOGENESIS_PATHWAY	3/108	25/22153	0.000239688	0.00232903	0.00149033	COL1A2/ITGA5/FN1	3
Over-expressed	GO_CALCIUM_DEPENDENT_PROTEIN_BINDING	4/108	62/22153	0.000239738	0.00232903	0.00149033	S100A11/ANXA2/S100A4/ANXA1	4
Over-expressed	NAKAMURA_ADIPOGENESIS_EARLY_UP	4/108	62/22153	0.000239738	0.00232903	0.00149033	ZFP36/GADD45B/MYADM/CEBPD	4
Over-expressed	GO_EPITHELIAL_CELL_PROLIFERATION	9/108	426/22153	0.00024121	0.00233354	0.00149321	SPARC/IGFBP4/RTN4/ZFP36/MAGED1/NR4A1/ERRFI1/CCL2/ID2	9
Over-expressed	GO_RESPONSE_TO_PEPTIDE_HORMONE	9/108	426/22153	0.00024121	0.00233354	0.00149321	SPARC/ANXA1/ANXA5/PKM/TIMP1/NR4A1/ERRFI1/SOCS3/BTG2	9
Over-expressed	MARZEC_IL2_SIGNALING_UP	5/108	115/22153	0.000251585	0.00242885	0.0015542	TNFRSF12A/IER3/JUND/RHOB/GADD45B	5
Over-expressed	ZHONG_SECRETOME_OF_LUNG_CANCER_AND_ENDOTHELIUM	4/108	63/22153	0.000255037	0.00245384	0.0015702	VIM/ACTB/IGFBP4/FN1	4
Over-expressed	FERNANDEZ_BOUND_BY_MYC	6/108	180/22153	0.000255233	0.00245384	0.0015702	LMNA/MSN/ACTG1/JUNB/TPM2/ID2	6
Over-expressed	KEGG_LEUKOCYTE_TRANSENDOTHELIAL_MIGRATION	5/108	116/22153	0.000261908	0.0025124	0.00160767	MSN/MYL12A/ACTG1/ACTB/MYL12B	5
Over-expressed	KYNG_DNA_DAMAGE_DN	6/108	181/22153	0.000262951	0.0025124	0.00160767	VIM/ANXA1/COL3A1/SERPINE2/RHOB/FN1	6
Over-expressed	LEE_LIVER_CANCER_SURVIVAL_DN	6/108	181/22153	0.000262951	0.0025124	0.00160767	TMSB4X/PLP2/IER3/SERPINH1/KRT19/YWHAH	6
Over-expressed	GO_CELL_SUBSTRATE_ADHESION	8/108	341/22153	0.000268853	0.00255335	0.00163387	S100A10/LGALS1/COL3A1/TNFRSF12A/ZYX/MYADM/ITGA5/FN1	8
Over-expressed	GO_RESPONSE_TO_MOLECULE_OF_BACTERIAL_ORIGIN	8/108	341/22153	0.000268853	0.00255335	0.00163387	SPARC/VIM/B2M/JUNB/JUND/ZFP36/CCL2/NFKBIA	8
Over-expressed	DALESSIO_TSA_RESPONSE	3/108	26/22153	0.000269992	0.00255335	0.00163387	LGALS1/ANXA1/GADD45B	3
Over-expressed	REACTOME_FORMATION_OF_TUBULIN_FOLDING_INTERMEDIATES_BY_CCT_TRIC	3/108	26/22153	0.000269992	0.00255335	0.00163387	TUBB2B/TUBA1A/TUBB2A	3
Over-expressed	TOMIDA_METASTASIS_UP	3/108	26/22153	0.000269992	0.00255335	0.00163387	TMSB4X/TFAP2A/IER3	3
Over-expressed	GO_MONOCYTE_CHEMOTAXIS	4/108	64/22153	0.000271025	0.0025579	0.00163678	ANXA1/CCL2/CCL7/DUSP1	4
Over-expressed	HOOI_ST7_TARGETS_DN	5/108	117/22153	0.000272549	0.00256185	0.00163931	SPARC/TPM4/TSPAN8/FN1/ID2	5
Over-expressed	MARKEY_RB1_CHRONIC_LOF_DN	5/108	117/22153	0.000272549	0.00256185	0.00163931	GNG11/MLLT11/ENAH/RHOB/CCL2	5
Over-expressed	TAKEDA_TARGETS_OF_NUP98_HOXA9_FUSION_3D_UP	6/108	183/22153	0.000278937	0.00261659	0.00167434	S100A10/NEAT1/IGFBP4/VMP1/ARID5B/ISG15	6
Over-expressed	AMIT_SERUM_RESPONSE_120_MCF10A	4/108	65/22153	0.00028772	0.00268269	0.00171663	JUNB/GADD45B/KLF4/ID2	4
Over-expressed	REACTOME_SIGNALING_BY_BRAF_AND_RAF_FUSIONS	4/108	65/22153	0.00028772	0.00268269	0.00171663	LMNA/ACTG1/ACTB/FN1	4
Over-expressed	WANG_PROSTATE_CANCER_ANDROGEN_INDEPENDENT	4/108	65/22153	0.00028772	0.00268269	0.00171663	JUND/FN1/ID2/BTG2	4
Over-expressed	GO_GLAND_DEVELOPMENT	9/108	437/22153	0.00029092	0.00270708	0.00173224	MSX1/MSN/ANXA1/TNC/PKM/SERPINE2/RTN4/ARID5B/ID2	9
Over-expressed	KOYAMA_SEMA3B_TARGETS_UP	7/108	261/22153	0.000294763	0.00272688	0.00174491	SPARC/TMSB4X/MSN/ANXA1/SERPINB8/SAP18/OCIAD2	7
Over-expressed	ROZANOV_MMP14_TARGETS_UP	7/108	261/22153	0.000294763	0.00272688	0.00174491	MSX1/CALD1/SERPINH1/ERRFI1/ITM2A/FN1/BTG2	7
Over-expressed	GO_ERYTHROCYTE_HOMEOSTASIS	5/108	119/22153	0.000294814	0.00272688	0.00174491	B2M/ZFP36/KLF2/ID2/ISG15	5
Over-expressed	GO_NEGATIVE_REGULATION_OF_CELL_GROWTH	6/108	185/22153	0.000295677	0.00272942	0.00174653	MSX1/SERPINE2/RTN4/CDKN1A/BTG1/MEG3	6
Over-expressed	GO_REGULATION_OF_ACTIN_FILAMENT_ORGANIZATION	7/108	262/22153	0.000301656	0.00277734	0.0017772	S100A10/TMSB4X/TMSB10/RHOC/LIMA1/MYADM/RDX	7
Over-expressed	GO_RESPONSE_TO_THYROID_HORMONE	3/108	27/22153	0.000302666	0.00277734	0.0017772	ANXA2/ANXA5/RDX	3
Over-expressed	MOREIRA_RESPONSE_TO_TSA_UP	3/108	27/22153	0.000302666	0.00277734	0.0017772	TMSB4X/IGFBP4/YWHAH	3
Over-expressed	VERHAAK_AML_WITH_NPM1_MUTATED_UP	6/108	186/22153	0.000304338	0.00278716	0.00178348	LMNA/IER3/TMEM176A/TMEM176B/SAT1/NFKBIA	6
Over-expressed	GO_POSITIVE_REGULATION_OF_SPROUTING_ANGIOGENESIS	4/108	66/22153	0.000305141	0.002789	0.00178466	ANXA1/PKM/KLF4/ITGA5	4
Over-expressed	COLINA_TARGETS_OF_4EBP1_AND_4EBP2	8/108	348/22153	0.000308096	0.00281024	0.00179825	GNG11/B2M/NDN/PERP/IFITM3/MT2A/ID2/ISG15	8
Over-expressed	GO_NEGATIVE_REGULATION_OF_GROWTH	7/108	263/22153	0.000308677	0.00281024	0.00179825	MSX1/SERPINE2/RTN4/CDKN1A/BTG1/MT2A/MEG3	7
Over-expressed	ZHONG_RESPONSE_TO_AZACITIDINE_AND_TSA_UP	6/108	187/22153	0.000313196	0.00284579	0.001821	COL1A2/TUBB2B/CDKN1A/TIMP1/TUBB2A/CLIC3	6
Over-expressed	GO_PLATELET_ALPHA_GRANULE_LUMEN	4/108	67/22153	0.000323306	0.00293189	0.0018761	SPARC/TMSB4X/TIMP1/FN1	4
Over-expressed	GO_SPROUTING_ANGIOGENESIS	6/108	189/22153	0.00033152	0.00300051	0.00192001	ANXA1/PKM/KLF2/NR4A1/KLF4/ITGA5	6
Over-expressed	GO_ACTIN_MONOMER_BINDING	3/108	28/22153	0.000337787	0.00303943	0.00194491	TMSB4X/TMSB10/LIMA1	3
Over-expressed	NAKAMURA_CANCER_MICROENVIRONMENT_UP	3/108	28/22153	0.000337787	0.00303943	0.00194491	COL1A2/COL3A1/RHOB	3
Over-expressed	REACTOME_ACTIVATION_OF_AMPK_DOWNSTREAM_OF_NMDARS	3/108	28/22153	0.000337787	0.00303943	0.00194491	TUBB2B/TUBA1A/TUBB2A	3
Over-expressed	TURASHVILI_BREAST_LOBULAR_CARCINOMA_VS_DUCTAL_NORMAL_UP	4/108	68/22153	0.000342232	0.00306751	0.00196288	SPARC/COL1A2/COL3A1/FN1	4
Over-expressed	YAO_TEMPORAL_RESPONSE_TO_PROGESTERONE_CLUSTER_1	4/108	68/22153	0.000342232	0.00306751	0.00196288	NR4A1/GADD45B/SAT1/DUSP1	4
Over-expressed	TOOKER_GEMCITABINE_RESISTANCE_DN	5/108	123/22153	0.000343456	0.00307254	0.0019661	LGALS1/MSX1/HSPB1/SERPINH1/RHOB	5
Over-expressed	GO_RESPONSE_TO_RADIATION	9/108	448/22153	0.000348846	0.00311474	0.0019931	ANXA1/COL3A1/JUNB/JUND/CDKN1A/RHOB/CCL7/ID2/DUSP1	9
Over-expressed	GO_POSITIVE_REGULATION_OF_ENDOTHELIAL_CELL_MIGRATION	5/108	124/22153	0.000356513	0.00316491	0.0020252	SPARC/TMSB4X/ANXA1/HSPB1/RHOB	5
Over-expressed	GO_REGULATION_OF_DNA_BINDING	5/108	124/22153	0.000356513	0.00316491	0.0020252	MSX1/TMSB4X/KLF4/ID2/NFKBIA	5
Over-expressed	REACTOME_REGULATION_OF_INSULIN_LIKE_GROWTH_FACTOR_IGF_TRANSPORT_AND_UPTAKE_BY_INSULIN_LIKE_GROWTH_FACTOR_BINDING_PROTEINS_IGFBPS	5/108	124/22153	0.000356513	0.00316491	0.0020252	LGALS1/TNC/IGFBP4/TIMP1/FN1	5
Over-expressed	REACTOME_SIGNALING_BY_RHO_GTPASES	9/108	450/22153	0.000360338	0.00319275	0.00204302	TUBB2B/TUBA1A/ACTG1/ACTB/RHOC/MYL12B/RHOB/TUBB2A/YWHAH	9
Over-expressed	GO_ENDOTHELIAL_CELL_MIGRATION	7/108	270/22153	0.00036159	0.00319471	0.00204427	SPARC/TMSB4X/ANXA1/HSPB1/NR4A1/RHOB/KLF4	7
Over-expressed	HOFFMANN_PRE_BI_TO_LARGE_PRE_BII_LYMPHOCYTE_DN	4/108	69/22153	0.000361939	0.00319471	0.00204427	ANXA2/ANXA1/TNFAIP6/ZYX	4
Over-expressed	GO_TISSUE_MIGRATION	8/108	357/22153	0.000365313	0.00321837	0.00205941	SPARC/TMSB4X/ANXA1/HSPB1/RTN4/NR4A1/RHOB/KLF4	8
Over-expressed	SENESE_HDAC1_TARGETS_UP	9/108	451/22153	0.000366201	0.00322007	0.0020605	SERPINB8/TNFRSF12A/NEAT1/PLEC/ERRFI1/CCL2/FN1/CEBPD/NFKBIA	9
Over-expressed	GO_PROTEASE_BINDING	5/108	125/22153	0.000369942	0.00324066	0.00207368	ANXA2/COL1A2/COL3A1/TIMP1/FN1	5
Over-expressed	SANSOM_APC_TARGETS_UP	5/108	125/22153	0.000369942	0.00324066	0.00207368	MSX1/TUBB2B/TNFRSF12A/IGFBP4/TUBB2A	5
Over-expressed	DORN_ADENOVIRUS_INFECTION_12HR_UP	3/108	29/22153	0.00037543	0.00325794	0.00208473	JUNB/NR4A1/KRT19	3
Over-expressed	GUILLAUMOND_KLF10_TARGETS_DN	3/108	29/22153	0.00037543	0.00325794	0.00208473	TMSB4X/RTN4/VMP1	3
Over-expressed	HOFMANN_MYELODYSPLASTIC_SYNDROM_LOW_RISK_DN	3/108	29/22153	0.00037543	0.00325794	0.00208473	ANXA2/IER3/TUBB2A	3
Over-expressed	SIMBULAN_PARP1_TARGETS_UP	3/108	29/22153	0.00037543	0.00325794	0.00208473	IGFBP4/SERPINE2/CDKN1A	3
Over-expressed	WOTTON_RUNX_TARGETS_DN	3/108	29/22153	0.00037543	0.00325794	0.00208473	ERRFI1/ID2/CEBPD	3
Over-expressed	DELACROIX_RAR_BOUND_ES	9/108	453/22153	0.000378163	0.00327553	0.00209599	EVA1B/JUNB/ENAH/IER2/KLF2/SOCS3/ITGA5/FN1/DUSP1	9
Over-expressed	GO_NEGATIVE_REGULATION_OF_PROTEIN_POLYMERIZATION	4/108	70/22153	0.000382444	0.00330643	0.00211576	TMSB4X/TMSB10/MYADM/RDX	4
Over-expressed	CHIARADONNA_NEOPLASTIC_TRANSFORMATION_KRAS_UP	5/108	127/22153	0.000397944	0.00342129	0.00218926	TMSB4X/CRABP1/TIMP1/CCL2/NFKBIA	5
Over-expressed	GO_ODONTOGENESIS	5/108	127/22153	0.000397944	0.00342129	0.00218926	COL1A2/MSX1/TFAP2A/TNC/PERP	5
Over-expressed	MATTIOLI_MGUS_VS_PCL	5/108	127/22153	0.000397944	0.00342129	0.00218926	TUBA1A/B2M/JUNB/JUND/GADD45B	5
Over-expressed	NABA_ECM_GLYCOPROTEINS	6/108	196/22153	0.000402363	0.00345213	0.00220899	SPARC/TNC/IGFBP4/TNFAIP6/HMCN1/FN1	6
Over-expressed	GU_PDEF_TARGETS_UP	4/108	71/22153	0.000403767	0.00345213	0.00220899	VIM/TNC/ITGA5/FN1	4
Over-expressed	MORI_SMALL_PRE_BII_LYMPHOCYTE_DN	4/108	71/22153	0.000403767	0.00345213	0.00220899	IER2/ZYX/CRIP2/CDKN1A	4
Over-expressed	GO_NEGATIVE_REGULATION_OF_IMMUNE_SYSTEM_PROCESS	9/108	458/22153	0.000409487	0.00349459	0.00223617	ANXA1/COL3A1/ZFP36/TMEM176A/TMEM176B/CCL2/ID2/NFKBIA/DUSP1	9
Over-expressed	QI_HYPOXIA	5/108	128/22153	0.000412531	0.0035022	0.00224103	IER3/CDKN1A/KRT19/MT2A/DUSP1	5
Over-expressed	BERENJENO_TRANSFORMED_BY_RHOA_REVERSIBLY_DN	3/108	30/22153	0.000415669	0.0035022	0.00224103	TMSB4X/TNC/ERRFI1	3
Over-expressed	GO_NEGATIVE_REGULATION_OF_CYTOKINE_BIOSYNTHETIC_PROCESS	3/108	30/22153	0.000415669	0.0035022	0.00224103	ZFP36/ERRFI1/KLF4	3
Over-expressed	KIM_LRRC3B_TARGETS	3/108	30/22153	0.000415669	0.0035022	0.00224103	B2M/FTH1/ISG15	3
Over-expressed	REACTOME_MET_ACTIVATES_PTK2_SIGNALING	3/108	30/22153	0.000415669	0.0035022	0.00224103	COL1A2/COL3A1/FN1	3
Over-expressed	SCHRAETS_MLL_TARGETS_UP	3/108	30/22153	0.000415669	0.0035022	0.00224103	TNC/SERPINE2/NDN	3
Over-expressed	WESTON_VEGFA_TARGETS_12HR	3/108	30/22153	0.000415669	0.0035022	0.00224103	COL1A2/CCL2/SAT1	3
Over-expressed	GO_RETINA_HOMEOSTASIS	4/108	72/22153	0.000425925	0.0035821	0.00229216	B2M/ACTG1/ACTB/HSPB1	4
Over-expressed	SHETH_LIVER_CANCER_VS_TXNIP_LOSS_PAM3	4/108	73/22153	0.000448938	0.0037688	0.00241163	SPARC/TNFRSF12A/RHOC/TSPAN8	4
Over-expressed	BILANGES_SERUM_SENSITIVE_VIA_TSC2	3/108	31/22153	0.000458578	0.00382735	0.0024491	COL1A2/TUBB2B/COL3A1	3
Over-expressed	DASU_IL6_SIGNALING_SCAR_UP	3/108	31/22153	0.000458578	0.00382735	0.0024491	TNC/PLEC/ZFP36	3
Over-expressed	GO_ENDOTHELIAL_CELL_CHEMOTAXIS	3/108	31/22153	0.000458578	0.00382735	0.0024491	TMSB4X/HSPB1/NR4A1	3
Over-expressed	GO_NEGATIVE_REGULATION_OF_TRANSFERASE_ACTIVITY	7/108	281/22153	0.000459216	0.00382735	0.0024491	HSPB1/ZFP36/CDKN1A/ERRFI1/GADD45B/SOCS3/DUSP1	7
Over-expressed	DER_IFN_ALPHA_RESPONSE_UP	4/108	74/22153	0.000472824	0.00390565	0.00249919	B2M/RHOC/BTG1/ISG15	4
Over-expressed	KEGG_ARRHYTHMOGENIC_RIGHT_VENTRICULAR_CARDIOMYOPATHY_ARVC	4/108	74/22153	0.000472824	0.00390565	0.00249919	LMNA/ACTG1/ACTB/ITGA5	4
Over-expressed	LEE_AGING_CEREBELLUM_DN	4/108	74/22153	0.000472824	0.00390565	0.00249919	TNC/SERPINH1/ITM2A/CLIC3	4
Over-expressed	TURASHVILI_BREAST_LOBULAR_CARCINOMA_VS_LOBULAR_NORMAL_DN	4/108	74/22153	0.000472824	0.00390565	0.00249919	COL1A2/COL3A1/NEAT1/FN1	4
Over-expressed	ZHONG_SECRETOME_OF_LUNG_CANCER_AND_MACROPHAGE	4/108	74/22153	0.000472824	0.00390565	0.00249919	ANXA2/ACTB/IGFBP4/FN1	4
Over-expressed	GO_GLIOGENESIS	7/108	283/22153	0.000479036	0.00394991	0.00252752	VIM/ANXA1/SERPINE2/NDN/RTN4/CCL2/ID2	7
Over-expressed	SERVITJA_LIVER_HNF1A_TARGETS_UP	5/108	133/22153	0.000491613	0.00404642	0.00258927	ANXA2/LGALS1/TNFRSF12A/GADD45B/CCL2	5
Over-expressed	DACOSTA_UV_RESPONSE_VIA_ERCC3_COMMON_UP	4/108	75/22153	0.000497602	0.00407401	0.00260693	TPM2/RHOB/BTG1/CEBPD	4
Over-expressed	SEITZ_NEOPLASTIC_TRANSFORMATION_BY_8P_DELETION_UP	4/108	75/22153	0.000497602	0.00407401	0.00260693	COL1A2/KLF4/ID2/ISG15	4
Over-expressed	YAO_TEMPORAL_RESPONSE_TO_PROGESTERONE_CLUSTER_6	4/108	75/22153	0.000497602	0.00407401	0.00260693	PERP/CRIP2/BTG1/ID2	4
Over-expressed	AMIT_SERUM_RESPONSE_40_MCF10A	3/108	32/22153	0.000504228	0.00410649	0.00262771	ZFP36/NR4A1/DUSP1	3
Over-expressed	PID_SYNDECAN_4_PATHWAY	3/108	32/22153	0.000504228	0.00410649	0.00262771	TNC/ITGA5/FN1	3
Over-expressed	ROZANOV_MMP14_TARGETS_SUBSET	3/108	32/22153	0.000504228	0.00410649	0.00262771	CALD1/SERPINH1/FN1	3
Over-expressed	WANG_TUMOR_INVASIVENESS_DN	6/108	205/22153	0.00051025	0.00414824	0.00265443	MSN/B2M/BTG1/MYADM/ID2/BTG2	6
Over-expressed	GO_MUSCLE_SYSTEM_PROCESS	9/108	473/22153	0.000516566	0.00419224	0.00268258	LMNA/VIM/MYL12A/TPM4/CALD1/MYL12B/TPM2/ERRFI1/KLF4	9
Over-expressed	GO_REGULATION_OF_EPITHELIAL_CELL_MIGRATION	7/108	287/22153	0.000520724	0.00421727	0.0026986	SPARC/TMSB4X/ANXA1/HSPB1/RTN4/RHOB/KLF4	7
Over-expressed	BOYLAN_MULTIPLE_MYELOMA_D_DN	4/108	76/22153	0.000523292	0.00421727	0.0026986	LGALS1/EVA1B/MAGED1/CSRP1	4
Over-expressed	BURTON_ADIPOGENESIS_8	4/108	76/22153	0.000523292	0.00421727	0.0026986	EMP3/MSN/TUBA1A/ANXA5	4
Over-expressed	MCBRYAN_PUBERTAL_BREAST_6_7WK_DN	4/108	76/22153	0.000523292	0.00421727	0.0026986	TNFRSF12A/TNC/TIMP1/MT2A	4
Over-expressed	HOLLERN_EMT_BREAST_TUMOR_UP	5/108	135/22153	0.000526248	0.00423374	0.00270914	EMP3/VIM/IGFBP4/ITGA5/FN1	5
Over-expressed	GO_CELLULAR_RESPONSE_TO_PEPTIDE	8/108	378/22153	0.000532998	0.00427321	0.00273439	VIM/ANXA5/PKM/KLF2/NR4A1/ERRFI1/SOCS3/KLF4	8
Over-expressed	LINDGREN_BLADDER_CANCER_CLUSTER_1_DN	8/108	378/22153	0.000532998	0.00427321	0.00273439	LGALS1/S100A4/TUBA1A/TNC/ENAH/IER2/NR4A1/TAGLN2	8
Over-expressed	GO_SARCOLEMMA	5/108	136/22153	0.000544238	0.00434828	0.00278243	ANXA2/ANXA1/PLEC/KRT19/RDX	5
Over-expressed	KIM_RESPONSE_TO_TSA_AND_DECITABINE_UP	5/108	136/22153	0.000544238	0.00434828	0.00278243	COL3A1/CDKN1A/KRT19/SAT1/CLIC3	5
Over-expressed	HELLEBREKERS_SILENCED_DURING_TUMOR_ANGIOGENESIS	4/108	77/22153	0.00054991	0.00435744	0.00278829	FTH1/IER3/SERPINE2/CDKN1A	4
Over-expressed	MUNSHI_MULTIPLE_MYELOMA_UP	4/108	77/22153	0.00054991	0.00435744	0.00278829	ANXA2/S100A4/JUND/NFKBIA	4
Over-expressed	PURBEY_TARGETS_OF_CTBP1_AND_SATB1_UP	4/108	77/22153	0.00054991	0.00435744	0.00278829	TUBA1A/NEAT1/ACTB/JUND	4
Over-expressed	JEPSEN_SMRT_TARGETS	3/108	33/22153	0.000552691	0.00435744	0.00278829	SPARC/TNFRSF12A/TIMP1	3
Over-expressed	LIANG_HEMATOPOIESIS_STEM_CELL_NUMBER_SMALL_VS_HUGE_DN	3/108	33/22153	0.000552691	0.00435744	0.00278829	TUBA1A/SAP18/GADD45B	3
Over-expressed	LIEN_BREAST_CARCINOMA_METAPLASTIC	3/108	33/22153	0.000552691	0.00435744	0.00278829	SPARC/MSX1/TPM4	3
Over-expressed	WEIGEL_OXIDATIVE_STRESS_RESPONSE	3/108	33/22153	0.000552691	0.00435744	0.00278829	IER3/JUND/ITGA5	3
Over-expressed	BROWNE_HCMV_INFECTION_14HR_DN	7/108	290/22153	0.000553848	0.00435744	0.00278829	LMNA/ANXA2/GNG11/PLEC/TPM2/CCL2/CEBPD	7
Over-expressed	GO_EXTRINSIC_COMPONENT_OF_MEMBRANE	7/108	290/22153	0.000553848	0.00435744	0.00278829	S100A10/ANXA2/GNG11/ANXA1/SERPINE2/ERRFI1/SOCS3	7
Over-expressed	GO_REGULATION_OF_CELL_CYCLE_PHASE_TRANSITION	9/108	478/22153	0.000556999	0.0043748	0.0027994	TUBA1A/ANXA1/CDKN1A/CCL2/RDX/KLF4/ID2/BTG2/DUSP1	9
Over-expressed	GO_NEGATIVE_REGULATION_OF_SUPRAMOLECULAR_FIBER_ORGANIZATION	5/108	137/22153	0.000562687	0.004412	0.00282321	TMSB4X/TMSB10/LIMA1/MYADM/RDX	5
Over-expressed	BASAKI_YBX1_TARGETS_UP	7/108	291/22153	0.000565255	0.00442465	0.0028313	TUBA1A/TNFRSF12A/TPM4/MT2A/TUBB2A/NFKBIA/YWHAH	7
Over-expressed	REACTOME_THE_ROLE_OF_GTSE1_IN_G2_M_PROGRESSION_AFTER_G2_CHECKPOINT	4/108	78/22153	0.000577478	0.00449753	0.00287794	TUBB2B/TUBA1A/CDKN1A/TUBB2A	4
Over-expressed	YAO_TEMPORAL_RESPONSE_TO_PROGESTERONE_CLUSTER_12	4/108	78/22153	0.000577478	0.00449753	0.00287794	S100A11/GNG11/EMP3/TMEM176A	4
Over-expressed	YAO_TEMPORAL_RESPONSE_TO_PROGESTERONE_CLUSTER_16	4/108	78/22153	0.000577478	0.00449753	0.00287794	SPARC/COL1A2/CRABP1/COL3A1	4
Over-expressed	GO_CELL_CYCLE_G1_S_PHASE_TRANSITION	7/108	293/22153	0.00058863	0.0045767	0.0029286	ANXA1/CDKN1A/CCL2/RDX/KLF4/ID2/BTG2	7
Over-expressed	DURAND_STROMA_S_UP	7/108	294/22153	0.000600603	0.00464967	0.00297529	COL1A2/TFAP2A/CRABP1/COL3A1/CRIP2/ITM2A/CCL7	7
Over-expressed	GO_REGULATION_OF_ACTIN_FILAMENT_BASED_PROCESS	8/108	385/22153	0.000601071	0.00464967	0.00297529	S100A10/TMSB4X/TMSB10/RHOC/LIMA1/RHOB/MYADM/RDX	8
Over-expressed	HAN_JNK_SINGALING_UP	3/108	34/22153	0.000604035	0.00464967	0.00297529	TNC/ISG15/DUSP1	3
Over-expressed	HU_GENOTOXIC_DAMAGE_24HR	3/108	34/22153	0.000604035	0.00464967	0.00297529	JUND/TUBB2A/ISG15	3
Over-expressed	ONGUSAHA_TP53_TARGETS	3/108	34/22153	0.000604035	0.00464967	0.00297529	SERPINE2/CDKN1A/SAT1	3
Over-expressed	RODRIGUES_NTN1_AND_DCC_TARGETS	3/108	34/22153	0.000604035	0.00464967	0.00297529	NEAT1/PKM/MT2A	3
Over-expressed	BASSO_HAIRY_CELL_LEUKEMIA_UP	4/108	79/22153	0.000606013	0.00465715	0.00298008	ANXA1/B2M/ACTB/TIMP1	4
Over-expressed	GO_REGULATION_OF_CHEMOTAXIS	6/108	213/22153	0.000623954	0.00478709	0.00306322	TMSB4X/TUBB2B/HSPB1/CCL2/CCL7/DUSP1	6
Over-expressed	GO_RESPONSE_TO_STEROID_HORMONE	8/108	388/22153	0.00063232	0.00484326	0.00309917	SPARC/ANXA1/ZFP36/CDKN1A/NR4A1/ERRFI1/DUSP1/YWHAH	8
Over-expressed	GO_REGULATION_OF_CELL_MORPHOGENESIS_INVOLVED_IN_DIFFERENTIATION	7/108	297/22153	0.000637687	0.00487115	0.00311701	S100A10/TUBB2B/TNFRSF12A/RTN4/MYADM/FN1/YWHAH	7
Over-expressed	GO_CELLULAR_RESPONSE_TO_INORGANIC_SUBSTANCE	6/108	214/22153	0.000639445	0.00487115	0.00311701	TFAP2A/B2M/ANXA5/JUNB/MT2A/ID2	6
Over-expressed	GRAESSMANN_RESPONSE_TO_MC_AND_SERUM_DEPRIVATION_UP	6/108	214/22153	0.000639445	0.00487115	0.00311701	COL3A1/ACTB/PLEC/CCL2/CCL7/ISG15	6
Over-expressed	LINDGREN_BLADDER_CANCER_CLUSTER_2A_DN	5/108	141/22153	0.000641218	0.00487115	0.00311701	ANXA5/RHOB/ITM2A/SOCS3/MT2A	5
Over-expressed	PROVENZANI_METASTASIS_DN	5/108	141/22153	0.000641218	0.00487115	0.00311701	S100A11/TUBB2B/HSPB1/IFITM3/TUBB2A	5
Over-expressed	GO_REGULATION_OF_NEURON_PROJECTION_DEVELOPMENT	9/108	489/22153	0.00065515	0.00496049	0.00317418	LGALS1/VIM/TUBB2B/B2M/TNFRSF12A/RTN4/KLF4/FN1/YWHAH	9
Over-expressed	GARGALOVIC_RESPONSE_TO_OXIDIZED_PHOSPHOLIPIDS_BLACK_UP	3/108	35/22153	0.00065833	0.00496049	0.00317418	KLF2/CDKN1A/ERRFI1	3
Over-expressed	HERNANDEZ_MITOTIC_ARREST_BY_DOCETAXEL_1_UP	3/108	35/22153	0.00065833	0.00496049	0.00317418	EMP3/ITM2A/DUSP1	3
Over-expressed	LEE_AGING_MUSCLE_UP	3/108	35/22153	0.00065833	0.00496049	0.00317418	HSPB1/TSPAN8/RHOB	3
Over-expressed	WANG_METHYLATED_IN_BREAST_CANCER	3/108	35/22153	0.00065833	0.00496049	0.00317418	SERPINB8/ZYX/DUSP1	3
Over-expressed	FALVELLA_SMOKERS_WITH_LUNG_CANCER	4/108	81/22153	0.000666062	0.00497026	0.00318043	NEAT1/RHOB/BTG2/DUSP1	4
Over-expressed	HILLION_HMGA1_TARGETS	4/108	81/22153	0.000666062	0.00497026	0.00318043	B2M/HSPB1/CRIP2/ID2	4
Over-expressed	HILLION_HMGA1B_TARGETS	4/108	81/22153	0.000666062	0.00497026	0.00318043	ANXA1/ANXA5/CRIP2/ID2	4
Over-expressed	HINATA_NFKB_TARGETS_FIBROBLAST_UP	4/108	81/22153	0.000666062	0.00497026	0.00318043	VIM/IER3/FN1/NFKBIA	4
Over-expressed	REACTOME_ONCOGENIC_MAPK_SIGNALING	4/108	81/22153	0.000666062	0.00497026	0.00318043	LMNA/ACTG1/ACTB/FN1	4
Over-expressed	VANDESLUIS_COMMD1_TARGETS_GROUP_3_UP	4/108	81/22153	0.000666062	0.00497026	0.00318043	IER3/TSPAN8/KRT19/TAGLN2	4
Over-expressed	GO_CELL_CHEMOTAXIS	7/108	300/22153	0.000676569	0.00504055	0.00322541	TMSB4X/ANXA1/HSPB1/NR4A1/CCL2/CCL7/DUSP1	7
Over-expressed	GO_REGULATION_OF_SPROUTING_ANGIOGENESIS	5/108	143/22153	0.00068343	0.00508349	0.00325289	ANXA1/PKM/KLF2/KLF4/ITGA5	5
Over-expressed	GO_REGULATION_OF_COAGULATION	4/108	82/22153	0.000697614	0.00516413	0.00330449	ANXA2/ANXA5/SERPINE2/TSPAN8	4
Over-expressed	KESHELAVA_MULTIPLE_DRUG_RESISTANCE	4/108	82/22153	0.000697614	0.00516413	0.00330449	HSPB1/CRIP2/TSPAN8/FN1	4
Over-expressed	ROSS_ACUTE_MYELOID_LEUKEMIA_CBF	4/108	82/22153	0.000697614	0.00516413	0.00330449	SPARC/JUNB/CRIP2/RHOB	4
Over-expressed	GO_NEGATIVE_REGULATION_OF_CYTOSKELETON_ORGANIZATION	5/108	144/22153	0.000705301	0.0052127	0.00333557	TMSB4X/TMSB10/LIMA1/MYADM/RDX	5
Over-expressed	NAKAMURA_ADIPOGENESIS_LATE_DN	3/108	36/22153	0.000715641	0.00526394	0.00336836	CALD1/SERPINE2/IER2	3
Over-expressed	REACTOME_STRIATED_MUSCLE_CONTRACTION	3/108	36/22153	0.000715641	0.00526394	0.00336836	VIM/TPM4/TPM2	3
Over-expressed	VANDESLUIS_COMMD1_TARGETS_GROUP_3_DN	3/108	36/22153	0.000715641	0.00526394	0.00336836	TMSB4X/CRABP1/TUBB2A	3
Over-expressed	GO_FAT_CELL_DIFFERENTIATION	6/108	219/22153	0.000721433	0.00529813	0.00339024	ZFP36/NR4A1/KLF4/ARID5B/ID2/CEBPD	6
Over-expressed	GO_RESPONSE_TO_HYDROGEN_PEROXIDE	5/108	145/22153	0.000727691	0.00533563	0.00341423	ANXA1/KLF2/RHOB/KLF4/DUSP1	5
Over-expressed	GO_CORTICAL_ACTIN_CYTOSKELETON	4/108	83/22153	0.00073021	0.00533721	0.00341524	CALD1/KRT19/MYADM/RDX	4
Over-expressed	NGUYEN_NOTCH1_TARGETS_DN	4/108	83/22153	0.00073021	0.00533721	0.00341524	TFAP2A/SERPINH1/GADD45B/KLF4	4
Over-expressed	GO_NEGATIVE_REGULATION_OF_NERVOUS_SYSTEM_DEVELOPMENT	7/108	306/22153	0.000759973	0.00554601	0.00354885	LGALS1/VIM/B2M/COL3A1/RTN4/ID2/YWHAH	7
Over-expressed	GO_BLOOD_MICROPARTICLE	5/108	147/22153	0.00077406	0.00558409	0.00357322	MSN/ACTG1/ANXA5/ACTB/FN1	5
Over-expressed	GO_CELLULAR_RESPONSE_TO_ANTIBIOTIC	5/108	147/22153	0.00077406	0.00558409	0.00357322	ANXA1/KLF2/RHOB/KLF4/CCL7	5
Over-expressed	GO_NEGATIVE_REGULATION_OF_NEURON_DIFFERENTIATION	6/108	222/22153	0.000774393	0.00558409	0.00357322	LGALS1/VIM/B2M/RTN4/ID2/YWHAH	6
Over-expressed	TARTE_PLASMA_CELL_VS_PLASMABLAST_DN	7/108	307/22153	0.000774632	0.00558409	0.00357322	S100A10/LGALS1/MSN/TUBA1A/TMSB10/CDKN1A/YWHAH	7
Over-expressed	BURTON_ADIPOGENESIS_PEAK_AT_8HR	3/108	37/22153	0.000776036	0.00558409	0.00357322	UAP1/TUBB2A/ITGA5	3
Over-expressed	NAKAMURA_ADIPOGENESIS_EARLY_DN	3/108	37/22153	0.000776036	0.00558409	0.00357322	CALD1/SERPINE2/IER2	3
Over-expressed	PID_IL23_PATHWAY	3/108	37/22153	0.000776036	0.00558409	0.00357322	SOCS3/CCL2/NFKBIA	3
Over-expressed	REACTOME_GAP_JUNCTION_ASSEMBLY	3/108	37/22153	0.000776036	0.00558409	0.00357322	TUBB2B/TUBA1A/TUBB2A	3
Over-expressed	VERRECCHIA_DELAYED_RESPONSE_TO_TGFB1	3/108	37/22153	0.000776036	0.00558409	0.00357322	TNC/IGFBP4/ITGA5	3
Over-expressed	SANA_TNF_SIGNALING_DN	4/108	85/22153	0.00079861	0.00573761	0.00367146	TMSB4X/ANXA1/IGFBP4/CRIP2	4
Over-expressed	GO_RESPONSE_TO_TUMOR_NECROSIS_FACTOR	7/108	310/22153	0.000819958	0.00588187	0.00376376	TMSB4X/TNFRSF12A/ZFP36/KLF2/CCL2/CCL7/NFKBIA	7
Over-expressed	GO_POSITIVE_REGULATION_OF_CELL_MORPHOGENESIS_INVOLVED_IN_DIFFERENTIATION	5/108	149/22153	0.000822603	0.00588263	0.00376425	S100A10/TUBB2B/TNFRSF12A/MYADM/FN1	5
Over-expressed	GO_RESPONSE_TO_CALCIUM_ION	5/108	149/22153	0.000822603	0.00588263	0.00376425	SPARC/ACTG1/ANXA5/JUNB/DUSP1	5
Over-expressed	GO_REGULATION_OF_ENDOTHELIAL_CELL_MIGRATION	6/108	225/22153	0.000830311	0.0059286	0.00379367	SPARC/TMSB4X/ANXA1/HSPB1/RHOB/KLF4	6
Over-expressed	UEDA_CENTRAL_CLOCK	4/108	86/22153	0.000834453	0.00594901	0.00380673	GADD45B/CCL7/ID2/DUSP1	4
Over-expressed	REACTOME_APOPTOTIC_CLEAVAGE_OF_CELLULAR_PROTEINS	3/108	38/22153	0.000839579	0.00597636	0.00382423	LMNA/VIM/PLEC	3
Over-expressed	GO_MONONUCLEAR_CELL_MIGRATION	4/108	87/22153	0.000871416	0.00619347	0.00396315	ANXA1/CCL2/CCL7/DUSP1	4
Over-expressed	GO_RESPONSE_TO_FIBROBLAST_GROWTH_FACTOR	5/108	151/22153	0.000873382	0.00619793	0.00396601	TNC/IER2/ZFP36/NR4A1/CCL2	5
Over-expressed	GO_MYELOID_CELL_DIFFERENTIATION	8/108	409/22153	0.000889784	0.00630468	0.00403432	ANXA2/B2M/JUNB/ZFP36/KLF2/ID2/NFKBIA/ISG15	8
Over-expressed	GO_NEGATIVE_REGULATION_OF_NEURON_PROJECTION_DEVELOPMENT	5/108	152/22153	0.00089963	0.00636471	0.00407273	LGALS1/VIM/B2M/RTN4/YWHAH	5
Over-expressed	GO_MUSCLE_FILAMENT_SLIDING	3/108	39/22153	0.000906333	0.00640236	0.00409682	VIM/TPM4/TPM2	3
Over-expressed	HOEBEKE_LYMPHOID_STEM_CELL_DN	4/108	88/22153	0.000909518	0.00640635	0.00409937	SERPINE2/NDN/HSPB1/KLF2	4
Over-expressed	BENPORATH_MYC_TARGETS_WITH_EBOX	6/108	229/22153	0.000909662	0.00640635	0.00409937	LMNA/MSN/ACTG1/ACTB/JUNB/TPM2	6
Over-expressed	FLECHNER_PBL_KIDNEY_TRANSPLANT_OK_VS_DONOR_UP	5/108	153/22153	0.000926461	0.00651475	0.00416874	FTH1/ACTB/JUND/MAGED1/SAT1	5
Over-expressed	GO_CELLULAR_RESPONSE_TO_ALCOHOL	4/108	89/22153	0.00094878	0.00664146	0.00424982	TNC/KLF2/KLF4/CCL7	4
Over-expressed	NAKAYAMA_SOFT_TISSUE_TUMORS_PCA2_UP	4/108	89/22153	0.00094878	0.00664146	0.00424982	MLLT11/CRABP1/TNC/PLP2	4
Over-expressed	SWEET_KRAS_ONCOGENIC_SIGNATURE	4/108	89/22153	0.00094878	0.00664146	0.00424982	CDKN1A/BTG1/MT2A/ID2	4
Over-expressed	GO_DNA_BINDING_TRANSCRIPTION_ACTIVATOR_ACTIVITY	8/108	414/22153	0.00096205	0.00672419	0.00430276	MSX1/TFAP2A/JUNB/NDN/IER2/NR4A1/KLF4/CEBPD	8
Over-expressed	BROWNE_HCMV_INFECTION_2HR_UP	3/108	40/22153	0.000976362	0.00679349	0.0043471	NR4A1/PTGDS/NFKBIA	3
Over-expressed	GO_ESTABLISHMENT_OF_ENDOTHELIAL_BARRIER	3/108	40/22153	0.000976362	0.00679349	0.0043471	MSN/MYADM/RDX	3
Over-expressed	REACTOME_MAP2K_AND_MAPK_ACTIVATION	3/108	40/22153	0.000976362	0.00679349	0.0043471	ACTG1/ACTB/FN1	3
Over-expressed	RUTELLA_RESPONSE_TO_CSF2RB_AND_IL4_DN	7/108	320/22153	0.000986395	0.00685208	0.0043846	SPARC/ANXA5/ZFP36/VMP1/PTGDS/CCL2/MT2A	7
Over-expressed	GO_FIBROBLAST_PROLIFERATION	4/108	90/22153	0.000989219	0.00685208	0.0043846	ANXA2/FTH1/CDKN1A/FN1	4
Over-expressed	REACTOME_COLLAGEN_FORMATION	4/108	90/22153	0.000989219	0.00685208	0.0043846	COL1A2/COL3A1/PLEC/SERPINH1	4
Over-expressed	MIKKELSEN_MCV6_LCP_WITH_H3K4ME3	5/108	156/22153	0.00101054	0.00698929	0.00447239	EMP3/ANXA1/SERPINB8/TMEM176A/TMEM176B	5
Over-expressed	JAATINEN_HEMATOPOIETIC_STEM_CELL_DN	6/108	234/22153	0.00101693	0.00702304	0.00449399	QPCT/CALD1/KLF2/KLF4/TUBB2A/CEBPD	6
Over-expressed	DE_YY1_TARGETS_DN	4/108	91/22153	0.00103086	0.00706014	0.00451773	ANXA1/CALD1/TAGLN2/FN1	4
Over-expressed	GO_POSITIVE_REGULATION_OF_RECEPTOR_BINDING	2/108	10/22153	0.00103297	0.00706014	0.00451773	ANXA2/B2M	2
Over-expressed	GO_SEQUESTERING_OF_ACTIN_MONOMERS	2/108	10/22153	0.00103297	0.00706014	0.00451773	TMSB4X/TMSB10	2
Over-expressed	GOUYER_TATI_TARGETS_UP	2/108	10/22153	0.00103297	0.00706014	0.00451773	CCL2/ID2	2
Over-expressed	OSAWA_TNF_TARGETS	2/108	10/22153	0.00103297	0.00706014	0.00451773	COL3A1/IER3	2
Over-expressed	SOUCEK_MYC_TARGETS	2/108	10/22153	0.00103297	0.00706014	0.00451773	CCL2/CCL7	2
Over-expressed	XU_HGF_TARGETS_REPRESSED_BY_AKT1_UP	2/108	10/22153	0.00103297	0.00706014	0.00451773	CCL2/SAT1	2
Over-expressed	GO_RESPONSE_TO_ALCOHOL	6/108	235/22153	0.00103951	0.00709436	0.00453963	SPARC/TNC/KLF2/CDKN1A/KLF4/CCL7	6
Over-expressed	LI_LUNG_CANCER	3/108	41/22153	0.00104973	0.0071326	0.0045641	LGALS1/HSPB1/KRT19	3
Over-expressed	PID_ECADHERIN_STABILIZATION_PATHWAY	3/108	41/22153	0.00104973	0.0071326	0.0045641	ENAH/ZYX/LIMA1	3
Over-expressed	REACTOME_MET_PROMOTES_CELL_MOTILITY	3/108	41/22153	0.00104973	0.0071326	0.0045641	COL1A2/COL3A1/FN1	3
Over-expressed	REACTOME_EPH_EPHRIN_SIGNALING	4/108	92/22153	0.00107371	0.00727422	0.00465472	MYL12A/ACTG1/ACTB/MYL12B	4
Over-expressed	REACTOME_RHO_GTPASES_ACTIVATE_PKNS	4/108	92/22153	0.00107371	0.00727422	0.00465472	RHOC/MYL12B/RHOB/YWHAH	4
Over-expressed	SENESE_HDAC1_AND_HDAC2_TARGETS_DN	6/108	237/22153	0.00108581	0.00734545	0.0047003	S100A4/TUBA1A/COL3A1/CALD1/ARID5B/DUSP1	6
Over-expressed	JOHANSSON_BRAIN_CANCER_EARLY_VS_LATE_DN	3/108	42/22153	0.00112649	0.00756542	0.00484106	SPARC/IGFBP4/NDN	3
Over-expressed	REACTOME_ASSEMBLY_AND_CELL_SURFACE_PRESENTATION_OF_NMDA_RECEPTORS	3/108	42/22153	0.00112649	0.00756542	0.00484106	TUBB2B/TUBA1A/TUBB2A	3
Over-expressed	REACTOME_CARBOXYTERMINAL_POST_TRANSLATIONAL_MODIFICATIONS_OF_TUBULIN	3/108	42/22153	0.00112649	0.00756542	0.00484106	TUBB2B/TUBA1A/TUBB2A	3
Over-expressed	ZHAN_MULTIPLE_MYELOMA_DN	3/108	42/22153	0.00112649	0.00756542	0.00484106	COL1A2/MSX1/CEBPD	3
Over-expressed	ZHU_CMV_8_HR_UP	3/108	42/22153	0.00112649	0.00756542	0.00484106	MSX1/NR4A1/ISG15	3
Over-expressed	FARMER_BREAST_CANCER_BASAL_VS_LULMINAL	7/108	329/22153	0.00115797	0.00776561	0.00496916	TFAP2A/MSN/IGFBP4/HSPB1/LIMA1/RHOB/CCL2	7
Over-expressed	LIM_MAMMARY_LUMINAL_MATURE_DN	4/108	94/22153	0.00116314	0.00778902	0.00498414	VIM/CALD1/SERPINH1/CCL2	4
Over-expressed	CAIRO_LIVER_DEVELOPMENT_UP	5/108	162/22153	0.00119554	0.00799439	0.00511555	PKM/SERPINE2/NDN/SERPINH1/RHOB	5
Over-expressed	ABBUD_LIF_SIGNALING_1_UP	3/108	43/22153	0.0012067	0.00801126	0.00512635	TMEM176A/TMEM176B/SOCS3	3
Over-expressed	HUMMEL_BURKITTS_LYMPHOMA_UP	3/108	43/22153	0.0012067	0.00801126	0.00512635	TUBB2B/TUBA1A/TUBB2A	3
Over-expressed	MUELLER_METHYLATED_IN_GLIOBLASTOMA	3/108	43/22153	0.0012067	0.00801126	0.00512635	S100A4/IER3/KRT19	3
Over-expressed	PID_INTEGRIN3_PATHWAY	3/108	43/22153	0.0012067	0.00801126	0.00512635	COL1A2/TNC/FN1	3
Over-expressed	VARELA_ZMPSTE24_TARGETS_UP	3/108	43/22153	0.0012067	0.00801126	0.00512635	CDKN1A/GADD45B/BTG2	3
Over-expressed	GO_CELL_SUBSTRATE_JUNCTION_ASSEMBLY	4/108	96/22153	0.00125767	0.0081565	0.00521928	S100A10/PLEC/ITGA5/FN1	4
Over-expressed	BIOCARTA_BTG2_PATHWAY	2/108	11/22153	0.0012585	0.0081565	0.00521928	BTG1/BTG2	2
Over-expressed	BIOCARTA_EPONFKB_PATHWAY	2/108	11/22153	0.0012585	0.0081565	0.00521928	CDKN1A/NFKBIA	2
Over-expressed	CHASSOT_SKIN_WOUND	2/108	11/22153	0.0012585	0.0081565	0.00521928	JUNB/KLF2	2
Over-expressed	GO_CELLULAR_RESPONSE_TO_IRON_ION	2/108	11/22153	0.0012585	0.0081565	0.00521928	TFAP2A/B2M	2
Over-expressed	GO_FIBRILLAR_COLLAGEN_TRIMER	2/108	11/22153	0.0012585	0.0081565	0.00521928	COL1A2/COL3A1	2
Over-expressed	GO_NATURAL_KILLER_CELL_CHEMOTAXIS	2/108	11/22153	0.0012585	0.0081565	0.00521928	CCL2/CCL7	2
Over-expressed	GO_PLATELET_DERIVED_GROWTH_FACTOR_BINDING	2/108	11/22153	0.0012585	0.0081565	0.00521928	COL1A2/COL3A1	2
Over-expressed	GO_POSITIVE_REGULATION_OF_VESICLE_FUSION	2/108	11/22153	0.0012585	0.0081565	0.00521928	ANXA2/ANXA1	2
Over-expressed	GO_POSTSYNAPTIC_CYTOSKELETON_ORGANIZATION	2/108	11/22153	0.0012585	0.0081565	0.00521928	ACTG1/ACTB	2
Over-expressed	GO_PROTEIN_LOCALIZATION_TO_EARLY_ENDOSOME	2/108	11/22153	0.0012585	0.0081565	0.00521928	MSN/RDX	2
Over-expressed	GO_REGULATION_OF_TYPE_B_PANCREATIC_CELL_PROLIFERATION	2/108	11/22153	0.0012585	0.0081565	0.00521928	NR4A1/ERRFI1	2
Over-expressed	GO_RESPONSE_TO_FUNGICIDE	2/108	11/22153	0.0012585	0.0081565	0.00521928	KLF2/KLF4	2
Over-expressed	GO_RESPONSE_TO_GRAVITY	2/108	11/22153	0.0012585	0.0081565	0.00521928	SPARC/PKM	2
Over-expressed	PEDERSEN_METASTASIS_BY_ERBB2_ISOFORM_5	2/108	11/22153	0.0012585	0.0081565	0.00521928	S100A10/NR4A1	2
Over-expressed	XU_RESPONSE_TO_TRETINOIN_DN	2/108	11/22153	0.0012585	0.0081565	0.00521928	ANXA2/TPM4	2
Over-expressed	YAMANAKA_GLIOBLASTOMA_SURVIVAL_UP	2/108	11/22153	0.0012585	0.0081565	0.00521928	PKM/ITGA5	2
Over-expressed	GO_NEGATIVE_REGULATION_OF_CELL_DEVELOPMENT	7/108	335/22153	0.0012848	0.00831532	0.00532091	LGALS1/VIM/B2M/COL3A1/RTN4/ID2/YWHAH	7
Over-expressed	TONKS_TARGETS_OF_RUNX1_RUNX1T1_FUSION_SUSTAINDED_IN_ERYTHROCYTE_UP	3/108	44/22153	0.00129043	0.00834011	0.00533678	ANXA2/HSPB1/TMEM176B	3
Over-expressed	PASQUALUCCI_LYMPHOMA_BY_GC_STAGE_DN	5/108	165/22153	0.00129691	0.0083703	0.0053561	S100A10/TMSB10/FAM43A/KLF2/BTG1	5
Over-expressed	GO_ACTIN_FILAMENT	4/108	97/22153	0.00130689	0.00842301	0.00538983	ANXA1/ACTG1/TPM4/TPM2	4
Over-expressed	GO_RESPONSE_TO_ACID_CHEMICAL	7/108	337/22153	0.00132941	0.00855626	0.00547509	SPARC/COL1A2/COL3A1/TNC/KLF2/KLF4/DUSP1	7
Over-expressed	REACTOME_BINDING_AND_UPTAKE_OF_LIGANDS_BY_SCAVENGER_RECEPTORS	4/108	98/22153	0.00135745	0.00871249	0.00557506	SPARC/COL1A2/COL3A1/FTH1	4
Over-expressed	TAKAO_RESPONSE_TO_UVB_RADIATION_DN	4/108	98/22153	0.00135745	0.00871249	0.00557506	ANXA2/SERPINB8/ZFP36/CEBPD	4
Over-expressed	GO_HOMEOSTASIS_OF_NUMBER_OF_CELLS	6/108	248/22153	0.00136946	0.00877743	0.00561661	ANXA1/B2M/ZFP36/KLF2/ID2/ISG15	6
Over-expressed	BEGUM_TARGETS_OF_PAX3_FOXO1_FUSION_DN	3/108	45/22153	0.00137773	0.00879395	0.00562719	TNFRSF12A/TNC/GADD45B	3
Over-expressed	REACTOME_SIGNALING_BY_MODERATE_KINASE_ACTIVITY_BRAF_MUTANTS	3/108	45/22153	0.00137773	0.00879395	0.00562719	ACTG1/ACTB/FN1	3
Over-expressed	ZHAN_V2_LATE_DIFFERENTIATION_GENES	3/108	45/22153	0.00137773	0.00879395	0.00562719	LGALS1/PLP2/PKM	3
Over-expressed	GO_CELLULAR_RESPONSE_TO_HYDROGEN_PEROXIDE	4/108	99/22153	0.00140935	0.0089465	0.0057248	ANXA1/KLF2/RHOB/KLF4	4
Over-expressed	GO_INTEGRIN_MEDIATED_SIGNALING_PATHWAY	4/108	99/22153	0.00140935	0.0089465	0.0057248	COL3A1/ZYX/TIMP1/ITGA5	4
Over-expressed	GO_RESPONSE_TO_CAMP	4/108	99/22153	0.00140935	0.0089465	0.0057248	SPARC/JUNB/JUND/DUSP1	4
Over-expressed	WINZEN_DEGRADED_VIA_KHSRP	4/108	99/22153	0.00140935	0.0089465	0.0057248	SERPINE2/ZFP36/ERRFI1/ID2	4
Over-expressed	PHONG_TNF_RESPONSE_NOT_VIA_P38	7/108	341/22153	0.00142228	0.00901619	0.00576939	CALD1/IER2/JUND/ARID5B/TUBB2A/ID2/NFKBIA	7
Over-expressed	SHAFFER_IRF4_TARGETS_IN_MYELOMA_VS_MATURE_B_LYMPHOCYTE	4/108	100/22153	0.00146263	0.00925932	0.00592497	HSPB1/ZFP36/NR4A1/UAP1	4
Over-expressed	TURASHVILI_BREAST_DUCTAL_CARCINOMA_VS_DUCTAL_NORMAL_UP	3/108	46/22153	0.00146866	0.0092848	0.00594128	COL1A2/COL3A1/FN1	3
Over-expressed	ZHOU_INFLAMMATORY_RESPONSE_LIVE_UP	8/108	443/22153	0.00147954	0.00934088	0.00597716	SERPINB8/TPM4/IER3/PKM/KRT19/BTG2/NFKBIA/DUSP1	8
Over-expressed	AMIT_EGF_RESPONSE_20_HELA	2/108	12/22153	0.0015054	0.00940165	0.00601605	GADD45B/BTG2	2
Over-expressed	GO_CELL_CELL_ADHESION_INVOLVED_IN_GASTRULATION	2/108	12/22153	0.0015054	0.00940165	0.00601605	MYADM/KLF4	2
Over-expressed	GO_ESTABLISHMENT_OR_MAINTENANCE_OF_ACTIN_CYTOSKELETON_POLARITY	2/108	12/22153	0.0015054	0.00940165	0.00601605	RHOC/RHOB	2
Over-expressed	GO_REGULATION_OF_DENDRITIC_CELL_DIFFERENTIATION	2/108	12/22153	0.0015054	0.00940165	0.00601605	TMEM176A/TMEM176B	2
Over-expressed	GO_REGULATION_OF_PROTEIN_LOCALIZATION_TO_ENDOSOME	2/108	12/22153	0.0015054	0.00940165	0.00601605	MSN/RDX	2
Over-expressed	LOPEZ_MESOTHELIOMA_SURVIVAL_DN	2/108	12/22153	0.0015054	0.00940165	0.00601605	ENAH/TUBB2A	2
Over-expressed	REACTOME_CASPASE_MEDIATED_CLEAVAGE_OF_CYTOSKELETAL_PROTEINS	2/108	12/22153	0.0015054	0.00940165	0.00601605	VIM/PLEC	2
Over-expressed	REACTOME_GAP_JUNCTION_DEGRADATION	2/108	12/22153	0.0015054	0.00940165	0.00601605	ACTG1/ACTB	2
Over-expressed	AFFAR_YY1_TARGETS_DN	6/108	253/22153	0.00151569	0.00943776	0.00603916	CRABP1/TSPAN8/PTGDS/CCL2/CCL7/TUBB2A	6
Over-expressed	GO_NEGATIVE_REGULATION_OF_KINASE_ACTIVITY	6/108	253/22153	0.00151569	0.00943776	0.00603916	HSPB1/CDKN1A/ERRFI1/GADD45B/SOCS3/DUSP1	6
Over-expressed	GO_NEGATIVE_REGULATION_OF_LEUKOCYTE_DIFFERENTIATION	4/108	101/22153	0.00151729	0.00943776	0.00603916	ANXA1/TMEM176A/TMEM176B/ID2	4
Over-expressed	APRELIKOVA_BRCA1_TARGETS	3/108	47/22153	0.00156327	0.00971069	0.0062138	VIM/TUBA1A/ANXA5	3
Over-expressed	GO_REGULATION_OF_CELL_SIZE	5/108	174/22153	0.00163926	0.0101691	0.00650715	MSN/TNFRSF12A/RTN4/RDX/FN1	5
Over-expressed	GO_REGULATION_OF_SUPRAMOLECULAR_FIBER_ORGANIZATION	7/108	350/22153	0.00164978	0.0102207	0.00654014	S100A10/TMSB4X/TMSB10/RHOC/LIMA1/MYADM/RDX	7
Over-expressed	GO_NEGATIVE_REGULATION_OF_PHOSPHORYLATION	8/108	451/22153	0.00165558	0.0102256	0.0065433	HSPB1/CDKN1A/ERRFI1/GADD45B/SOCS3/MYADM/KLF4/DUSP1	8
Over-expressed	BERENJENO_ROCK_SIGNALING_NOT_VIA_RHOA_DN	3/108	48/22153	0.00166161	0.0102256	0.0065433	SPARC/MYL12A/IER2	3
Over-expressed	BROWNE_HCMV_INFECTION_2HR_DN	3/108	48/22153	0.00166161	0.0102256	0.0065433	ANXA2/TPM2/KRT19	3
Over-expressed	HANN_RESISTANCE_TO_BCL2_INHIBITOR_DN	3/108	48/22153	0.00166161	0.0102256	0.0065433	MSX1/HSPB1/CEBPD	3
Over-expressed	PARK_APL_PATHOGENESIS_DN	3/108	48/22153	0.00166161	0.0102256	0.0065433	JUNB/ZYX/BTG1	3
Over-expressed	CONCANNON_APOPTOSIS_BY_EPOXOMICIN_DN	5/108	175/22153	0.00168103	0.0103041	0.0065935	GNG11/S100A4/TMSB4X/TMSB10/TNFAIP6	5
Over-expressed	GO_NEGATIVE_REGULATION_OF_CELL_CELL_ADHESION	5/108	175/22153	0.00168103	0.0103041	0.0065935	ANXA1/SERPINE2/MYADM/RDX/KLF4	5
Over-expressed	VECCHI_GASTRIC_CANCER_ADVANCED_VS_EARLY_UP	5/108	175/22153	0.00168103	0.0103041	0.0065935	SPARC/COL1A2/CALD1/TNFAIP6/FN1	5
Over-expressed	LE_EGR2_TARGETS_DN	4/108	104/22153	0.00168981	0.0103442	0.00661918	CDKN1A/ERRFI1/PTGDS/MT2A	4
Over-expressed	KOYAMA_SEMA3B_TARGETS_DN	7/108	353/22153	0.0017316	0.0105861	0.00677394	S100A10/CALD1/TAGLN2/ARID5B/FN1/ID2/NFKBIA	7
Over-expressed	BORCZUK_MALIGNANT_MESOTHELIOMA_DN	4/108	105/22153	0.00175021	0.0106858	0.00683774	NEAT1/CCL2/MEG3/SAT1	4
Over-expressed	GO_EXTRACELLULAR_MATRIX_COMPONENT	3/108	49/22153	0.00176374	0.0106868	0.00683844	COL1A2/COL3A1/TNC	3
Over-expressed	LINDSTEDT_DENDRITIC_CELL_MATURATION_B	3/108	49/22153	0.00176374	0.0106868	0.00683844	BTG1/ID2/NFKBIA	3
Over-expressed	PID_ANGIOPOIETIN_RECEPTOR_PATHWAY	3/108	49/22153	0.00176374	0.0106868	0.00683844	CDKN1A/ITGA5/FN1	3
Over-expressed	WARTERS_IR_RESPONSE_5GY	3/108	49/22153	0.00176374	0.0106868	0.00683844	B2M/CDKN1A/BTG2	3
Over-expressed	ZHAN_MULTIPLE_MYELOMA_MS_UP	3/108	49/22153	0.00176374	0.0106868	0.00683844	SERPINE2/TMEM176A/TMEM176B	3
Over-expressed	GO_POSITIVE_REGULATION_OF_APOPTOTIC_SIGNALING_PATHWAY	5/108	177/22153	0.00176689	0.0106868	0.00683844	MSX1/MLLT11/TNFRSF12A/MAGED1/YWHAH	5
Over-expressed	GO_MEMBRANE_RAFT_ASSEMBLY	2/108	13/22153	0.00177345	0.0106868	0.00683844	S100A10/ANXA2	2
Over-expressed	GO_POSITIVE_REGULATION_OF_CYTOPLASMIC_TRANSPORT	2/108	13/22153	0.00177345	0.0106868	0.00683844	MSN/RDX	2
Over-expressed	LEI_HOXC8_TARGETS_UP	2/108	13/22153	0.00177345	0.0106868	0.00683844	CCL2/CCL7	2
Over-expressed	TSAI_DNAJB4_TARGETS_UP	2/108	13/22153	0.00177345	0.0106868	0.00683844	CDKN1A/ISG15	2
Over-expressed	GO_NEGATIVE_REGULATION_OF_MULTI_ORGANISM_PROCESS	5/108	178/22153	0.00181101	0.0108849	0.00696515	ANXA2/ZFP36/IFITM3/TIMP1/ISG15	5
Over-expressed	REACTOME_PROGRAMMED_CELL_DEATH	5/108	178/22153	0.00181101	0.0108849	0.00696515	LMNA/VIM/PLEC/MAGED1/YWHAH	5
Over-expressed	GO_REGULATION_OF_INFLAMMATORY_RESPONSE	7/108	356/22153	0.00181655	0.010904	0.00697739	TMSB4X/ANXA1/TNFAIP6/ZYX/SOCS3/KLF4/NFKBIA	7
Over-expressed	DAVICIONI_MOLECULAR_ARMS_VS_ERMS_DN	5/108	179/22153	0.00185594	0.011126	0.00711946	EMP3/EVA1B/IER2/SERPINH1/ITM2A	5
Over-expressed	GO_CELL_CELL_ADHESION_MEDIATOR_ACTIVITY	3/108	50/22153	0.00186971	0.0111509	0.00713538	S100A11/ANXA2/ANXA1	3
Over-expressed	LIU_SMARCA4_TARGETS	3/108	50/22153	0.00186971	0.0111509	0.00713538	SPARC/COL3A1/CCL2	3
Over-expressed	SASAI_RESISTANCE_TO_NEOPLASTIC_TRANSFROMATION	3/108	50/22153	0.00186971	0.0111509	0.00713538	JUNB/CSRP1/CEBPD	3
Over-expressed	ZHANG_PROLIFERATING_VS_QUIESCENT	3/108	50/22153	0.00186971	0.0111509	0.00713538	TMSB10/HSPB1/ITGA5	3
Over-expressed	GROSS_HYPOXIA_VIA_HIF1A_DN	4/108	107/22153	0.0018755	0.011171	0.00714826	ZFP36/ERRFI1/KLF4/NFKBIA	4
Over-expressed	MIYAGAWA_TARGETS_OF_EWSR1_ETS_FUSIONS_UP	6/108	264/22153	0.00187913	0.0111783	0.00715292	EVA1B/FAM43A/HMCN1/KLF2/KRT19/ID2	6
Over-expressed	SARRIO_EPITHELIAL_MESENCHYMAL_TRANSITION_UP	5/108	180/22153	0.00190167	0.0112979	0.00722943	TUBA1A/TNFRSF12A/SERPINE2/MT2A/YWHAH	5
Over-expressed	HOLLMANN_APOPTOSIS_VIA_CD40_DN	6/108	266/22153	0.00195175	0.0115805	0.00741031	S100A11/ANXA2/MSX1/VIM/ANXA5/SERPINH1	6
Over-expressed	APPIERTO_RESPONSE_TO_FENRETINIDE_DN	3/108	51/22153	0.00197958	0.0116413	0.00744919	TMSB4X/COL3A1/IFITM3	3
Over-expressed	CHARAFE_BREAST_CANCER_BASAL_VS_MESENCHYMAL_DN	3/108	51/22153	0.00197958	0.0116413	0.00744919	GNG11/KLF2/TUBB2A	3
Over-expressed	CHIBA_RESPONSE_TO_TSA_UP	3/108	51/22153	0.00197958	0.0116413	0.00744919	COL1A2/JUNB/KRT19	3
Over-expressed	FRASOR_TAMOXIFEN_RESPONSE_UP	3/108	51/22153	0.00197958	0.0116413	0.00744919	IER3/RDX/CLIC3	3
Over-expressed	GO_GLIAL_CELL_MIGRATION	3/108	51/22153	0.00197958	0.0116413	0.00744919	NDN/RTN4/CCL2	3
Over-expressed	LUI_THYROID_CANCER_CLUSTER_1	3/108	51/22153	0.00197958	0.0116413	0.00744919	NR4A1/CEBPD/BTG2	3
Over-expressed	PID_CASPASE_PATHWAY	3/108	51/22153	0.00197958	0.0116413	0.00744919	LMNA/VIM/TFAP2A	3
Over-expressed	GO_BLOOD_VESSEL_ENDOTHELIAL_CELL_MIGRATION	5/108	183/22153	0.00204383	0.0119445	0.00764318	TMSB4X/ANXA1/HSPB1/NR4A1/KLF4	5
Over-expressed	GO_NEGATIVE_REGULATION_OF_CELL_PROJECTION_ORGANIZATION	5/108	183/22153	0.00204383	0.0119445	0.00764318	LGALS1/VIM/B2M/RTN4/YWHAH	5
Over-expressed	LI_WILMS_TUMOR_VS_FETAL_KIDNEY_1_UP	5/108	183/22153	0.00204383	0.0119445	0.00764318	S100A10/COL1A2/GNG11/KRT19/CEBPD	5
Over-expressed	GO_GLUCOCORTICOID_RECEPTOR_BINDING	2/108	14/22153	0.00206246	0.0119445	0.00764318	NR4A1/YWHAH	2
Over-expressed	GO_NEGATIVE_REGULATION_OF_HOMOTYPIC_CELL_CELL_ADHESION	2/108	14/22153	0.00206246	0.0119445	0.00764318	SERPINE2/RDX	2
Over-expressed	GO_REGULATION_OF_NUCLEAR_TRANSCRIBED_MRNA_POLY_A_TAIL_SHORTENING	2/108	14/22153	0.00206246	0.0119445	0.00764318	ZFP36/BTG2	2
Over-expressed	GO_REGULATION_OF_PLASMINOGEN_ACTIVATION	2/108	14/22153	0.00206246	0.0119445	0.00764318	ANXA2/SERPINE2	2
Over-expressed	PARK_APL_PATHOGENESIS_UP	2/108	14/22153	0.00206246	0.0119445	0.00764318	ANXA1/TMSB10	2
Over-expressed	REACTOME_RESPONSE_TO_METAL_IONS	2/108	14/22153	0.00206246	0.0119445	0.00764318	MT2A/CSRP1	2
Over-expressed	TERAMOTO_OPN_TARGETS_CLUSTER_4	2/108	14/22153	0.00206246	0.0119445	0.00764318	S100A4/COL3A1	2
Over-expressed	ZAIDI_OSTEOBLAST_TRANSCRIPTION_FACTORS	2/108	14/22153	0.00206246	0.0119445	0.00764318	MSX1/JUND	2
Over-expressed	BOYLAN_MULTIPLE_MYELOMA_C_D_DN	6/108	269/22153	0.00206464	0.0119445	0.00764318	ANXA2/TMEM176A/IFITM3/TMEM176B/RHOB/ID2	6
Over-expressed	GO_CONNECTIVE_TISSUE_DEVELOPMENT	6/108	269/22153	0.00206464	0.0119445	0.00764318	ANXA2/MSX1/SERPINH1/TIMP1/ARID5B/ID2	6
Over-expressed	GO_CYTOKINE_METABOLIC_PROCESS	4/108	110/22153	0.00207488	0.0119467	0.00764461	HSPB1/ZFP36/ERRFI1/KLF4	4
Over-expressed	WOOD_EBV_EBNA1_TARGETS_UP	4/108	110/22153	0.00207488	0.0119467	0.00764461	S100A4/TUBA1A/SERPINH1/ID2	4
Over-expressed	GO_COLLAGEN_BIOSYNTHETIC_PROCESS	3/108	52/22153	0.00209338	0.0119467	0.00764461	VIM/SERPINH1/ERRFI1	3
Over-expressed	GO_P38MAPK_CASCADE	3/108	52/22153	0.00209338	0.0119467	0.00764461	ZFP36/GADD45B/DUSP1	3
Over-expressed	GO_REGULATION_OF_TRANSCRIPTION_REGULATORY_REGION_DNA_BINDING	3/108	52/22153	0.00209338	0.0119467	0.00764461	MSX1/TMSB4X/KLF4	3
Over-expressed	GO_ZYMOGEN_ACTIVATION	3/108	52/22153	0.00209338	0.0119467	0.00764461	ANXA2/SERPINE2/PERP	3
Over-expressed	PRAMOONJAGO_SOX4_TARGETS_UP	3/108	52/22153	0.00209338	0.0119467	0.00764461	IER3/JUND/BTG1	3
Over-expressed	REACTOME_APOPTOTIC_EXECUTION_PHASE	3/108	52/22153	0.00209338	0.0119467	0.00764461	LMNA/VIM/PLEC	3
Over-expressed	REACTOME_COPI_INDEPENDENT_GOLGI_TO_ER_RETROGRADE_TRAFFIC	3/108	52/22153	0.00209338	0.0119467	0.00764461	TUBB2B/TUBA1A/TUBB2A	3
Over-expressed	ROSS_AML_WITH_CBFB_MYH11_FUSION	3/108	52/22153	0.00209338	0.0119467	0.00764461	SPARC/QPCT/CEBPD	3
Over-expressed	WU_SILENCED_BY_METHYLATION_IN_BLADDER_CANCER	3/108	52/22153	0.00209338	0.0119467	0.00764461	TSPAN8/NR4A1/KLF4	3
Over-expressed	GO_REGULATION_OF_HEMOPOIESIS	8/108	470/22153	0.00214062	0.0122013	0.0078075	ANXA1/B2M/ZFP36/TMEM176A/TMEM176B/ID2/NFKBIA/ISG15	8
Over-expressed	RHEIN_ALL_GLUCOCORTICOID_THERAPY_DN	7/108	368/22153	0.00218923	0.012463	0.007975	SPARC/TUBA1A/MLLT11/SAP18/HSPB1/MAGED1/KLF4	7
Over-expressed	GO_CALCIUM_DEPENDENT_PHOSPHOLIPID_BINDING	3/108	53/22153	0.00221117	0.0125111	0.00800575	ANXA2/ANXA1/ANXA5	3
Over-expressed	JI_RESPONSE_TO_FSH_DN	3/108	53/22153	0.00221117	0.0125111	0.00800575	PLEC/FN1/DUSP1	3
Over-expressed	MARSON_FOXP3_TARGETS_DN	3/108	53/22153	0.00221117	0.0125111	0.00800575	ITM2A/BTG1/GADD45B	3
Over-expressed	SMIRNOV_RESPONSE_TO_IR_2HR_UP	3/108	53/22153	0.00221117	0.0125111	0.00800575	IER3/CDKN1A/ID2	3
Over-expressed	VILIMAS_NOTCH1_TARGETS_UP	3/108	53/22153	0.00221117	0.0125111	0.00800575	JUNB/ID2/NFKBIA	3
Over-expressed	GO_BONE_MORPHOGENESIS	4/108	112/22153	0.00221566	0.0125212	0.0080122	ANXA2/MSX1/TFAP2A/SERPINH1	4
Over-expressed	MOREAUX_MULTIPLE_MYELOMA_BY_TACI_UP	7/108	369/22153	0.00222277	0.0125308	0.00801837	LMNA/TUBB2B/ACTB/TNFAIP6/KLF2/LIMA1/NR4A1	7
Over-expressed	YAGI_AML_WITH_T_8_21_TRANSLOCATION	7/108	369/22153	0.00222277	0.0125308	0.00801837	LGALS1/S100A4/PLP2/SERPINE2/PTGDS/SOCS3/ARID5B	7
Over-expressed	GO_REGULATION_OF_LEUKOCYTE_MIGRATION	5/108	187/22153	0.00224527	0.0126422	0.00808968	MSN/ANXA1/CCL2/CCL7/DUSP1	5
Over-expressed	GENTILE_UV_RESPONSE_CLUSTER_D4	3/108	54/22153	0.002333	0.0130885	0.00837527	ZFP36/UAP1/ARID5B	3
Over-expressed	GO_POSITIVE_REGULATION_OF_FIBROBLAST_PROLIFERATION	3/108	54/22153	0.002333	0.0130885	0.00837527	ANXA2/CDKN1A/FN1	3
Over-expressed	REACTOME_INTRAFLAGELLAR_TRANSPORT	3/108	54/22153	0.002333	0.0130885	0.00837527	TUBB2B/TUBA1A/TUBB2A	3
Over-expressed	CHYLA_CBFA2T3_TARGETS_UP	7/108	373/22153	0.00236092	0.0131022	0.00838402	S100A11/TNFRSF12A/ANXA5/TPM4/RHOB/ITM2A/GADD45B	7
Over-expressed	BIOCARTA_CD40_PATHWAY	2/108	15/22153	0.0023722	0.0131022	0.00838402	NFKBIA/DUSP1	2
Over-expressed	CHANG_POU5F1_TARGETS_UP	2/108	15/22153	0.0023722	0.0131022	0.00838402	COL3A1/FN1	2
Over-expressed	GO_MITOTIC_CELL_CYCLE_ARREST	2/108	15/22153	0.0023722	0.0131022	0.00838402	CDKN1A/DUSP1	2
Over-expressed	GO_POSITIVE_REGULATION_OF_ENDOTHELIAL_CELL_CHEMOTAXIS	2/108	15/22153	0.0023722	0.0131022	0.00838402	TMSB4X/HSPB1	2
Over-expressed	GO_RESPONSE_TO_LAMINAR_FLUID_SHEAR_STRESS	2/108	15/22153	0.0023722	0.0131022	0.00838402	KLF2/KLF4	2
Over-expressed	GO_S100_PROTEIN_BINDING	2/108	15/22153	0.0023722	0.0131022	0.00838402	S100A11/ANXA2	2
Over-expressed	HOLLERN_MICROACINAR_BREAST_TUMOR_DN	2/108	15/22153	0.0023722	0.0131022	0.00838402	TUBB2B/TNC	2
Over-expressed	HUMMEL_BURKITTS_LYMPHOMA_DN	2/108	15/22153	0.0023722	0.0131022	0.00838402	S100A11/NFKBIA	2
Over-expressed	IIZUKA_LIVER_CANCER_PROGRESSION_L0_L1_UP	2/108	15/22153	0.0023722	0.0131022	0.00838402	TUBB2B/FN1	2
Over-expressed	LEE_SP4_THYMOCYTE	2/108	15/22153	0.0023722	0.0131022	0.00838402	IER3/SERPINE2	2
Over-expressed	SANCHEZ_MDM2_TARGETS	2/108	15/22153	0.0023722	0.0131022	0.00838402	CDKN1A/TIMP1	2
Over-expressed	VISALA_RESPONSE_TO_HEAT_SHOCK_AND_AGING_UP	2/108	15/22153	0.0023722	0.0131022	0.00838402	TUBA1A/NEAT1	2
Over-expressed	AFFAR_YY1_TARGETS_UP	5/108	190/22153	0.00240557	0.013255	0.00848175	PERP/CDKN1A/KRT19/BTG2/DUSP1	5
Over-expressed	FLORIO_NEOCORTEX_BASAL_RADIAL_GLIA_DN	5/108	190/22153	0.00240557	0.013255	0.00848175	SPARC/COL1A2/ANXA1/ITM2A/FN1	5
Over-expressed	PASQUALUCCI_LYMPHOMA_BY_GC_STAGE_UP	6/108	278/22153	0.00243308	0.0133906	0.00856854	ANXA5/IFITM3/MAGED1/RHOB/MT2A/BTG2	6
Over-expressed	ACOSTA_PROLIFERATION_INDEPENDENT_MYC_TARGETS_DN	4/108	116/22153	0.00251672	0.0138345	0.0088526	S100A11/RHOC/JUNB/SERPINH1	4
Over-expressed	ALONSO_METASTASIS_UP	5/108	193/22153	0.00257405	0.0141161	0.00903282	S100A10/SPARC/TUBA1A/CDKN1A/ARID5B	5
Over-expressed	GO_ACTOMYOSIN_STRUCTURE_ORGANIZATION	5/108	193/22153	0.00257405	0.0141161	0.00903282	S100A10/ACTG1/RHOC/ZYX/KRT19	5
Over-expressed	RICKMAN_TUMOR_DIFFERENTIATED_WELL_VS_POORLY_DN	7/108	379/22153	0.00258047	0.0141311	0.00904237	SH3BGRL3/TMSB10/TPM4/PERP/LIMA1/CDKN1A/CDC37L1	7
Over-expressed	BIOCARTA_HIVNEF_PATHWAY	3/108	56/22153	0.00258897	0.0141311	0.00904237	LMNA/ACTG1/NFKBIA	3
Over-expressed	NADLER_OBESITY_UP	3/108	56/22153	0.00258897	0.0141311	0.00904237	TPM4/MT2A/DUSP1	3
Over-expressed	REACTOME_HSP90_CHAPERONE_CYCLE_FOR_STEROID_HORMONE_RECEPTORS_SHR	3/108	56/22153	0.00258897	0.0141311	0.00904237	TUBB2B/TUBA1A/TUBB2A	3
Over-expressed	BHATI_G2M_ARREST_BY_2METHOXYESTRADIOL_UP	4/108	117/22153	0.00259616	0.014137	0.00904619	SPARC/GNG11/ANXA1/IER3	4
Over-expressed	GO_AXON_EXTENSION	4/108	117/22153	0.00259616	0.014137	0.00904619	TNFRSF12A/NDN/RTN4/FN1	4
Over-expressed	GO_POSITIVE_REGULATION_OF_CELL_SUBSTRATE_ADHESION	4/108	118/22153	0.00267731	0.014545	0.00930726	S100A10/MYADM/ITGA5/FN1	4
Over-expressed	GO_REGENERATION	5/108	195/22153	0.00269103	0.014545	0.00930726	ANXA1/TNC/PKM/CDKN1A/KLF4	5
Over-expressed	GO_LEUKOCYTE_MIGRATION	8/108	488/22153	0.0026974	0.014545	0.00930726	COL1A2/MSN/ANXA1/CCL2/CCL7/ITGA5/FN1/DUSP1	8
Over-expressed	GO_NEGATIVE_REGULATION_OF_PHOSPHATIDYLINOSITOL_3_KINASE_SIGNALING	2/108	16/22153	0.00270248	0.014545	0.00930726	SERPINE2/KLF4	2
Over-expressed	GO_STRUCTURAL_CONSTITUENT_OF_SYNAPSE	2/108	16/22153	0.00270248	0.014545	0.00930726	ACTG1/ACTB	2
Over-expressed	HOLLEMAN_VINCRISTINE_RESISTANCE_B_ALL_DN	2/108	16/22153	0.00270248	0.014545	0.00930726	VIM/TMSB10	2
Over-expressed	LEI_HOXC8_TARGETS_DN	2/108	16/22153	0.00270248	0.014545	0.00930726	FAM43A/KRT19	2
Over-expressed	LIANG_HEMATOPOIESIS_STEM_CELL_NUMBER_QTL	2/108	16/22153	0.00270248	0.014545	0.00930726	S100A11/TUBA1A	2
Over-expressed	RASHI_NFKB1_TARGETS	2/108	16/22153	0.00270248	0.014545	0.00930726	BTG2/NFKBIA	2
Over-expressed	ZHANG_RESPONSE_TO_CANTHARIDIN_UP	2/108	16/22153	0.00270248	0.014545	0.00930726	CCL7/BTG2	2
Over-expressed	GO_EXTRACELLULAR_MATRIX_BINDING	3/108	57/22153	0.00272319	0.0146395	0.00936772	SPARC/ANXA2/LGALS1	3
Over-expressed	GO_NEGATIVE_REGULATION_OF_ORGANELLE_ORGANIZATION	7/108	383/22153	0.00273536	0.0146879	0.00939869	LMNA/TMSB4X/TMSB10/LIMA1/MYADM/RDX/DUSP1	7
Over-expressed	CAFFAREL_RESPONSE_TO_THC_24HR_5_DN	3/108	58/22153	0.00286163	0.0152598	0.00976466	TUBA1A/NEAT1/MT2A	3
Over-expressed	HUPER_BREAST_BASAL_VS_LUMINAL_DN	3/108	58/22153	0.00286163	0.0152598	0.00976466	TPM4/IGFBP4/KRT19	3
Over-expressed	JIANG_HYPOXIA_CANCER	3/108	58/22153	0.00286163	0.0152598	0.00976466	SH3BGRL3/FN1/ISG15	3
Over-expressed	KANNAN_TP53_TARGETS_UP	3/108	58/22153	0.00286163	0.0152598	0.00976466	NDN/CDKN1A/BTG2	3
Over-expressed	LEE_EARLY_T_LYMPHOCYTE_DN	3/108	58/22153	0.00286163	0.0152598	0.00976466	EMP3/KLF2/ID2	3
Over-expressed	REACTOME_SIGNALING_BY_RAS_MUTANTS	3/108	58/22153	0.00286163	0.0152598	0.00976466	ACTG1/ACTB/FN1	3
Over-expressed	GO_RESPONSE_TO_INTERLEUKIN_1	5/108	198/22153	0.00287366	0.0153063	0.00979442	ANXA1/KLF2/CCL2/CCL7/NFKBIA	5
Over-expressed	BASAKI_YBX1_TARGETS_DN	7/108	387/22153	0.00289731	0.0154023	0.00985583	NEAT1/JUNB/IER2/FAM43A/VMP1/BTG1/SAT1	7
Over-expressed	LU_EZH2_TARGETS_UP	6/108	288/22153	0.00289832	0.0154023	0.00985583	LMNA/S100A4/TPM4/IER3/ISG15/CLIC3	6
Over-expressed	HALLMARK_ESTROGEN_RESPONSE_EARLY	5/108	200/22153	0.00300029	0.0158566	0.0101465	TUBB2B/IGFBP4/KRT19/KLF4/CLIC3	5
Over-expressed	HALLMARK_KRAS_SIGNALING_UP	5/108	200/22153	0.00300029	0.0158566	0.0101465	GNG11/TMEM176A/TMEM176B/KLF4/ID2	5
Over-expressed	HALLMARK_MYOGENESIS	5/108	200/22153	0.00300029	0.0158566	0.0101465	SPARC/COL3A1/TPM2/CDKN1A/GADD45B	5
Over-expressed	HALLMARK_XENOBIOTIC_METABOLISM	5/108	200/22153	0.00300029	0.0158566	0.0101465	IGFBP4/TMEM176B/PTGDS/MT2A/ID2	5
Over-expressed	GO_CELL_ADHESION_MEDIATOR_ACTIVITY	3/108	59/22153	0.00300434	0.0158566	0.0101465	S100A11/ANXA2/ANXA1	3
Over-expressed	GO_ENDOTHELIAL_CELL_DEVELOPMENT	3/108	59/22153	0.00300434	0.0158566	0.0101465	MSN/MYADM/RDX	3
Over-expressed	YAGI_AML_SURVIVAL	4/108	122/22153	0.00301931	0.0158788	0.0101607	COL3A1/ZYX/TPM2/NFKBIA	4
Over-expressed	GRADE_COLON_AND_RECTAL_CANCER_UP	6/108	291/22153	0.00305008	0.0158788	0.0101607	SPARC/ANXA5/SAP18/PKM/PERP/TIMP1	6
Over-expressed	BIOCARTA_MTA3_PATHWAY	2/108	17/22153	0.00305309	0.0158788	0.0101607	TUBA1A/HSPB1	2
Over-expressed	BIOCARTA_TNFR2_PATHWAY	2/108	17/22153	0.00305309	0.0158788	0.0101607	NFKBIA/DUSP1	2
Over-expressed	GO_CYTOPLASMIC_SEQUESTERING_OF_TRANSCRIPTION_FACTOR	2/108	17/22153	0.00305309	0.0158788	0.0101607	TMSB4X/NFKBIA	2
Over-expressed	GO_PHOSPHATIDYLINOSITOL_3_KINASE_REGULATOR_ACTIVITY	2/108	17/22153	0.00305309	0.0158788	0.0101607	SOCS3/KLF4	2
Over-expressed	GO_POSITIVE_REGULATION_OF_ASTROCYTE_DIFFERENTIATION	2/108	17/22153	0.00305309	0.0158788	0.0101607	SERPINE2/ID2	2
Over-expressed	GO_REGULATION_OF_EARLY_ENDOSOME_TO_LATE_ENDOSOME_TRANSPORT	2/108	17/22153	0.00305309	0.0158788	0.0101607	MSN/RDX	2
Over-expressed	GOUYER_TATI_TARGETS_DN	2/108	17/22153	0.00305309	0.0158788	0.0101607	S100A4/FN1	2
Over-expressed	INGA_TP53_TARGETS	2/108	17/22153	0.00305309	0.0158788	0.0101607	IER3/CDKN1A	2
Over-expressed	JI_CARCINOGENESIS_BY_KRAS_AND_STK11_DN	2/108	17/22153	0.00305309	0.0158788	0.0101607	TIMP1/FN1	2
Over-expressed	MACLACHLAN_BRCA1_TARGETS_DN	2/108	17/22153	0.00305309	0.0158788	0.0101607	ACTB/ZYX	2
Over-expressed	SIMBULAN_PARP1_TARGETS_DN	2/108	17/22153	0.00305309	0.0158788	0.0101607	SERPINH1/TAGLN2	2
Over-expressed	INGRAM_SHH_TARGETS_UP	4/108	123/22153	0.00310925	0.0161528	0.010336	IGFBP4/NR4A1/KLF4/DUSP1	4
Over-expressed	REACTOME_INTERFERON_SIGNALING	5/108	202/22153	0.00313091	0.0162471	0.0103964	B2M/IFITM3/SOCS3/MT2A/ISG15	5
Over-expressed	GO_PEPTIDE_CROSS_LINKING	3/108	60/22153	0.00315135	0.0162802	0.0104176	ANXA1/COL3A1/FN1	3
Over-expressed	LEE_LIVER_CANCER_CIPROFIBRATE_UP	3/108	60/22153	0.00315135	0.0162802	0.0104176	QPCT/CDKN1A/MT2A	3
Over-expressed	MIKKELSEN_NPC_LCP_WITH_H3K4ME3	3/108	60/22153	0.00315135	0.0162802	0.0104176	SERPINB8/TMEM176A/PTGDS	3
Over-expressed	REACTOME_KINESINS	3/108	60/22153	0.00315135	0.0162802	0.0104176	TUBB2B/TUBA1A/TUBB2A	3
Over-expressed	GO_EPITHELIAL_CELL_DEVELOPMENT	5/108	203/22153	0.00319774	0.0164817	0.0105465	VIM/MSN/CDKN1A/MYADM/RDX	5
Over-expressed	TONKS_TARGETS_OF_RUNX1_RUNX1T1_FUSION_MONOCYTE_UP	5/108	203/22153	0.00319774	0.0164817	0.0105465	COL1A2/HSPB1/MT2A/TUBB2A/ISG15	5
Over-expressed	GO_FICOLIN_1_RICH_GRANULE	4/108	124/22153	0.00320101	0.0164817	0.0105465	QPCT/FTH1/PKM/TNFAIP6	4
Over-expressed	GO_REGULATION_OF_LYMPHOCYTE_MIGRATION	3/108	61/22153	0.00330271	0.01693	0.0108334	MSN/CCL2/CCL7	3
Over-expressed	LINDSTEDT_DENDRITIC_CELL_MATURATION_A	3/108	61/22153	0.00330271	0.01693	0.0108334	TNC/CCL2/ISG15	3
Over-expressed	MARIADASON_REGULATED_BY_HISTONE_ACETYLATION_UP	3/108	61/22153	0.00330271	0.01693	0.0108334	ID2/ISG15/DUSP1	3
Over-expressed	REACTOME_ASSEMBLY_OF_COLLAGEN_FIBRILS_AND_OTHER_MULTIMERIC_STRUCTURES	3/108	61/22153	0.00330271	0.01693	0.0108334	COL1A2/COL3A1/PLEC	3
Over-expressed	GO_REGULATION_OF_CELL_CELL_ADHESION	7/108	397/22153	0.00333443	0.0170738	0.0109254	LGALS1/ANXA1/SERPINE2/MYADM/CCL2/RDX/KLF4	7
Over-expressed	GO_POSITIVE_REGULATION_OF_CELL_CYCLE_PROCESS	6/108	297/22153	0.00337137	0.0172438	0.0110342	MSX1/ANXA1/CDKN1A/RDX/ID2/BTG2	6
Over-expressed	PEDERSEN_METASTASIS_BY_ERBB2_ISOFORM_7	7/108	398/22153	0.00338077	0.0172729	0.0110528	ANXA2/SH3BGRL3/FAM43A/CDKN1A/ITGA5/ID2/CLIC3	7
Over-expressed	GO_CELLULAR_RESPONSE_TO_ACID_CHEMICAL	5/108	206/22153	0.0034044	0.0172832	0.0110594	COL1A2/COL3A1/TNC/KLF2/KLF4	5
Over-expressed	KAMIKUBO_MYELOID_MN1_NETWORK	2/108	18/22153	0.00342382	0.0172832	0.0110594	TPM4/CRIP2	2
Over-expressed	KANG_AR_TARGETS_DN	2/108	18/22153	0.00342382	0.0172832	0.0110594	COL1A2/ANXA5	2
Over-expressed	NADERI_BREAST_CANCER_PROGNOSIS_DN	2/108	18/22153	0.00342382	0.0172832	0.0110594	ANXA5/CEBPD	2
Over-expressed	NAM_FXYD5_TARGETS_DN	2/108	18/22153	0.00342382	0.0172832	0.0110594	FTH1/CCL2	2
Over-expressed	ONDER_CDH1_TARGETS_3_UP	2/108	18/22153	0.00342382	0.0172832	0.0110594	CRIP2/MAGED1	2
Over-expressed	REACTOME_CELL_EXTRACELLULAR_MATRIX_INTERACTIONS	2/108	18/22153	0.00342382	0.0172832	0.0110594	ACTG1/ACTB	2
Over-expressed	SHIN_B_CELL_LYMPHOMA_CLUSTER_5	2/108	18/22153	0.00342382	0.0172832	0.0110594	B2M/SOCS3	2
Over-expressed	SUH_COEXPRESSED_WITH_ID1_AND_ID2_UP	2/108	18/22153	0.00342382	0.0172832	0.0110594	GADD45B/ID2	2
Over-expressed	TOMIDA_METASTASIS_DN	2/108	18/22153	0.00342382	0.0172832	0.0110594	NR4A1/SAT1	2
Over-expressed	TORCHIA_TARGETS_OF_EWSR1_FLI1_FUSION_TOP20_DN	2/108	18/22153	0.00342382	0.0172832	0.0110594	LGALS1/TMSB10	2
Over-expressed	GO_REGULATION_OF_APOPTOTIC_SIGNALING_PATHWAY	7/108	399/22153	0.0034276	0.0172835	0.0110596	LMNA/MSX1/MLLT11/TNFRSF12A/HSPB1/MAGED1/YWHAH	7
Over-expressed	BROWNE_HCMV_INFECTION_6HR_UP	3/108	62/22153	0.00345845	0.0173634	0.0111107	MSX1/PTGDS/ISG15	3
Over-expressed	DAZARD_UV_RESPONSE_CLUSTER_G1	3/108	62/22153	0.00345845	0.0173634	0.0111107	ANXA2/PKM/TUBB2A	3
Over-expressed	KEGG_NOD_LIKE_RECEPTOR_SIGNALING_PATHWAY	3/108	62/22153	0.00345845	0.0173634	0.0111107	CCL2/CCL7/NFKBIA	3
Over-expressed	SANSOM_WNT_PATHWAY_REQUIRE_MYC	3/108	62/22153	0.00345845	0.0173634	0.0111107	MSX1/TNFRSF12A/ID2	3
Over-expressed	GO_INTEGRIN_BINDING	4/108	127/22153	0.00348734	0.0174706	0.0111793	COL3A1/TSPAN8/ITGA5/FN1	4
Over-expressed	TAKEDA_TARGETS_OF_NUP98_HOXA9_FUSION_16D_DN	4/108	127/22153	0.00348734	0.0174706	0.0111793	SPARC/NEAT1/IGFBP4/KLF2	4
Over-expressed	GO_POSITIVE_REGULATION_OF_CELL_ADHESION	7/108	401/22153	0.00352275	0.0176289	0.0112806	S100A10/LGALS1/ANXA1/MYADM/CCL2/ITGA5/FN1	7
Over-expressed	GO_ACTIN_POLYMERIZATION_OR_DEPOLYMERIZATION	5/108	208/22153	0.00354741	0.0177332	0.0113473	TMSB4X/TMSB10/LIMA1/MYADM/RDX	5
Over-expressed	GO_PHAGOCYTIC_VESICLE	4/108	128/22153	0.00358653	0.0178902	0.0114478	VIM/B2M/ACTG1/ZYX	4
Over-expressed	IZADPANAH_STEM_CELL_ADIPOSE_VS_BONE_UP	4/108	128/22153	0.00358653	0.0178902	0.0114478	LMNA/TFAP2A/MT2A/TUBB2A	4
Over-expressed	DEBIASI_APOPTOSIS_BY_REOVIRUS_INFECTION_UP	6/108	302/22153	0.00365785	0.0182263	0.0116629	ANXA1/ZFP36/IFITM3/NFKBIA/ISG15/DUSP1	6
Over-expressed	GO_CELLULAR_RESPONSE_TO_CORTICOSTEROID_STIMULUS	3/108	64/22153	0.00378326	0.0187448	0.0119947	ANXA1/ZFP36/ERRFI1	3
Over-expressed	GO_RESPONSE_TO_CADMIUM_ION	3/108	64/22153	0.00378326	0.0187448	0.0119947	SPARC/B2M/MT2A	3
Over-expressed	REACTOME_SEMAPHORIN_INTERACTIONS	3/108	64/22153	0.00378326	0.0187448	0.0119947	RHOC/MYL12B/RHOB	3
Over-expressed	WILCOX_RESPONSE_TO_PROGESTERONE_DN	3/108	64/22153	0.00378326	0.0187448	0.0119947	COL1A2/PLEC/FN1	3
Over-expressed	GO_NEGATIVE_REGULATION_OF_CELL_CYCLE_G1_S_PHASE_TRANSITION	4/108	130/22153	0.00379062	0.0187448	0.0119947	CDKN1A/CCL2/KLF4/BTG2	4
Over-expressed	GO_COMPLEX_OF_COLLAGEN_TRIMERS	2/108	19/22153	0.00381449	0.0187448	0.0119947	COL1A2/COL3A1	2
Over-expressed	GO_COSTAMERE	2/108	19/22153	0.00381449	0.0187448	0.0119947	PLEC/KRT19	2
Over-expressed	GO_MATURE_B_CELL_DIFFERENTIATION_INVOLVED_IN_IMMUNE_RESPONSE	2/108	19/22153	0.00381449	0.0187448	0.0119947	LGALS1/ITM2A	2
Over-expressed	GO_NEGATIVE_REGULATION_OF_LEUKOCYTE_CHEMOTAXIS	2/108	19/22153	0.00381449	0.0187448	0.0119947	CCL2/DUSP1	2
Over-expressed	GO_REGULATION_OF_CARDIAC_MUSCLE_ADAPTATION	2/108	19/22153	0.00381449	0.0187448	0.0119947	LMNA/ERRFI1	2
Over-expressed	KARAKAS_TGFB1_SIGNALING	2/108	19/22153	0.00381449	0.0187448	0.0119947	MT2A/FN1	2
Over-expressed	MANN_RESPONSE_TO_AMIFOSTINE_UP	2/108	19/22153	0.00381449	0.0187448	0.0119947	S100A4/CDKN1A	2
Over-expressed	VERRECCHIA_RESPONSE_TO_TGFB1_C1	2/108	19/22153	0.00381449	0.0187448	0.0119947	SPARC/RHOB	2
Over-expressed	CAIRO_HEPATOBLASTOMA_UP	5/108	212/22153	0.00384631	0.0188412	0.0120564	SERPINE2/NDN/HSPB1/MAGED1/MEG3	5
Over-expressed	GO_BONE_DEVELOPMENT	5/108	212/22153	0.00384631	0.0188412	0.0120564	SPARC/ANXA2/MSX1/TFAP2A/SERPINH1	5
Over-expressed	GO_REGULATION_OF_CELL_SUBSTRATE_ADHESION	5/108	212/22153	0.00384631	0.0188412	0.0120564	S100A10/LGALS1/MYADM/ITGA5/FN1	5
Over-expressed	GO_POSITIVE_REGULATION_OF_CHEMOTAXIS	4/108	131/22153	0.00389557	0.0190422	0.012185	TMSB4X/TUBB2B/HSPB1/CCL7	4
Over-expressed	VART_KSHV_INFECTION_ANGIOGENIC_MARKERS_DN	4/108	131/22153	0.00389557	0.0190422	0.012185	TNFRSF12A/RHOB/BTG1/CCL2	4
Over-expressed	CAIRO_HEPATOBLASTOMA_CLASSES_DN	5/108	214/22153	0.00400234	0.0194826	0.0124668	TFAP2A/B2M/MYL12B/ITM2A/NFKBIA	5
Over-expressed	GO_OSTEOBLAST_DIFFERENTIATION	5/108	214/22153	0.00400234	0.0194826	0.0124668	TNC/TPM4/JUNB/ID2/CEBPD	5
Over-expressed	GO_NEGATIVE_REGULATION_OF_PROTEIN_COMPLEX_ASSEMBLY	4/108	132/22153	0.00400246	0.0194826	0.0124668	TMSB4X/TMSB10/MYADM/RDX	4
Over-expressed	KEGG_TIGHT_JUNCTION	4/108	132/22153	0.00400246	0.0194826	0.0124668	MYL12A/ACTG1/ACTB/MYL12B	4
Over-expressed	BRUNO_HEMATOPOIESIS	3/108	66/22153	0.00412607	0.0199793	0.0127846	SPARC/ANXA2/ENAH	3
Over-expressed	BURTON_ADIPOGENESIS_2	3/108	66/22153	0.00412607	0.0199793	0.0127846	TPM4/TIMP1/ITGA5	3
Over-expressed	GO_ACTIN_FILAMENT_BUNDLE	3/108	66/22153	0.00412607	0.0199793	0.0127846	TPM4/ZYX/LIMA1	3
Over-expressed	GO_KINASE_INHIBITOR_ACTIVITY	3/108	66/22153	0.00412607	0.0199793	0.0127846	HSPB1/CDKN1A/SOCS3	3
Over-expressed	REACTOME_FOXO_MEDIATED_TRANSCRIPTION	3/108	66/22153	0.00412607	0.0199793	0.0127846	CDKN1A/BTG1/KLF4	3
Over-expressed	BORCZUK_MALIGNANT_MESOTHELIOMA_UP	6/108	310/22153	0.0041534	0.0200907	0.0128559	S100A11/ANXA2/TUBA1A/CALD1/PKM/MAGED1	6
Over-expressed	GO_SKIN_DEVELOPMENT	7/108	414/22153	0.00419125	0.0201628	0.0129021	COL1A2/ANXA1/COL3A1/PERP/ZFP36/ERRFI1/KRT19	7
Over-expressed	FISCHER_DIRECT_P53_TARGETS_META_ANALYSIS	6/108	311/22153	0.00421867	0.0201628	0.0129021	LMNA/IER3/LIMA1/CDKN1A/BTG1/BTG2	6
Over-expressed	BERENJENO_TRANSFORMED_BY_RHOA_FOREVER_UP	2/108	20/22153	0.00422489	0.0201628	0.0129021	TMEM176A/TMEM176B	2
Over-expressed	BIOCARTA_ATM_PATHWAY	2/108	20/22153	0.00422489	0.0201628	0.0129021	CDKN1A/NFKBIA	2
Over-expressed	CHEMELLO_SOLEUS_VS_EDL_MYOFIBERS_UP	2/108	20/22153	0.00422489	0.0201628	0.0129021	HSPB1/TPM2	2
Over-expressed	GO_EOSINOPHIL_CHEMOTAXIS	2/108	20/22153	0.00422489	0.0201628	0.0129021	CCL2/CCL7	2
Over-expressed	GO_NEGATIVE_REGULATION_OF_TRANSCRIPTION_REGULATORY_REGION_DNA_BINDING	2/108	20/22153	0.00422489	0.0201628	0.0129021	MSX1/TMSB4X	2
Over-expressed	GO_REGULATION_OF_NUCLEAR_TRANSCRIBED_MRNA_CATABOLIC_PROCESS_DEADENYLATION_DEPENDENT_DECAY	2/108	20/22153	0.00422489	0.0201628	0.0129021	ZFP36/BTG2	2
Over-expressed	GO_RESPONSE_TO_MURAMYL_DIPEPTIDE	2/108	20/22153	0.00422489	0.0201628	0.0129021	VIM/NFKBIA	2
Over-expressed	HOLLEMAN_VINCRISTINE_RESISTANCE_ALL_DN	2/108	20/22153	0.00422489	0.0201628	0.0129021	VIM/TMSB10	2
Over-expressed	HUI_MAPK14_TARGETS_UP	2/108	20/22153	0.00422489	0.0201628	0.0129021	JUND/ISG15	2
Over-expressed	IIZUKA_LIVER_CANCER_PROGRESSION_L1_G1_UP	2/108	20/22153	0.00422489	0.0201628	0.0129021	IGFBP4/ID2	2
Over-expressed	ZIRN_TRETINOIN_RESPONSE_UP	2/108	20/22153	0.00422489	0.0201628	0.0129021	VMP1/CCL2	2
Over-expressed	GO_PEPTIDASE_REGULATOR_ACTIVITY	5/108	217/22153	0.00424481	0.0202031	0.0129278	SERPINB8/SERPINE2/SERPINH1/TIMP1/FN1	5
Over-expressed	KIM_WT1_TARGETS_12HR_DN	5/108	217/22153	0.00424481	0.0202031	0.0129278	CALD1/VMP1/GADD45B/TUBB2A/DUSP1	5
Over-expressed	CUI_TCF21_TARGETS_2_UP	7/108	415/22153	0.00424639	0.0202031	0.0129278	LGALS1/COL3A1/ACTB/TNFAIP6/TMEM176B/PTGDS/FN1	7
Over-expressed	BOCHKIS_FOXA2_TARGETS	7/108	416/22153	0.00430209	0.0204158	0.0130639	JUNB/CALD1/IGFBP4/FAM43A/MT2A/RDX/ISG15	7
Over-expressed	GO_COLLAGEN_BINDING	3/108	67/22153	0.00430433	0.0204158	0.0130639	SPARC/SERPINH1/FN1	3
Over-expressed	REACTOME_COLLAGEN_BIOSYNTHESIS_AND_MODIFYING_ENZYMES	3/108	67/22153	0.00430433	0.0204158	0.0130639	COL1A2/COL3A1/SERPINH1	3
Over-expressed	GO_ERK1_AND_ERK2_CASCADE	6/108	314/22153	0.00441904	0.0209171	0.0133847	ERRFI1/CCL2/KLF4/CCL7/FN1/DUSP1	6
Over-expressed	TORCHIA_TARGETS_OF_EWSR1_FLI1_FUSION_DN	6/108	314/22153	0.00441904	0.0209171	0.0133847	LGALS1/VIM/TMSB10/PLP2/IGFBP4/ITM2A	6
Over-expressed	AMIT_EGF_RESPONSE_120_HELA	3/108	68/22153	0.00448719	0.0211103	0.0135083	JUND/CDKN1A/SAT1	3
Over-expressed	ENGELMANN_CANCER_PROGENITORS_DN	3/108	68/22153	0.00448719	0.0211103	0.0135083	GADD45B/FN1/CLIC3	3
Over-expressed	GO_CELLULAR_RESPONSE_TO_VASCULAR_ENDOTHELIAL_GROWTH_FACTOR_STIMULUS	3/108	68/22153	0.00448719	0.0211103	0.0135083	ANXA1/HSPB1/NR4A1	3
Over-expressed	GO_NEGATIVE_REGULATION_OF_CYTOKINE_SECRETION	3/108	68/22153	0.00448719	0.0211103	0.0135083	TMSB4X/ANXA1/FN1	3
Over-expressed	KEGG_P53_SIGNALING_PATHWAY	3/108	68/22153	0.00448719	0.0211103	0.0135083	PERP/CDKN1A/GADD45B	3
Over-expressed	WESTON_VEGFA_TARGETS_3HR	3/108	68/22153	0.00448719	0.0211103	0.0135083	NR4A1/CCL2/SAT1	3
Over-expressed	GO_GROWTH_FACTOR_BINDING	4/108	137/22153	0.00456681	0.0214196	0.0137063	COL1A2/COL3A1/IGFBP4/DUSP1	4
Over-expressed	GO_RESPONSE_TO_ORGANOPHOSPHORUS	4/108	137/22153	0.00456681	0.0214196	0.0137063	SPARC/JUNB/JUND/DUSP1	4
Over-expressed	PID_P53_DOWNSTREAM_PATHWAY	4/108	137/22153	0.00456681	0.0214196	0.0137063	PERP/CDKN1A/BTG2/DUSP1	4
Over-expressed	SATO_SILENCED_BY_METHYLATION_IN_PANCREATIC_CANCER_1	7/108	421/22153	0.00458892	0.0215016	0.0137587	SPARC/QPCT/MSX1/IER3/TMEM176A/CDKN1A/MEG3	7
Over-expressed	AMIT_EGF_RESPONSE_240_MCF10A	2/108	21/22153	0.00465481	0.0216136	0.0138304	TNFRSF12A/TUBB2A	2
Over-expressed	CEBALLOS_TARGETS_OF_TP53_AND_MYC_UP	2/108	21/22153	0.00465481	0.0216136	0.0138304	JUNB/UAP1	2
Over-expressed	GO_CELLULAR_RESPONSE_TO_FLUID_SHEAR_STRESS	2/108	21/22153	0.00465481	0.0216136	0.0138304	KLF2/KLF4	2
Over-expressed	HOFMANN_MYELODYSPLASTIC_SYNDROM_LOW_RISK_UP	2/108	21/22153	0.00465481	0.0216136	0.0138304	MSX1/CDKN1A	2
Over-expressed	KANG_CISPLATIN_RESISTANCE_UP	2/108	21/22153	0.00465481	0.0216136	0.0138304	FTH1/CDKN1A	2
Over-expressed	OUYANG_PROSTATE_CANCER_MARKERS	2/108	21/22153	0.00465481	0.0216136	0.0138304	CDKN1A/FN1	2
Over-expressed	PID_P38_MK2_PATHWAY	2/108	21/22153	0.00465481	0.0216136	0.0138304	HSPB1/YWHAH	2
Over-expressed	RAHMAN_TP53_TARGETS_PHOSPHORYLATED	2/108	21/22153	0.00465481	0.0216136	0.0138304	ANXA1/ACTB	2
Over-expressed	WOTTON_RUNX_TARGETS_UP	2/108	21/22153	0.00465481	0.0216136	0.0138304	CCL2/CCL7	2
Over-expressed	GO_GLYCOSAMINOGLYCAN_BINDING	5/108	222/22153	0.004672	0.02165	0.0138537	ANXA5/SERPINE2/TNFAIP6/CCL7/FN1	5
Over-expressed	GO_MULTI_MULTICELLULAR_ORGANISM_PROCESS	5/108	222/22153	0.004672	0.02165	0.0138537	JUNB/SERPINE2/VMP1/TIMP1/ITGA5	5
Over-expressed	MILI_PSEUDOPODIA_CHEMOTAXIS_DN	7/108	423/22153	0.00470761	0.0217933	0.0139454	CALD1/ZFP36/BTG1/SOCS3/ITGA5/FN1/DUSP1	7
Over-expressed	CHEN_HOXA5_TARGETS_9HR_UP	5/108	223/22153	0.00476097	0.0220183	0.0140894	JUNB/IER2/GADD45B/SAT1/NFKBIA	5
Over-expressed	YAO_TEMPORAL_RESPONSE_TO_PROGESTERONE_CLUSTER_14	4/108	139/22153	0.0048068	0.0222081	0.0142108	TUBA1A/PKM/SERPINE2/SERPINH1	4
Over-expressed	DITTMER_PTHLH_TARGETS_DN	3/108	70/22153	0.0048669	0.0223742	0.0143171	LMNA/ACTG1/MT2A	3
Over-expressed	GO_TISSUE_REGENERATION	3/108	70/22153	0.0048669	0.0223742	0.0143171	ANXA1/PKM/CDKN1A	3
Over-expressed	MCCLUNG_COCAIN_REWARD_4WK	3/108	70/22153	0.0048669	0.0223742	0.0143171	NR4A1/KLF4/DUSP1	3
Over-expressed	REACTOME_INTERFERON_ALPHA_BETA_SIGNALING	3/108	70/22153	0.0048669	0.0223742	0.0143171	IFITM3/SOCS3/ISG15	3
Over-expressed	SESTO_RESPONSE_TO_UV_C7	3/108	70/22153	0.0048669	0.0223742	0.0143171	LGALS1/PLP2/CEBPD	3
Over-expressed	GO_GTPASE_ACTIVITY	6/108	321/22153	0.00491385	0.0225677	0.0144409	GNG11/TUBB2B/TUBA1A/RHOC/RHOB/TUBB2A	6
Over-expressed	GO_NEGATIVE_REGULATION_OF_PEPTIDE_SECRETION	4/108	140/22153	0.00492991	0.0225967	0.0144594	TMSB4X/ANXA1/ANXA5/FN1	4
Over-expressed	REACTOME_DEGRADATION_OF_THE_EXTRACELLULAR_MATRIX	4/108	140/22153	0.00492991	0.0225967	0.0144594	COL1A2/COL3A1/TIMP1/FN1	4
Over-expressed	DEURIG_T_CELL_PROLYMPHOCYTIC_LEUKEMIA_DN	6/108	323/22153	0.00506243	0.0230961	0.014779	ANXA2/GNG11/RTN4/MT2A/RDX/ID2	6
Over-expressed	GO_ACTOMYOSIN	3/108	71/22153	0.0050638	0.0230961	0.014779	TPM4/ZYX/LIMA1	3
Over-expressed	GO_MAMMARY_GLAND_EPITHELIUM_DEVELOPMENT	3/108	71/22153	0.0050638	0.0230961	0.014779	MSX1/RTN4/ID2	3
Over-expressed	RAGHAVACHARI_PLATELET_SPECIFIC_GENES	3/108	71/22153	0.0050638	0.0230961	0.014779	SPARC/GNG11/TUBB2A	3
Over-expressed	YORDY_RECIPROCAL_REGULATION_BY_ETS1_AND_SP100_DN	3/108	71/22153	0.0050638	0.0230961	0.014779	TNC/SOCS3/KLF4	3
Over-expressed	BIOCARTA_AKT_PATHWAY	2/108	22/22153	0.00510407	0.0231205	0.0147946	NFKBIA/YWHAH	2
Over-expressed	FOURNIER_ACINAR_DEVELOPMENT_LATE_DN	2/108	22/22153	0.00510407	0.0231205	0.0147946	ACTB/SERPINE2	2
Over-expressed	GAUSSMANN_MLL_AF4_FUSION_TARGETS_E_DN	2/108	22/22153	0.00510407	0.0231205	0.0147946	IGFBP4/ITM2A	2
Over-expressed	GO_NEGATIVE_REGULATION_OF_NEURAL_PRECURSOR_CELL_PROLIFERATION	2/108	22/22153	0.00510407	0.0231205	0.0147946	ID2/BTG2	2
Over-expressed	GO_RESPONSE_TO_PLATELET_DERIVED_GROWTH_FACTOR	2/108	22/22153	0.00510407	0.0231205	0.0147946	ERRFI1/RDX	2
Over-expressed	KANG_FLUOROURACIL_RESISTANCE_UP	2/108	22/22153	0.00510407	0.0231205	0.0147946	CDKN1A/ARID5B	2
Over-expressed	SESTO_RESPONSE_TO_UV_C3	2/108	22/22153	0.00510407	0.0231205	0.0147946	IER3/DUSP1	2
Over-expressed	MARKEY_RB1_ACUTE_LOF_DN	5/108	227/22153	0.00512896	0.0232105	0.0148523	SOCS3/MT2A/CCL7/SAT1/ISG15	5
Over-expressed	GO_VIRAL_LIFE_CYCLE	6/108	324/22153	0.00513795	0.0232286	0.0148638	ANXA2/LGALS1/IFITM3/CCL2/ITGA5/ISG15	6
Over-expressed	GO_REPRODUCTIVE_SYSTEM_DEVELOPMENT	7/108	431/22153	0.00520576	0.0235122	0.0150453	ANXA1/TNC/JUNB/SERPINE2/KRT19/SOCS3/ARID5B	7
Over-expressed	GO_REGULATION_OF_SYMBIOSIS_ENCOMPASSING_MUTUALISM_THROUGH_PARASITISM	5/108	228/22153	0.00522402	0.0235717	0.0150833	ANXA2/LGALS1/ZFP36/IFITM3/ISG15	5
Over-expressed	YAO_TEMPORAL_RESPONSE_TO_PROGESTERONE_CLUSTER_9	3/108	72/22153	0.00526545	0.0237355	0.0151882	TSPAN8/KRT19/ISG15	3
Over-expressed	SCHAEFFER_PROSTATE_DEVELOPMENT_48HR_UP	7/108	433/22153	0.00533627	0.0240314	0.0153775	ANXA1/ERRFI1/KRT19/MT2A/ID2/CEBPD/NFKBIA	7
Over-expressed	VECCHI_GASTRIC_CANCER_EARLY_UP	7/108	434/22153	0.00540245	0.0243058	0.0155531	S100A10/S100A11/TFAP2A/NEAT1/HSPB1/IFITM3/ISG15	7
Over-expressed	GO_DEVELOPMENTAL_GROWTH_INVOLVED_IN_MORPHOGENESIS	5/108	230/22153	0.00541787	0.0243515	0.0155824	TNFRSF12A/TNC/NDN/RTN4/FN1	5
Over-expressed	HALLMARK_UV_RESPONSE_DN	4/108	144/22153	0.00544355	0.0244432	0.0156411	ANXA2/COL1A2/COL3A1/DUSP1	4
Over-expressed	GAURNIER_PSMD4_TARGETS	3/108	73/22153	0.00547187	0.0244755	0.0156617	B2M/CCL2/CCL7	3
Over-expressed	GO_INTERLEUKIN_8_PRODUCTION	3/108	73/22153	0.00547187	0.0244755	0.0156617	TMSB4X/ANXA1/KLF4	3
Over-expressed	HOSHIDA_LIVER_CANCER_SURVIVAL_UP	3/108	73/22153	0.00547187	0.0244755	0.0156617	ANXA1/SERPINB8/IER3	3
Over-expressed	TURASHVILI_BREAST_DUCTAL_CARCINOMA_VS_LOBULAR_NORMAL_UP	3/108	73/22153	0.00547187	0.0244755	0.0156617	COL1A2/COL3A1/FN1	3
Over-expressed	GO_RESPONSE_TO_REACTIVE_OXYGEN_SPECIES	5/108	231/22153	0.00551669	0.0246381	0.0157657	ANXA1/KLF2/RHOB/KLF4/DUSP1	5
Over-expressed	BIOCARTA_NTHI_PATHWAY	2/108	23/22153	0.00557247	0.0246381	0.0157657	NFKBIA/DUSP1	2
Over-expressed	CHEOK_RESPONSE_TO_HD_MTX_UP	2/108	23/22153	0.00557247	0.0246381	0.0157657	ANXA2/S100A4	2
Over-expressed	GENTILE_UV_HIGH_DOSE_UP	2/108	23/22153	0.00557247	0.0246381	0.0157657	SAT1/ISG15	2
Over-expressed	GO_AXONAL_FASCICULATION	2/108	23/22153	0.00557247	0.0246381	0.0157657	NDN/RTN4	2
Over-expressed	GO_POSITIVE_REGULATION_OF_STEROL_TRANSPORT	2/108	23/22153	0.00557247	0.0246381	0.0157657	ANXA2/NFKBIA	2
Over-expressed	GO_TUMOR_NECROSIS_FACTOR_BIOSYNTHETIC_PROCESS	2/108	23/22153	0.00557247	0.0246381	0.0157657	HSPB1/ERRFI1	2
Over-expressed	GOLUB_ALL_VS_AML_DN	2/108	23/22153	0.00557247	0.0246381	0.0157657	ZYX/NFKBIA	2
Over-expressed	LA_MEN1_TARGETS	2/108	23/22153	0.00557247	0.0246381	0.0157657	CRABP1/ITGA5	2
Over-expressed	PID_PRL_SIGNALING_EVENTS_PATHWAY	2/108	23/22153	0.00557247	0.0246381	0.0157657	RHOC/CDKN1A	2
Over-expressed	ZHANG_INTERFERON_RESPONSE	2/108	23/22153	0.00557247	0.0246381	0.0157657	IFITM3/ISG15	2
Over-expressed	GO_REGULATION_OF_VIRAL_LIFE_CYCLE	4/108	145/22153	0.00557734	0.0246381	0.0157657	ANXA2/LGALS1/IFITM3/ISG15	4
Over-expressed	SMITH_TERT_TARGETS_UP	4/108	145/22153	0.00557734	0.0246381	0.0157657	TNC/ZFP36/CEBPD/DUSP1	4
Over-expressed	CROMER_METASTASIS_UP	3/108	74/22153	0.00568309	0.0250337	0.0160189	TUBB2B/MAGED1/ID2	3
Over-expressed	LINDVALL_IMMORTALIZED_BY_TERT_DN	3/108	74/22153	0.00568309	0.0250337	0.0160189	CRIP2/SAT1/FN1	3
Over-expressed	PID_AVB3_INTEGRIN_PATHWAY	3/108	74/22153	0.00568309	0.0250337	0.0160189	COL1A2/COL3A1/FN1	3
Over-expressed	GO_UROGENITAL_SYSTEM_DEVELOPMENT	6/108	331/22153	0.00568998	0.0250402	0.0160231	TFAP2A/ANXA1/TNC/MAGED1/ARID5B/ID2	6
Over-expressed	PUIFFE_INVASION_INHIBITED_BY_ASCITES_DN	4/108	146/22153	0.0057133	0.0251164	0.0160718	CALD1/SAT1/ID2/DUSP1	4
Over-expressed	LEE_RECENT_THYMIC_EMIGRANT	5/108	233/22153	0.00571813	0.0251164	0.0160718	ITM2A/SOCS3/TAGLN2/ID2/ISG15	5
Over-expressed	GRYDER_PAX3FOXO1_ENHANCERS_KO_DOWN	7/108	439/22153	0.00574262	0.0252001	0.0161254	VIM/ACTG1/ACTB/SERPINE2/ERRFI1/SOCS3/CSRP1	7
Over-expressed	GO_NEGATIVE_REGULATION_OF_ERK1_AND_ERK2_CASCADE	3/108	75/22153	0.00589916	0.0258381	0.0165336	ERRFI1/KLF4/DUSP1	3
Over-expressed	GO_RESPONSE_TO_AXON_INJURY	3/108	75/22153	0.00589916	0.0258381	0.0165336	LGALS1/TNC/KLF4	3
Over-expressed	GAL_LEUKEMIC_STEM_CELL_DN	5/108	235/22153	0.00592472	0.0259255	0.0165896	LGALS1/TUBB2B/TNFAIP6/NR4A1/CEBPD	5
Over-expressed	GO_CLUSTER_OF_ACTIN_BASED_CELL_PROJECTIONS	4/108	148/22153	0.00599183	0.0260252	0.0166533	RHOC/PLEC/LIMA1/RDX	4
Over-expressed	GO_RESPONSE_TO_IONIZING_RADIATION	4/108	148/22153	0.00599183	0.0260252	0.0166533	ANXA1/CDKN1A/RHOB/CCL7	4
Over-expressed	GO_NEGATIVE_REGULATION_OF_MITOTIC_CELL_CYCLE	6/108	335/22153	0.00602428	0.0260252	0.0166533	CDKN1A/BTG1/CCL2/KLF4/BTG2/DUSP1	6
Over-expressed	GO_REGULATION_OF_PEPTIDASE_ACTIVITY	7/108	443/22153	0.00602614	0.0260252	0.0166533	SERPINB8/SERPINE2/PERP/SERPINH1/TIMP1/KLF4/FN1	7
Over-expressed	AZARE_STAT3_TARGETS	2/108	24/22153	0.00605982	0.0260252	0.0166533	TNC/FN1	2
Over-expressed	BIOCARTA_G2_PATHWAY	2/108	24/22153	0.00605982	0.0260252	0.0166533	CDKN1A/YWHAH	2
Over-expressed	GO_CALYX_OF_HELD	2/108	24/22153	0.00605982	0.0260252	0.0166533	ACTG1/ACTB	2
Over-expressed	GO_CYTOPLASMIC_SEQUESTERING_OF_PROTEIN	2/108	24/22153	0.00605982	0.0260252	0.0166533	TMSB4X/NFKBIA	2
Over-expressed	GO_EOSINOPHIL_MIGRATION	2/108	24/22153	0.00605982	0.0260252	0.0166533	CCL2/CCL7	2
Over-expressed	GO_NEGATIVE_REGULATION_OF_VIRAL_TRANSCRIPTION	2/108	24/22153	0.00605982	0.0260252	0.0166533	ZFP36/IFITM3	2
Over-expressed	GO_PLASMINOGEN_ACTIVATION	2/108	24/22153	0.00605982	0.0260252	0.0166533	ANXA2/SERPINE2	2
Over-expressed	GO_PROSTANOID_BIOSYNTHETIC_PROCESS	2/108	24/22153	0.00605982	0.0260252	0.0166533	ANXA1/PTGDS	2
Over-expressed	GO_PROTEIN_LOCALIZATION_TO_ENDOSOME	2/108	24/22153	0.00605982	0.0260252	0.0166533	MSN/RDX	2
Over-expressed	GO_REGULATION_OF_CYTOPLASMIC_TRANSPORT	2/108	24/22153	0.00605982	0.0260252	0.0166533	MSN/RDX	2
Over-expressed	GO_REGULATION_OF_ENDOTHELIAL_CELL_CHEMOTAXIS	2/108	24/22153	0.00605982	0.0260252	0.0166533	TMSB4X/HSPB1	2
Over-expressed	GO_RESPONSE_TO_LEAD_ION	2/108	24/22153	0.00605982	0.0260252	0.0166533	SPARC/ANXA5	2
Over-expressed	HASLINGER_B_CLL_WITH_13Q14_DELETION	2/108	24/22153	0.00605982	0.0260252	0.0166533	TPM2/KLF4	2
Over-expressed	MISHRA_CARCINOMA_ASSOCIATED_FIBROBLAST_DN	2/108	24/22153	0.00605982	0.0260252	0.0166533	KRT19/ID2	2
Over-expressed	MISHRA_CARCINOMA_ASSOCIATED_FIBROBLAST_UP	2/108	24/22153	0.00605982	0.0260252	0.0166533	TNC/CCL2	2
Over-expressed	OSADA_ASCL1_TARGETS_DN	2/108	24/22153	0.00605982	0.0260252	0.0166533	SOCS3/DUSP1	2
Over-expressed	GO_LEUKOCYTE_CELL_CELL_ADHESION	6/108	336/22153	0.00611005	0.0262166	0.0167758	LGALS1/MSN/ANXA1/CCL2/KLF4/ITGA5	6
Over-expressed	THEILGAARD_NEUTROPHIL_AT_SKIN_WOUND_UP	3/108	76/22153	0.00612008	0.0262354	0.0167878	IER3/ZFP36/CCL2	3
Over-expressed	GO_SKELETAL_SYSTEM_MORPHOGENESIS	5/108	238/22153	0.00624439	0.0267188	0.0170972	ANXA2/MSX1/TFAP2A/SERPINH1/ARID5B	5
Over-expressed	RUTELLA_RESPONSE_TO_HGF_DN	5/108	238/22153	0.00624439	0.0267188	0.0170972	ZFP36/VMP1/CDKN1A/BTG1/GADD45B	5
Over-expressed	BOSCO_INTERFERON_INDUCED_ANTIVIRAL_MODULE	3/108	77/22153	0.0063459	0.0270782	0.0173271	TMEM176A/IFITM3/CCL2	3
Over-expressed	CROMER_METASTASIS_DN	3/108	77/22153	0.0063459	0.0270782	0.0173271	LMNA/S100A11/PLEC	3
Over-expressed	DUAN_PRDM5_TARGETS	3/108	77/22153	0.0063459	0.0270782	0.0173271	GADD45B/SOCS3/ID2	3
Over-expressed	BACOLOD_RESISTANCE_TO_ALKYLATING_AGENTS_UP	2/108	25/22153	0.00656592	0.0278575	0.0178258	MT2A/ID2	2
Over-expressed	CHEN_ETV5_TARGETS_SERTOLI	2/108	25/22153	0.00656592	0.0278575	0.0178258	IGFBP4/CCL7	2
Over-expressed	CHEOK_RESPONSE_TO_MERCAPTOPURINE_AND_HD_MTX_DN	2/108	25/22153	0.00656592	0.0278575	0.0178258	SAP18/SERPINE2	2
Over-expressed	GO_CELL_DIFFERENTIATION_INVOLVED_IN_EMBRYONIC_PLACENTA_DEVELOPMENT	2/108	25/22153	0.00656592	0.0278575	0.0178258	KRT19/SOCS3	2
Over-expressed	GO_MATURE_B_CELL_DIFFERENTIATION	2/108	25/22153	0.00656592	0.0278575	0.0178258	LGALS1/ITM2A	2
Over-expressed	GO_RESPONSE_TO_PURINE_CONTAINING_COMPOUND	4/108	152/22153	0.00657575	0.0278575	0.0178258	SPARC/JUNB/JUND/DUSP1	4
Over-expressed	KAYO_AGING_MUSCLE_UP	5/108	241/22153	0.00657602	0.0278575	0.0178258	TFAP2A/ACTB/IER2/CDKN1A/CCL2	5
Over-expressed	LEE_AGING_CEREBELLUM_UP	3/108	78/22153	0.00657664	0.0278575	0.0178258	GNG11/B2M/NR4A1	3
Over-expressed	DOANE_RESPONSE_TO_ANDROGEN_DN	5/108	242/22153	0.00668926	0.0283087	0.0181145	TNC/CDKN1A/IFITM3/SERPINH1/TUBB2A	5
Over-expressed	GO_ASTROCYTE_DIFFERENTIATION	3/108	79/22153	0.00681232	0.0287769	0.0184142	VIM/SERPINE2/ID2	3
Over-expressed	REACTOME_SIGNALING_BY_MET	3/108	79/22153	0.00681232	0.0287769	0.0184142	COL1A2/COL3A1/FN1	3
Over-expressed	GO_IN_UTERO_EMBRYONIC_DEVELOPMENT	6/108	345/22153	0.00692259	0.0292161	0.0186952	MSX1/JUNB/RTN4/KLF2/KRT19/SOCS3	6
Over-expressed	MARTENS_BOUND_BY_PML_RARA_FUSION	7/108	455/22153	0.00693978	0.029262	0.0187245	SH3BGRL3/PKM/JUND/KLF2/IFITM3/TAGLN2/ID2	7
Over-expressed	GO_POSITIVE_REGULATION_OF_BLOOD_VESSEL_ENDOTHELIAL_CELL_MIGRATION	3/108	80/22153	0.00705297	0.0294424	0.01884	TMSB4X/ANXA1/HSPB1	3
Over-expressed	PID_BETA_CATENIN_NUC_PATHWAY	3/108	80/22153	0.00705297	0.0294424	0.01884	KLF4/ID2/YWHAH	3
Over-expressed	REACTOME_G_ALPHA_12_13_SIGNALLING_EVENTS	3/108	80/22153	0.00705297	0.0294424	0.01884	GNG11/RHOC/RHOB	3
Over-expressed	SHAFFER_IRF4_TARGETS_IN_ACTIVATED_B_LYMPHOCYTE	3/108	80/22153	0.00705297	0.0294424	0.01884	TNFRSF12A/UAP1/TAGLN2	3
Over-expressed	YAO_HOXA10_TARGETS_VIA_PROGESTERONE_UP	3/108	80/22153	0.00705297	0.0294424	0.01884	ACTB/CRIP2/NR4A1	3
Over-expressed	BIOCARTA_RACCYCD_PATHWAY	2/108	26/22153	0.00709058	0.0294424	0.01884	CDKN1A/NFKBIA	2
Over-expressed	BRACHAT_RESPONSE_TO_CAMPTOTHECIN_UP	2/108	26/22153	0.00709058	0.0294424	0.01884	CDKN1A/BTG2	2
Over-expressed	DAVIES_MULTIPLE_MYELOMA_VS_MGUS_DN	2/108	26/22153	0.00709058	0.0294424	0.01884	TMSB4X/SAT1	2
Over-expressed	FONTAINE_THYROID_TUMOR_UNCERTAIN_MALIGNANCY_DN	2/108	26/22153	0.00709058	0.0294424	0.01884	S100A10/IFITM3	2
Over-expressed	GO_REGULATION_OF_HETEROTYPIC_CELL_CELL_ADHESION	2/108	26/22153	0.00709058	0.0294424	0.01884	MYADM/KLF4	2
Over-expressed	GO_REGULATION_OF_LYMPHOCYTE_CHEMOTAXIS	2/108	26/22153	0.00709058	0.0294424	0.01884	CCL2/CCL7	2
Over-expressed	GO_REGULATION_OF_RECEPTOR_BINDING	2/108	26/22153	0.00709058	0.0294424	0.01884	ANXA2/B2M	2
Over-expressed	GUENTHER_GROWTH_SPHERICAL_VS_ADHERENT_DN	2/108	26/22153	0.00709058	0.0294424	0.01884	ANXA5/FN1	2
Over-expressed	PID_HDAC_CLASSIII_PATHWAY	2/108	26/22153	0.00709058	0.0294424	0.01884	CDKN1A/TUBB2A	2
[truncated: 1,084 more rows]
