# Supplementary material for: Reconstruction of Ewing Sarcoma Developmental Context from Mass-Scale Transcriptomics Reveals Characteristics of EWSR1-FLI1 Permissibility
Source: Cancers (Basel). 2020 Apr 11;12(4):948. doi: 10.3390/cancers12040948 (PMC7226175; doi:10.3390/cancers12040948)
Supplement: Supplementary file 1 [file cancers-12-00948-s001.zip › Supplemental materials/Table_S4.xlsx]

## Sheet: Rep Stress Gene Expression
Samples	Series	Tissue	FEN1	FANCA	FANCI	FANCD2
GSM907015	GSE36952	Immune	8.62788	9.60422	7.85103	8.90386
GSM977042	GSE24565	Immune	6.66299	7.13588	8.1036	9.70949
GSM1233884	GSE50893	Immune	10.6774	9.2135	11.5739	10.8885
GSM1216828	GSE50244Xx-xXGSE50398	Pancreas	9.00709	5.87648	7.75743	6.86508
GSM984608	GSE30567	MSCs	9.08739	8.53674	9.70537	9.5184
GSM1216812	GSE50244Xx-xXGSE50398	Pancreas	8.70078	6.45728	8.61767	7.51629
GSM1128651	GSE46323	Adipose	9.84102	6.15875	7.38865	6.60334
GSM1162725	GSE47933	Mammary	8.99186	7.36179	10.4604	8.50502
GSM977041	GSE24565	MSCs	6.79304	5.63475	6.7457	10.8835
GSM1087856	GSE44618	Immune	11.9826	8.73865	11.4487	11.4471
GSM1100210	GSE45258	Mammary	10.675	9.77534	11.8486	9.05624
GSM1155381	GSE47718	Respiratory	7.22296	5.71143	8.5178	7.18886
GSM1228205	GSE50760	Intestines	9.27153	8.19895	9.19832	8.59103
GSM1198462	GSE49379	Muscle	8.31155	5.27055	4.9006	6.00166
GSM984612	GSE30567	Fibroblasts	7.27668	7.32241	7.9581	7.49854
GSM1089281	GSE44718	Respiratory	9.94623	9.86805	11.7058	10.5524
GSM978784	GSE39757	hESCs	9.89079	8.63652	10.9175	11.9939
GSM1100296	GSE45263	Brain	8.79861	5.22794	7.56093	7.26657
GSM1089282	GSE44718	Respiratory	7.79569	6.24931	9.09099	7.55876
GSM1153509	GSE47626	iPSCs	12.1171	9.90195	12.0738	11.7816
GSM1216772	GSE50244Xx-xXGSE50398	Pancreas	8.69725	5.81871	7.9033	7.00342
GSM1229367	GSE39118Xx-xXGSE50792	Adipose	9.4426	5.76965	7.57032	6.71857
GSM1216783	GSE50244Xx-xXGSE50398	Pancreas	8.87815	6.57481	8.04625	7.24566
GSM1020216	GSE41616	Endothelial	10.2514	9.58312	10.347	9.33945
GSM1126635	GSE46224	Cardiac	7.94404	4.3039	6.47863	6.35153
GSM1233973	GSE50893	Immune	11.4952	9.78063	11.7438	11.0445
GSM1162729	GSE47933	Mammary	9.92008	7.75359	10.8606	10.0423
GSM1155383	GSE47718	Respiratory	9.11318	8.43982	10.2232	8.96486
GSM1173803	GSE47966	Brain	9.80358	7.63619	6.92153	6.50956
GSM1198468	GSE49379	Kidney	6.93618	4.671	5.8275	6.56634
GSM1216764	GSE50244Xx-xXGSE50398	Pancreas	9.14333	6.45417	8.41819	7.28324
GSM1198472	GSE49379	Brain	8.44487	7.28693	6.68625	6.12086
GSM1216840	GSE50244Xx-xXGSE50398	Pancreas	8.72434	5.9086	8.31281	7.07139
GSM1198475	GSE49379	Brain	8.54139	7.32284	7.25394	6.89496
GSM1126648	GSE46224	Cardiac	7.85823	5.0306	6.60078	5.93039
GSM1173807	GSE47966	Brain	9.71755	7.56321	7.67237	6.57503
GSM992931	GSE40243	HSCs	8.22951	9.04254	9.14401	8.54944
GSM1216794	GSE50244Xx-xXGSE50398	Pancreas	8.83163	5.82796	7.79195	6.96973
GSM1126629	GSE46224	Cardiac	7.53781	5.38566	6.00091	5.59113
GSM1158291	GSE47774Xx-xXGSE47792	Brain	9.00595	7.53735	7.20672	6.62512
GSM1155386	GSE47718	Respiratory	8.80695	9.49767	11.2309	10.0592
GSM1216798	GSE50244Xx-xXGSE50398	Pancreas	8.60495	5.05214	7.51394	6.6848
GSM1158289	GSE47774Xx-xXGSE47792	Brain	9.13748	7.4284	7.8412	6.88063
GSM1194812	GSE49159	Fibroblasts	9.59976	7.85878	8.63799	8.5732
GSM1087890	GSE44618	Immune	14.8764	2.92841	6.50124	12.254
GSM1228207	GSE50760	Intestines	9.73115	8.82444	9.67086	9.09794
GSM1229374	GSE39118Xx-xXGSE50792	Immune	8.37298	8.89309	8.06233	9.54629
GSM1216759	GSE50244Xx-xXGSE50398	Pancreas	8.58791	5.38667	7.80808	6.93804
GSM1233283	GSE50957	Immune	5.72265	9.19908	6.85383	8.60934
GSM1129341	GSE45982	Immune	9.35905	10.2045	9.63591	10.7495
GSM1217960	GSE50386	Pancreas	8.09042	7.58121	7.05306	8.46939
GSM1173806	GSE47966	Brain	9.70822	7.4742	7.37838	6.68518
GSM1216789	GSE50244Xx-xXGSE50398	Pancreas	8.64221	5.69289	7.95295	7.18322
GSM1023065	GSE41716	iPSCs	12.6739	10.8474	11.8533	11.8811
GSM1087857	GSE44618	Immune	11.8358	8.338	11.3355	11.2826
GSM1155377	GSE47718	Respiratory	7.33557	6.12038	8.53737	7.2485
GSM1229372	GSE39118Xx-xXGSE50792	Adipose	9.79467	6.23817	7.5084	6.42956
GSM1126632	GSE46224	Cardiac	7.85337	6.05925	6.51313	5.89732
GSM1126644	GSE46224	Cardiac	7.65179	7.49695	7.73111	7.6999
GSM1198486	GSE49379	Brain	8.58674	7.882	7.28628	6.692
GSM1216805	GSE50244Xx-xXGSE50398	Pancreas	8.98495	7.05188	8.76065	7.62771
GSM1216791	GSE50244Xx-xXGSE50398	Pancreas	9.14855	5.75534	6.85916	6.45051
GSM1100206	GSE45258	Mammary	12.1586	10.8454	12.0738	10.7591
GSM1087875	GSE44618	Immune	13.7073	8.3029	12.5956	11.4117
GSM1132422	GSE46562	Brain	8.93101	8.49756	10.1978	9.6251
GSM1023073	GSE41716	iPSCs	11.7735	10.7594	11.1516	11.4234
GSM1193394	GSE49074	Other prenatal tissues	11.6934	10.9095	10.9526	10.7966
GSM1087888	GSE44618	Immune	5.40553	2.92841	3.96177	11.7165
GSM1100306	GSE45263	Brain	9.26895	7.90463	6.95405	6.40279
GSM1216795	GSE50244Xx-xXGSE50398	Pancreas	8.27314	5.97554	8.3748	7.3206
GSM1216780	GSE50244Xx-xXGSE50398	Pancreas	7.90104	4.85964	8.53214	7.49491
GSM1131197	GSE46490Xx-xXGSE46508	Female reproductive	9.13952	7.32745	7.4238	6.89453
GSM1229368	GSE39118Xx-xXGSE50792	Adipose	9.82679	6.17112	7.39908	6.62113
GSM1087885	GSE44618	Immune	4.0928	2.92841	13.9887	14.8055
GSM1155376	GSE47718	Respiratory	11.6411	10.0782	11.956	10.7971
GSM1126645	GSE46224	Cardiac	7.75791	4.99612	6.53498	6.56683
GSM1162730	GSE47933	Mammary	8.95256	8.62482	10.4553	9.49892
GSM1132425	GSE46562	Brain	9.74885	9.59993	10.6032	9.56195
GSM1229370	GSE39118Xx-xXGSE50792	Immune	8.18974	8.81274	8.03073	9.4976
GSM1155385	GSE47718	Respiratory	7.36875	7.21036	9.37736	8.19207
GSM1006726	GSE41009	hESCs	12.3553	10.9979	11.8104	11.6428
GSM1155370	GSE47718	Respiratory	10.0792	9.96481	11.8513	10.6409
GSM1087864	GSE44618	Immune	12.6548	9.19295	14.4473	13.7889
GSM1193393	GSE49074	iPSCs	11.0549	12.0999	10.3921	10.7141
GSM1229369	GSE39118Xx-xXGSE50792	Immune	9.18958	9.34328	8.66991	9.57966
GSM1151057	GSE47488Xx-xXGSE47678	Fibroblasts	10.0177	9.61171	10.2023	8.09673
GSM1131193	GSE46490Xx-xXGSE46508	Female reproductive	9.41907	7.11045	7.93433	6.8771
GSM1216760	GSE50244Xx-xXGSE50398	Pancreas	9.49815	5.74243	7.77024	6.40617
GSM830452	GSE33592	Fibroblasts	8.49309	7.09199	6.73212	6.58327
GSM1158278	GSE47774Xx-xXGSE47792	Brain	9.29553	7.21818	7.70674	6.51739
GSM1126616	GSE46224	Cardiac	7.32466	6.28315	7.48372	6.7028
GSM1093231	GSE44875	Other prenatal tissues	11.5294	11.0886	11.0677	10.4062
GSM1089287	GSE44718	Respiratory	9.22635	7.22793	8.88446	7.77968
GSM1245061	GSE51415	Skin	10.0985	9.48129	11.0693	9.87313
GSM1233281	GSE50957	Immune	5.23637	8.72176	6.41836	8.16202
GSM1087876	GSE44618	Immune	13.2469	10.1376	13.6082	10.7084
GSM1089283	GSE44718	Respiratory	8.78746	8.90813	11.0218	9.72428
GSM1100297	GSE45263	Brain	9.16159	6.99933	7.42811	7.68227
GSM1041199	GSE42509Xx-xXGSE45833	Fibroblasts	11.7051	10.7469	11.0745	9.97147
GSM1216774	GSE50244Xx-xXGSE50398	Pancreas	9.01595	6.59155	8.60828	7.16378
GSM1228212	GSE50760	Intestines	9.02695	7.45999	8.22401	6.99249
GSM981260	GSE26284Xx-xXGSE30567	MSCs	8.30587	8.36147	8.98724	8.74741
GSM1087872	GSE44618	Immune	13.2964	7.24924	11.5628	12.6386
GSM1155379	GSE47718	Respiratory	7.44093	6.54154	9.00994	8.06301
GSM978785	GSE39757	hESCs	10.3396	9.2268	10.9436	11.5893
GSM990773	GSE40291	HSCs	9.90841	9.79924	10.1406	9.84456
GSM1193395	GSE49074	Immune	11.7513	9.90882	9.86632	8.03221
GSM1162726	GSE47933	Mammary	9.31207	7.74209	10.6773	9.75124
GSM1216808	GSE50244Xx-xXGSE50398	Pancreas	8.60505	6.92925	8.08135	7.73348
GSM1020214	GSE41616	Endothelial	9.26711	6.2606	8.14162	7.46318
GSM1216834	GSE50244Xx-xXGSE50398	Pancreas	9.2303	6.14153	7.68139	7.18326
GSM1229371	GSE39118Xx-xXGSE50792	Adipose	9.57979	6.14848	7.642	6.81442
GSM1158290	GSE47774Xx-xXGSE47792	Brain	9.24783	7.40339	7.70016	6.9011
GSM1216803	GSE50244Xx-xXGSE50398	Pancreas	9.02347	6.56256	7.83838	7.16961
GSM1131192	GSE46490Xx-xXGSE46508	Female reproductive	9.3227	7.5014	7.86479	7.17393
GSM1173808	GSE47966	Brain	9.18142	6.87621	7.43771	6.29192
GSM1198481	GSE49379	Brain	8.38579	7.53802	7.28947	6.98871
GSM1131155	GSE46486Xx-xXGSE46487	Skin	8.72958	7.86125	9.4127	8.68199
GSM1216810	GSE50244Xx-xXGSE50398	Pancreas	9.29511	6.36136	7.84835	7.12634
GSM1087897	GSE44618	Immune	11.2906	8.58666	11.9387	13.7266
GSM1128650	GSE46323	Adipose	9.4426	5.76965	7.57032	6.71857
GSM1100308	GSE45263	Brain	9.48292	7.61387	8.12413	8.19925
GSM1158286	GSE47774Xx-xXGSE47792	Brain	9.33169	7.39238	7.85883	6.77288
GSM1216833	GSE50244Xx-xXGSE50398	Pancreas	8.14559	5.25754	8.29094	7.42752
GSM1234141	GSE50893	Immune	11.4346	9.13679	11.5149	10.7835
GSM1126636	GSE46224	Cardiac	8.03093	5.60767	6.76085	6.39205
GSM1220552	GSE50514	Immune	10.1699	9.18413	10.3462	8.94723
GSM1023067	GSE41716	Fibroblasts	8.79314	6.40363	7.8746	7.05762
GSM1228208	GSE50760	Intestines	9.60814	8.91522	9.62821	8.94398
GSM979871	GSE39821	hESCs	10.4708	10.0543	8.86474	10.365
GSM1216778	GSE50244Xx-xXGSE50398	Pancreas	8.509	5.99959	8.28267	7.09332
GSM1023064	GSE41716	iPSCs	12.1392	11.4008	11.7587	12.0618
GSM1162732	GSE47933	Mammary	7.76726	6.51839	9.4803	8.15694
GSM1216802	GSE50244Xx-xXGSE50398	Pancreas	8.53635	6.01959	8.34127	7.18981
GSM1216787	GSE50244Xx-xXGSE50398	Pancreas	8.93561	6.0628	7.53321	7.32687
GSM907014	GSE36952	Immune	8.01993	9.01073	6.74698	8.79423
GSM1198459	GSE49379	Muscle	8.85177	2.92841	4.43775	4.98343
GSM1054022	GSE42960	Immune	8.37262	7.73528	8.36592	9.67128
GSM1131195	GSE46490Xx-xXGSE46508	Female reproductive	8.60328	8.39066	8.1554	7.60263
GSM1155380	GSE47718	Respiratory	7.49599	5.91127	7.99086	6.56082
GSM1216801	GSE50244Xx-xXGSE50398	Pancreas	8.49037	5.26791	8.03942	6.88392
GSM907016	GSE36952	Immune	8.27801	8.21834	7.62911	8.71842
GSM1228203	GSE50760	Intestines	9.24175	7.93665	9.41576	8.93366
GSM1155382	GSE47718	Respiratory	11.5592	10.2405	11.9558	10.9557
GSM1233285	GSE50957	Immune	5.61122	8.40055	6.22581	8.37047
GSM977048	GSE24565	MSCs	6.94633	5.86638	3.8745	11.0651
GSM1194811	GSE49159	Fibroblasts	8.72743	7.18331	7.96429	8.05073
GSM1087884	GSE44618	Immune	12.1073	6.65089	7.98551	13.4029
GSM1234041	GSE50893	Immune	11.1001	9.36442	11.3519	10.7458
GSM996198	GSE40548	Immune	5.93233	8.18617	6.33026	9.19525
GSM1087892	GSE44618	Immune	7.32063	6.59362	15.8751	14.6905
GSM1023059	GSE41716	Fibroblasts	8.52613	6.18091	7.49825	6.29769
GSM1254464	GSE51878	Muscle	8.63331	7.53177	8.88432	7.45452
GSM1023086	GSE41716	iPSCs	10.7896	10.7428	11.3568	11.4994
GSM1216792	GSE50244Xx-xXGSE50398	Pancreas	8.92346	6.86201	8.04757	7.38608
GSM1041191	GSE42509Xx-xXGSE45833	Fibroblasts	11.7665	11.1759	11.4055	10.156
GSM1216786	GSE50244Xx-xXGSE50398	Pancreas	8.74548	5.70264	8.14688	6.71056
GSM1023070	GSE41716	iPSCs	12.3854	11.2812	11.7594	11.8944
GSM1234140	GSE50893	Immune	11.3765	9.11082	11.7179	10.723
GSM869033	GSE35468Xx-xXGSE58161	Skin	12.5429	11.6641	12.6142	11.8189
GSM1215102	GSE50174	Female reproductive	11.1023	10.0038	11.3077	10.4116
GSM1220553	GSE50514	Immune	10.4311	10.4103	10.6561	10.5904
GSM977034	GSE24565	Fibroblasts	5.25942	6.71207	2.92841	10.1834
GSM1153501	GSE47626	iPSCs	12.7542	9.75606	12.2399	11.9268
GSM995549	GSE40524	Retina	8.26304	6.34188	8.67414	7.46853
GSM1115086	GSE45785Xx-xXGSE45833	Fibroblasts	8.3939	7.58459	8.5746	8.09422
GSM1216800	GSE50244Xx-xXGSE50398	Pancreas	9.29562	6.06717	7.72079	6.93354
GSM1216807	GSE50244Xx-xXGSE50398	Pancreas	8.78052	5.58339	7.70929	7.07785
GSM1006725	GSE41009	hESCs	11.8451	10.9291	11.4176	11.1573
GSM1155371	GSE47718	Respiratory	8.44873	8.11251	10.6252	9.38922
GSM1216758	GSE50244Xx-xXGSE50398	Pancreas	9.27321	5.36983	6.49636	5.29688
GSM1155384	GSE47718	Respiratory	7.96967	7.87995	9.86258	8.57514
GSM1198476	GSE49379	Brain	8.07759	7.68856	7.57716	6.38227
GSM1212197	GSE48889	Immune	9.00752	8.0034	9.58382	9.53951
GSM1093237	GSE44875	Pancreas	11.7945	3.66216	8.46382	5.96779
GSM1198482	GSE49379	Brain	8.18901	7.57939	7.16993	6.82189
GSM1216804	GSE50244Xx-xXGSE50398	Pancreas	8.88116	6.29217	8.15398	7.39832
GSM1041198	GSE42509Xx-xXGSE45833	Fibroblasts	8.90326	6.20255	7.81501	5.87805
GSM1126621	GSE46224	Cardiac	7.83852	5.69166	6.23192	5.98768
GSM981244	GSE26284Xx-xXGSE30567	Fibroblasts	11.5898	11.1927	10.0675	8.92898
GSM1228204	GSE50760	Intestines	9.57195	8.39591	8.84163	8.34054
GSM1173804	GSE47966	Brain	9.83673	7.73192	6.98439	6.48233
GSM1216813	GSE50244Xx-xXGSE50398	Pancreas	8.89132	6.30473	7.96438	7.15948
GSM1250462	GSE51684Xx-xXGSE51741	Fibroblasts	10.8438	8.50179	11.2553	8.99839
GSM1198478	GSE49379	Brain	8.23449	7.32767	7.78218	6.53741
GSM1054021	GSE42960	Immune	8.40333	8.29313	8.54673	9.60262
GSM1216838	GSE50244Xx-xXGSE50398	Pancreas	8.85392	5.47989	8.27958	7.10445
GSM1216836	GSE50244Xx-xXGSE50398	Pancreas	8.39085	5.79466	7.80807	7.38947
GSM1087882	GSE44618	Immune	13.0254	4.69231	12.5184	12.058
GSM1216824	GSE50244Xx-xXGSE50398	Pancreas	8.96242	5.40562	7.93388	6.77302
GSM1233282	GSE50957	Immune	6.40081	7.76744	6.79845	8.30489
GSM1093230	GSE44875	Other prenatal tissues	12.7891	9.69981	10.2747	10.6708
GSM1234195	GSE50893	Immune	10.542	8.64099	11.1376	10.5881
GSM1158284	GSE47774Xx-xXGSE47792	Brain	9.03282	7.43886	7.63054	6.55331
GSM1023074	GSE41716	iPSCs	11.4342	9.68058	11.1276	11.0604
GSM1234235	GSE50893	Immune	11.0541	9.33964	11.4931	10.935
GSM1228218	GSE50760	Intestines	9.08466	8.46952	9.16147	8.62857
GSM1216765	GSE50244Xx-xXGSE50398	Pancreas	8.84127	5.90746	7.29045	6.83499
GSM1234040	GSE50893	Immune	10.4708	9.22573	11.3832	10.9693
GSM1126613	GSE46224	Cardiac	7.70998	5.36597	6.59823	6.26282
GSM1216818	GSE50244Xx-xXGSE50398	Pancreas	8.99231	5.78426	6.73201	6.10785
GSM1233929	GSE50893	Immune	11.6487	9.68108	12.075	11.044
GSM1216826	GSE50244Xx-xXGSE50398	Pancreas	8.69174	6.25439	8.37491	7.45008
GSM1126633	GSE46224	Cardiac	8.12089	6.10819	6.51844	5.96517
GSM1100303	GSE45263	Brain	9.00482	7.92577	6.85968	6.96141
GSM1087894	GSE44618	Immune	11.8597	8.96086	11.9686	12.6282
GSM1233284	GSE50957	Immune	4.82551	7.55763	6.54698	8.01419
GSM1023061	GSE41716	iPSCs	10.1614	9.31322	10.2118	10.6077
GSM1216793	GSE50244Xx-xXGSE50398	Pancreas	8.88554	6.21903	7.64441	7.29889
GSM1249138	GSE51607	iPSCs	11.4588	9.75844	11.7746	11.0894
GSM1054024	GSE42960	Immune	8.24765	8.02397	8.34611	9.71125
GSM1216819	GSE50244Xx-xXGSE50398	Pancreas	8.97482	6.25002	8.07994	7.46531
GSM1158043	GSE47774Xx-xXGSE47792	Brain	8.94135	7.25994	7.46988	6.60215
GSM1245062	GSE51415	Skin	10.4177	9.59662	10.9197	10.0883
GSM1100205	GSE45258	Mammary	12.2391	10.934	12.1699	10.8008
GSM1216754	GSE50244Xx-xXGSE50398	Pancreas	8.49615	5.53548	8.0318	7.17439
GSM1194813	GSE49159	Fibroblasts	10.0696	9.13909	9.46685	8.85711
GSM1151056	GSE47488Xx-xXGSE47678	Fibroblasts	10.4918	10.0253	10.6353	9.13936
GSM1216773	GSE50244Xx-xXGSE50398	Pancreas	8.56033	5.39354	7.99894	6.69011
GSM1198461	GSE49379	Muscle	7.84692	6.71848	6.63826	6.55325
GSM1216769	GSE50244Xx-xXGSE50398	Pancreas	9.50226	5.62433	6.90289	5.91642
GSM1196045	GSE43520	Female reproductive	8.39299	6.82675	9.38069	8.06154
GSM1216768	GSE50244Xx-xXGSE50398	Pancreas	9.22155	6.32141	7.97716	7.03309
GSM1249126	GSE51607	iPSCs	9.9215	7.53089	11.5013	11.1419
GSM1126650	GSE46224	Cardiac	7.69129	5.49843	6.70442	5.80402
GSM1234057	GSE50893	Immune	11.3951	9.71491	11.9544	11.1542
GSM996200	GSE40548	Immune	5.97866	7.96785	6.48658	8.69768
GSM1087879	GSE44618	Immune	11.9348	9.59827	12.1527	12.7195
GSM1126643	GSE46224	Cardiac	7.73927	6.3677	6.88482	5.91995
GSM1155372	GSE47718	Respiratory	10.6905	10.2087	11.8185	10.7987
GSM1217954	GSE50386	Pancreas	7.75063	7.80323	7.42399	8.90416
GSM973686	GSE24565	Fibroblasts	4.84755	2.92841	2.92841	9.98328
GSM1158292	GSE47774Xx-xXGSE47792	Brain	9.2353	7.69551	7.81863	6.97071
GSM1126647	GSE46224	Cardiac	7.76683	5.0204	6.60036	5.51251
GSM1155378	GSE47718	Respiratory	8.58292	8.73375	10.9405	9.66817
GSM1087871	GSE44618	Immune	11.8273	3.74246	5.61123	12.1277
GSM1076107	GSE43984	Liver	8.63837	8.91584	7.62121	7.62121
GSM973679	GSE24565	Fibroblasts	4.90734	6.18851	5.27816	10.1801
GSM1234212	GSE50893	Immune	11.2986	9.3102	11.9506	11.0325
GSM1158466	GSE47774Xx-xXGSE47792	Brain	8.88722	7.51215	7.42671	6.90107
GSM1153513	GSE47626	iPSCs	11.662	10.1702	11.9132	11.7655
GSM1087880	GSE44618	Immune	13.7915	9.15492	12.9746	11.735
GSM1207206	GSE43143	iPSCs	10.8241	11.262	11.5898	11.5914
GSM1216815	GSE50244Xx-xXGSE50398	Pancreas	8.72664	5.70763	7.92388	6.71442
GSM1153510	GSE47626	iPSCs	11.7833	10.51	12.3382	12.0541
GSM1216790	GSE50244Xx-xXGSE50398	Pancreas	9.16391	5.60889	7.543	6.57534
GSM1228210	GSE50760	Intestines	9.32785	8.99735	9.08834	8.69441
GSM1131156	GSE46486Xx-xXGSE46487	Skin	8.64033	7.567	9.51819	8.40544
GSM1228206	GSE50760	Intestines	9.44144	8.77485	9.44502	8.81965
GSM1217955	GSE50386	Pancreas	8.37151	7.78459	6.9314	8.80346
GSM984607	GSE30567	MSCs	8.41121	7.52727	8.15294	8.10699
GSM992934	GSE40243	HSCs	11.6303	10.4653	12.6618	11.9251
GSM1233291	GSE50957	Immune	5.766	7.143	6.72562	7.9933
GSM1020213	GSE41616	Endothelial	9.39863	6.75385	7.91227	7.67945
GSM1158463	GSE47774Xx-xXGSE47792	Brain	8.94464	6.92092	7.09594	6.05019
GSM1158281	GSE47774Xx-xXGSE47792	Brain	9.16562	7.56181	7.85669	6.87572
GSM1158302	GSE47774Xx-xXGSE47792	Brain	9.03433	7.36623	8.11365	6.87963
GSM1126631	GSE46224	Cardiac	7.77715	6.48745	6.9421	6.38659
GSM995551	GSE40524	Retina	8.87219	5.17546	7.78364	6.79
GSM1233910	GSE50893	Immune	11.4019	9.3405	11.2942	10.7166
GSM1023085	GSE41716	iPSCs	10.8122	10.1874	11.3481	11.4275
GSM1215105	GSE50174	Female reproductive	9.44503	7.15612	7.5821	6.77181
GSM1087874	GSE44618	Immune	9.76799	4.31085	6.63091	10.8761
GSM1233930	GSE50893	Immune	11.2202	9.52857	11.8292	10.8862
GSM979873	GSE39821	hESCs	11.6632	10.3412	9.21154	10.3096
GSM973680	GSE24565	Fibroblasts	5.56619	2.92841	5.40837	9.27403
GSM1254463	GSE51878	Muscle	8.72915	7.5564	8.78916	7.41097
GSM1023079	GSE41716	Fibroblasts	9.18586	8.91313	10.1507	9.61687
GSM1158307	GSE47774Xx-xXGSE47792	Brain	9.09274	7.40496	7.63443	6.75528
GSM1234095	GSE50893	Immune	11.2598	9.42999	11.5952	10.9486
GSM1216755	GSE50244Xx-xXGSE50398	Pancreas	9.54874	6.58732	8.25236	7.22337
GSM1057334	GSE43143	Neural progenitor/stem cells	10.11	10.7534	11.2837	10.4716
GSM1131194	GSE46490Xx-xXGSE46508	Female reproductive	9.48109	6.99864	7.92717	7.03546
GSM1162731	GSE47933	Mammary	6.31641	4.07707	8.95551	7.73372
GSM1023066	GSE41716	iPSCs	11.2598	9.70459	10.924	10.9586
GSM1093238	GSE44875	Pancreas	7.08296	3.59059	4.70369	5.25512
GSM979872	GSE39821	hESCs	11.1175	9.93441	8.89231	10.1343
GSM1233974	GSE50893	Immune	11.7668	9.44193	11.7079	11.2691
GSM1216770	GSE50244Xx-xXGSE50398	Pancreas	9.17183	6.53113	7.83198	7.24388
GSM1198465	GSE49379	Kidney	7.7597	7.53634	8.71837	8.13674
GSM1207207	GSE43143	Neural progenitor/stem cells	10.9706	11.123	12.1405	11.4561
GSM1155375	GSE47718	Respiratory	7.53896	5.99584	8.07565	6.81057
GSM1158294	GSE47774Xx-xXGSE47792	Brain	9.20675	7.60752	7.70521	6.6721
GSM1234096	GSE50893	Immune	11.3363	9.09198	11.4841	11.0835
GSM1158277	GSE47774Xx-xXGSE47792	Brain	9.15534	7.42164	7.72359	6.72476
GSM1126642	GSE46224	Cardiac	7.73685	4.69296	6.30185	6.15147
GSM1100304	GSE45263	Brain	9.20703	8.06124	7.46591	6.7441
GSM1093229	GSE44875	hESCs	13.1977	10.8277	12.0497	12.0369
GSM1129342	GSE45982	Immune	8.44505	9.1412	8.39853	11.1733
GSM1023060	GSE41716	iPSCs	11.5137	10.2831	11.2002	11.3477
GSM1158464	GSE47774Xx-xXGSE47792	Brain	9.09894	7.21082	7.58354	6.66985
GSM1087883	GSE44618	Immune	8.91569	10.49	11.326	12.5502
GSM1206241	GSE47792Xx-xXGSE49712	Brain	8.97092	7.49775	7.44063	6.72832
GSM1100302	GSE45263	Brain	8.84941	7.77241	7.34677	6.36484
GSM1228219	GSE50760	Intestines	10.6285	9.42278	10.1287	9.37301
GSM1089285	GSE44718	Respiratory	9.94329	9.91873	11.7752	10.4048
GSM1183339	GSE48678	Fibroblasts	5.13727	5.1841	6.74475	8.0406
GSM1041195	GSE42509Xx-xXGSE45833	Fibroblasts	11.4164	10.256	11.024	9.3578
GSM1233951	GSE50893	Immune	11.3791	9.27539	11.547	10.9111
GSM1217958	GSE50386	Pancreas	8.92487	7.68124	8.53309	8.8928
GSM1220555	GSE50514	Immune	9.74236	9.56587	9.90897	10.4237
GSM1216766	GSE50244Xx-xXGSE50398	Pancreas	8.74985	6.606	8.56721	7.70808
GSM1216785	GSE50244Xx-xXGSE50398	Pancreas	9.3016	5.18652	7.58849	5.92172
GSM1158300	GSE47774Xx-xXGSE47792	Brain	9.09947	7.52855	7.6303	7.05885
GSM1155374	GSE47718	Respiratory	10.0346	9.48763	11.4833	10.1812
GSM1220554	GSE50514	Immune	11.4127	11.2363	11.3795	11.6162
GSM1087891	GSE44618	Immune	8.17791	2.92841	4.88362	13.7
GSM1217961	GSE50386	Pancreas	7.71827	7.27028	6.80435	8.3145
GSM1089288	GSE44718	Respiratory	9.68098	8.20529	9.44731	8.26749
GSM1115087	GSE45785Xx-xXGSE45833	Fibroblasts	7.31382	6.00695	7.37107	6.91201
GSM1158456	GSE47774Xx-xXGSE47792	Brain	8.92385	6.96069	7.64782	6.76562
GSM1233952	GSE50893	Immune	11.4032	9.16278	11.5231	10.9995
GSM1234024	GSE50893	Immune	11.3832	9.75054	11.79	10.9844
GSM1126627	GSE46224	Cardiac	7.61425	5.55883	6.62599	6.38136
GSM981248	GSE26284Xx-xXGSE30567	Fibroblasts	8.82446	12.5646	10.0715	9.48211
GSM1216839	GSE50244Xx-xXGSE50398	Pancreas	9.37232	5.74346	7.09463	6.60101
GSM1023083	GSE41716	Fibroblasts	8.99452	8.62444	9.69039	9.05524
GSM1093235	GSE44875	Pancreas	9.10872	3.83211	6.86499	8.39228
GSM1088318	GSE44646Xx-xXGSE54726	Fibroblasts	10.2189	9.01416	9.97681	8.7842
GSM1023072	GSE41716	iPSCs	12.2899	10.7565	11.6035	11.7143
GSM973693	GSE24565	Fibroblasts	2.92841	2.92841	2.92841	10.3157
GSM1162727	GSE47933	Mammary	7.02755	7.44097	8.26222	9.08016
GSM1158299	GSE47774Xx-xXGSE47792	Brain	9.28969	7.61007	7.80198	7.00665
GSM808735	GSE32625	Brain	9.43765	7.54019	10.4299	9.35852
GSM1249130	GSE51607	iPSCs	10.0811	8.68869	11.54	11.4623
GSM1220556	GSE50514	Immune	11.1008	10.8971	11.1158	10.5307
GSM1206235	GSE47792Xx-xXGSE49712	Brain	8.97858	7.44384	7.52668	7.11223
GSM1087887	GSE44618	Immune	14.3304	4.02633	13.73	16.7211
GSM1228214	GSE50760	Intestines	9.27898	8.82696	9.22847	8.42357
GSM977028	GSE24565	MSCs	4.7387	4.36445	4.68399	10.5841
GSM1216753	GSE50244Xx-xXGSE50398	Pancreas	8.35747	5.82733	7.71973	7.20831
GSM977032	GSE24565	Immune	6.00833	7.21964	7.91484	9.10845
GSM1216830	GSE50244Xx-xXGSE50398	Pancreas	9.00732	6.34181	8.39854	7.09431
GSM1087893	GSE44618	Immune	3.98564	2.92841	7.72502	15.0238
GSM1023068	GSE41716	iPSCs	12.2993	11.1466	11.764	11.8653
GSM1179927	GSE43526Xx-xXGSE43900	Other stem-cells	8.95859	6.79574	8.80822	8.08603
GSM1173805	GSE47966	Brain	9.64377	7.49715	7.13828	6.78024
GSM1162728	GSE47933	Mammary	5.80016	5.82107	7.47125	6.67983
GSM1228213	GSE50760	Intestines	10.4513	9.05322	9.23693	8.68859
GSM1100209	GSE45258	Mammary	10.544	9.62039	11.8015	8.81482
GSM1087858	GSE44618	Immune	11.8265	9.28369	11.3508	11.7153
GSM1194805	GSE49159	Fibroblasts	8.23226	5.82501	7.98754	7.61909
GSM1215104	GSE50174	Female reproductive	9.53102	7.31908	7.73758	6.62329
GSM1100298	GSE45263	Brain	9.09959	7.58425	7.38004	6.97741
GSM992933	GSE40243	HSCs	12.2088	10.3465	11.7541	11.3395
GSM1216762	GSE50244Xx-xXGSE50398	Pancreas	8.5605	5.5019	8.26587	7.47206
GSM1023075	GSE41716	Fibroblasts	8.94384	7.6706	8.79555	7.57261
GSM981243	GSE26284Xx-xXGSE30567	Fibroblasts	9.81324	8.49203	9.77461	9.73998
GSM1194806	GSE49159	Fibroblasts	8.26724	5.97402	7.80126	7.85634
GSM1100299	GSE45263	Brain	9.35282	8.11331	7.10578	6.60699
GSM1208970	GSE49890Xx-xXGSE49893	Female reproductive	8.25987	8.4913	7.84845	8.22199
GSM1126617	GSE46224	Cardiac	7.82978	5.71083	6.86724	6.57565
GSM1212190	GSE48889	Immune	10.5122	8.81691	10.9562	10.4411
GSM996201	GSE40548	Immune	5.44714	7.84573	6.4895	8.85468
GSM996197	GSE40548	Immune	6.67426	8.87719	6.59749	9.31584
GSM1023084	GSE41716	iPSCs	11.0629	10.6633	11.5709	11.5264
GSM1041196	GSE42509Xx-xXGSE45833	Fibroblasts	11.627	10.8286	11.11	9.71559
GSM1215106	GSE50174	Female reproductive	9.48539	7.96136	8.10181	7.65747
GSM996199	GSE40548	Immune	5.90564	9.64821	6.97123	9.34517
GSM1212196	GSE48889	Immune	8.39803	7.98008	8.70714	9.56531
GSM1233280	GSE50957	Immune	4.53479	7.27408	6.73279	8.17619
GSM1216837	GSE50244Xx-xXGSE50398	Pancreas	8.66386	5.5481	8.015	7.53272
GSM1234159	GSE50893	Immune	11.1001	9.04244	11.2744	11.0029
GSM1217957	GSE50386	Pancreas	8.13679	8.15101	7.13074	8.73277
GSM1155373	GSE47718	Respiratory	9.22712	9.49707	11.5657	10.1771
GSM1087889	GSE44618	Immune	14.8284	3.66387	10.4046	14.9282
GSM1234074	GSE50893	Immune	11.25	9.32198	11.5787	10.8738
GSM1233909	GSE50893	Immune	11.4763	9.418	11.7101	10.8544
GSM1158283	GSE47774Xx-xXGSE47792	Brain	9.29901	7.3235	7.51234	6.66222
GSM1220558	GSE50514	Immune	12.2022	12.9737	11.7591	11.3521
GSM1087859	GSE44618	Immune	12.0667	9.17871	11.6309	11.9551
GSM1216799	GSE50244Xx-xXGSE50398	Pancreas	8.98663	5.98726	7.80868	6.93191
GSM1216784	GSE50244Xx-xXGSE50398	Pancreas	9.57851	6.19861	8.14226	6.71638
GSM1206243	GSE47792Xx-xXGSE49712	Brain	8.94348	7.25202	7.50145	6.78893
GSM1100307	GSE45263	Brain	9.05543	7.84154	7.44709	6.64972
GSM1216771	GSE50244Xx-xXGSE50398	Pancreas	9.00138	6.65984	8.16882	7.04927
GSM1158462	GSE47774Xx-xXGSE47792	Brain	9.00211	7.71281	7.55993	7.05827
GSM1115083	GSE45785Xx-xXGSE45833	Fibroblasts	11.2192	10.7354	11.5298	10.3606
GSM1186811	GSE48918	Immune	11.8078	11.0863	12.148	11.4008
GSM1023071	GSE41716	Fibroblasts	8.23511	6.99489	7.12052	6.89287
GSM1158293	GSE47774Xx-xXGSE47792	Brain	9.185	7.605	7.91741	6.80087
GSM1126623	GSE46224	Cardiac	8.11415	6.33332	5.92616	5.98398
GSM1126634	GSE46224	Cardiac	7.69385	5.22467	6.38039	6.00286
GSM1216781	GSE50244Xx-xXGSE50398	Pancreas	8.51682	5.23916	7.51277	6.64627
GSM1216757	GSE50244Xx-xXGSE50398	Pancreas	8.24171	5.69619	7.73387	7.4097
GSM1158468	GSE47774Xx-xXGSE47792	Brain	9.17417	7.1925	7.2929	6.7373
GSM1233286	GSE50957	Immune	5.3455	6.27652	7.14618	8.33451
GSM1234058	GSE50893	Immune	11.5098	9.73833	11.95	11.1225
GSM1158454	GSE47774Xx-xXGSE47792	Brain	8.87947	7.44024	7.15856	6.47318
GSM1216811	GSE50244Xx-xXGSE50398	Pancreas	8.71333	6.2058	8.26794	7.30621
GSM1132421	GSE46562	Brain	10.0277	10.0319	10.9046	9.81033
GSM830451	GSE33592	Fibroblasts	10.1998	6.73453	9.84222	8.41227
GSM1198483	GSE49379	Brain	8.27447	7.8755	7.33482	6.57335
GSM1198487	GSE49379	Brain	8.79596	8.3845	7.64828	6.98811
GSM1216767	GSE50244Xx-xXGSE50398	Pancreas	8.52409	5.2778	8.90486	7.50488
GSM1198485	GSE49379	Brain	8.99614	7.85579	7.78353	6.57949
GSM1183340	GSE48678	Fibroblasts	6.77848	6.11471	7.56236	8.40574
GSM907018	GSE36952	Immune	8.21972	8.74227	7.25325	9.50708
GSM1216841	GSE50244Xx-xXGSE50398	Pancreas	9.47655	6.09938	7.82926	6.53957
GSM1234075	GSE50893	Immune	10.7538	9.06933	11.4529	10.8489
GSM1234006	GSE50893	Immune	10.9712	9.3091	11.6042	10.6394
GSM1179928	GSE43526Xx-xXGSE43900	Other stem-cells	9.81086	7.75561	8.75164	7.77982
GSM1158460	GSE47774Xx-xXGSE47792	Brain	9.01235	7.48758	7.29126	6.32787
GSM1216822	GSE50244Xx-xXGSE50398	Pancreas	8.83823	6.29933	8.31923	7.4102
GSM1216806	GSE50244Xx-xXGSE50398	Pancreas	9.36711	6.6801	7.95773	7.05212
GSM1158282	GSE47774Xx-xXGSE47792	Brain	9.0171	7.60991	7.54794	6.98696
GSM981257	GSE26284Xx-xXGSE30567	HSCs	9.6439	10.054	8.83609	8.76142
GSM1234158	GSE50893	Immune	11.3399	8.97937	11.3777	11.06
GSM1087865	GSE44618	Immune	11.7269	4.6336	12.6099	12.0713
GSM1220557	GSE50514	Immune	11.0537	11.7674	11.587	11.4878
GSM1057333	GSE43143	iPSCs	10.8043	11.2135	11.7967	11.59
GSM1100295	GSE45263	Brain	9.05201	7.75291	7.34168	6.46331
GSM1234007	GSE50893	Immune	11.2924	9.21888	11.7792	10.8345
GSM1153507	GSE47626	iPSCs	12.1135	10.5374	12.2424	11.7941
GSM1153512	GSE47626	iPSCs	11.546	9.67571	11.8376	11.4221
GSM1126619	GSE46224	Cardiac	7.69165	6.17809	6.78917	6.22232
GSM1229373	GSE39118Xx-xXGSE50792	Immune	9.23321	9.44149	8.74971	9.54037
GSM1228215	GSE50760	Intestines	9.50264	8.72034	9.36003	8.92825
GSM1216777	GSE50244Xx-xXGSE50398	Pancreas	8.46524	5.79592	8.08012	6.9775
GSM1126626	GSE46224	Cardiac	8.00094	5.60946	6.71578	6.17788
GSM1158298	GSE47774Xx-xXGSE47792	Brain	9.10698	7.64493	7.72262	7.12108
GSM1206237	GSE47792Xx-xXGSE49712	Brain	8.99272	7.6289	7.4725	6.69728
GSM1087861	GSE44618	Immune	11.0924	7.41611	11.1088	11.0837
GSM1087886	GSE44618	Immune	14.0142	2.92841	10.4947	14.2005
GSM1198471	GSE49379	Brain	8.61397	7.50735	7.01893	6.47913
GSM1216775	GSE50244Xx-xXGSE50398	Pancreas	8.55244	6.13032	7.95739	7.07921
GSM981249	GSE26284Xx-xXGSE30567Xx-xXGSE49417	Fibroblasts	10.5724	10.8684	10.5606	9.39877
GSM1126618	GSE46224	Cardiac	7.98392	5.73787	7.01857	6.44978
GSM1216797	GSE50244Xx-xXGSE50398	Pancreas	8.53451	5.68485	7.73114	6.94075
GSM1087862	GSE44618	Immune	12.1998	2.92841	12.2349	11.6724
GSM1158458	GSE47774Xx-xXGSE47792	Brain	9.04938	7.67257	7.59619	6.83934
GSM1093236	GSE44875	Pancreas	12.4512	2.92841	4.57036	6.76891
GSM1132424	GSE46562	Brain	10.1731	9.69501	10.7085	9.76054
GSM1216782	GSE50244Xx-xXGSE50398	Pancreas	8.64225	5.7894	8.05182	6.70157
GSM992932	GSE40243	HSCs	12.6403	10.3571	11.6059	11.2963
GSM1233290	GSE50957	Immune	5.38247	6.61868	6.59645	7.9699
GSM1220559	GSE50514	Immune	10.6121	11.4962	10.7722	11.1877
GSM973662	GSE24565	HSCs	5.57081	6.34989	7.04577	9.97178
GSM995550	GSE40524	Retina	8.05044	5.05797	7.80593	7.03356
GSM1228211	GSE50760	Intestines	9.01399	8.32533	8.12912	7.93234
GSM1228202	GSE50760	Intestines	9.29204	8.30398	9.52546	8.69852
GSM1234213	GSE50893	Immune	11.4671	9.02481	11.8528	10.981
GSM1126651	GSE46224	Cardiac	7.83001	4.87006	6.59864	6.41625
GSM1041192	GSE42509Xx-xXGSE45833	Fibroblasts	11.4369	11.023	11.6075	10.1924
GSM1249129	GSE51607	iPSCs	10.6409	10.2315	11.8284	11.269
GSM1132423	GSE46562	Brain	9.50512	8.86223	9.75017	9.02207
GSM1212195	GSE48889	Immune	8.75011	4.93304	6.15139	9.69504
GSM1158306	GSE47774Xx-xXGSE47792	Brain	9.20495	7.50806	7.63703	6.93537
GSM1216776	GSE50244Xx-xXGSE50398	Pancreas	9.21604	6.01184	8.18776	7.18335
GSM1131196	GSE46490Xx-xXGSE46508	Female reproductive	8.78743	8.0265	7.43353	7.09356
GSM1233288	GSE50957	Immune	5.97889	7.00286	7.36964	8.04242
GSM1158305	GSE47774Xx-xXGSE47792	Brain	9.28271	7.44455	7.98839	6.55859
GSM1056527	GSE43093Xx-xXGSE43096	Immune	11.1699	9.21849	11.5679	10.8775
GSM1198460	GSE49379	Muscle	8.32874	4.96024	5.4928	6.49328
GSM1216831	GSE50244Xx-xXGSE50398	Pancreas	8.13247	5.44504	7.91305	7.21965
GSM1186812	GSE48918	Immune	11.9545	11.165	12.4135	11.5547
GSM1234023	GSE50893	Immune	11.2997	9.53346	11.6834	10.903
GSM1020212	GSE41616	Endothelial	9.62267	6.5169	7.93823	7.22942
GSM1233883	GSE50893	Immune	11.2406	9.42646	11.7192	11.002
GSM1158297	GSE47774Xx-xXGSE47792	Brain	9.09176	7.30662	7.73158	6.54064
GSM1216820	GSE50244Xx-xXGSE50398	Pancreas	8.7981	5.83615	7.71285	6.83654
GSM1158308	GSE47774Xx-xXGSE47792	Brain	9.22221	7.67388	7.69402	6.81004
GSM1216761	GSE50244Xx-xXGSE50398	Pancreas	8.95855	5.99775	8.32552	7.28881
GSM1126649	GSE46224	Cardiac	7.18064	5.08174	6.45664	5.54047
GSM1194808	GSE49159	Fibroblasts	10.6071	8.8227	9.96301	9.28155
GSM1233289	GSE50957	Immune	6.03282	8.74102	7.13257	8.32183
GSM869035	GSE35468Xx-xXGSE58161	Skin	8.90379	7.49844	9.7296	7.94585
GSM1132427	GSE46562	Brain	8.5942	9.10607	9.82767	9.03705
GSM1115084	GSE45785Xx-xXGSE45833	Fibroblasts	11.1329	10.6047	11.2939	10.129
GSM1097887	GSE45144	HSCs	9.82033	10.5447	10.8909	10.2407
GSM1023063	GSE41716	Fibroblasts	7.61865	6.0574	7.20875	6.55793
GSM1206239	GSE47792Xx-xXGSE49712	Brain	8.88407	7.44944	7.36811	6.66542
GSM1198480	GSE49379	Brain	8.30525	8.27413	7.60582	6.99081
GSM1023087	GSE41716	iPSCs	12.2604	11.3985	11.5898	11.6287
GSM1216788	GSE50244Xx-xXGSE50398	Pancreas	8.84373	5.83649	8.49879	7.41373
GSM1087863	GSE44618	Immune	13.2999	3.72058	12.3965	12.6106
GSM1249136	GSE51607	iPSCs	9.12654	8.07175	11.2898	10.9472
GSM1216825	GSE50244Xx-xXGSE50398	Pancreas	8.41845	5.64804	8.17592	7.12798
GSM1215103	GSE50174	Female reproductive	10.8199	8.97092	10.5819	9.17222
GSM1194810	GSE49159	Fibroblasts	10.7783	9.4902	10.2064	9.61697
GSM1228209	GSE50760	Intestines	9.055	8.57295	9.01012	8.56733
GSM1249137	GSE51607	iPSCs	9.83417	8.76175	11.4036	11.3453
GSM1216823	GSE50244Xx-xXGSE50398	Pancreas	8.08786	5.78544	8.21398	7.33454
GSM1234117	GSE50893	Immune	11.0192	9.28062	11.4065	10.7927
GSM1087868	GSE44618	Immune	10.0649	8.3389	11.8503	11.725
GSM1216835	GSE50244Xx-xXGSE50398	Pancreas	9.17695	4.88004	7.9167	6.96746
GSM1234194	GSE50893	Immune	10.7445	8.55143	11.2923	10.6827
GSM1216821	GSE50244Xx-xXGSE50398	Pancreas	8.80674	5.56528	7.67565	6.54693
GSM1087873	GSE44618	Immune	10.8074	9.59808	11.694	11.4956
GSM1126620	GSE46224	Cardiac	7.6076	5.62735	6.54538	6.61849
GSM1088317	GSE44646Xx-xXGSE54726	iPSCs	10.6109	10.6185	10.8737	10.3599
GSM1129340	GSE45982	Immune	8.79723	8.89831	8.68126	10.8107
GSM1089284	GSE44718	Respiratory	9.92503	8.5431	10.325	9.01189
GSM1041197	GSE42509Xx-xXGSE45833	Fibroblasts	11.2013	10.4204	11.4043	10.2394
GSM1087860	GSE44618	Immune	11.9984	6.96587	11.5164	11.2271
GSM1023069	GSE41716	iPSCs	12.0422	11.1709	11.7396	11.885
GSM1087877	GSE44618	Immune	10.1135	3.63889	10.4137	10.0197
GSM1158285	GSE47774Xx-xXGSE47792	Brain	9.09673	7.70591	8.02635	6.67275
GSM1057332	GSE43143	Brain	8.76429	9.06022	9.22618	8.58303
GSM1115085	GSE45785Xx-xXGSE45833	Fibroblasts	10.3826	10.0035	11.0871	9.84726
GSM1216763	GSE50244Xx-xXGSE50398	Pancreas	8.67797	5.6361	6.9527	6.54368
GSM1194809	GSE49159	Fibroblasts	10.0847	8.95316	9.51182	8.85271
GSM1132426	GSE46562	Brain	9.49972	9.39501	10.2697	9.38036
GSM1234177	GSE50893	Immune	10.7995	8.52693	11.073	10.6508
GSM1216816	GSE50244Xx-xXGSE50398	Pancreas	8.95533	6.28337	8.29652	7.24846
GSM1212192	GSE48889	Immune	10.1454	8.87302	11.5082	10.9315
GSM1216827	GSE50244Xx-xXGSE50398	Pancreas	8.83815	6.43165	8.53226	7.32408
GSM1216814	GSE50244Xx-xXGSE50398	Pancreas	8.59609	5.58464	8.17284	6.67623
GSM1194807	GSE49159	Fibroblasts	9.36337	7.71618	9.18655	8.56869
GSM1087869	GSE44618	Immune	11.3179	2.92841	12.3446	11.7979
GSM869034	GSE35468Xx-xXGSE58161	Skin	10.565	9.148	11.2702	9.87636
GSM1089286	GSE44718	Respiratory	9.8974	8.03556	9.62147	8.4255
GSM907013	GSE36952	Immune	7.55073	9.52919	7.59301	8.92755
GSM1216779	GSE50244Xx-xXGSE50398	Pancreas	8.99438	5.79449	7.24127	6.5304
GSM1087866	GSE44618	Immune	5.05191	2.92841	6.20005	12.7874
GSM808734	GSE32625	Other stem-cells	10.1219	7.5701	10.7833	10.6334
GSM1212191	GSE48889	Immune	9.99094	8.70464	11.1823	10.6991
GSM1216809	GSE50244Xx-xXGSE50398	Pancreas	9.06836	6.31305	8.38203	7.22631
GSM1054023	GSE42960	Immune	8.29917	7.89857	8.45987	9.7727
GSM1216756	GSE50244Xx-xXGSE50398	Pancreas	8.71765	6.71017	8.46689	7.695
GSM1217956	GSE50386	Pancreas	8.96653	7.10523	7.68398	8.25195
GSM1087895	GSE44618	Immune	5.58832	5.36438	11.019	13.3681
GSM1254465	GSE51878	Muscle	8.63619	7.53475	8.83073	7.34668
GSM1207205	GSE43143	Brain	9.10088	9.14854	9.70229	9.28103
GSM1216832	GSE50244Xx-xXGSE50398	Pancreas	7.80808	5.62734	8.28351	7.40874
GSM1087896	GSE44618	Immune	10.6007	6.41259	11.4069	13.6921
GSM1249135	GSE51607	iPSCs	10.1687	9.83525	11.0499	11.1101
GSM1234236	GSE50893	Immune	11.5287	9.80757	11.8501	11.2382
GSM1041194	GSE42509Xx-xXGSE45833	Fibroblasts	10.5089	9.5384	10.1536	8.59541
GSM1129343	GSE45982	Immune	9.41016	9.97061	9.81162	10.8207
GSM1006727	GSE41009	hESCs	12.1639	10.7629	11.8087	11.589
GSM1194814	GSE49159	Fibroblasts	10.988	9.71438	10.1557	9.47485
GSM1234176	GSE50893	Immune	10.9484	8.55343	11.2491	10.7897
GSM1250475	GSE51684Xx-xXGSE51741	Fibroblasts	10.637	8.41588	11.2167	9.33546
GSM1006724	GSE41009	hESCs	12.1044	10.9168	11.3462	11.3041
GSM1216817	GSE50244Xx-xXGSE50398	Pancreas	8.95058	6.0354	7.82253	7.09292
GSM1100300	GSE45263	Brain	9.08061	8.27338	7.5498	6.56831
GSM1041193	GSE42509Xx-xXGSE45833	Fibroblasts	10.7692	10.2311	10.9787	9.42359
GSM1100301	GSE45263	Brain	9.09904	7.78649	7.42284	6.40442
GSM1228216	GSE50760	Intestines	9.81849	8.8791	9.77412	9.02762
GSM1216829	GSE50244Xx-xXGSE50398	Pancreas	8.97977	6.36062	7.8711	6.74608
GSM1228217	GSE50760	Intestines	9.68259	8.81238	9.84503	9.25232
GSM996202	GSE40548	Immune	5.34391	8.79489	6.93089	8.9082
GSM1126630	GSE46224	Cardiac	7.97196	4.99319	6.2702	5.77459
GSM1020215	GSE41616	Endothelial	9.1081	8.64536	9.49881	8.35547
GSM1023062	GSE41716	iPSCs	11.3608	9.74118	10.7878	10.9615
GSM1087881	GSE44618	Immune	11.5211	3.90592	11.8567	11.2991
GSM1087878	GSE44618	Immune	7.91659	10.0005	9.64051	12.2721
GSM1216796	GSE50244Xx-xXGSE50398	Pancreas	8.82904	7.24889	8.40268	7.64302
GSM1233287	GSE50957	Immune	6.37198	8.41363	7.13241	8.46896
GSM1085630	GSE44450	hESCs	10.4507	10.4253	12.0555	11.732
GSM1234118	GSE50893	Immune	11.8122	9.55128	12.0024	11.4056
GSM1812002	GSE70620Xx-xXGSE70709	Immune	11.7976	10.7154	12.6949	12.0097
GSM2093108	GSE79362	Immune	8.74042	8.92188	8.61947	9.5227
GSM1674775	GSE68538	Brain	11.572	9.36445	11.9539	10.2415
GSM1293750	GSE53450Xx-xXGSE53452	Prostate	7.7846	6.28458	8.39641	7.99599
GSM2310429	GSE86931	Muscle	8.90389	4.34909	6.19153	5.68436
GSM2041717	GSE76970	hESCs	9.46398	10.5659	10.5744	10.2323
GSM1293747	GSE53450Xx-xXGSE53452	Prostate	7.90326	5.36036	7.92834	7.71425
GSM2093102	GSE79362	Immune	8.13106	8.81382	8.2352	9.63265
GSM2267417	GSE85465Xx-xXGSE85467	Stomach	11.6164	10.7195	11.3953	10.862
GSM2326892	GSE87290	Immune	8.30117	9.27619	6.87502	8.19017
GSM1930755	GSE74716	Mammary	11.2806	11.0385	11.9708	10.6223
GSM1395234	GSE57862	Immune	11.3327	10.8055	12.0868	11.4724
GSM1598708	GSE57945	Intestines	10.1162	9.50938	10.0423	9.11178
GSM1539046	GSE63055Xx-xXGSE63058	MSCs	9.91971	8.42334	9.32134	8.99889
GSM1642318	GSE67196	Brain	9.5881	6.89123	6.74205	6.09551
GSM2054989	GSE77598	Immune	7.45396	8.21193	7.51524	7.95175
GSM1276886	GSE52834	Immune	11.3921	8.81787	11.3634	10.4606
GSM1383741	GSE57494	Immune	8.82254	7.26008	7.26008	8.69358
GSM1482939	GSE60590Xx-xXGSE60591	Muscle	8.34006	5.30409	5.72115	6.37843
GSM1914486	GSE74201	iPSCs	11.4375	9.99626	11.9162	11.5004
GSM1323662	GSE54460	Prostate	5.60562	6.22193	7.04919	7.30421
GSM1376161	GSE57148	Respiratory	7.6229	7.5144	8.00779	7.75591
GSM1833903	GSE71289	Brain	7.84948	7.07261	9.05374	8.81671
GSM1506116	GSE61491Xx-xXGSE61492	Neural progenitor/stem cells	12.4415	10.8162	12.588	11.737
GSM1601805	GSE65621	Immune	12.1689	11.2047	12.452	11.6253
GSM1299379	GSE44618	Immune	4.60316	2.92841	12.9214	10.8203
GSM2141240	GSE81046	Immune	9.41388	8.09483	8.98821	7.86292
GSM2309584	GSE86356	Muscle	6.03972	5.07743	6.80065	7.26739
GSM2141282	GSE81046	Immune	9.63809	7.29119	8.58087	7.32614
GSM1888646	GSE73211	Fibroblasts	7.9385	5.10117	6.97943	5.98572
GSM1876267	GSE72986	Male reproductive	10.1682	9.60213	11.0446	9.70806
GSM1553097	GSE63577	Fibroblasts	8.15626	6.54875	8.67685	6.93662
GSM1379025	GSE57299	HSCs	9.7474	9.20286	9.56162	8.34237
GSM1298126	GSE53655	Immune	6.47304	9.29085	7.58502	8.99218
GSM1276864	GSE52834	Immune	11.5319	8.58872	11.3657	10.4776
GSM2093249	GSE79362	Immune	9.34119	9.07052	9.20379	9.92745
GSM2306843	GSE86611	Pancreas	9.08926	6.28432	7.86915	7.37387
GSM2028117	GSE76572	Fibroblasts	8.36999	7.04682	8.67189	7.27597
GSM1896130	GSE73502Xx-xXGSE73765	Immune	9.2731	7.36295	7.67133	7.0724
GSM1335693	GSE52166	Immune	6.18668	7.2654	7.64227	8.6153
GSM1861914	GSE72404Xx-xXGSE72409	Fibroblasts	8.66251	6.89855	7.93213	5.96721
GSM1574111	GSE64553	Fibroblasts	8.55621	7.56763	8.67696	7.09046
GSM1335727	GSE52166	Immune	6.07377	7.28695	7.60668	8.12672
GSM1467798	GSE60216	Immune	6.96191	8.11895	7.68168	8.49377
GSM1379028	GSE57299	HSCs	9.57497	9.07182	9.61322	8.29244
GSM1414938	GSE58604	Brain	9.0127	6.93726	7.3242	6.48794
GSM1726439	GSE70390	Immune	4.86933	7.05733	6.86594	8.83517
GSM1679720	GSE68719	Brain	8.36592	7.0565	7.71066	6.95485
GSM1261651	GSE51310Xx-xXGSE51312	Pancreas	9.27891	5.58354	6.9114	6.30851
GSM1679683	GSE68719	Brain	8.29846	6.6536	7.02242	7.27222
GSM1888659	GSE73211	iPSCs	11.356	10.8144	11.5522	11.3634
GSM1944034	GSE75147	Other stem-cells	9.67486	8.79422	10.6286	9.33351
GSM2112327	GSE80072	Fibroblasts	7.96674	6.36564	8.30849	7.34931
GSM1581107	GSE64813Xx-xXGSE64814	Immune	8.02621	8.66415	8.71696	9.182
GSM1298140	GSE53655	Immune	6.74311	9.5329	7.80058	9.01931
GSM1505605	GSE61474	Female reproductive	6.91845	5.18564	6.67113	6.49914
GSM2141339	GSE81046	Immune	9.31184	8.20071	7.59158	7.32345
GSM1808015	GSE70503	Kidney	7.11015	6.15416	6.92919	5.81753
GSM1598288	GSE65481	Other prenatal tissues	8.49056	5.50612	11.714	10.4769
GSM2093187	GSE79362	Immune	8.23662	8.4395	8.40761	9.55594
GSM1522215	GSE62207	Intestines	9.30817	9.61967	9.69371	9.10607
GSM1872071	GSE72790	Bone	8.18511	11.0449	11.905	11.4628
GSM1679687	GSE68719	Brain	9.17999	7.57342	7.73985	6.60217
GSM1703704	GSE69549	Immune	8.91915	7.67351	8.58163	7.68165
GSM1577763	GSE64713	Immune	11.816	10.6412	11.4103	10.2443
GSM1931508	GSE74737	Immune	6.67957	7.34605	7.35858	8.12672
GSM1695855	GSE69239	HSCs	5.79216	7.4557	9.81519	8.80319
GSM2108600	GSE79923	Intestines	9.74906	9.29745	8.99835	8.53886
GSM1580998	GSE64813Xx-xXGSE64814	Immune	8.17294	8.77639	8.75043	9.44124
GSM1335726	GSE52166	Immune	5.95755	6.99639	7.42529	8.51844
GSM1599907	GSE65540	Adipose	8.99785	7.66677	8.52921	8.03929
GSM1327874	GSE55008	Adipose	7.44212	6.55633	7.62171	7.38897
GSM1580919	GSE64810	Brain	8.63688	6.92705	8.19755	7.87698
GSM2309887	GSE86884	Immune	5.22943	8.07853	6.93627	8.01087
GSM2324221	GSE87186	Immune	7.26012	8.62447	8.50558	9.62089
GSM1598525	GSE57945	Intestines	8.88671	8.84142	9.08107	8.61792
GSM1506124	GSE61491Xx-xXGSE61492	Neural progenitor/stem cells	11.0555	10.5256	12.0685	11.1917
GSM1861912	GSE72404Xx-xXGSE72409	Fibroblasts	10.5589	9.25944	10.4942	8.67264
GSM1540466	GSE63079Xx-xXGSE63081	Skin	8.82762	8.69905	11.4875	9.59622
GSM1372335	GSE56961	Immune	11.4642	11.1972	12.1491	11.4832
GSM1614074	GSE66086	hESCs	10.2584	10.6012	12.7223	12.5165
GSM1695908	GSE69241	Cardiac	6.82762	6.68082	7.00764	6.07071
GSM1522415	GSE62207	Intestines	9.36439	9.70312	9.70312	9.17085
GSM1335692	GSE52166	Immune	6.87321	7.56975	7.52063	8.58933
GSM1522407	GSE62207	Intestines	10.0968	9.50138	10.0263	9.03722
GSM2142426	GSE81087	Fibroblasts	8.96597	8.52233	9.85778	8.10102
GSM1581001	GSE64813Xx-xXGSE64814	Immune	8.04312	8.78097	8.64073	9.19683
GSM2225783	GSE84023	Pancreas	12.3801	11.099	11.8109	11.4607
GSM2141364	GSE81046	Immune	9.15594	8.54648	7.50385	6.33483
GSM1896251	GSE73502Xx-xXGSE73765	Immune	8.29992	6.76498	6.87968	6.60731
GSM1580973	GSE64813Xx-xXGSE64814	Immune	8.03127	8.62416	8.59888	9.10179
GSM1896157	GSE73502Xx-xXGSE73765	Immune	9.18534	7.36071	7.70674	6.85837
GSM2225815	GSE84023	Pancreas	11.507	10.9431	12.123	10.771
GSM2324194	GSE87186	Immune	6.90119	8.07174	8.15953	9.28165
GSM1379020	GSE57299	HSCs	12.2702	10.8	12.658	11.3996
GSM1896141	GSE73502Xx-xXGSE73765	Immune	9.00688	6.4916	7.44357	6.4916
GSM2309620	GSE86356	Muscle	6.59694	5.00344	6.39927	7.52684
GSM1647936	GSE67488Xx-xXGSE67491	Immune	8.1586	8.65003	8.49638	8.85228
GSM1376083	GSE57148	Respiratory	7.24368	6.93369	7.4413	7.85262
GSM1354463	GSE56055	Immune	8.14357	8.2199	8.61756	9.41902
GSM1896252	GSE73502Xx-xXGSE73765	Immune	10.3229	8.75093	8.76466	7.78639
GSM2310424	GSE86931	Muscle	9.03917	4.66717	6.00391	5.68617
GSM2225747	GSE84023	Pancreas	12.8585	11.3266	12.9885	11.2273
GSM2306847	GSE86611	Pancreas	9.06415	5.39241	7.37534	6.83298
GSM2267422	GSE85465Xx-xXGSE85467	Stomach	9.23289	8.3851	8.85765	8.88309
GSM1378022	GSE53094Xx-xXGSE53096	iPSCs	11.3121	9.74265	12.0923	11.8384
GSM1599906	GSE65540	Adipose	8.57578	6.81302	8.02578	7.16404
GSM1581019	GSE64813Xx-xXGSE64814	Immune	7.76184	7.95017	8.55565	9.23049
GSM1534558	GSE62854	Other prenatal tissues	9.61029	7.8968	8.88873	6.93253
GSM1599884	GSE65540	Adipose	8.52651	7.32194	8.12892	7.14604
GSM1298136	GSE53655	Immune	6.73657	9.06445	7.78563	8.74446
GSM1540511	GSE63085	Immune	5.75121	6.51364	7.671	9.11461
GSM1489580	GSE60833	Muscle	8.27224	5.29046	4.68164	7.49148
GSM1539049	GSE63055Xx-xXGSE63058	MSCs	10.0687	8.80979	9.71412	9.26418
GSM2282084	GSE85712	Bone	10.2948	9.37941	10.6468	10.1576
GSM1409702	GSE58387	Muscle	8.91156	5.79262	5.02148	6.09425
GSM1712268	GSE69905	Immune	8.16408	8.94885	9.14242	10.212
GSM1524874	GSE62288	Cardiac	8.33873	7.43924	8.67345	7.04504
GSM2109286	GSE79968	Fibroblasts	10.8574	9.99398	10.6802	9.82801
GSM1599899	GSE65540	Adipose	8.92401	7.13689	8.14405	7.18012
GSM2359147	GSE89122	Kidney	7.64065	7.85411	9.15587	8.97723
GSM1896115	GSE73502Xx-xXGSE73765	Immune	9.84778	7.52263	8.56946	6.77376
GSM1376172	GSE57148	Respiratory	7.60721	7.57874	7.88026	7.99954
GSM1540462	GSE63079Xx-xXGSE63081	Skin	7.82603	8.14039	10.7277	8.53486
GSM1726472	GSE70390	Immune	5.54381	8.14409	6.88217	9.38614
GSM1540515	GSE63085	Immune	6.17373	7.65997	8.29235	8.92481
GSM1648837	GSE67528	Other stem-cells	11.3721	11.0132	12.1162	11.1211
GSM1522367	GSE62207	Intestines	9.47292	9.23419	9.44871	9.43235
GSM1599883	GSE65540	Adipose	8.90055	7.09931	8.12841	7.3322
GSM2127248	GSE80434	Neural progenitor/stem cells	9.06531	8.93919	10.048	9.07981
GSM1492945	GSE60890Xx-xXGSE60891	Ewing sarcoma	9.94401	9.44282	11.0102	10.3129
GSM1259115	GSE52082Xx-xXGSE52084	Brain	6.09986	5.70201	7.26659	5.93683
GSM1581011	GSE64813Xx-xXGSE64814	Immune	7.78261	8.63659	8.80604	9.48427
GSM1260566	GSE52166	Immune	5.83914	7.72154	7.25319	8.53298
GSM1518067	GSE62000Xx-xXGSE62006	HSCs	12.8535	11.7287	13.1441	11.9512
GSM1872925	GSE72819	Intestines	10.4545	9.7462	10.0163	8.88779
GSM1276857	GSE52834	Immune	11.6081	9.23322	10.4406	10.2848
GSM2055780	GSE77661	Intestines	8.75712	8.11606	9.08992	8.67208
GSM1260555	GSE52166	Immune	5.61039	6.48099	7.90533	8.46964
GSM1866104	GSE72468	Brain	8.74767	9.2862	10.0948	9.17179
GSM2028123	GSE76572	Fibroblasts	9.83033	8.8815	10.3978	8.92587
GSM1298248	GSE53665	HSCs	11.98	11.4169	12.11	11.2088
GSM1379022	GSE57299	HSCs	12.7328	11.2013	13.1605	12.1214
GSM2093073	GSE79362	Immune	7.83565	8.50055	8.0978	9.10252
GSM1703744	GSE69549	Immune	9.662	6.8117	7.68335	9.6682
GSM1695853	GSE69239	HSCs	7.52766	9.61944	11.0018	10.3922
GSM2072628	GSE78688	Brain	7.81558	7.03756	8.80553	8.0403
GSM1335704	GSE52166	Immune	5.86417	6.84972	7.68434	8.10844
GSM1703711	GSE69549	Immune	9.45931	8.43895	9.18447	9.11425
GSM1533857	GSE62820	Mammary	8.97027	7.38929	8.88694	7.87085
GSM1369204	GSE56796	hESCs	9.25374	7.38222	9.1866	7.83756
GSM1314713	GSE54416	Immune	9.54967	8.73663	9.57999	8.86882
GSM1369013	GSE56785	Other stem-cells	10.5436	10.6958	11.4926	10.4958
GSM1930757	GSE74716	Mammary	11.7468	11.637	12.1885	10.9009
GSM1489572	GSE60833	Muscle	8.87938	5.54569	6.23329	6.03939
GSM2309533	GSE86356	Muscle	6.328	5.92384	6.71928	7.63301
GSM1522261	GSE62207	Intestines	9.57711	9.32937	9.73304	9.01941
GSM1642299	GSE67196	Brain	9.14662	6.68779	7.06026	6.31394
GSM1506119	GSE61491Xx-xXGSE61492	Neural progenitor/stem cells	10.2548	10.1009	11.2228	10.7747
GSM1376174	GSE57148	Respiratory	7.78618	7.59741	7.72597	7.74632
GSM2309911	GSE86884	Immune	6.73697	8.60914	7.90898	8.48031
GSM1580959	GSE64813Xx-xXGSE64814	Immune	7.6097	8.64909	8.54911	9.17505
GSM1446886	GSE59822Xx-xXGSE59827	Skin	9.05844	6.37414	9.01002	8.14385
GSM1559442	GSE63887	Muscle	9.28335	7.91675	9.08685	7.98293
GSM1896231	GSE73502Xx-xXGSE73765	Immune	8.84181	6.37391	7.20899	5.96271
GSM1679678	GSE68719	Brain	8.90729	7.22794	7.49864	6.40342
GSM1522336	GSE62207	Intestines	9.13204	9.6194	9.43359	9.36753
GSM1599895	GSE65540	Adipose	8.66191	7.4636	8.36603	7.80412
GSM1642329	GSE67196	Brain	9.29726	6.64279	6.80293	5.53264
GSM1522511	GSE62207	Intestines	9.09288	9.39573	9.26755	8.89409
GSM1337337	GSE55458Xx-xXGSE55460	Respiratory	9.69726	8.76489	10.3385	8.89397
GSM1384776	GSE57561	HSCs	12.2719	11.289	12.0369	10.9211
GSM1369189	GSE56796	hESCs	10.5052	8.6734	11.3779	10.7466
GSM1552790	GSE63569	HSCs	11.3727	10.9717	10.5457	10.4172
GSM1896101	GSE73502Xx-xXGSE73765	Immune	7.97304	6.18483	6.2145	6.2145
GSM2042136	GSE76987	Intestines	9.2728	8.59966	9.59914	8.83491
GSM1872937	GSE72819	Intestines	9.24001	7.90767	8.44386	7.85181
GSM1574110	GSE64553	Fibroblasts	8.52276	7.60718	8.75193	7.06617
GSM1872064	GSE72790	Bone	10.5106	13.0196	13.6251	13.5344
GSM2141291	GSE81046	Immune	9.49647	6.45204	8.18365	6.94749
GSM1406324	GSE58310	Immune	7.67365	6.7629	7.76089	8.34439
GSM1372344	GSE56961	Immune	11.1804	10.6727	12.0201	11.3384
GSM1506117	GSE61491Xx-xXGSE61492	Neural progenitor/stem cells	12.4619	10.9128	12.7004	11.7146
GSM1414944	GSE58604	Brain	8.87011	6.40685	6.87877	6.76069
GSM1833882	GSE71289	Other stem-cells	9.60422	8.67954	10.5612	10.612
GSM1261654	GSE51310Xx-xXGSE51312	Pancreas	8.1413	5.55406	7.48289	6.97575
GSM1505834	GSE61476	Other stem-cells	8.71595	8.02581	8.07147	7.63262
GSM2219007	GSE83808	Immune	7.38615	6.31167	8.32723	8.89971
GSM1599924	GSE65540	Adipose	8.76794	8.12579	8.54317	7.95712
GSM1598531	GSE57945	Intestines	9.39031	9.00117	9.31462	8.55147
GSM1695877	GSE69240Xx-xXGSE69994	Mammary	7.34421	5.57391	7.06296	6.71268
GSM1581022	GSE64813Xx-xXGSE64814	Immune	7.89291	8.54381	8.612	9.63956
GSM1841270	GSE71613	Cardiac	8.64159	6.73514	7.4279	6.4844
GSM1519571	GSE62093	Female reproductive	8.55253	8.71466	9.08241	8.18776
GSM2324258	GSE87186	Immune	6.73665	8.30126	8.3256	9.58871
GSM1379017	GSE57299	HSCs	12.1539	10.7909	12.5423	11.2723
GSM2093138	GSE79362	Immune	8.52784	9.01646	8.20303	10.2877
GSM1648812	GSE67528	Other stem-cells	8.43633	7.49649	8.94251	7.94064
GSM1978256	GSE76268	Pancreas	8.24155	5.89817	7.40251	7.23836
GSM1978257	GSE76268	Pancreas	8.43054	6.35282	6.88334	7.05043
GSM1379029	GSE57299	HSCs	10.1478	9.25432	10.1532	8.62969
GSM1808047	GSE70503	Adipose	7.79538	6.63287	7.87189	7.04648
GSM1522436	GSE62207	Intestines	9.25598	9.34216	9.04289	8.3938
GSM1379040	GSE57299	HSCs	12.3262	10.88	12.5046	11.6243
GSM1576418	GSE64655	Immune	7.41473	7.80447	8.85155	9.76777
GSM1406329	GSE58310	Immune	8.69004	7.95782	7.06468	8.83997
GSM1276892	GSE52834	Immune	11.4619	9.05834	11.3643	10.8001
GSM1295108	GSE53510	Endothelial	9.62324	8.52915	9.71735	8.90416
GSM1536248	GSE62920Xx-xXGSE62923	Immune	11.0075	10.8127	13.0498	11.7678
GSM1389730	GSE57803	Adipose	8.22529	6.43656	7.41799	7.54734
GSM1489571	GSE60833	Muscle	8.35451	6.06433	6.47205	6.31146
GSM2141365	GSE81046	Immune	9.27121	7.92971	7.85704	6.98806
GSM1703698	GSE69549	Immune	8.68088	7.32686	8.2255	9.58492
GSM1598654	GSE57945	Intestines	9.4407	9.85192	9.74341	9.14505
GSM1888652	GSE73211	hESCs	11.5735	10.8498	11.8774	11.7
GSM1609443	GSE65912	Immune	11.5468	9.8121	11.9248	10.8296
GSM1338804	GSE55536	Immune	11.0011	10.0316	10.7089	9.99075
GSM2141269	GSE81046	Immune	9.25028	7.03313	7.89287	6.9219
GSM2324232	GSE87186	Immune	7.25532	8.47643	8.77857	9.4126
GSM1522389	GSE62207	Intestines	9.80649	9.85329	9.40231	9.43163
GSM1580785	GSE64801	Intestines	8.0879	8.31493	8.89233	8.54977
GSM1833884	GSE71289	Other stem-cells	9.74665	8.41665	10.7211	10.6667
GSM2326089	GSE87240Xx-xXGSE87242	Liver	10.4881	9.64168	11.3937	10.2644
GSM1522362	GSE62207	Intestines	9.7864	9.53995	9.70884	9.50977
GSM1466240	GSE60138	Other stem-cells	9.8503	9.58512	10.5639	10.3309
GSM1357997	GSE56267	Brain	7.91562	6.91841	7.09686	7.42433
GSM1384788	GSE57561	Immune	11.231	10.6984	11.0081	10.1402
GSM1679675	GSE68719	Brain	9.19876	7.95709	7.6766	6.82137
GSM1808033	GSE70503	Cardiac	7.81293	6.63148	7.25273	6.78278
GSM1489624	GSE60833	Muscle	8.43148	4.36173	6.07378	6.8659
GSM1522388	GSE62207	Intestines	10.2962	9.82097	10.1412	9.45425
GSM2359154	GSE89122	Kidney	6.91002	5.68527	6.51728	7.16596
GSM1540499	GSE63085	Immune	5.74561	6.75548	7.86364	8.86007
GSM1872913	GSE72819	Intestines	10.3237	9.18158	9.85051	9.02697
GSM1482949	GSE60590Xx-xXGSE60591	Muscle	8.15733	4.47798	6.17759	6.8599
GSM1914471	GSE74201	iPSCs	11.2467	10.6031	11.7499	11.4179
GSM2093171	GSE79362	Immune	8.21509	9.56721	8.40317	9.28212
GSM1522306	GSE62207	Intestines	9.96113	9.74107	9.6756	9.38509
GSM1823342	GSE70935	iPSCs	9.60263	9.70222	9.85899	8.78195
GSM2109314	GSE79968	Fibroblasts	11.3236	10.2333	10.8644	9.59987
GSM1376027	GSE57148	Respiratory	7.69804	8.14216	7.2151	7.49416
GSM1861906	GSE72404Xx-xXGSE72409	Fibroblasts	9.5958	7.28432	7.79211	5.6597
GSM2109289	GSE79968	Fibroblasts	10.934	10.1689	10.4771	9.63345
GSM1493340	GSE60902	iPSCs	10.7324	9.66609	11.2292	10.2609
GSM1509262	GSE61600	Fibroblasts	8.9094	8.28493	9.34503	8.29313
GSM1298131	GSE53655	Immune	6.76751	9.28579	7.38489	8.9473
GSM1872067	GSE72790	Bone	8.99831	11.4673	12.4918	12.1082
GSM1414937	GSE58604	Brain	9.01092	6.95702	7.30997	6.44489
GSM1273673	GSE52657Xx-xXGSE52658	Other prenatal tissues	12.4283	11.0999	12.0306	11.8816
GSM1616457	GSE66182	Mammary	10.4317	8.52651	11.0007	9.79619
GSM1337344	GSE55458Xx-xXGSE55460	Respiratory	8.56989	7.69463	9.60962	7.84221
GSM1395306	GSE57866	HSCs	11.9626	10.7044	12.3464	11.9506
GSM1808009	GSE70503	Kidney	7.98358	6.16356	6.96315	7.5563
GSM2055789	GSE77661	Respiratory	6.76615	6.97461	7.21561	7.63863
GSM2326900	GSE87290	Immune	8.72338	10.391	7.57662	8.67395
GSM1598293	GSE65481	Other prenatal tissues	9.75502	6.98203	11.7578	10.7991
GSM1896170	GSE73502Xx-xXGSE73765	Immune	7.68326	7.47064	7.44495	6.84177
GSM2309852	GSE86884	Immune	6.90064	9.25556	8.32204	8.59353
GSM1376100	GSE57148	Respiratory	6.9266	7.18472	8.11542	7.99733
GSM2092955	GSE79362	Immune	7.90927	9.06831	8.11524	9.48563
GSM1505852	GSE61476	Other stem-cells	10.0949	9.58635	10.373	9.87585
GSM1522480	GSE62207	Intestines	9.3415	9.47193	9.37719	9.34951
GSM1679672	GSE68719	Brain	8.96732	7.04262	7.80252	7.15176
GSM1384775	GSE57561	HSCs	12.0266	11.1386	12.0524	10.8508
GSM1522443	GSE62207	Intestines	10.4115	9.1762	9.46388	8.41263
GSM1335732	GSE52166	Immune	5.73569	7.41639	7.41363	8.38559
GSM1808060	GSE70503	Adipose	8.09815	6.7166	8.00183	7.13625
GSM1631881	GSE66777Xx-xXGSE66779	hESCs	10.35	10.6142	11.6207	11.7223
GSM1599922	GSE65540	Adipose	8.74904	6.50944	8.01522	7.49734
GSM1406323	GSE58310	Immune	7.80568	7.54171	7.48965	8.10364
GSM2054993	GSE77598	Immune	7.54246	9.00184	7.64568	8.30915
GSM1888838	GSE73213Xx-xXGSE73214	Immune	9.75247	8.91314	9.35085	9.44817
GSM2324171	GSE87186	Immune	6.7111	8.37838	8.22953	9.58598
GSM1896222	GSE73502Xx-xXGSE73765	Immune	9.19975	7.56439	7.64152	6.86343
GSM1519974	GSE62118	Respiratory	10.1351	8.63021	9.24567	8.39751
GSM1494408	GSE60949	Ewing sarcoma	11.0039	10.598	10.3153	10.3505
GSM2109331	GSE79968	Fibroblasts	11.042	9.81481	10.7189	9.56192
GSM1260502	GSE52166	Immune	5.9264	7.17068	7.7154	8.2044
GSM1580922	GSE64810	Brain	9.57769	8.04148	8.12456	7.12559
GSM1888666	GSE73211	hESCs	11.8681	10.8339	12.1759	11.6672
GSM1888681	GSE73211	hESCs	11.4384	10.2696	11.8257	11.6158
GSM1914465	GSE74201	iPSCs	11.0719	10.3378	11.7935	11.4837
GSM1401375	GSE58123	MSCs	8.48412	7.03952	7.93593	7.39353
GSM1896193	GSE73502Xx-xXGSE73765	Immune	10.3823	9.16928	8.28233	7.58382
GSM1941671	GSE75061	Kidney	7.11437	6.6551	7.24285	7.60081
GSM1261108	GSE52202	Other stem-cells	9.61032	8.82967	9.80832	8.56343
GSM1694954	GSE62772Xx-xXGSE62777	hESCs	11.1293	10.7907	11.3736	11.5382
GSM1694958	GSE62772Xx-xXGSE62777	hESCs	11.7563	10.884	11.8889	11.7201
GSM1888640	GSE73211	hESCs	10.6635	10.921	11.9339	11.4262
GSM1304784	GSE53983	Other stem-cells	12.6015	11.3143	13.239	12.4811
GSM2267423	GSE85465Xx-xXGSE85467	Stomach	11.6675	10.3003	11.1619	9.95846
GSM1888658	GSE73211	iPSCs	11.5282	10.8757	11.8126	11.6644
GSM1277969	GSE52912	Other prenatal tissues	10.4744	10.065	11.4796	11.0493
GSM1826294	GSE71058	Brain	8.67389	4.9675	6.31347	6.70376
GSM2112330	GSE80072	Fibroblasts	8.97309	7.24189	9.31331	8.22547
GSM2309864	GSE86884	Immune	6.27006	7.52284	7.50736	9.17605
GSM1267270	GSE52463	Respiratory	7.2539	7.40531	7.26326	7.69522
GSM1398977	GSE57973Xx-xXGSE79469	Pancreas	7.33392	4.80764	6.77071	6.49473
GSM1376043	GSE57148	Respiratory	7.80773	7.73609	8.24372	7.76723
GSM1335675	GSE52166	Immune	6.04764	7.26184	7.97892	8.25786
GSM1260538	GSE52166	Immune	5.97582	6.87956	7.30505	8.21376
GSM1665183	GSE68180	Female reproductive	7.91794	7.07903	8.77856	8.14854
GSM1293744	GSE53450Xx-xXGSE53452	Prostate	8.29524	6.71437	8.3263	7.83469
GSM1335709	GSE52166	Immune	5.41067	7.4359	7.6173	8.2241
GSM1505568	GSE61474	Cardiac	6.71567	5.58278	5.17925	6.36359
GSM1369188	GSE56796	hESCs	10.576	8.69394	11.3683	10.8329
GSM1807974	GSE70503	Liver	8.14437	7.37228	7.38621	5.92595
GSM1338764	GSE55534	Fibroblasts	7.03786	6.02803	7.5048	7.95075
GSM2309924	GSE86884	Immune	6.15448	7.9913	7.03189	8.2879
GSM2225800	GSE84023	Pancreas	11.3651	10.9862	11.4465	11.3294
GSM2309855	GSE86884	Immune	6.86238	9.91477	7.66133	8.34276
GSM1539050	GSE63055Xx-xXGSE63058	MSCs	10.0266	8.83222	9.79287	9.7793
GSM1598442	GSE57945	Intestines	9.84417	9.52707	9.82244	9.46672
GSM2309843	GSE86884	Immune	7.22996	9.30801	8.49053	8.51602
GSM1335722	GSE52166	Immune	6.65949	7.68155	7.81782	8.89083
GSM1872905	GSE72819	Intestines	9.47851	8.37603	9.29338	8.66941
GSM1931513	GSE74737	Immune	6.47663	6.7679	7.274	8.1827
GSM1384787	GSE57561	Immune	11.235	10.7012	11.0137	10.1201
GSM2141254	GSE81046	Immune	8.38566	6.34891	6.34891	6.10677
GSM2326901	GSE87290	Immune	7.9427	8.96604	7.36403	8.28377
GSM1646733	GSE65485	Liver	11.2743	9.34423	7.93273	8.91215
GSM1369006	GSE56785	Other stem-cells	8.58811	8.00266	8.7574	7.89263
GSM1298144	GSE53655	Immune	7.53407	9.44475	7.79732	8.79727
GSM1872940	GSE72819	Intestines	9.79756	8.669	9.30026	8.34183
GSM1260504	GSE52166	Immune	6.34695	8.04856	7.66722	8.68946
GSM2225763	GSE84023	Pancreas	11.063	10.0445	11.3495	10.563
GSM2112328	GSE80072	Fibroblasts	10.3873	8.7784	10.7628	9.64034
GSM1553108	GSE63577	Fibroblasts	10.7135	10.1156	11.15	9.88022
GSM2124749	GSE80336	Brain	6.51163	5.22189	6.4177	6.61188
GSM1395290	GSE57866	HSCs	10.7043	9.7941	10.8345	10.2429
GSM1888835	GSE73213Xx-xXGSE73214	Immune	11.3976	11.4558	10.987	6.0472
GSM1581138	GSE64813Xx-xXGSE64814	Immune	8.09542	8.84436	8.5845	9.70578
GSM2324247	GSE87186	Immune	6.67912	8.44047	8.35371	9.21275
GSM2324147	GSE87186	Immune	7.51117	8.44709	8.51346	9.43874
GSM2175903	GSE81810	Immune	8.79447	6.72402	9.29836	8.96088
GSM1540552	GSE63085	Immune	5.54349	6.95393	7.47723	8.87911
GSM1335738	GSE52166	Immune	6.69947	7.48589	8.18292	8.41634
GSM1909022	GSE53665	HSCs	11.7064	11.0899	11.7458	11.0131
GSM2183054	GSE82071	Prostate	7.59109	5.6221	6.67186	6.56079
GSM1602256	GSE65634	Fibroblasts	9.24318	8.64483	9.20712	7.65767
GSM1260480	GSE52166	Immune	6.33129	7.62917	7.92949	8.32356
GSM2112329	GSE80072	Fibroblasts	9.73788	7.85604	9.90993	8.68351
GSM1376010	GSE57148	Respiratory	6.90817	7.91774	7.13612	7.50567
GSM1580985	GSE64813Xx-xXGSE64814	Immune	7.9508	8.30747	8.64036	9.66182
GSM2092918	GSE79362	Immune	8.49116	9.13877	7.95609	9.20081
GSM1539043	GSE63055Xx-xXGSE63058	MSCs	10.1252	8.81221	9.64247	9.51064
GSM2093024	GSE79362	Immune	8.17845	8.136	8.37372	9.90309
GSM1553101	GSE63577	Fibroblasts	10.3233	10.021	10.893	9.7457
GSM1384790	GSE57561	Immune	11.109	10.5293	10.9532	10.126
GSM1522466	GSE62207	Intestines	9.79547	9.46743	9.66665	9.02885
GSM1379036	GSE57299	HSCs	12.7961	10.8197	13.2356	12.1438
GSM1540526	GSE63085	Immune	5.76363	6.72756	7.83284	8.4654
GSM1335755	GSE52166	Immune	5.85175	7.83868	7.5966	8.26981
GSM2309921	GSE86884	Immune	5.65044	8.52859	6.53026	8.31745
GSM1505847	GSE61476	Other stem-cells	8.69887	8.06162	8.49468	8.17838
GSM1581095	GSE64813Xx-xXGSE64814	Immune	7.89831	7.88248	8.35332	9.30815
GSM1580954	GSE64813Xx-xXGSE64814	Immune	7.58728	8.50345	8.41246	9.44781
GSM2054995	GSE77598	Immune	7.72722	8.29357	7.77566	8.23128
GSM2093248	GSE79362	Immune	8.86615	8.96501	8.7985	9.61179
GSM1833913	GSE71289	Brain	9.45769	7.79898	9.23722	9.23644
GSM1540465	GSE63079Xx-xXGSE63081	Skin	8.22885	8.44014	11.1139	8.9114
GSM2127900	GSE80467	hESCs	11.3713	9.2242	10.8799	10.6794
GSM1872060	GSE72790	Bone	8.65045	8.71534	8.92793	10.8654
GSM2324249	GSE87186	Immune	8.06027	8.63768	9.09928	9.25723
GSM1826297	GSE71058	Brain	8.70801	4.89052	6.01859	6.61341
GSM2042095	GSE76987	Intestines	10.2937	9.41496	9.89649	9.38423
GSM1896229	GSE73502Xx-xXGSE73765	Immune	9.87172	8.2324	7.5629	7.04661
GSM1261034	GSE52194	Mammary	7.93335	8.09355	8.86449	8.34696
GSM1414742	GSE58596Xx-xXGSE58597	Immune	9.30377	8.92886	8.02438	8.93341
GSM1409705	GSE58387	Muscle	8.90236	5.7209	5.7209	6.24397
GSM1599128	GSE65515	Immune	8.85688	7.21127	8.06159	8.739
GSM1896201	GSE73502Xx-xXGSE73765	Immune	8.39421	6.31797	6.46303	6.61957
GSM2324183	GSE87186	Immune	7.74729	8.37541	8.59273	9.25546
GSM2141362	GSE81046	Immune	9.82168	8.30164	8.93923	7.72751
GSM1312734	GSE54308	Other stem-cells	12.1674	9.68932	10.2347	9.61
GSM1540463	GSE63079Xx-xXGSE63081	Skin	8.43831	8.5565	11.1525	9.18333
GSM1726455	GSE70390	Immune	5.57327	8.31651	6.92472	8.46924
GSM1369010	GSE56785	Other stem-cells	10.6559	10.5989	11.6075	10.6205
GSM1503683	GSE61390	Other stem-cells	10.1614	8.15855	11.9144	11.304
GSM1647959	GSE67488Xx-xXGSE67491	Immune	7.87274	8.45561	8.37664	8.90072
GSM2028115	GSE76572	Fibroblasts	8.55544	7.42347	9.53912	8.26271
GSM1726441	GSE70390	Immune	4.06586	6.6475	6.79675	8.69234
GSM1522514	GSE62207	Intestines	8.82959	9.40343	9.18477	8.7406
GSM1260488	GSE52166	Immune	5.97552	7.11466	7.70846	8.46578
GSM1369185	GSE56796	hESCs	11.1714	9.70916	11.4121	11.3484
GSM1276877	GSE52834	Immune	11.3262	8.77177	11.0961	10.1541
GSM1376107	GSE57148	Respiratory	6.95489	6.6986	7.4044	7.67701
GSM2225761	GSE84023	Pancreas	9.45352	9.94501	10.3048	9.53559
GSM1395316	GSE57866	HSCs	11.5797	10.9009	12.1682	11.8035
GSM1648860	GSE67528	Other stem-cells	11.0899	10.859	11.6791	11.5162
GSM1914483	GSE74201	iPSCs	11.3458	10.2985	11.9361	11.5665
GSM1539048	GSE63055Xx-xXGSE63058	MSCs	10.2069	9.3251	9.95923	9.97243
GSM2175452	GSE81791Xx-xXGSE81794	Fibroblasts	10.0504	8.66351	11.1703	9.63656
GSM1505575	GSE61474	Adipose	6.63233	4.49895	6.47881	6.55764
GSM1376017	GSE57148	Respiratory	9.09294	8.74164	9.60299	8.71149
GSM1505604	GSE61474	Intestines	7.1637	7.0118	7.0118	6.64895
GSM1523493	GSE62241Xx-xXGSE62246	Immune	10.0164	10.0821	9.82642	10.5757
GSM1467834	GSE60216	Immune	7.10818	7.0617	7.39713	7.7661
GSM2324218	GSE87186	Immune	7.43914	8.25119	8.17103	9.34226
GSM2092913	GSE79362	Immune	8.3092	8.42967	8.2631	9.42882
GSM1598639	GSE57945	Intestines	10.2271	9.7851	9.84765	9.33126
GSM1679666	GSE68719	Brain	9.55653	7.84936	7.79125	7.17723
GSM1276907	GSE52834	Immune	11.7657	9.45862	11.4926	10.733
GSM2042110	GSE76987	Intestines	9.72532	9.75923	9.96128	9.41081
GSM1384785	GSE57561	Immune	11.0772	10.5835	11.005	10.1826
GSM1930429	GSE74698	Prostate	7.7274	6.0942	7.8126	6.91753
GSM2225755	GSE84023	Pancreas	10.9561	9.83459	11.9145	10.4241
GSM1694966	GSE62772Xx-xXGSE62777	hESCs	11.3415	10.1259	11.7635	11.7753
GSM2142420	GSE81087	Fibroblasts	9.61448	9.92385	10.5518	9.18934
GSM1261652	GSE51310Xx-xXGSE51312	Pancreas	7.39687	4.78089	6.66379	6.22729
GSM1543547	GSE63183	Kidney	9.1114	6.57795	7.4654	7.19026
GSM1670802	GSE68395Xx-xXGSE68396	hESCs	10.377	10.6442	11.6583	11.7429
GSM1703718	GSE69549	Immune	9.0232	5.10866	7.37976	8.85808
GSM1807997	GSE70503	Kidney	7.73343	5.39134	8.92334	6.14281
GSM2141329	GSE81046	Immune	8.49402	6.83882	7.76083	6.98508
GSM1616460	GSE66182	Mammary	10.3271	8.48167	10.8974	9.81689
GSM1896144	GSE73502Xx-xXGSE73765	Immune	8.72991	7.20476	8.22258	6.76137
GSM1384782	GSE57561	Immune	9.14662	9.58135	9.62323	8.804
GSM1941363	GSE75042	Immune	8.05665	9.24228	8.1534	9.38696
GSM1314712	GSE54416	Immune	9.083	7.97107	8.51435	7.46771
GSM1533867	GSE62820	Mammary	9.28093	7.95091	9.346	8.30542
GSM1314718	GSE54416	Immune	8.73975	7.92899	8.93408	7.82716
GSM2093125	GSE79362	Immune	8.4283	8.6391	8.46445	9.42805
GSM1372345	GSE56961	Immune	11.3902	11.0081	12.1826	11.4682
GSM1646725	GSE65485	Liver	9.05789	8.83186	8.37633	8.03159
GSM2183048	GSE82071	Prostate	6.88252	4.92472	7.40938	6.60201
GSM1522221	GSE62207	Intestines	8.83536	9.31737	9.48953	9.31059
GSM1522401	GSE62207	Intestines	8.98231	8.98974	8.8821	8.8334
GSM1647926	GSE67488Xx-xXGSE67491	Immune	8.30968	9.03972	8.4076	9.17294
GSM1609434	GSE65912	Immune	11.6845	10.3102	11.9084	11.1216
GSM1658376	GSE67915	hESCs	10.2696	8.63874	13.7406	11.8516
GSM1959794	GSE75591	Respiratory	11.8744	11.6002	12.7734	11.5287
GSM1647934	GSE67488Xx-xXGSE67491	Immune	8.47842	8.70227	8.55218	9.00155
GSM1540497	GSE63085	Immune	6.12603	7.29405	8.2967	8.69695
GSM1522285	GSE62207	Intestines	9.96156	9.76942	9.77361	9.57674
GSM1896110	GSE73502Xx-xXGSE73765	Immune	8.5558	6.89269	7.05706	6.91736
GSM1808025	GSE70503	Cardiac	7.12158	5.669	6.9674	6.2507
GSM1601807	GSE65621	Immune	11.2238	10.2026	11.7438	10.7598
GSM1376804	GSE57182	Other prenatal tissues	9.6679	8.08213	10.2016	8.48491
GSM1414936	GSE58604	Brain	9.53983	7.37506	7.68212	6.4098
GSM1539044	GSE63055Xx-xXGSE63058	MSCs	10.2903	8.93515	9.7799	9.66176
GSM1648817	GSE67528	Other stem-cells	8.92871	9.22841	10.1208	8.9562
GSM2092987	GSE79362	Immune	8.57094	10.0628	8.34017	8.86527
GSM2093084	GSE79362	Immune	7.95112	9.17026	8.08483	9.54385
GSM1808008	GSE70503	Kidney	7.9814	5.66775	7.10524	8.73158
GSM1396747	GSE57896	MSCs	7.68852	5.47279	7.85519	6.06451
GSM1581102	GSE64813Xx-xXGSE64814	Immune	8.50326	8.20915	8.87108	9.49337
GSM2141265	GSE81046	Immune	8.5558	6.89269	7.05706	6.91736
GSM1260523	GSE52166	Immune	5.98384	7.77527	7.85637	8.23889
GSM1808051	GSE70503	Adipose	8.02219	7.17992	8.26923	5.66589
GSM1489559	GSE60833	Muscle	8.51296	5.52512	5.68736	5.89979
GSM1522312	GSE62207	Intestines	9.84528	9.31939	9.81859	9.24116
GSM1609444	GSE65912	Immune	11.5462	9.76857	11.7966	10.7994
GSM1519563	GSE62093	Female reproductive	8.8838	8.60981	8.67821	8.00635
GSM2041714	GSE76970	hESCs	9.52345	10.7813	9.90378	10.0354
GSM1808044	GSE70503	Adipose	8.25231	6.08455	7.4963	6.79876
GSM2183055	GSE82071	Prostate	7.33564	5.50928	7.01696	6.70685
GSM1398985	GSE57973Xx-xXGSE79469	Pancreas	7.48981	5.71304	7.50514	7.60811
GSM1467803	GSE60216	Immune	6.55612	8.28083	4.95985	8.0048
GSM1581008	GSE64813Xx-xXGSE64814	Immune	7.85693	8.7316	8.52808	9.26415
GSM2028122	GSE76572	Fibroblasts	9.82472	8.66228	10.3596	8.83582
GSM1909024	GSE53665	HSCs	11.813	11.0051	11.8824	11.1157
GSM1580969	GSE64813Xx-xXGSE64814	Immune	7.61563	8.69595	8.23111	9.30081
GSM1261111	GSE52202	Other stem-cells	8.11772	7.28688	7.92214	7.67985
GSM1338806	GSE55536	Immune	10.9314	9.52664	10.7377	9.66664
GSM2112326	GSE80072	Fibroblasts	9.61451	7.77271	10.1161	8.95257
GSM2309586	GSE86356	Muscle	6.46431	4.89022	5.89008	6.56202
GSM1260494	GSE52166	Immune	6.41228	7.78392	7.6659	8.27951
GSM1665195	GSE68180	Female reproductive	5.53958	5.87286	7.10895	6.70578
GSM2141387	GSE81046	Immune	8.72155	7.21117	6.88571	6.79704
GSM1898051	GSE73570	Immune	6.11836	7.72394	8.20384	8.31617
GSM2141531	GSE81046	Immune	9.25796	7.52159	7.8909	7.34978
GSM1314714	GSE54416	Immune	10.1851	9.47304	10.3756	9.05557
GSM1467809	GSE60216	Immune	7.77371	6.42123	6.02148	7.8613
GSM1587313	GSE65099Xx-xXGSE65102	Female reproductive	8.19681	7.20217	7.7887	7.47101
GSM1601799	GSE65621	Immune	12.5111	11.611	12.6219	11.8159
GSM2175453	GSE81791Xx-xXGSE81794	Fibroblasts	10.2588	8.86652	11.0826	9.7132
GSM1489610	GSE60833	Muscle	9.01122	3.98643	6.37546	8.77781
GSM1581081	GSE64813Xx-xXGSE64814	Immune	7.83313	8.70871	8.35332	9.45121
GSM1581025	GSE64813Xx-xXGSE64814	Immune	7.73287	9.0349	8.58367	9.18731
GSM1808043	GSE70503	Adipose	7.78553	6.92853	7.5084	6.8001
GSM2324248	GSE87186	Immune	7.14313	8.3341	8.33123	9.27506
GSM1540521	GSE63085	Immune	6.06152	6.52368	7.77565	8.61456
GSM2309926	GSE86884	Immune	6.81512	8.23655	7.23626	8.23655
GSM2042067	GSE76987	Intestines	10.0614	9.94334	10.1481	9.5614
GSM2124765	GSE80336	Brain	6.47874	5.59657	6.70049	7.25062
GSM1552805	GSE63569	HSCs	10.6455	10.1017	11.1761	10.5068
GSM1526679	GSE62408	Immune	8.61721	8.22238	9.24359	8.82737
GSM1581041	GSE64813Xx-xXGSE64814	Immune	8.00025	8.87507	8.67102	9.60326
GSM1376054	GSE57148	Respiratory	7.74789	7.80713	7.56161	7.75459
GSM1372332	GSE56961	Immune	11.3571	11.1368	12.1614	11.5232
GSM1260575	GSE52166	Immune	6.61441	7.47841	8.05008	8.51508
GSM2042123	GSE76987	Intestines	10.5659	10.3237	10.2867	9.5604
GSM1335708	GSE52166	Immune	6.5924	7.49755	8.33659	8.70586
GSM1522295	GSE62207	Intestines	9.74583	9.29586	9.68261	9.20879
GSM1823309	GSE70935	iPSCs	10.5198	10.7981	11.5503	10.3501
GSM2093219	GSE79362	Immune	8.71861	8.83538	8.65901	9.64866
GSM2183047	GSE82071	Prostate	7.00194	5.93268	6.84058	6.43102
GSM2309540	GSE86356	Cardiac	6.15573	5.43251	5.88412	7.83739
GSM1581017	GSE64813Xx-xXGSE64814	Immune	7.86971	8.76813	8.43479	9.39766
GSM1335736	GSE52166	Immune	6.18461	6.91304	7.6326	8.80042
GSM1679664	GSE68719	Brain	9.17524	7.55703	7.97644	6.80875
GSM2324251	GSE87186	Immune	6.89255	8.40423	8.60949	9.61173
GSM1440502	GSE59612	Brain	9.27361	7.69258	7.64096	7.34149
GSM1335669	GSE52166	Immune	5.95712	6.96068	7.94252	8.34374
GSM1872935	GSE72819	Intestines	9.76852	9.40291	9.61868	9.08017
GSM1506121	GSE61491Xx-xXGSE61492	Neural progenitor/stem cells	11.3031	10.4347	12.4754	11.4255
GSM1567914	GSE64283	Kidney	7.32683	6.85067	8.02997	7.46471
GSM1508256	GSE61566	HSCs	11.139	8.73136	10.2388	7.79679
GSM1896250	GSE73502Xx-xXGSE73765	Immune	9.62042	7.32139	7.9322	6.72825
GSM1646726	GSE65485	Liver	8.87772	9.4074	7.67985	7.53547
GSM1299396	GSE44618	Immune	13.1563	3.40933	11.9907	12.5929
GSM1647956	GSE67488Xx-xXGSE67491	Immune	7.83962	8.30095	8.10207	8.68408
GSM1638230	GSE67073	iPSCs	10.3188	10.1791	11.5566	10.6523
GSM1540461	GSE63079Xx-xXGSE63081	Skin	9.02472	8.98361	11.5332	9.30373
GSM2093239	GSE79362	Immune	8.51709	8.59853	8.28531	9.90265
GSM2225813	GSE84023	Pancreas	12.1463	10.748	12.6986	11.4124
GSM1580779	GSE64801	Intestines	8.52755	8.05848	8.94832	8.23306
GSM1848205	GSE71960	Pancreas	11.5151	9.86153	11.3745	9.69793
GSM1276895	GSE52834	Immune	11.7644	9.28354	11.5043	10.8355
GSM1369203	GSE56796	hESCs	9.08411	6.87683	9.06476	7.55751
GSM1703695	GSE69549	Immune	8.33739	6.72916	8.10054	10.1949
GSM1375987	GSE57148	Respiratory	7.26459	6.91302	7.45873	7.43255
GSM1540464	GSE63079Xx-xXGSE63081	Skin	8.92119	8.56379	11.0518	8.7889
GSM1716888	GSE70084	Skin	11.3342	10.4556	11.5072	10.7329
GSM1260497	GSE52166	Immune	6.00636	7.46976	7.5361	8.31723
GSM1276844	GSE52834	Immune	11.44	9.30186	11.3583	10.4128
GSM1505843	GSE61476	Other stem-cells	9.14374	7.97178	8.45557	7.53009
GSM1896123	GSE73502Xx-xXGSE73765	Immune	8.93345	7.05358	6.80765	6.37725
GSM1861901	GSE72404Xx-xXGSE72409	Fibroblasts	9.16187	7.32502	7.9003	5.67739
GSM1369223	GSE56796	hESCs	9.02587	7.63479	9.38329	7.81647
GSM2309525	GSE86356	Muscle	6.45985	4.72342	6.47593	7.16116
GSM1519627	GSE62098	Brain	7.45239	5.90012	7.31945	7.04429
GSM2141350	GSE81046	Immune	9.57673	7.92458	7.94837	7.35901
GSM2092938	GSE79362	Immune	8.58438	9.13265	8.71198	9.69476
GSM1276849	GSE52834	Immune	11.4257	9.30672	11.3131	10.1216
GSM2055788	GSE77661	Liver	6.87144	7.25765	6.42966	7.55185
GSM1581127	GSE64813Xx-xXGSE64814	Immune	7.46876	8.20447	8.23527	8.97108
GSM2309531	GSE86356	Muscle	6.23277	5.79168	7.38056	8.08658
GSM1379018	GSE57299	HSCs	12.3081	10.719	12.7319	11.4487
GSM1634327	GSE65838	Skin	8.71166	7.23079	9.22094	8.41661
GSM1298117	GSE53655	Immune	7.12069	9.8295	7.32147	8.69975
GSM1622603	GSE66446	Adipose	7.73944	6.12394	7.77306	7.02798
GSM1558067	GSE63816	Bone	10.353	10.7019	11.3036	10.9142
GSM1482170	GSE60548	iPSCs	10.2134	9.45586	10.4499	9.8909
GSM1379041	GSE57299	HSCs	9.3984	8.89737	9.63384	8.25972
GSM1435504	GSE53837	Immune	11.733	9.7926	11.7331	11.4495
GSM1599909	GSE65540	Adipose	8.48708	6.95961	8.29458	7.50219
GSM2306844	GSE86611	Pancreas	9.29424	6.06707	7.79311	7.57392
GSM2142422	GSE81087	Fibroblasts	9.4264	9.53763	10.1878	8.94978
GSM1533861	GSE62820	Mammary	9.42189	8.36681	9.36965	8.41058
GSM1581103	GSE64813Xx-xXGSE64814	Immune	8.12027	8.68977	9.02418	9.58116
GSM1641279	GSE61474	Immune	6.42507	7.57671	7.92277	8.62474
GSM2142419	GSE81087	Fibroblasts	9.56709	9.44565	9.72549	8.2837
GSM1601813	GSE65621	Immune	12.5978	11.4331	12.7153	11.8311
GSM1467826	GSE60216	Immune	6.82964	8.26228	7.82648	7.89741
GSM1884741	GSE73075	MSCs	7.51471	6.04238	8.68634	6.1427
GSM1872977	GSE72819	Intestines	10.2562	9.25495	9.86307	8.88072
GSM2142415	GSE81087	Fibroblasts	9.18396	7.80135	8.528	6.90105
GSM2111661	GSE80048	Intestines	9.31744	9.60972	9.6977	8.00287
GSM1726461	GSE70390	Immune	5.4287	9.51608	6.6364	9.39813
GSM1369000	GSE56785	Other stem-cells	11.415	10.9812	12.2754	11.3556
GSM1539051	GSE63055Xx-xXGSE63058	MSCs	10.0813	9.03592	9.67232	9.51705
GSM1646728	GSE65485	Liver	8.50093	8.80012	7.00165	7.4811
GSM1648843	GSE67528	Other stem-cells	10.7029	10.6178	11.7451	10.5607
GSM1376808	GSE57182	Other prenatal tissues	9.3816	7.65943	8.9634	7.6837
GSM1679651	GSE68719	Brain	8.96018	7.74818	8.03737	6.87836
GSM2093203	GSE79362	Immune	8.19743	9.13126	8.333	9.58071
GSM1519568	GSE62093	Female reproductive	8.71165	7.31979	7.89491	7.14208
GSM2324203	GSE87186	Immune	7.15477	8.39631	8.1316	8.95881
GSM1826299	GSE71058	Brain	8.64722	4.55699	5.80867	6.03861
GSM2139702	GSE80979	Prostate	10.4105	9.57178	10.7236	9.54619
GSM1830787	GSE63703	Immune	7.50087	6.8558	7.61604	8.85128
GSM1872073	GSE72790	Bone	10.3289	12.7359	13.3032	12.7014
GSM1599908	GSE65540	Adipose	8.52521	7.65826	8.40923	7.97949
GSM2309566	GSE86356	Muscle	6.81549	5.41185	5.96975	7.6279
GSM1438894	GSE59528	Immune	6.73832	9.121	6.54984	9.28032
GSM1522403	GSE62207	Intestines	8.64573	8.5722	8.75775	8.3592
GSM1267256	GSE52463	Respiratory	7.57642	7.07789	7.93705	7.51833
GSM1260549	GSE52166	Immune	5.94111	7.07274	7.77071	8.54237
GSM1581035	GSE64813Xx-xXGSE64814	Immune	8.23434	8.86538	9.0252	9.40602
GSM1522503	GSE62207	Intestines	10.0857	8.67893	9.43436	8.43423
GSM1642288	GSE67196	Brain	9.58486	7.77752	7.61666	6.67347
GSM1598492	GSE57945	Intestines	9.50164	9.58146	9.69859	8.74934
GSM2310153	GSE86586Xx-xXGSE86903	hESCs	11.1866	10.5281	10.8117	10.4511
GSM2310590	GSE86940	Immune	8.86683	8.49338	7.62191	8.06272
GSM1896124	GSE73502Xx-xXGSE73765	Immune	9.49719	7.31597	7.61123	6.81308
GSM2092946	GSE79362	Immune	8.01561	8.60706	8.60058	9.20902
GSM1505857	GSE61476	Other stem-cells	9.41679	8.19726	8.41796	7.82827
GSM1304786	GSE53983	Other stem-cells	11.9794	10.0822	12.8137	11.4461
GSM2309625	GSE86356	Muscle	6.55406	5.86482	6.9731	7.57532
GSM1552812	GSE63570	hESCs	12.1933	11.2363	11.2949	11.2161
GSM1647938	GSE67488Xx-xXGSE67491	Immune	7.38868	8.752	7.91558	9.20762
GSM2043843	GSE76970	hESCs	9.64145	8.91342	10.2328	10.1055
GSM2054991	GSE77598	Immune	7.65212	8.60941	7.61124	8.1774
GSM1580912	GSE64810	Brain	9.17999	7.56772	7.73985	6.60217
GSM2324167	GSE87186	Immune	7.01711	8.3921	8.26011	9.22452
GSM2035721	GSE76682Xx-xXGSE76685	Other stem-cells	9.51605	10.1905	10.7218	10.7947
GSM1260489	GSE52166	Immune	5.80678	6.89368	7.57644	8.4965
GSM1609433	GSE65912	Immune	11.8119	10.5072	11.9136	11.2956
GSM1823321	GSE70935	iPSCs	10.4858	10.5091	11.3091	10.1333
GSM1338810	GSE55536	Immune	10.3307	9.07453	10.2022	8.72375
GSM1522308	GSE62207	Intestines	10.2401	9.54496	10.1071	9.37187
GSM1648883	GSE67528	Other stem-cells	11.285	10.6315	11.7825	11.5214
GSM1808038	GSE70503	Cardiac	7.02213	6.51802	7.95677	6.75171
GSM2093243	GSE79362	Immune	8.60562	9.23209	8.4348	9.57093
GSM1379030	GSE57299	HSCs	10.1683	9.33376	10.2153	8.80534
GSM1519566	GSE62093	Female reproductive	8.76798	7.16629	7.94411	7.01071
GSM1260529	GSE52166	Immune	6.16387	7.02435	7.86562	8.71506
GSM1260545	GSE52166	Immune	5.79399	6.82431	7.66806	8.36625
GSM1489591	GSE60833	Muscle	8.9302	5.00647	6.14094	6.69477
GSM2093236	GSE79362	Immune	8.93155	8.63392	8.78135	9.66101
GSM1505577	GSE61474	Brain	6.82804	5.60842	5.8323	5.43596
GSM1679699	GSE68719	Brain	8.58653	7.68309	7.55647	6.90701
GSM1981193	GSE76314	iPSCs	9.13156	8.20119	8.87121	8.11365
GSM1522455	GSE62207	Intestines	9.28076	8.24992	9.20723	8.63365
GSM1503689	GSE61390	iPSCs	11.0483	9.59617	11.4688	11.3428
GSM1599914	GSE65540	Adipose	8.60608	7.60013	8.42073	7.8255
GSM1370911	GSE56900	Ewing sarcoma	15.0964	14.5081	11.1448	12.0375
GSM1376004	GSE57148	Respiratory	6.87049	6.89805	7.78559	7.23687
GSM1337339	GSE55458Xx-xXGSE55460	Respiratory	9.27391	8.3522	10.139	8.77235
GSM1646686	GSE65485	Liver	8.71637	9.03128	9.28132	8.98107
GSM1467805	GSE60216	Immune	7.39151	8.25473	7.92354	8.40299
GSM1380867	GSE57353	Fibroblasts	8.23876	6.2072	8.83067	6.89683
GSM1599894	GSE65540	Adipose	8.96446	7.75502	8.58158	7.80903
GSM1599900	GSE65540	Adipose	8.62323	6.66303	8.45021	7.72243
GSM1581036	GSE64813Xx-xXGSE64814	Immune	8.35935	8.86728	8.86217	9.05348
GSM1848207	GSE71960	Pancreas	11.7921	9.9917	11.5784	9.67511
GSM1666034	GSE68229	Female reproductive	8.55247	7.41192	8.60351	7.52229
GSM1494412	GSE60949	Ewing sarcoma	10.9064	9.98639	10.4791	9.90536
GSM1537609	GSE62982	Endothelial	7.95471	6.97926	8.89008	7.37246
GSM1506111	GSE61491Xx-xXGSE61492	Neural progenitor/stem cells	10.3784	10.1636	11.5026	10.7162
GSM1506118	GSE61491Xx-xXGSE61492	Neural progenitor/stem cells	10.439	10.3182	11.3037	10.8153
GSM1276887	GSE52834	Immune	11.3311	8.78125	11.437	10.6279
GSM1505576	GSE61474	Bladder	6.13553	5.31685	6.21087	5.88178
GSM1609429	GSE65912	Immune	11.7188	10.2056	11.82	10.8843
GSM1567912	GSE64283	Kidney	8.00719	7.83761	8.88279	8.34439
GSM1505841	GSE61476	Other stem-cells	8.98732	8.95385	9.76728	9.10009
GSM1467801	GSE60216	Immune	7.89679	9.11764	7.61937	8.42792
GSM1872076	GSE72790	Bone	7.76884	11.1324	11.6084	11.4266
GSM2093257	GSE79362	Immune	9.4574	8.80997	8.99542	9.32031
GSM1598614	GSE57945	Intestines	8.79504	9.44289	8.98624	8.87341
GSM1648868	GSE67528	Other stem-cells	11.024	11.0009	11.8869	11.4109
GSM1435500	GSE53837	Immune	6.76254	7.29276	7.47636	7.77802
GSM2036532	GSE76717Xx-xXGSE76718	Cardiac	8.91523	8.04518	7.69531	7.14537
GSM1981192	GSE76314	iPSCs	11.3789	8.53258	10.219	8.0543
GSM1648872	GSE67528	Other stem-cells	11.3533	10.7975	11.7957	11.2964
GSM1567936	GSE64283	Respiratory	8.33455	7.46161	9.50284	8.9563
GSM1379033	GSE57299	HSCs	12.5793	10.623	13.0879	12.0503
GSM2139700	GSE80979	Prostate	10.6835	9.82683	11.0147	9.99433
GSM1904495	GSE73853Xx-xXGSE74250	Neural progenitor/stem cells	10.2881	9.74817	11.102	10.4361
GSM2109280	GSE79968	Fibroblasts	11.6112	10.7531	11.334	10.3572
GSM1896246	GSE73502Xx-xXGSE73765	Immune	9.22557	6.08245	7.15566	6.12298
GSM1383748	GSE57494	Immune	8.84512	9.42989	7.44521	8.1453
GSM1642314	GSE67196	Brain	9.09441	7.1959	6.55504	6.62089
GSM1435502	GSE53837	Immune	7.13625	7.57889	7.75676	8.26451
GSM1888678	GSE73211	hESCs	11.3415	10.1259	11.7635	11.7753
GSM1414744	GSE58596Xx-xXGSE58597	Immune	8.0399	8.55889	8.50998	9.46245
GSM1335729	GSE52166	Immune	6.55304	7.41126	8.31212	8.34954
GSM1646702	GSE65485	Liver	9.63987	9.29897	9.76277	9.48185
GSM1261110	GSE52202	Other stem-cells	10.0943	8.6332	10.0702	9.14614
GSM1896239	GSE73502Xx-xXGSE73765	Immune	9.02518	7.45627	8.0107	7.13784
GSM1379035	GSE57299	HSCs	12.8847	10.7857	13.3527	12.1877
GSM2326904	GSE87290	Immune	7.03514	9.34274	6.93038	9.18896
GSM2309534	GSE86356	Cardiac	6.84926	5.50078	6.99254	7.34555
GSM2142412	GSE81087	Fibroblasts	9.41004	8.81532	9.62664	7.61721
GSM1493345	GSE60902	iPSCs	10.0197	8.74951	10.5068	9.4945
GSM2326913	GSE87290	Immune	7.47629	9.56523	6.65674	8.12714
GSM1726447	GSE70390	Immune	4.59236	7.90528	6.62589	8.21895
GSM2109297	GSE79968	Fibroblasts	11.0074	10.0341	10.7393	9.42076
GSM2092935	GSE79362	Immune	8.30875	9.15021	8.27031	9.12351
GSM1276850	GSE52834	Immune	11.4623	9.02401	11.32	10.1629
GSM1540540	GSE63085	Immune	5.89504	7.15426	8.17635	8.91066
GSM1598435	GSE57945	Intestines	9.78012	9.34952	9.67216	9.03771
GSM2175893	GSE81810	Immune	8.68194	6.74226	9.46075	8.90367
GSM1931495	GSE74737	Immune	6.5208	7.36809	7.44296	8.01731
GSM1260552	GSE52166	Immune	6.17755	7.19302	8.0595	8.46539
GSM1981199	GSE76314	iPSCs	10.3406	9.15641	10.7	9.44671
GSM1519562	GSE62093	Female reproductive	8.77197	7.24172	8.58221	7.2681
GSM1581015	GSE64813Xx-xXGSE64814	Immune	7.9924	8.8015	8.53204	9.47019
GSM1884733	GSE73075	MSCs	7.35074	5.45065	8.57719	5.98861
GSM2309544	GSE86356	Cardiac	5.91489	5.26138	7.07456	7.56646
GSM2309919	GSE86884	Immune	6.08978	7.56562	7.20067	8.34454
GSM1599904	GSE65540	Adipose	8.44976	6.67313	7.97845	7.52906
GSM1276874	GSE52834	Immune	11.6739	9.28433	11.4482	10.661
GSM2093195	GSE79362	Immune	8.56777	9.69116	8.4153	9.2568
GSM1540495	GSE63085	Immune	6.01887	6.94072	8.1251	8.90478
GSM1489623	GSE60833	Muscle	8.90675	5.17068	5.73723	6.70431
GSM1306652	GSE54066	Liver	8.85076	8.33719	6.53254	6.69031
GSM1506107	GSE61491Xx-xXGSE61492	Neural progenitor/stem cells	10.5054	10.6459	11.7849	10.9345
GSM1648820	GSE67528	Other stem-cells	9.40575	8.56817	9.48326	8.75015
GSM1580961	GSE64813Xx-xXGSE64814	Immune	8.12549	7.44045	8.81752	9.20892
GSM2142416	GSE81087	Fibroblasts	9.05815	7.96672	8.47152	6.95711
GSM1833908	GSE71289	Brain	8.58316	7.28712	9.09088	8.64023
GSM2109277	GSE79968	Fibroblasts	11.5228	11.1488	11.5008	10.6319
GSM2326915	GSE87290	Immune	8.48027	9.8836	7.4062	8.5564
GSM1874938	GSE71238Xx-xXGSE72930	Brain	7.37072	6.71494	7.08001	7.34862
GSM2306838	GSE86611	Pancreas	8.59186	5.35944	7.7963	7.20952
GSM1522513	GSE62207	Intestines	8.16636	8.39424	9.00732	8.26572
GSM1581111	GSE64813Xx-xXGSE64814	Immune	7.62647	8.78108	8.16444	9.32426
GSM1648826	GSE67528	Other stem-cells	8.44581	8.76179	10.635	9.19754
GSM1567921	GSE64283	Cardiac	8.33189	6.73594	9.36569	8.62943
GSM2141263	GSE81046	Immune	8.94978	7.50967	7.29055	6.8163
GSM2309593	GSE86356	Muscle	6.57627	4.87854	6.09268	6.77963
GSM2093058	GSE79362	Immune	8.30955	8.91708	8.20364	9.5589
GSM1522299	GSE62207	Intestines	9.29855	9.32712	9.38806	8.90255
GSM1598633	GSE57945	Intestines	9.43026	9.74093	9.82057	9.40909
GSM1833881	GSE71289	Other stem-cells	9.62151	8.86638	10.7	10.4288
GSM2309610	GSE86356	Muscle	6.65291	5.5945	6.43663	7.60245
GSM1396730	GSE57896	MSCs	8.34654	6.83272	8.62082	7.02896
GSM2324193	GSE87186	Immune	6.97813	7.99851	8.07811	9.14853
GSM2072629	GSE78688	Brain	8.47761	6.91561	8.67457	7.81503
GSM1896165	GSE73502Xx-xXGSE73765	Immune	9.28627	6.91069	7.08499	6.48152
GSM1808011	GSE70503	Kidney	5.85112	2.92841	8.1087	4.36206
GSM1467794	GSE60216	Immune	6.96217	7.87549	5.20135	7.57595
GSM1306659	GSE54066	Fibroblasts	11.6824	8.74988	10.6978	9.19908
GSM1414977	GSE58604	Brain	9.85653	7.81721	7.38729	6.72613
GSM1528680	GSE62544	Muscle	5.01748	5.68459	6.47028	7.36441
GSM2183058	GSE82071	Prostate	7.13874	5.61535	6.68691	6.50271
GSM1261105	GSE52202	Other stem-cells	10.1333	9.25394	10.5876	9.69125
GSM2309595	GSE86356	Muscle	6.42196	5.48127	5.6812	6.90587
GSM1435503	GSE53837	Immune	11.3368	9.48697	11.6334	11.1831
GSM1941362	GSE75042	Immune	7.90911	8.95346	7.75423	9.11057
GSM1386274	GSE57662	HSCs	9.32504	8.92841	8.99154	9.38548
GSM2108603	GSE79923	Intestines	9.78884	8.85389	9.58038	8.15928
GSM1679680	GSE68719	Brain	8.74954	7.73117	7.83628	7.39671
GSM1648814	GSE67528	Other stem-cells	8.59835	7.63928	8.83531	7.84639
GSM1567920	GSE64283	Cardiac	8.62233	7.25145	9.72573	8.77764
GSM1376025	GSE57148	Respiratory	7.07269	8.01996	7.7983	7.65272
GSM1357998	GSE56267	Brain	8.16194	6.79182	7.07594	7.45168
GSM1509514	GSE61626Xx-xXGSE61628	Respiratory	8.10964	5.90979	8.10964	7.51091
GSM1872075	GSE72790	Bone	9.32072	11.803	12.96	12.533
GSM1601812	GSE65621	Immune	12.0522	10.9168	12.7838	12.239
GSM2042072	GSE76987	Intestines	9.86672	9.49419	9.77781	9.09624
GSM1519617	GSE62098	Brain	7.092	5.46304	7.22703	6.84961
GSM1489618	GSE60833	Muscle	8.51201	3.92816	5.33707	6.30683
GSM1614078	GSE66086	hESCs	13.6356	9.88716	11.3813	10.0568
GSM1599892	GSE65540	Adipose	8.15915	6.6791	8.20057	7.91005
GSM1540567	GSE63085	Immune	6.10829	7.47488	8.22621	8.53293
GSM1574106	GSE64553	Fibroblasts	9.72841	9.22532	10.5801	9.24524
GSM2326912	GSE87290	Immune	7.28761	9.43049	5.89468	8.34914
GSM2309884	GSE86884	Immune	7.79083	8.43126	9.21521	8.63458
GSM1808059	GSE70503	Adipose	8.42988	8.30776	8.11423	10.1228
GSM1406332	GSE58310	Immune	8.21824	6.27988	7.92919	8.73288
GSM1808036	GSE70503	Cardiac	6.88773	6.16803	6.90023	6.3068
GSM1598709	GSE57945	Intestines	8.84522	9.14981	9.20675	9.38778
GSM2093043	GSE79362	Immune	8.15269	9.48776	8.17467	9.12286
GSM2093148	GSE79362	Immune	8.45079	8.33904	8.37436	9.75033
GSM2026538	GSE76490	iPSCs	11.0724	9.86811	11.7338	10.8861
GSM1482945	GSE60590Xx-xXGSE60591	Muscle	8.76658	5.31375	7.04232	6.83803
GSM1376001	GSE57148	Respiratory	7.86538	7.7826	8.38061	8.34068
GSM1376127	GSE57148	Respiratory	7.16986	7.08861	7.79206	7.83532
GSM2109317	GSE79968	Fibroblasts	11.4767	11.0919	11.5467	10.4353
GSM1931514	GSE74737	Immune	6.60463	7.22893	7.68349	8.37692
GSM2093246	GSE79362	Immune	8.03739	9.11882	8.07625	9.12501
GSM1622601	GSE66446	Adipose	8.59461	6.23745	8.37114	7.36267
GSM2093150	GSE79362	Immune	8.74433	9.49057	8.81627	9.42306
GSM1601804	GSE65621	Immune	11.0678	10.0193	11.5305	10.7832
GSM2109306	GSE79968	Fibroblasts	9.99666	9.17959	9.84133	8.76727
GSM1376153	GSE57148	Respiratory	6.69442	6.73445	7.58315	7.43768
GSM1821979	GSE70926Xx-xXGSE70927	Immune	7.84882	7.96171	8.10848	10.4438
GSM1679702	GSE68719	Brain	8.86007	6.26515	7.73726	7.36397
GSM1489602	GSE60833	Muscle	8.56227	5.44779	6.26575	6.47486
GSM2141392	GSE81046	Immune	10.887	9.22527	9.71037	8.36669
GSM1440499	GSE59612	Brain	9.31079	7.87284	7.55267	6.72249
GSM1376084	GSE57148	Respiratory	6.84458	6.93011	7.71906	8.59967
GSM1609430	GSE65912	Immune	11.5324	9.76504	11.6957	10.9874
GSM1915818	GSE74263	Immune	12.2456	10.9861	12.0681	11.165
GSM2350081	GSE88850	Brain	7.98783	6.36375	7.23947	6.59121
GSM1327878	GSE55008	Adipose	7.05774	6.28085	8.09692	7.74492
GSM1379026	GSE57299	HSCs	9.55795	9.02442	9.63782	8.34254
GSM1872116	GSE72790	Pancreas	10.3194	9.28129	10.7617	10.2523
GSM2093238	GSE79362	Immune	8.96389	9.33677	8.69212	9.62075
GSM1577756	GSE64713	Immune	11.9982	9.93072	10.8685	10.0782
GSM2042128	GSE76987	Intestines	9.86854	9.74478	10.127	9.44978
GSM1581120	GSE64813Xx-xXGSE64814	Immune	8.03433	8.93544	8.62561	9.36073
GSM2109339	GSE79968	Fibroblasts	10.5884	9.62527	10.5337	9.45913
GSM1642297	GSE67196	Brain	9.22289	6.75548	7.27504	5.95489
GSM1861915	GSE72404Xx-xXGSE72409	Fibroblasts	8.61232	7.28308	8.23743	6.24397
GSM1482947	GSE60590Xx-xXGSE60591	Muscle	8.88925	5.83063	5.83063	7.3605
GSM1548014	GSE63392Xx-xXGSE63394	hESCs	11.4553	9.61412	11.2288	11.2888
GSM2092982	GSE79362	Immune	9.38268	10.1014	9.46208	9.71997
GSM1327877	GSE55008	Adipose	7.23414	6.26491	8.15757	7.84172
GSM1648813	GSE67528	Other stem-cells	7.85668	7.76853	9.38244	7.91805
GSM1896258	GSE73502Xx-xXGSE73765	Immune	9.83895	8.99729	9.05273	7.99536
GSM2093136	GSE79362	Immune	8.32345	8.77718	8.02586	9.21647
GSM2036322	GSE76712Xx-xXGSE76718	Cardiac	9.41276	8.37994	7.69211	7.91996
GSM1581010	GSE64813Xx-xXGSE64814	Immune	8.30078	9.1555	8.56507	9.16938
GSM1872960	GSE72819	Intestines	9.93222	8.90974	9.71132	9.08019
GSM2041716	GSE76970	hESCs	9.63771	10.2784	10.5934	10.0863
GSM1580962	GSE64813Xx-xXGSE64814	Immune	7.74789	8.32534	8.19066	9.44708
GSM1646729	GSE65485	Liver	8.66167	9.14295	7.8769	8.36215
GSM1505828	GSE61476	Other stem-cells	9.72982	9.89773	10.6995	9.86392
GSM2093253	GSE79362	Immune	8.57107	9.36	8.6779	9.71751
GSM1914487	GSE74201	iPSCs	11.0451	10.6313	11.7118	11.4493
GSM2093201	GSE79362	Immune	8.49732	9.27683	8.63439	9.64446
GSM1304787	GSE53983	Other stem-cells	11.2994	9.9642	12.3918	11.2301
GSM1540559	GSE63085	Immune	6.13826	7.6398	8.39133	8.71296
GSM2309890	GSE86884	Immune	6.00208	8.52587	7.4467	8.39076
GSM2142413	GSE81087	Fibroblasts	8.93838	8.53398	9.4107	7.62054
GSM1505851	GSE61476	Other stem-cells	9.16699	8.85761	8.92955	8.35536
GSM1398972	GSE57973Xx-xXGSE79469	Pancreas	5.64238	5.33003	6.96499	6.83123
GSM1909020	GSE53665	HSCs	12.06	11.2336	12.1609	11.3881
GSM1896219	GSE73502Xx-xXGSE73765	Immune	9.27741	8.04205	8.04205	7.30011
GSM1482951	GSE60590Xx-xXGSE60591	Muscle	8.47942	6.31491	6.7405	8.36531
GSM1338335	GSE55426Xx-xXGSE55504	Fibroblasts	11.0834	10.5741	11.5165	10.0163
GSM1260546	GSE52166	Immune	6.28963	7.40829	7.72662	8.39349
GSM1379023	GSE57299	HSCs	12.6951	11.1124	13.1396	12.0483
GSM2309923	GSE86884	Immune	6.66189	8.42244	7.59948	8.67396
GSM1703709	GSE69549	Immune	9.14646	6.63097	7.62108	9.86317
GSM1414743	GSE58596Xx-xXGSE58597	Immune	8.4679	8.18741	8.10859	9.56603
GSM1540598	GSE63085	Immune	6.56293	8.53312	8.14967	8.87938
GSM1646701	GSE65485	Liver	8.87141	9.77127	8.1207	8.31807
GSM1523490	GSE62241Xx-xXGSE62246	Immune	9.52166	9.42023	9.75653	10.4771
GSM1646697	GSE65485	Liver	9.3438	9.32399	7.92428	8.20998
GSM1379031	GSE57299	HSCs	10.2778	9.52734	10.1546	8.72568
GSM1572241	GSE64486	Cardiac	6.80514	6.86711	8.02882	7.89069
GSM1312707	GSE54308	Other stem-cells	11.7168	10.1723	11.1731	10.4897
GSM1674771	GSE68538	Bone	11.7891	9.73088	12.4641	10.6335
GSM1808003	GSE70503	Kidney	7.11332	6.79281	6.52551	6.96201
GSM1522316	GSE62207	Intestines	8.86047	8.67562	9.11018	8.43052
GSM2175901	GSE81810	Immune	8.83171	7.10957	9.37477	8.79024
GSM1553107	GSE63577	Fibroblasts	10.7261	10.0326	11.1328	9.92911
GSM1694981	GSE62772Xx-xXGSE62777	iPSCs	11.5416	10.8205	12.1325	11.6377
GSM2141307	GSE81046	Immune	8.25474	7.14467	7.36587	7.16446
GSM1577757	GSE64713	Immune	11.7224	9.83108	10.9183	9.85475
GSM1580925	GSE64810	Brain	7.77548	6.60934	8.21223	6.82555
GSM2175898	GSE81810	Immune	11.8855	9.52756	12.6079	11.4959
GSM2309590	GSE86356	Muscle	6.07693	4.53799	5.96961	7.29837
GSM2309565	GSE86356	Muscle	6.78222	5.00834	5.83808	7.38975
GSM2309537	GSE86356	Cardiac	6.30831	5.23535	7.46584	7.52349
GSM1981190	GSE76314	iPSCs	11.056	7.62467	8.74717	6.89903
GSM1598494	GSE57945	Intestines	9.33624	9.46574	9.80617	9.74625
GSM1632599	GSE66809Xx-xXGSE66810	Immune	9.51053	6.35046	5.37329	8.02047
GSM1338809	GSE55536	Immune	8.13599	7.88523	8.22683	7.84407
GSM2112323	GSE80072	Fibroblasts	9.07499	7.41178	9.4368	8.29452
GSM1505848	GSE61476	Other stem-cells	9.83425	9.79793	10.468	10.2463
GSM2093037	GSE79362	Immune	8.22984	9.14123	8.03637	9.94554
GSM1376094	GSE57148	Respiratory	7.20504	7.93079	8.18501	7.93079
GSM2109320	GSE79968	Fibroblasts	11.3399	10.4103	11.1931	10.2339
GSM2026541	GSE76490	iPSCs	11.3114	9.8775	11.6021	11.4996
GSM1409697	GSE58387	Muscle	8.95362	5.54722	7.18909	6.67322
GSM1574093	GSE64553	Fibroblasts	9.95724	9.38034	10.4788	9.21581
GSM1293742	GSE53450Xx-xXGSE53452	Prostate	7.9978	6.15861	7.68289	7.90867
GSM1383764	GSE57494	Immune	7.23184	5.7125	5.7125	7.75567
GSM1369007	GSE56785	Other stem-cells	9.7364	9.42962	10.4103	9.30263
GSM1598527	GSE57945	Intestines	9.58248	9.50687	9.67519	9.49126
GSM1379032	GSE57299	HSCs	10.2276	9.39699	10.107	8.73239
GSM1505824	GSE61476	Other stem-cells	10.9435	9.97059	11.6775	11.238
GSM1409694	GSE58387	Muscle	8.86489	6.22982	4.72822	6.57617
GSM1808006	GSE70503	Kidney	2.92841	6.19538	7.21797	7.36861
GSM2093001	GSE79362	Immune	8.79072	10.2083	8.47176	8.94561
GSM1632594	GSE66809Xx-xXGSE66810	Immune	8.69836	5.60014	6.16753	7.60714
GSM1663082	GSE68108	Liver	10.7186	9.88866	10.896	9.78935
GSM2141343	GSE81046	Immune	8.97903	7.65197	8.46927	7.4434
GSM1522379	GSE62207	Intestines	9.61959	9.48788	9.87	9.52079
GSM1941364	GSE75042	Immune	6.82046	7.9945	8.48586	7.9945
GSM1943694	GSE75130	Immune	7.91588	7.85501	8.23094	7.70001
GSM1376137	GSE57148	Respiratory	7.28877	8.07256	8.23833	8.12771
GSM1489586	GSE60833	Muscle	7.94328	5.08177	5.9604	10.2129
GSM1872938	GSE72819	Intestines	9.54851	8.52658	9.68882	8.85922
GSM2306845	GSE86611	Pancreas	8.79251	5.14572	7.35397	7.10589
GSM1519975	GSE62118	Respiratory	9.70939	9.35581	10.178	9.32118
GSM1884754	GSE73075	MSCs	7.60078	5.0051	8.51711	6.20437
GSM2092930	GSE79362	Immune	8.33138	9.24144	8.06218	9.72866
GSM1260487	GSE52166	Immune	6.31509	7.50626	7.90257	8.40647
GSM1383766	GSE57494	Immune	7.42781	5.531	5.69346	7.26042
GSM1581096	GSE64813Xx-xXGSE64814	Immune	7.88685	8.68647	8.51968	9.05787
GSM2042078	GSE76987	Intestines	10.0503	9.74379	9.71795	8.88182
GSM1665198	GSE68180	Female reproductive	4.6924	4.08374	6.301	6.43691
GSM1598495	GSE57945	Intestines	9.18046	9.68746	9.60756	9.19875
GSM2324236	GSE87186	Immune	8.13034	8.34242	8.09799	9.215
GSM1646723	GSE65485	Liver	10.8874	9.67156	8.46877	8.37202
GSM1335741	GSE52166	Immune	6.11382	7.58068	7.86143	8.53979
GSM1888647	GSE73211	Fibroblasts	11.0242	9.55107	10.8563	10.219
GSM1876270	GSE72986	Male reproductive	10.2019	9.87484	11.0865	9.65094
GSM1506114	GSE61491Xx-xXGSE61492	Neural progenitor/stem cells	11.7276	10.781	12.0168	11.4164
GSM2112331	GSE80072	Fibroblasts	9.03815	7.23419	9.30946	7.95402
GSM1372340	GSE56961	Immune	10.8516	10.2156	11.8799	11.0987
GSM1376159	GSE57148	Respiratory	7.74722	8.2624	7.89165	7.99366
GSM2141300	GSE81046	Immune	9.56336	7.88769	8.95638	7.73775
GSM1440500	GSE59612	Brain	9.31293	7.89186	7.58245	7.02421
GSM1581075	GSE64813Xx-xXGSE64814	Immune	8.11493	8.31808	8.55087	9.44672
GSM2072622	GSE78688	Brain	8.2849	7.5995	8.0209	7.6246
GSM1335679	GSE52166	Immune	5.8441	7.50851	7.94083	8.36923
GSM2092912	GSE79362	Immune	8.65715	8.84631	8.29008	9.60368
GSM1558061	GSE63816	Bone	9.93156	10.1964	11.2953	10.5992
GSM1587318	GSE65099Xx-xXGSE65102	Female reproductive	8.64809	7.72772	8.64809	7.85212
GSM1372334	GSE56961	Immune	11.5486	10.8079	12.2113	11.3531
GSM1395307	GSE57866	HSCs	11.4918	11.3089	12.3321	11.9113
GSM1364041	GSE56568Xx-xXGSE56569	iPSCs	10.0642	8.53793	10.8366	11.0259
GSM1522247	GSE62207	Intestines	9.68086	9.83708	9.97429	9.69454
GSM1872912	GSE72819	Intestines	9.78593	9.12924	9.40609	8.7717
GSM1519560	GSE62093	Female reproductive	9.99658	9.55377	10.3328	9.61802
GSM1528675	GSE62544	Muscle	5.68458	5.63089	6.70075	7.19389
GSM1704856	GSE69622	Fibroblasts	10.919	11.2844	11.5015	11.01
GSM1395289	GSE57866	HSCs	11.4217	10.4719	11.831	11.069
GSM1369011	GSE56785	Other stem-cells	10.412	10.5233	11.5641	10.5243
GSM1375989	GSE57148	Respiratory	7.23421	6.96477	7.75213	8.49686
GSM1648871	GSE67528	Other stem-cells	11.7385	11.1486	11.9563	11.6842
GSM1817213	GSE70751	Brain	12.2067	11.9235	11.9167	11.601
GSM1580924	GSE64810	Brain	8.34564	7.13905	7.76413	6.09361
GSM1703716	GSE69549	Immune	8.54059	6.62408	9.1712	8.26889
GSM1480834	GSE60482	Immune	11.9661	11.1218	12.7545	11.8885
GSM1522425	GSE62207	Intestines	9.26721	9.27262	9.26179	8.82023
GSM1576393	GSE64655	Immune	7.77432	9.3339	8.23516	10.9499
GSM1694977	GSE62772Xx-xXGSE62777	iPSCs	11.7223	10.8779	12.0367	11.9339
GSM2225762	GSE84023	Pancreas	11.7794	9.42003	11.5349	10.6238
GSM1327880	GSE55008	Adipose	8.42141	6.80102	7.72406	7.36939
GSM2092909	GSE79362	Immune	8.20233	9.04118	8.42203	9.31987
GSM1384779	GSE57561	HSCs	12.2693	11.5038	11.982	11.0393
GSM1543544	GSE63183	Kidney	9.99496	9.06323	8.85615	7.49126
GSM2324254	GSE87186	Immune	6.96134	8.64653	8.58198	9.58234
GSM1380873	GSE57353	Fibroblasts	8.73712	7.02694	9.28268	7.04771
GSM1376154	GSE57148	Respiratory	7.37968	8.39201	8.03588	7.70121
GSM1369206	GSE56796	hESCs	12.0336	9.78334	11.8014	11.4009
GSM2093063	GSE79362	Immune	8.37273	8.9304	7.87875	9.383
GSM1695872	GSE69240Xx-xXGSE69994	Mammary	7.52567	6.36219	7.44624	7.20806
GSM2326891	GSE87290	Immune	7.60841	8.74172	7.57834	8.54076
GSM2093045	GSE79362	Immune	8.47938	10.4593	8.23267	9.44128
GSM2324213	GSE87186	Immune	6.77976	7.95752	8.09722	9.40514
GSM1376170	GSE57148	Respiratory	7.30703	7.08436	7.70691	7.69769
GSM2141271	GSE81046	Immune	8.68091	7.44462	7.44462	7.17624
GSM2225770	GSE84023	Pancreas	12.3186	10.5154	11.4822	10.1916
GSM1522445	GSE62207	Intestines	9.47005	9.65248	9.36938	8.90863
GSM1679671	GSE68719	Brain	9.35412	7.88874	7.601	7.24092
GSM2306837	GSE86611	Pancreas	8.59358	5.13948	7.24857	6.78179
GSM2141321	GSE81046	Immune	8.81437	7.28135	7.84386	6.34275
GSM2141378	GSE81046	Immune	9.02518	7.45627	8.0107	7.13784
GSM2225803	GSE84023	Pancreas	11.2506	10.1093	11.2876	9.90767
GSM1558068	GSE63816	Bone	10.5207	10.2901	11.1845	10.5732
GSM1598440	GSE57945	Intestines	8.83536	9.31737	9.48953	9.31059
GSM1930425	GSE74698	Prostate	7.21826	5.76765	7.6579	7.09001
GSM1580965	GSE64813Xx-xXGSE64814	Immune	7.91207	8.43401	8.69267	9.55227
GSM1829774	GSE71203	Mammary	9.05175	7.39432	7.31252	7.45003
GSM2142425	GSE81087	Fibroblasts	9.16906	8.94256	10.1265	8.66723
GSM2210779	GSE83601	Immune	7.81464	9.38063	7.77573	9.04899
GSM1861907	GSE72404Xx-xXGSE72409	Fibroblasts	10.9139	9.35132	10.6568	9.12596
GSM1896118	GSE73502Xx-xXGSE73765	Immune	9.1234	7.04351	7.73502	7.06229
GSM1298141	GSE53655	Immune	6.5526	9.31293	7.43809	8.99577
GSM2141385	GSE81046	Immune	9.22557	6.08245	7.15566	6.12298
GSM1703729	GSE69549	Immune	10.4462	7.96571	8.78012	7.38744
GSM1505826	GSE61476	Other stem-cells	10.3674	10.1959	11.0422	10.5544
GSM1273493	GSE52643	Mammary	10.1507	9.51431	10.1777	9.23771
GSM2092968	GSE79362	Immune	9.11513	9.98067	9.28841	9.65527
GSM2092967	GSE79362	Immune	8.00832	9.75783	8.0613	9.32757
GSM1648870	GSE67528	Other stem-cells	11.2853	10.9071	11.8475	11.6439
GSM1379019	GSE57299	HSCs	12.2187	11.0297	12.5377	11.3545
GSM1888673	GSE73211	iPSCs	11.5409	10.8205	12.133	11.6377
GSM1337342	GSE55458Xx-xXGSE55460	Respiratory	8.18417	7.1807	8.53664	7.94699
GSM1314596	GSE54409	Other stem-cells	8.21587	7.5065	8.53389	7.18103
GSM1323654	GSE54460	Prostate	5.82553	5.62309	7.28352	7.64835
GSM1522310	GSE62207	Intestines	10.2316	9.91311	9.98716	9.35362
GSM2042099	GSE76987	Intestines	10.4083	11.0694	10.7432	9.80677
GSM1876349	GSE72994	Other stem-cells	10.8907	10.0424	11.8506	10.9439
GSM2093026	GSE79362	Immune	8.13976	8.79468	8.43276	9.91284
GSM1581037	GSE64813Xx-xXGSE64814	Immune	8.06969	8.87781	9.11082	9.21612
GSM1277972	GSE52912	Other stem-cells	11.4804	11.6107	12.9517	11.608
GSM1703699	GSE69549	Immune	8.82559	6.33332	7.37526	10.0421
GSM1580788	GSE64801	Intestines	7.75908	7.28785	8.7975	8.56928
GSM1384783	GSE57561	Immune	11.3226	10.4215	11.2945	10.1024
GSM1896138	GSE73502Xx-xXGSE73765	Immune	9.3444	7.45444	9.0617	7.24544
GSM2093213	GSE79362	Immune	8.38483	8.84779	8.66865	9.34598
GSM1632597	GSE66809Xx-xXGSE66810	Immune	7.49277	6.50149	8.10591	8.02956
GSM1978259	GSE76268	Pancreas	8.84588	5.19626	8.32427	6.86881
GSM1519567	GSE62093	Female reproductive	9.11312	7.55181	8.22172	7.56389
GSM2306848	GSE86611	Pancreas	9.10143	5.55351	7.56742	6.82828
GSM1896153	GSE73502Xx-xXGSE73765	Immune	9.98453	8.53027	8.76114	7.86914
GSM2093011	GSE79362	Immune	7.90748	8.2605	8.13912	9.4684
GSM1896136	GSE73502Xx-xXGSE73765	Immune	9.32553	7.33031	8.5952	7.73441
GSM1369198	GSE56796	hESCs	9.85009	6.55901	9.23335	8.44886
GSM1376062	GSE57148	Respiratory	8.19182	8.01315	7.87343	7.33282
GSM1648862	GSE67528	Other stem-cells	11.1421	11.7103	11.9072	11.507
GSM1522323	GSE62207	Intestines	9.0861	8.84882	9.67917	9.05575
GSM1489619	GSE60833	Muscle	8.73225	4.33999	5.94519	6.12123
GSM1337340	GSE55458Xx-xXGSE55460	Respiratory	9.18275	8.40298	9.98909	8.72532
GSM1312727	GSE54308	Other stem-cells	12.882	10.4851	11.3165	10.1836
GSM1872922	GSE72819	Intestines	9.76455	8.69372	9.32386	8.36195
GSM1658377	GSE67915	hESCs	10.1425	8.33045	12.1892	10.3219
GSM1679694	GSE68719	Brain	9.54017	7.85933	8.00155	6.45276
GSM1726471	GSE70390	Immune	5.74098	9.34862	6.80195	9.79604
GSM1522417	GSE62207	Intestines	9.43026	9.74093	9.82057	9.40909
GSM1703697	GSE69549	Immune	8.0482	7.3079	9.31598	10.0706
GSM1716668	GSE70068	Immune	4.52503	7.03152	6.48158	8.94305
GSM2072633	GSE78688	Brain	6.82766	6.49724	6.97654	6.74365
GSM1872962	GSE72819	Intestines	10.058	9.38407	10.3677	9.51887
GSM1981195	GSE76314	iPSCs	9.82927	8.7616	10.1461	9.27078
GSM1598303	GSE65481	Other prenatal tissues	9.26077	7.33728	11.6352	10.4592
GSM2141261	GSE81046	Immune	8.94367	7.21564	8.22211	7.74589
GSM1505578	GSE61474	Female reproductive	5.86645	6.04014	6.57721	7.04889
GSM1888676	GSE73211	hESCs	11.827	10.8124	11.9505	11.9888
GSM2092981	GSE79362	Immune	8.43433	8.90762	8.32527	9.83079
GSM2175471	GSE81791Xx-xXGSE81794	hESCs	11.0031	10.708	12.0088	11.8725
GSM1602273	GSE65634	Fibroblasts	8.9329	8.27525	9.39712	8.365
GSM1817215	GSE70751	Brain	11.5501	11.6412	11.2178	11.2057
GSM1522326	GSE62207	Intestines	10.6492	10.1228	10.113	9.42843
GSM1567935	GSE64283	Respiratory	8.48583	7.5941	9.81504	9.04461
GSM1808046	GSE70503	Adipose	7.72239	6.68044	7.25246	7.31024
GSM1358005	GSE56267	Brain	8.48548	5.63037	7.11283	9.01235
GSM2175118	GSE76586	hESCs	10.2846	11.2322	10.9222	11.358
GSM1581023	GSE64813Xx-xXGSE64814	Immune	7.59021	8.59869	8.00051	9.47992
GSM1694973	GSE62772Xx-xXGSE62777	iPSCs	11.4832	10.9592	11.6563	11.7089
GSM1609436	GSE65912	Immune	11.4476	9.89892	11.7778	11.0067
GSM2309907	GSE86884	Immune	7.94701	8.58871	9.704	9.3676
GSM2142410	GSE81087	Fibroblasts	8.6961	7.78554	9.12447	7.45437
GSM1580982	GSE64813Xx-xXGSE64814	Immune	8.17063	9.42027	8.82559	9.58604
GSM2042140	GSE76987	Intestines	9.08881	9.59781	9.91896	9.37778
GSM1376064	GSE57148	Respiratory	8.032	7.88109	7.53838	7.66705
GSM2225771	GSE84023	Pancreas	10.0829	9.89663	11.1279	10.7915
GSM1896096	GSE73502Xx-xXGSE73765	Immune	8.6719	7.5316	6.8109	6.69315
GSM1293745	GSE53450Xx-xXGSE53452	Prostate	8.08199	5.37504	7.90873	7.83876
GSM1943688	GSE75130	Immune	9.20088	7.83248	8.79804	8.46744
GSM1518070	GSE62000Xx-xXGSE62006	HSCs	12.545	11.9882	13.338	11.8357
GSM1338333	GSE55426Xx-xXGSE55504	Fibroblasts	10.2479	9.19452	9.98969	8.64631
GSM2109298	GSE79968	Fibroblasts	10.4995	9.54138	10.3666	9.33393
GSM2041711	GSE76970	hESCs	10.2136	9.41385	10.5729	10.7895
GSM1338332	GSE55426Xx-xXGSE55504	Fibroblasts	10.337	9.6042	10.2523	8.58842
GSM1348875	GSE55939	Other stem-cells	11.5719	10.6876	11.2083	11.6337
GSM2124738	GSE80336	Brain	6.46734	5.66049	6.58246	6.66308
GSM1376124	GSE57148	Respiratory	6.99072	7.26758	7.45817	7.34914
GSM2309548	GSE86356	Muscle	6.33651	5.46101	6.83804	7.19028
GSM1598488	GSE57945	Intestines	9.2666	9.66982	9.69629	9.85745
GSM2042071	GSE76987	Intestines	8.7885	8.51182	9.41586	8.8662
GSM1379024	GSE57299	HSCs	12.6434	11.053	12.9998	12.0106
GSM1522213	GSE62207	Intestines	9.50164	9.58146	9.69859	8.74934
GSM1638212	GSE67070	Prostate	9.0015	5.38299	7.01714	7.44237
GSM2042138	GSE76987	Intestines	9.36566	9.52839	9.97122	9.28647
GSM1299386	GSE44618	Immune	4.97662	2.92841	11.4189	9.54484
GSM2141318	GSE81046	Immune	8.62661	7.59722	7.90199	7.11145
GSM1646709	GSE65485	Liver	11.7818	10.5333	10.6694	9.7255
GSM1598535	GSE57945	Intestines	9.86378	9.45825	9.78795	8.8068
GSM1599887	GSE65540	Adipose	8.61222	6.2203	7.91928	7.12395
GSM1482962	GSE60590Xx-xXGSE60591	Muscle	8.4309	4.42244	5.98579	6.7596
GSM2141317	GSE81046	Immune	8.41004	7.2137	7.53626	6.65462
GSM1509511	GSE61626Xx-xXGSE61628	Respiratory	7.38911	5.82354	7.73443	7.03074
GSM1522406	GSE62207	Intestines	9.36325	9.33357	9.37495	8.69546
GSM2093167	GSE79362	Immune	8.30529	8.37321	8.19988	9.45559
GSM2093034	GSE79362	Immune	8.4613	8.95511	8.35315	9.91002
GSM2175889	GSE81810	Immune	8.35942	5.95554	8.80932	8.70307
GSM1567923	GSE64283	Intestines	7.33925	6.69732	10.1967	9.44771
GSM2324192	GSE87186	Immune	7.01401	7.89904	8.31191	9.31753
GSM1872966	GSE72819	Intestines	10.5212	9.21978	9.91137	8.94743
GSM1540496	GSE63085	Immune	7.91863	8.50624	9.97576	9.12496
GSM1503685	GSE61390	Other stem-cells	8.09037	6.95696	9.16488	7.7351
GSM2093035	GSE79362	Immune	8.51552	8.85644	8.24842	9.83422
GSM2093154	GSE79362	Immune	8.19258	8.93255	8.34627	9.3141
GSM1522465	GSE62207	Intestines	9.27969	9.48054	9.50708	9.35866
GSM2092949	GSE79362	Immune	8.48265	9.98663	8.63139	9.41638
GSM1376048	GSE57148	Respiratory	7.69828	7.87445	7.96707	7.74787
GSM2324178	GSE87186	Immune	7.2308	8.64477	8.16523	9.19803
GSM1536187	GSE62913	Cardiac	9.78869	9.56889	10.3834	9.53487
GSM1581128	GSE64813Xx-xXGSE64814	Immune	8.12166	8.69541	8.80348	9.57936
GSM2093230	GSE79362	Immune	8.75894	9.09287	8.46541	9.70759
GSM1598302	GSE65481	Other prenatal tissues	10.2107	7.00558	11.7865	10.4854
GSM1482165	GSE60548	iPSCs	10.9601	9.89348	11.3958	11.4125
GSM2093242	GSE79362	Immune	8.33189	8.74131	8.32818	9.44712
GSM1648818	GSE67528	Other stem-cells	8.36661	8.12149	9.58999	8.17365
GSM1523499	GSE62241Xx-xXGSE62246	Immune	11.2459	10.6612	10.8587	10.8559
GSM1494404	GSE60949	Ewing sarcoma	10.5584	9.82565	10.6923	10.0365
GSM1694976	GSE62772Xx-xXGSE62777	iPSCs	11.5279	10.8754	11.8123	11.6641
GSM1335710	GSE52166	Immune	6.01413	7.36769	7.97853	8.48574
GSM1438896	GSE59528	Immune	6.50922	10.1947	6.125	9.12552
GSM1540539	GSE63085	Immune	5.49754	8.18714	8.30944	9.38191
GSM1695879	GSE69240Xx-xXGSE69994	Mammary	6.82261	5.8052	7.43378	8.04276
GSM1509265	GSE61600	Fibroblasts	8.16921	6.88204	8.76332	7.00573
GSM1354449	GSE56055	Immune	7.89213	8.27793	8.77281	9.70438
GSM1896188	GSE73502Xx-xXGSE73765	Immune	8.2878	7.47535	7.24563	6.18845
GSM1289414	GSE53330Xx-xXGSE53332	Fibroblasts	9.71774	8.77018	10.2373	9.462
GSM1375998	GSE57148	Respiratory	7.54635	6.73989	7.41267	7.31609
GSM1888662	GSE73211	iPSCs	11.1189	10.5423	11.4748	11.579
GSM2309842	GSE86884	Immune	6.88616	8.74228	7.93864	8.30946
GSM1304777	GSE53983	Other stem-cells	13.0322	11.2059	12.6543	11.3757
GSM1602265	GSE65634	Fibroblasts	8.3656	8.01659	9.19718	7.77855
GSM2285686	GSE85854	hESCs	10.6099	10.0468	11.2632	11.4823
GSM1261907	GSE52249Xx-xXGSE52251	iPSCs	10.8611	9.92666	11.1865	11.3264
GSM1581057	GSE64813Xx-xXGSE64814	Immune	8.19251	9.00742	8.89292	9.32928
GSM1505607	GSE61474	Prostate	5.93346	5.4315	5.93346	6.40598
GSM1587307	GSE65099Xx-xXGSE65102	Female reproductive	10.105	9.36589	10.4373	9.36162
GSM2309602	GSE86356	Muscle	6.213	4.70804	6.3541	7.38807
GSM1494405	GSE60949	Ewing sarcoma	10.7873	10.0494	10.4455	10.1944
GSM2093022	GSE79362	Immune	8.95991	9.2626	8.62203	9.33827
GSM1872926	GSE72819	Intestines	10.0654	9.20661	9.98353	8.80373
GSM2042112	GSE76987	Intestines	10.4883	10.1304	10.0127	9.22466
GSM1432460	GSE59275	Skin	12.0731	8.26666	11.1675	10.3944
GSM2306833	GSE86611	Pancreas	8.91899	5.00545	7.85014	6.79546
GSM1327876	GSE55008	Adipose	7.47034	6.43554	7.44871	7.00045
GSM1261902	GSE52249Xx-xXGSE52251	iPSCs	10.7289	9.74977	11.285	10.6799
GSM2109348	GSE79968	Fibroblasts	9.95953	9.07152	9.86483	8.82762
GSM2093016	GSE79362	Immune	8.22398	7.93818	8.23546	9.62041
GSM2093188	GSE79362	Immune	8.32017	8.47251	8.37024	9.68778
GSM1522387	GSE62207	Intestines	9.64208	9.54021	9.6633	8.9399
GSM1522496	GSE62207	Intestines	9.77637	9.37358	9.52551	8.97996
GSM1506101	GSE61490	Immune	7.51405	9.01892	7.70698	8.30939
GSM2175463	GSE81791Xx-xXGSE81794	iPSCs	11.6576	10.6876	11.9647	11.5231
GSM1939603	GSE74978Xx-xXGSE74979	Immune	6.72388	7.44631	7.27885	8.08083
GSM1376166	GSE57148	Respiratory	6.47641	6.57559	7.49682	7.3278
GSM1941365	GSE75042	Immune	8.0475	9.48262	8.19701	9.01151
GSM1608064	GSE61390	Other stem-cells	10.7562	8.92427	12.0956	11.3901
GSM1872992	GSE72821Xx-xXGSE72822	Immune	9.77074	9.1832	9.83399	9.4429
GSM1896230	GSE73502Xx-xXGSE73765	Immune	8.14866	9.28691	6.85188	6.35239
GSM1540506	GSE63085	Immune	7.99801	8.15765	9.71806	9.0566
GSM2036523	GSE76717Xx-xXGSE76718	Cardiac	9.46763	8.18605	8.03961	7.44348
GSM2109291	GSE79968	Fibroblasts	11.0803	10.0718	10.6024	9.70657
GSM1679679	GSE68719	Brain	9.32121	7.15614	7.85637	6.96869
GSM1550104	GSE63452	hESCs	7.18304	6.71664	7.98797	8.28446
GSM1978252	GSE76268	Pancreas	9.27858	5.34498	8.70652	6.50364
GSM1808039	GSE70503	Cardiac	7.0431	4.537	6.75744	6.00295
GSM1716886	GSE70084	Skin	11.9776	10.6242	11.7952	10.8979
GSM1376012	GSE57148	Respiratory	7.21047	7.32878	7.4841	6.60583
GSM1646704	GSE65485	Liver	9.08784	7.63263	8.35126	8.3209
GSM1467829	GSE60216	Immune	7.35634	8.17953	7.33771	8.18994
GSM1598536	GSE57945	Intestines	9.41765	9.5363	9.57713	8.87051
GSM1540489	GSE63085	Immune	6.96813	7.73537	8.5733	8.59012
GSM1833894	GSE71289	Other stem-cells	9.00415	7.7108	10.4742	10.3035
GSM2127244	GSE80434	Neural progenitor/stem cells	8.2079	8.34354	9.40905	8.17138
GSM1873003	GSE72821Xx-xXGSE72822	Immune	8.92853	8.97659	9.31526	9.04406
GSM1482932	GSE60590Xx-xXGSE60591	Muscle	8.50942	6.0188	6.62671	6.62671
GSM1567937	GSE64283	Respiratory	7.74355	6.94658	8.87069	8.19471
GSM2309642	GSE86356	Muscle	5.9419	5.58703	6.85396	7.66184
GSM1574112	GSE64553	Fibroblasts	8.44285	7.46966	8.7592	7.12818
GSM1540512	GSE63085	Immune	5.57788	7.49032	8.01134	9.22421
GSM1260524	GSE52166	Immune	6.15035	7.3083	7.67995	8.58608
GSM1634334	GSE65838	Other stem-cells	7.49834	5.77564	6.39996	6.89011
GSM1467796	GSE60216	Immune	7.40871	8.04468	7.46377	7.84162
GSM2225819	GSE84023	Pancreas	11.2192	10.0662	12.0108	10.8066
GSM1820115	GSE70830	Immune	6.79066	8.72046	8.15132	10.8721
GSM2092999	GSE79362	Immune	8.74058	9.66857	8.53936	9.14703
GSM1522220	GSE62207	Intestines	9.08756	7.29156	9.02524	8.39662
GSM2326907	GSE87290	Immune	6.92558	9.50554	6.38186	8.70227
GSM1888648	GSE73211	hESCs	10.5867	10.1981	11.7668	11.4516
GSM1537604	GSE62982	Endothelial	9.15233	7.8142	9.59687	8.1897
GSM1896109	GSE73502Xx-xXGSE73765	Immune	9.38208	8.10289	8.1272	7.61076
GSM2309603	GSE86356	Muscle	6.72528	4.52512	6.15281	7.07847
GSM1601802	GSE65621	Immune	12.345	11.3563	12.5559	11.9172
GSM2309559	GSE86356	Muscle	6.21164	5.13146	5.36698	7.04151
GSM1335682	GSE52166	Immune	5.18661	6.94038	7.61401	8.43091
GSM1716889	GSE70084	Skin	11.4121	10.5097	11.4595	10.7638
GSM2309932	GSE86884	Immune	6.47634	8.4023	8.01835	8.59764
GSM1376121	GSE57148	Respiratory	7.29315	7.76945	8.11949	7.76945
GSM1888672	GSE73211	hESCs	11.1035	10.4849	11.4145	11.5772
GSM1567933	GSE64283	Respiratory	8.78514	9.27827	10.2904	9.89364
GSM1642286	GSE67196	Brain	9.51194	6.45391	6.00551	5.87806
GSM1260525	GSE52166	Immune	5.66212	7.18805	7.49116	8.42865
GSM1536192	GSE62913	Cardiac	9.53543	7.55669	6.63131	6.81139
GSM1861916	GSE72404Xx-xXGSE72409	Fibroblasts	8.97827	6.83602	8.03962	5.88517
GSM1489574	GSE60833	Muscle	8.65785	2.92841	6.32347	6.32347
GSM1931519	GSE74737	Immune	6.57297	6.76705	7.75642	8.03554
GSM1647948	GSE67488Xx-xXGSE67491	Immune	7.7348	8.25437	8.12038	9.16398
GSM1528681	GSE62544	Muscle	5.24639	5.86502	6.65593	7.50921
GSM1861918	GSE72404Xx-xXGSE72409	Fibroblasts	8.93791	7.08557	8.10119	6.1034
GSM1376148	GSE57148	Respiratory	7.41723	7.69938	8.32081	7.97801
GSM1904494	GSE73853Xx-xXGSE74250	Neural progenitor/stem cells	11.3334	10.6983	11.8597	11.0928
GSM1335716	GSE52166	Immune	6.93367	7.79955	7.7254	8.6768
GSM1581130	GSE64813Xx-xXGSE64814	Immune	8.50254	8.7728	8.97169	9.46364
GSM1540510	GSE63085	Immune	7.69588	7.70143	9.47267	8.55733
GSM2093105	GSE79362	Immune	8.11857	8.97636	8.21481	8.97331
GSM1537607	GSE62982	Endothelial	7.72904	6.1332	8.50811	6.82426
GSM1646698	GSE65485	Liver	9.21753	9.2859	8.77908	8.76272
GSM1522214	GSE62207	Intestines	10.8604	10.1016	10.2954	9.32918
GSM1642330	GSE67196	Brain	9.09697	6.55	6.65546	6.63498
GSM2326905	GSE87290	Immune	6.3921	9.26631	6.7952	9.54959
GSM1642305	GSE67196	Brain	9.16697	6.44891	7.30894	5.82652
GSM1726428	GSE70389	Muscle	9.16316	6.77254	8.59093	7.99771
GSM1505829	GSE61476	Other stem-cells	8.81928	8.71869	9.73912	9.21191
GSM1543546	GSE63183	Kidney	8.5674	6.79289	7.78495	6.62639
GSM2092969	GSE79362	Immune	8.59617	9.37189	8.5868	9.57031
GSM1599916	GSE65540	Adipose	8.88414	5.85258	7.86845	6.95022
GSM2093093	GSE79362	Immune	8.22988	8.28535	8.82858	9.61738
GSM1524876	GSE62288	Bone	8.96643	8.14754	9.30755	7.95934
GSM2324237	GSE87186	Immune	6.80564	7.93505	8.24062	9.35262
GSM1648851	GSE67528	Other stem-cells	11.3351	10.827	12.1669	11.196
GSM1402580	GSE58168	Immune	10.5229	10.7364	10.9172	10.168
GSM2042108	GSE76987	Intestines	9.51319	9.57915	9.79809	9.36648
GSM1415128	GSE58608Xx-xXGSE60591	Muscle	8.62114	5.87749	6.43177	6.92091
GSM1376053	GSE57148	Respiratory	7.40518	6.95922	8.00966	7.42043
GSM1553086	GSE63577	Fibroblasts	8.63188	7.69616	9.19856	7.40084
GSM1523489	GSE62241Xx-xXGSE62246	Immune	10.6001	10.8497	10.568	10.4167
GSM1598301	GSE65481	Other prenatal tissues	10.1091	7.56816	12.0239	10.3476
GSM1524872	GSE62288	Cardiac	9.20755	8.03775	9.56994	7.97692
GSM1581060	GSE64813Xx-xXGSE64814	Immune	7.95692	8.85622	8.40416	9.18218
GSM1376155	GSE57148	Respiratory	7.63033	7.64984	7.7706	7.61054
GSM2093087	GSE79362	Immune	7.82741	9.0418	8.31084	9.33879
GSM1267268	GSE52463	Respiratory	7.0788	6.81833	7.56193	7.89935
GSM2093002	GSE79362	Immune	8.49634	9.76909	8.35169	9.33375
GSM1812003	GSE70620Xx-xXGSE70709	Immune	11.6675	10.3219	12.7266	11.8857
GSM1395315	GSE57866	HSCs	11.9357	10.7671	12.2398	11.8271
GSM1896240	GSE73502Xx-xXGSE73765	Immune	8.83084	6.68246	7.42842	6.75971
GSM1679696	GSE68719	Brain	9.17318	7.71618	7.56989	6.78113
GSM1581026	GSE64813Xx-xXGSE64814	Immune	8.43406	8.91811	8.98429	9.04314
GSM1539047	GSE63055Xx-xXGSE63058	MSCs	9.51435	8.25135	9.32579	9.05744
GSM2309520	GSE86356	Muscle	6.55389	5.77277	6.84483	7.14314
GSM1861897	GSE72404Xx-xXGSE72409	Fibroblasts	8.44577	6.13903	7.66376	5.81374
GSM2108601	GSE79923	Intestines	9.78034	9.40128	9.08735	8.65373
GSM2092991	GSE79362	Immune	8.6277	9.19708	8.95503	9.37784
GSM1414935	GSE58604	Brain	9.36544	6.80946	7.70241	6.30263
GSM1601796	GSE65621	Immune	12.634	11.6531	12.7221	11.9509
GSM1576421	GSE64655	Immune	8.53195	9.62199	8.84873	11.0179
GSM2309598	GSE86356	Muscle	6.56302	5.00318	6.24311	7.25042
GSM1384774	GSE57561	HSCs	8.82896	9.55408	9.75225	8.89524
GSM1297507	GSE45803	Fibroblasts	9.17962	7.93612	9.41099	7.94131
GSM1695909	GSE69241	Liver	9.46507	8.85925	7.59278	6.95274
GSM1494409	GSE60949	Ewing sarcoma	10.7224	9.77223	9.9461	10.2413
GSM1930426	GSE74698	Prostate	7.19103	5.64611	7.83594	7.05547
GSM2092925	GSE79362	Immune	8.24697	8.56187	8.31655	9.50157
GSM2141349	GSE81046	Immune	8.4653	8.2168	7.00076	6.16633
GSM1598487	GSE57945	Intestines	9.02374	9.61142	9.38012	9.76506
GSM1376117	GSE57148	Respiratory	7.45563	7.35458	7.49836	7.35458
GSM2231436	GSE84322	MSCs	7.36081	6.03094	7.76776	6.25653
GSM1505854	GSE61476	Other stem-cells	9.82359	9.41378	10.2281	9.64866
GSM1978255	GSE76268	Pancreas	9.81498	5.81536	7.92199	6.86426
GSM2142433	GSE81087	Fibroblasts	8.99857	8.45749	9.48343	8.09228
GSM1614073	GSE66086	hESCs	11.0978	9.70225	11.6802	11.426
GSM2310425	GSE86931	Muscle	8.95377	3.78491	6.17884	5.64338
GSM2092970	GSE79362	Immune	8.43983	8.70895	8.3794	9.62907
GSM2243619	GSE84639	hESCs	9.47135	7.78061	9.66108	8.81437
GSM1522516	GSE62207	Intestines	9.55579	9.6985	9.73207	9.6676
GSM1632596	GSE66809Xx-xXGSE66810	Immune	7.74076	7.23259	8.75322	7.33222
GSM1909023	GSE53665	HSCs	11.6856	10.8129	11.9044	11.0515
GSM2108612	GSE79923	Intestines	9.31446	8.52318	8.401	7.99269
GSM2042129	GSE76987	Intestines	9.90326	9.72112	10.0676	9.69708
GSM1873012	GSE72821Xx-xXGSE72822	Immune	8.98696	8.99652	9.22915	8.70158
GSM2042143	GSE76987	Intestines	9.4521	9.31154	9.60968	8.90915
GSM2324233	GSE87186	Immune	7.21784	8.46533	8.64877	9.28684
GSM2175470	GSE81791Xx-xXGSE81794	hESCs	11.4274	11.0994	11.9724	11.6225
GSM1896257	GSE73502Xx-xXGSE73765	Immune	8.08094	9.67861	8.6724	7.21213
GSM1440490	GSE59612	Brain	9.31808	6.67383	7.85057	7.40807
GSM1409690	GSE58387	Muscle	9.07874	7.3009	6.64881	6.72912
GSM1298112	GSE53655	Immune	7.66918	9.47808	7.47755	8.72587
GSM2147026	GSE68234Xx-xXGSE81239	Fibroblasts	12.1515	11.0053	9.92313	9.65531
GSM1574108	GSE64553	Fibroblasts	8.65853	7.59609	8.83235	7.36712
GSM1574109	GSE64553	Fibroblasts	8.60606	7.9554	8.88765	7.33319
GSM2042111	GSE76987	Intestines	9.74606	9.4571	9.63373	8.89249
GSM2326902	GSE87290	Immune	6.10332	8.60706	6.69859	8.88373
GSM1376150	GSE57148	Respiratory	6.9786	7.13681	7.68947	7.71831
GSM2309615	GSE86356	Muscle	6.16682	5.16044	6.36188	7.07967
GSM1338766	GSE55534	Fibroblasts	7.79621	6.9505	8.02772	7.47808
GSM1598529	GSE57945	Intestines	9.62477	9.62109	9.54544	9.66465
GSM1435497	GSE53837	Immune	6.8509	7.6758	7.4086	7.8804
GSM1312705	GSE54308	Other stem-cells	11.7316	8.59628	10.1181	9.33078
GSM1414750	GSE58596Xx-xXGSE58597	Immune	8.59628	8.46019	9.16623	9.72407
GSM1467827	GSE60216	Immune	7.59485	5.66466	4.89069	6.98443
GSM1369211	GSE56796	hESCs	10.2417	8.62104	10.79	9.68572
GSM2183060	GSE82071	Prostate	7.13826	5.40981	6.93636	7.28366
GSM1896223	GSE73502Xx-xXGSE73765	Immune	9.82168	8.30164	8.93923	7.72751
GSM1402581	GSE58168	Immune	8.40099	9.19305	9.40323	9.20368
GSM2092979	GSE79362	Immune	8.03725	9.02054	8.23036	9.39935
GSM2309839	GSE86884	Immune	6.71729	8.76026	7.97062	8.53095
GSM1931501	GSE74737	Immune	6.36366	7.27672	7.40867	7.75973
GSM2309569	GSE86356	Muscle	6.6409	5.69918	6.6561	7.19733
GSM2175892	GSE81810	Immune	11.5152	9.6216	12.9384	11.5898
GSM1276842	GSE52834	Immune	11.9801	9.0861	11.4048	10.7094
GSM1872965	GSE72819	Intestines	8.84524	8.57515	8.7314	8.34932
GSM1376145	GSE57148	Respiratory	6.80806	6.70641	7.32419	8.03084
GSM1872096	GSE72790	Pancreas	9.73739	9.28883	10.0825	8.51156
GSM2092961	GSE79362	Immune	8.38748	9.38851	7.87004	9.26184
GSM1276894	GSE52834	Immune	11.6249	9.30583	11.5357	10.753
GSM2142421	GSE81087	Fibroblasts	9.55187	9.59767	10.3347	8.82314
GSM1872928	GSE72819	Intestines	9.99037	8.85032	9.74319	8.9405
GSM1581129	GSE64813Xx-xXGSE64814	Immune	8.16927	9.16754	8.88933	9.53362
GSM1649201	GSE67543	Pancreas	8.02497	5.37142	7.90686	7.86891
GSM1703733	GSE69549	Immune	8.6883	5.49308	8.24514	7.94971
GSM1888656	GSE73211	hESCs	11.5617	10.9247	11.8619	11.7571
GSM1522303	GSE62207	Intestines	9.75267	9.38059	9.47121	8.83648
GSM2309589	GSE86356	Muscle	6.14634	4.60516	5.99893	7.09864
GSM2043842	GSE76970	hESCs	9.60919	8.99404	10.2161	10.0546
GSM2309555	GSE86356	Muscle	6.71119	5.45752	6.40297	7.76063
GSM1872972	GSE72819	Intestines	10.013	9.23279	9.71041	8.61228
GSM1598526	GSE57945	Intestines	9.41669	9.01076	9.5005	9.27155
GSM1695162	GSE69192	Immune	4.05465	7.71519	9.82678	8.41783
GSM1873000	GSE72821Xx-xXGSE72822	Immune	9.52974	9.19478	9.64407	8.67614
GSM1505819	GSE61476	Other stem-cells	10.1642	9.69256	10.5783	10.0726
GSM1679690	GSE68719	Brain	9.20981	7.17011	7.9074	6.72558
GSM1896256	GSE73502Xx-xXGSE73765	Immune	10.2479	9.02467	8.86836	7.35875
GSM1540557	GSE63085	Immune	5.99506	7.23848	7.89391	8.54944
GSM1576422	GSE64655	Immune	7.93003	9.54019	8.36348	10.9987
GSM1304778	GSE53983	Other stem-cells	12.1666	10.558	12.2811	11.4159
GSM1505580	GSE61474	Female reproductive	6.1334	6.05384	6.1334	6.89359
GSM1826301	GSE71058	Brain	8.56829	4.21007	5.85934	6.9827
GSM1896160	GSE73502Xx-xXGSE73765	Immune	10.2138	7.83373	8.89097	7.09137
GSM1598295	GSE65481	Other prenatal tissues	10.1878	6.98431	11.1897	10.9627
GSM1888810	GSE73213Xx-xXGSE73214	Immune	7.19342	6.66622	7.0469	6.76349
GSM1338320	GSE55426Xx-xXGSE55504	Fibroblasts	13.7323	11.9358	10.3805	9.58996
GSM1576400	GSE64655	Immune	7.50272	9.40591	7.55362	8.30123
GSM1581134	GSE64813Xx-xXGSE64814	Immune	8.27271	9.00403	8.88449	9.55377
GSM2359145	GSE89122	Kidney	7.28795	7.32238	8.25657	8.23669
GSM1679686	GSE68719	Brain	8.67887	7.34783	7.59043	7.12794
GSM2092926	GSE79362	Immune	8.45504	8.91451	8.81862	9.82365
GSM1576419	GSE64655	Immune	7.7323	9.45079	8.08907	10.9043
GSM2324230	GSE87186	Immune	6.96295	8.31843	8.16296	9.15958
GSM1369195	GSE56796	hESCs	10.4984	8.53766	11.099	10.1133
GSM2093133	GSE79362	Immune	9.24503	9.248	8.25966	9.59696
GSM1581043	GSE64813Xx-xXGSE64814	Immune	8.44371	8.55606	9.01503	9.44188
GSM2093207	GSE79362	Immune	8.02808	8.08993	7.77542	9.71175
GSM1726442	GSE70390	Immune	4.68126	7.63619	7.00008	8.48061
GSM2267424	GSE85465Xx-xXGSE85467	Stomach	10.9261	10.1258	10.7413	9.45741
GSM1808034	GSE70503	Cardiac	7.63013	6.13794	7.3831	6.11939
GSM1376057	GSE57148	Respiratory	8.53608	8.83548	8.50351	8.07146
GSM1298125	GSE53655	Immune	6.38203	8.7303	7.07055	8.8598
GSM2324184	GSE87186	Immune	7.06128	8.26105	8.33793	9.25474
GSM1598712	GSE57945	Intestines	9.61466	8.68834	9.39488	8.61828
GSM1808057	GSE70503	Adipose	8.147	7.10142	7.79982	7.49263
GSM1580986	GSE64813Xx-xXGSE64814	Immune	7.68952	8.36987	8.26071	9.24637
GSM2093186	GSE79362	Immune	8.44145	8.41269	8.78498	9.5486
GSM1598705	GSE57945	Intestines	9.74341	9.76423	9.37791	8.9826
GSM1261903	GSE52249Xx-xXGSE52251	iPSCs	11.0843	10.0655	11.5395	11.0298
GSM2109273	GSE79968	Fibroblasts	11.6196	10.9659	11.0832	10.1521
GSM2141334	GSE81046	Immune	8.6168	7.19741	7.25638	6.69833
GSM1896114	GSE73502Xx-xXGSE73765	Immune	9.25028	7.03313	7.89287	6.9219
GSM1522293	GSE62207	Intestines	9.9815	9.85359	10.2279	9.80042
GSM1873010	GSE72821Xx-xXGSE72822	Immune	8.77905	8.31222	9.67396	9.21449
GSM2108607	GSE79923	Intestines	9.34123	8.89878	8.52569	8.21295
GSM2141297	GSE81046	Immune	9.43093	6.62345	8.13237	7.03669
GSM1260507	GSE52166	Immune	6.61459	7.95108	7.93405	8.66311
GSM1369208	GSE56796	hESCs	11.04	8.99974	11.5887	10.617
GSM1357996	GSE56267	Brain	7.62639	6.75215	7.08347	7.5185
GSM1599885	GSE65540	Adipose	9.23863	6.75973	8.28748	7.79581
GSM1522509	GSE62207	Intestines	10.5858	9.75481	10.1506	9.39837
GSM1446885	GSE59822Xx-xXGSE59827	Skin	8.03622	4.6895	8.39634	8.22131
GSM1694956	GSE62772Xx-xXGSE62777	hESCs	11.4422	10.5898	11.8947	11.766
GSM1396732	GSE57896	MSCs	8.39262	6.82329	8.74242	6.97739
GSM1522500	GSE62207	Intestines	9.27155	9.43039	9.58544	8.91475
GSM1577762	GSE64713	Immune	13.1578	12.1209	12.7301	11.6072
GSM1661528	GSE68042	Mammary	8.52277	9.4184	10.9485	10.0727
GSM1873004	GSE72821Xx-xXGSE72822	Immune	9.17099	8.33345	9.46722	8.94488
GSM1726467	GSE70390	Immune	5.90585	8.91057	7.00117	9.77497
GSM1524875	GSE62288	Bone	8.82722	7.79882	8.96513	7.71361
GSM1703761	GSE69549	Immune	9.26094	6.27053	7.60097	9.46376
GSM2072625	GSE78688	Brain	8.13482	7.56977	9.09298	7.87984
GSM1467806	GSE60216	Immune	6.4779	7.01027	5.43775	7.98527
GSM1616456	GSE66182	Mammary	10.4315	8.51841	10.9795	9.83645
GSM2326887	GSE87290	Immune	7.80927	9.55028	7.5959	8.45245
GSM1602269	GSE65634	Fibroblasts	9.95626	9.37207	10.3053	8.9414
GSM1276878	GSE52834	Immune	11.5273	8.974	11.0634	10.374
GSM1574107	GSE64553	Fibroblasts	8.71489	7.68272	8.77118	7.12047
GSM1505856	GSE61476	Other stem-cells	9.30342	8.86981	9.64779	8.95328
GSM2028119	GSE76572	Fibroblasts	8.57866	7.43374	8.74795	7.26623
GSM1505833	GSE61476	Other stem-cells	9.41018	9.48695	10.0169	9.27364
GSM1482938	GSE60590Xx-xXGSE60591	Muscle	8.31426	5.70097	6.20968	6.80974
GSM2035729	GSE76683Xx-xXGSE76685	Other stem-cells	9.43714	10.3733	10.8291	10.8732
GSM1517630	GSE61950Xx-xXGSE61953	Ewing sarcoma	12.325	11.0988	11.7372	10.879
GSM2093231	GSE79362	Immune	8.39883	8.47664	8.1798	9.25133
GSM1872914	GSE72819	Intestines	9.91965	8.82213	9.63071	8.56253
GSM1888649	GSE73211	hESCs	10.3755	10.1917	11.7825	11.4935
GSM2141314	GSE81046	Immune	9.28627	6.91069	7.08499	6.48152
GSM1616461	GSE66182	Mammary	10.4136	8.41053	10.9182	9.69681
GSM1915090	GSE74235	Immune	8.47855	8.35978	8.49626	8.5447
GSM1553102	GSE63577	Fibroblasts	10.3697	9.89356	10.9541	9.76582
GSM1896148	GSE73502Xx-xXGSE73765	Immune	9.43093	6.62345	8.13237	7.03669
GSM1556289	GSE63733	Muscle	11.1496	9.39223	10.9931	10.0939
GSM2093189	GSE79362	Immune	8.13178	8.5411	8.40643	9.39065
GSM1397516	GSE57925	Bone	8.73576	7.77255	8.61208	7.40573
GSM2127902	GSE80467	hESCs	12.4948	9.3967	10.6873	10.2438
GSM1489593	GSE60833	Muscle	8.9128	5.50537	6.27473	9.13102
GSM1482954	GSE60590Xx-xXGSE60591	Muscle	8.88128	5.66096	5.36479	6.78864
GSM2282086	GSE85712	Bone	10.202	8.86296	10.8656	9.39875
GSM1406318	GSE58310	Immune	5.8393	6.38539	7.53195	8.17884
GSM2324252	GSE87186	Immune	7.19213	8.51635	8.61223	9.5678
GSM2042120	GSE76987	Intestines	10.0876	9.59741	9.96421	9.3265
GSM1406327	GSE58310	Immune	8.73967	7.64412	7.69401	8.96951
GSM1581069	GSE64813Xx-xXGSE64814	Immune	7.53666	8.38	8.08596	9.65549
GSM1572238	GSE64486	Cardiac	5.37504	6.5957	7.94547	7.59547
GSM1513907	GSE61794	Other stem-cells	12.1423	11.4369	12.4684	11.678
GSM1695857	GSE69239	HSCs	6.77809	8.94847	10.4965	8.75851
GSM1608066	GSE61390	Other stem-cells	10.8508	9.29742	12.129	11.5396
GSM1440491	GSE59612	Brain	9.99828	6.72527	7.77707	6.76052
GSM1338132	GSE55492	Cardiac	9.71302	8.31772	8.11023	7.88319
GSM1506120	GSE61491Xx-xXGSE61492	Neural progenitor/stem cells	11.268	10.6242	12.2811	11.5297
GSM1642306	GSE67196	Brain	9.24754	6.94995	7.07909	6.58649
GSM1648864	GSE67528	Other stem-cells	11.1708	10.7868	11.7792	11.4426
GSM1679708	GSE68719	Brain	8.90573	7.88958	8.27409	6.32444
GSM2324219	GSE87186	Immune	7.11124	8.30785	8.23172	9.16164
GSM1402579	GSE58168	Immune	10.9309	11.1994	10.9492	10.2705
GSM1432462	GSE59275	Skin	12.6771	7.44738	11.1648	10.4222
GSM1821973	GSE70926Xx-xXGSE70927	Immune	6.88907	7.15831	7.72069	9.6202
GSM1896108	GSE73502Xx-xXGSE73765	Immune	8.94978	7.50967	7.29055	6.8163
GSM1376151	GSE57148	Respiratory	7.76996	7.60296	8.43227	8.02019
GSM2267416	GSE85465Xx-xXGSE85467	Stomach	10.0088	9.0568	9.60628	8.91996
GSM2141384	GSE81046	Immune	8.23848	6.65745	6.47293	6.56817
GSM2093216	GSE79362	Immune	8.09142	9.50983	8.1341	9.35619
GSM1580984	GSE64813Xx-xXGSE64814	Immune	7.6257	8.23367	8.36245	9.41812
GSM1298119	GSE53655	Immune	7.75226	9.59803	7.56418	8.71313
GSM1695910	GSE69241	Liver	8.95079	7.4148	7.35003	7.0297
GSM1896095	GSE73502Xx-xXGSE73765	Immune	7.21556	6.91038	7.31342	6.59075
GSM1550097	GSE63452	hESCs	8.72116	8.67107	8.87363	8.57628
GSM1376168	GSE57148	Respiratory	7.24138	7.20568	7.94326	7.72563
GSM2141355	GSE81046	Immune	8.57113	7.37391	7.37391	6.75706
GSM1522479	GSE62207	Intestines	8.7901	9.47929	9.37653	8.51389
GSM1896119	GSE73502Xx-xXGSE73765	Immune	7.86897	7.76439	6.77345	7.72033
GSM1522226	GSE62207	Intestines	9.18046	9.68746	9.60756	9.19875
GSM1414747	GSE58596Xx-xXGSE58597	Immune	10.8772	10.3968	8.3979	10.2225
GSM2042125	GSE76987	Intestines	9.59993	9.43193	9.8928	9.40625
GSM1519622	GSE62098	Brain	7.7265	5.64395	7.11776	6.751
GSM1581046	GSE64813Xx-xXGSE64814	Immune	8.18112	8.5963	8.81726	9.50993
GSM1679676	GSE68719	Brain	9.19285	6.72173	7.57934	7.08703
GSM1638231	GSE67073	iPSCs	11.4297	10.772	12.0307	10.8713
GSM1415144	GSE58608Xx-xXGSE60591	Muscle	8.41227	4.59407	6.71813	6.36595
GSM1602268	GSE65634	Fibroblasts	9.01331	8.90766	9.59276	8.23272
GSM1808053	GSE70503	Adipose	4.42994	7.26422	7.71245	7.15862
GSM1580976	GSE64813Xx-xXGSE64814	Immune	7.72082	9.28543	8.18816	9.07467
GSM1978253	GSE76268	Pancreas	8.96653	7.10523	7.68398	8.25195
GSM1601815	GSE65621	Immune	12.0977	10.9412	12.587	12.1985
GSM1925962	GSE55536	iPSCs	11.2705	10.4999	11.5867	11.1965
GSM1648882	GSE67528	Other stem-cells	11.2799	11.0661	11.8766	11.3176
GSM1299381	GSE44618	Immune	10.5596	10.5578	10.8943	9.98805
GSM2093256	GSE79362	Immune	8.59281	9.03825	8.76402	9.37126
GSM2109337	GSE79968	Fibroblasts	10.675	9.56354	10.5107	9.41239
GSM2093050	GSE79362	Immune	8.22337	9.26738	8.34474	10.024
GSM2042069	GSE76987	Intestines	9.93622	9.61087	9.62083	9.01222
GSM1888655	GSE73211	iPSCs	11.7223	10.8779	12.0367	11.9339
GSM1489606	GSE60833	Muscle	8.64117	5.71535	6.51455	7.51559
GSM2054988	GSE77598	Immune	7.59788	8.57871	7.35501	7.98984
GSM1384784	GSE57561	Immune	11.013	10.5521	11.1121	10.1864
GSM1505853	GSE61476	Other stem-cells	9.32788	9.01578	9.18152	8.60567
GSM1482944	GSE60590Xx-xXGSE60591	Muscle	8.47504	5.61993	5.98858	7.43445
GSM1327879	GSE55008	Adipose	7.69889	5.25529	7.31032	6.63407
GSM2306852	GSE86611	Pancreas	8.88154	6.26458	7.90073	7.18619
GSM2309594	GSE86356	Muscle	6.80982	5.04281	6.42692	6.80982
GSM1581014	GSE64813Xx-xXGSE64814	Immune	7.71016	9.7533	8.62722	9.2559
GSM1505567	GSE61474	Cardiac	6.47903	4.54912	4.54912	6.08054
GSM1622384	GSE66430	Bladder	5.85557	7.12309	7.60211	8.05128
GSM1888641	GSE73211	hESCs	10.7047	10.1635	11.8559	11.5756
GSM1896232	GSE73502Xx-xXGSE73765	Immune	9.5685	6.8983	7.59449	6.98873
GSM1266745	GSE52431	Other stem-cells	8.33503	7.56585	6.3794	7.33925
GSM2309521	GSE86356	Muscle	5.95112	5.4657	6.83544	7.71143
GSM1506127	GSE61491Xx-xXGSE61492	Neural progenitor/stem cells	10.7022	10.3267	11.4241	10.602
GSM2309618	GSE86356	Muscle	7.07518	4.95524	6.30422	7.5064
GSM1489612	GSE60833	Muscle	8.85792	5.29337	6.28826	6.28826
GSM1642280	GSE67196	Brain	8.73439	6.81126	6.72985	6.20381
GSM1260576	GSE52166	Immune	5.76507	7.03958	7.52541	8.29217
GSM1703764	GSE69549	Immune	9.49637	5.44204	7.51755	8.63485
GSM1581042	GSE64813Xx-xXGSE64814	Immune	8.09151	8.39905	8.61394	9.14882
GSM1276880	GSE52834	Immune	11.4529	8.90985	11.3295	10.5092
GSM1888669	GSE73211	hESCs	11.1303	10.7908	11.3738	11.5383
GSM1506123	GSE61491Xx-xXGSE61492	Neural progenitor/stem cells	10.9292	10.5653	11.8912	11.028
GSM1866105	GSE72468	Brain	7.58725	7.3211	8.34635	7.95842
GSM2309629	GSE86356	Muscle	7.11582	4.84258	6.09978	7.06092
GSM1376082	GSE57148	Respiratory	6.77693	7.02438	7.56394	7.53614
GSM1646713	GSE65485	Liver	11.2895	9.99254	9.65872	8.57321
GSM2324241	GSE87186	Immune	6.9544	7.95803	8.25997	9.35149
GSM1335728	GSE52166	Immune	6.38469	6.66432	7.81168	8.41134
GSM2309628	GSE86356	Muscle	6.58079	5.68541	6.3966	7.54096
GSM2141389	GSE81046	Immune	9.62042	7.32139	7.9322	6.72825
GSM1616459	GSE66182	Mammary	10.3797	8.5936	10.9108	9.82526
GSM1522354	GSE62207	Intestines	9.40786	9.78086	9.8131	9.6679
GSM2225788	GSE84023	Pancreas	12.1089	11.1728	12.2894	10.2552
GSM1312711	GSE54308	Other stem-cells	11.5179	9.54956	10.5193	10.0588
GSM1299395	GSE44618	Immune	14.673	2.92841	11.5071	14.2203
[truncated: 38,904 more rows]

## Sheet: ssDRIPSeq Samples
SampleName	Run	Group	Condition	PeakType	Replicate	ControlSample	ControlType	resultName
GSM4340303	SRR11185367	VECs	Input	broad	0	NA	NA	SRP250803_VECs_Input_0
GSM4340304	SRR11185368	hESCs	Input	broad	0	NA	NA	SRP250803_hESCs_Input_0
GSM4340305	SRR11185369	iPSCs	Input	broad	0	NA	NA	SRP250803_iPSCs_Input_0
GSM4340306	SRR11185370	MSCs	Input	broad	0	NA	NA	SRP250803_MSCs_Input_0
GSM4340307	SRR11185371	NSCs	Input	broad	0	NA	NA	SRP250803_NSCs_Input_0
GSM4340308	SRR11185372	VSMCs	Input	broad	0	NA	NA	SRP250803_VSMCs_Input_0
GSM4340309	SRR11185373	VECs	S96	broad	1	GSM4340303	Input	SRP250803_VECs_S96_1
GSM4340310	SRR11185374	VECs	S96	broad	2	GSM4340303	Input	SRP250803_VECs_S96_2
GSM4340311	SRR11185375	hESCs	S96	broad	1	GSM4340304	Input	SRP250803_hESCs_S96_1
GSM4340312	SRR11185376	hESCs	S96	broad	2	GSM4340304	Input	SRP250803_hESCs_S96_2
GSM4340313	SRR11185377	hESCs	S96	broad	3	GSM4340304	Input	SRP250803_hESCs_S96_3
GSM4340314	SRR11185378	hESCs	S96	broad	4	GSM4340304	Input	SRP250803_hESCs_S96_4
GSM4340315	SRR11185379	iPSCs	S96	broad	1	GSM4340305	Input	SRP250803_iPSCs_S96_1
GSM4340316	SRR11185380	iPSCs	S96	broad	2	GSM4340305	Input	SRP250803_iPSCs_S96_2
GSM4340317	SRR11185381	iPSCs	S96	broad	3	GSM4340305	Input	SRP250803_iPSCs_S96_3
GSM4340318	SRR11185382	iPSCs	S96	broad	4	GSM4340305	Input	SRP250803_iPSCs_S96_4
GSM4340319	SRR11185383	MSCs	S96	broad	1	GSM4340306	Input	SRP250803_MSCs_S96_1
GSM4340320	SRR11185384	MSCs	S96	broad	2	GSM4340306	Input	SRP250803_MSCs_S96_2
GSM4340321	SRR11185385	NSCs	S96	broad	1	GSM4340307	Input	SRP250803_NSCs_S96_1
GSM4340322	SRR11185386	NSCs	S96	broad	2	GSM4340307	Input	SRP250803_NSCs_S96_2
GSM4340323	SRR11185387	NSCs	S96	broad	3	GSM4340307	Input	SRP250803_NSCs_S96_3
GSM4340324	SRR11185388	NSCs	S96	broad	4	GSM4340307	Input	SRP250803_NSCs_S96_4
GSM4340325	SRR11185389	VSMCs	S96	broad	1	GSM4340308	Input	SRP250803_VSMCs_S96_1
GSM4340326	SRR11185390	VSMCs	S96	broad	2	GSM4340308	Input	SRP250803_VSMCs_S96_2
